# Supplementary material for: EnDeep4mC predicts DNA N4-methylcytosine sites using a dual-adaptive feature encoding framework in deep ensembles
Source: Genome Res. 2026 Mar;36(3):589–99. doi: 10.1101/gr.280977.125 (PMC12951953; doi:10.1101/gr.280977.125)
Supplement: Supplement 1 [file Supplemental_Code.zip › Supplemental_Code/EnDeep4mC-main/data/4mC/4mC_Tolypocladium/test_pos.txt]

TATTGCCGGGCTCGTCGTGTCGGTCGCGGGTTCGTGGACTG
GTATTTGCCTTCGATGGGCTCGTCCGTCGGTTACCGCATGC
CGTCTACAGTCTACAAAGGGCGTCGACACACAAGAATAGGA
AGTGGCTACTGGGCATGATACGTGTGCATTGTTGCCATCCC
TACCGTCAACCAAGGAAGCGCGGGGTCTTCCTTGCACCAGC
GTGGAGGGCGAATGGCTCAACCTCCCGACGGTCTTGAACGT
CGCTCTTCCAGGCTCGCTTCCCGTCCTGCAAGTCTGCCAAG
TCCTTGGCTTTTTCAGCTGACGTAGTCGTCGCCTGCAGGGG
TAACCATGGAGTCAAAGCGGCGGTGAGCCAGCAGTGGCAGG
GAGAGAAGCCAGCTGCGCTGCCCTTGCCGACCTCATTCAGG
TGCCGGACAAGGCCATTGGACAGCCCCATGCATAGCTTCAG
CTCCAGCCGCGGCGCCAGCTCGGCCATGACATCGGCGTTGA
ATGCCTACGAAGATTGGCTGCAGCCGAGTACTGACAACGCT
CGACACTGATTGAATGTCGCCTGCGTGGCGTGTTGCAAGCG
TGATGCCACCGGGGCGATTGCAGAGGTGACCTTGAAGGCCA
TTCAGCGCCAGGGTCTTGTCCAGCACCGGCCAAATGGCCTT
AAGGTAAGGCGTCGTAATGTCGGCAATCTCATGTAGCATGT
GACAACATTCGGGCAAATAACAATCAAGTCTATGCATCTAC
ATTGCAAGTGCCGCTTCCGGCGACAGGGGCTACCCTACACC
ATCTATGCGCATCGCATCATCGTCCTCATCATCGCTGATAG
GGAGGCGGCAGCGGAGGCGGCGAAAGCAGCCGTTCGGGATC
CCGGGCTACTCGCGGACATCCGTCACAGAAGAGATGGCGAA
ATGAGCTCTGGTTGTTTCTGCTGAGAACCTGCGTCTTCGCT
CGCAGCTGGCAGCTTGGGAGCTTAAGCTGCAGAGGACAGGT
TGATCCGGGACGAATTGACACCTTTAGCGACGGAATAGCCA
AGATATACCGAGCACGACGACGACGGCTGCGTTTCACATAG
GACGGCTGCGTTTCACATAGCGTAACGTTGGACCACCATGG
AACGTGCTCCTCAGCTCTGGCGGCCAGGTCAAGCTCGCCGA
GCCCGAGACACCAAAGTCGGCGAGCTTGACCTGGCCGCCAG
GGGGGAATCCTACCCCTCGGCAATGACGGCGTAGACGGCCT
AATCTTCCCTCTGCAAGATTCAGTCTCTGAGAGTCTCTGCA
GGGAAGCGGTGCTTGTTCCACGTAAACACGTTTCTCGTCTT
ATGGATGGCATGTGGGGGCACTACAAAGTCTACCGCCAGGA
CCTGTCGATGATGCTCGCCACAGGAATACCGATGGCCCGGA
TATCAAGTCTGTCAGTAGGACTGTGTAGAGCTTCTAATGAT
ATATCGAATCCACATTGCGCCCATACCAGGTGAGCACACTC
TCCAACGCCGTAACTAATGCCACCCAATTAGATCATCTTCC
TAGATCATCTTCCTGTTCTGCGGTGCAGTCACTGTGGCGTT
AGTACATACAACATGACTACCGAAAACGCCACAGTGACTGC
GCCGCCAAGCGCAGAGCTCTCGGAAAGAGCGAGCAGATTCA
CATCACCGCCAAGGCCATTCCCTCGCACGGCACCGCCGTCT
CCTTTGTGGACAGGCCGATGCGCTCCCAGGAGACGGTCAAG
GGGCGTGATAGCCGTCAGGTCAGTGCTGAGAATCAGGGGCG
GCCAGCAAGTCCGCCTGGCCCGCTACCAGAAGCCTGGCTAC
AAAGTAGGCCGGGGCAGAGTCGGAGAAGACCATGGGCTCCT
GGTCTTGGACATGGCCTCGGCGGCGTCGACGAAGATGCCCT
GTTGATGGACCAGATGTGCTCTGTGTCGATCAATTGGGCTG
GGTTTCAATGACAGTTGAGACGGTCTTGGTGTTTGAGTTTG
CGCAGCTGATATACGGGATCCAGGGTCCAAGAGGCTCGACG
GGGTCCAAGAGGCTCGACGGCGTCCAGCAGTGGCCGTCATG
AGTGGCCGTCATGGCATGATCGAGTGATCTGCCCGAGCCGT
GCCCGAGCCGTCTGTTGGCGCGCTTCCAATGCGGCGAATCA
CCGACAATGTGCCAGAACTGCGGAGCGCTGTTAGCTTCAAG
CTGGTCGGCGCTGGCGTGCTCTCCAACATGCAGGGCGTGCT
ATCGGTCCCGAGCTGGCCGCCCTGGGCAGACGGGATGATGC
CCGGATCAGCAGAGATTTCGCGTGGCCGCGTTTCACTCAAT
GGGGTACGATTTGGCAGATCCGCATGGCTTTTGATCCTTCT
TCTGCCCGCTCTTTCAATCACGTTCGGAGGTTGAGAAGTTA
GCGAGCTCGTCGAAAGCCACCGCGCGCGGCACCGCGAGTAT
CGCTGTGGAAGCAGAGCGACCTGTGCTCCTTTTCCGCCCAG
GGTGGCATGGGAGTAGTGAGCATAGACGGGTGTTTAGAGGA
TCGAGCGTGTACATGAGATGCATCCTGCTTTGCTTTGCTCG
CAGCACCAGCTTCACCTCTCCCCCCCAACGAATTCCACAAA
CCCGGTTATGCAGTCGGTCGCAGTTCTAACAATTGCAGGTC
TGTTTGAGAGAGTAGGCCCACAGGAAGTGGCGGATCCAAAG
GGCCGGGTCCGCATCGTGCACGGGGACGGGCGCCCATCCGC
TGTGTCCGAGTCGGACGCGGCAGCGACAGAAGACGGCCGTT
GCAGCGGTGATAACGGCGGTCGCCCACTGTCGAACGAACAG
TCGCCCGCGCGGTGCGGGCGCGTGGCGAGGTGGTACTCGCC
TGCATCAGCTGATGTATGGTCTATAGCCGACGTGGCCCCGT
CTCTTGACGTGCACAGCCGGCAGCAAGTCAGCGGCACATCG
ATTGCCGTGGCGTCAGGATTCAAGCTGCTTCTCCCTTGTAC
CCCGACGTGGCTGCTAGCGTCATGGACCTCTTGCCAGCGCT
GAGGGCCCCAAGGACGTGGTCGGCAAGGAGAAGCTGCACGC
TTCCCGCCGCCCCATTCGCGCGTGTTCATGCCAAACAGCCC
GGCACAAGGAAGAGGGCCTGCGCGCCGAGCAGGAGAACCGC
CGTACTGGTCCAGCGTGCGACGACAGTTGATGGGCGGGTCG
ATCTGCGCCGCAAGCTGCTTCAGAAACATGCGCAGCGTGTG
GCCGGCCTCACGAGGGCCGTCGGAGCCTGAGTCTGGGGGTT
CCCTCTCCCGCCTCCACCGCCGCTGCCGGAAGAACTGCTTC
GAGCTCGCCGAGGGCCGCCGCATATGCGCCTCCAGGGGCGG
CCCTTTGGTCGTTTGGCATCCGGACCAGGAGGGGAATGCAC
CGACTTCCGGTTGTCGCTGGCGGCGTCGTTGGTTGTGTCCG
TAGATACTCGGGGCATGTGGCAATGGCATGCCAGACGGTTC
GTCTCCAAGCAGCTGCTCCACGGTTCTTGTGCGGGGCTTGT
CTATGCGTCGGATGGCCCGTCGGCGCCGTCCAAGAAGACGA
CGGGGCGACGACGAGGTCGGCGGCGGCATGACGGGTGGCTT
CGACCCGGACGTGCGGCTGGCGGCCGAAGCGCTGGGCGATC
GCTCCACTCCCTCGAATGCCCCGTGGCAGTCCCGGCTCATC
GAACTGGTTTCTGGCTCGCTCGGTGGAGCGGCGGGTGGCAG
TGACGACACCTGTAGCTGACCGGCATGTGAACCCAGAAACA
GTATAGCGTGCCAGTGTGCTCGCCATGGACTGCGGCGGTTA
GAGGATTGCCTGGAAATTGTCGATGCCGTGGAATGCTGCGG
CGGTTGATTGACGTCGGCACCGTTCTCGACAAGCAACTTCA
CGTCAGTGTGGCGCTCCGGGCCCTGGGACGTTGGCCAGGCT
CGCACCAAGTACGGAGACAACCTAGGACAGCCGCCAGCACA
CTGATGAAGACTGCTTCGTCCCAGTCCCAGTCCCACTCCTC
TATGCCGTCTTCCTCGGCGGCAGCGTCATCCTCTGCCTCAA
GGTCTTGCGTTTGTCCAGCTCGGCGGCGTCCTTGGCTTCGT
GAGCATGCGTGTCTCGAGCTCGTCATCGGCTCATCGCGTCG
AGGTGTCGGGATCCAGCCCTCGTGACGTTGCCAAGCAGCTC
TTTTCGCTGACTGGATTTCGCAGCATCATCTACGGCTACTT
CTAAAATCCTAGACTGACACCGAGTGACTACGAGGCTTGCC
GCGCATGCTGTGCGTTTCCGCCGTGCATAATAAGACAAGGT
CCCGGTGATGACGGCAATGGCATTGACGATGACGAGGCCGA
GGCAAGGAAAAGGTGTTGCTCGACAACAAGCCCACCCAGCG
TACTGCCCCGGTGGGCGGAGCAGAGAAGAGGTGCGCCCCGA
CCGAGTTCGAGTACAGCGCTCGGGCGAGCGAGATTCGCTGC
CAGGCCGCGTACGAGAGTACCGCCGGCGGCGACGACGACGA
CGCGGCGGCAGCAGCAACAACAACAACGGCAAGGACCGCCA
CGGCACGCCGCCCTCCTCGGCGGAGCCGCTGCCGCCGAACC
TCAGGCGCCAGCGGTTCGCGCGGCAGTCGTTGTACACGTCC
AGGTCCTTGCCGTCGAGCTGCGTTTCTTGCGCGGCCTCAAA
ATGGGGCTCTAGACTCTCGACGCCACTCGTTCACGCGCCTG
CTCGTTAATTATAGCAGTCGCGATGACGGAAGGCACGCCCT
GTCATGCGTTTCGCCAAGGTCAGCCGTAGCACAGTTTTCGA
CATGATGCCCAGATCGCGGGCGGCTTCCACCAGGGCCAGCT
TTGGGTCGTGGATCACCAGGCGGCAGACTGAGGAGATGGCA
AAGATGCCGAGCAGTATCACCGGGAGCGACGTGAACGCGCT
AACGCCACGCCAGCAAAACACCCCCATTCGTGAATCCCCCT
ACGACATCAGCTGATTTTCTCGCGGCGAAATGCCCATAGCT
CTTCATCCGCCACACGGCGGCGAGGAAGTGCGGCACGGAGA
CGAGTGATGAGCGAGACAGACGGCGGTTTGCGCTCGCAACT
CCCGGTTCGTCGGCGGTGGCCGGCGTCGTTGGAGTTCTAGG
CATGCCAGCCTCTCCGAGCACGGCCAGAGCCAGACTCACGC
GTCCTCGTTGATAACCAGATCGGGGTTGCTTTGGACCATGT
TAACGAGGTCCGCGAAGCTGCTTTGGTTGCCGTGGAGGCAT
ATCATGGGATAATAATAGTCCATCAGAAGCTGACGATGATG
TCTGAATGTACATAATCATTCGGCCTTTGTTGTGCTGGCTG
AAGCCAGCGATTGCGACGAGCAGGGTGCTCTTGGTACCGTA
GGGCACGTACGCGGCCTCGTCGGCGGGGTCCGGCACGGCGA
GATAGATCGGCAGGAATGGGCGGCTTGCTTTCTCAGCGGCG
GCAGCCATCGCCTCTCGAGTCCCCAGCCGCAGCAACACCAT
GGCTTCTCACGAGAAACAGCCCGGCAATAGATGGACATGGT
GCCAACGAGCACCAGCATGCCATCATTATTGAACCCGACTT
TTCGCAGCCGCGACGGCGTTCGGGCGGAATCGTGGTTGGAG
CCAGACGGCCTTGACTTGAACGGCGACACGCTGGAGTCGGC
CTTGAACCCACCGATGTTTGCGCGATCGATGAATGAGAGCA
GGCGAGAAGCCATTGAATCACCCTGACGCTAGGCTGGCTCA
GACTCCCGCTGTGAGGCGAGCGGTCGGGCGAGGCATGTGCG
TTGATGAGGTTGCCGCGGTGCGGGTTCGTCCACGAGATGCC
GTGTACATTGCTGGCTTCGGCGCGACCTGGGGCCCCGTCTC
GCGAAAGTGGCGCAGGAGGGCGGCTTCCTTTCGGTCTGGCG
AACAACGGCAGATTCCTCCACAGCGACGGGCTCGAGTCCAA
GGATCGATCTTCAGCTGGGACGCGGATGAGGTTGGGTGAAT
TGGAACTCATCTGGATCTGGCTCCAACATTCCTCGAGATTG
GCTCCAGGCCACAAAGGCAGCATCGACAACAGCTACAAGAC
AGGTCTTATGAATATCCCCCCCCCCCCAATCAAGCAAATTA
CAAATAGTATATTCATCAAGCTAGCTCTACTGCCCCAAGAT
CTTCTGCAGGATCCATTCGGCGTCGGCGGGTAATGGCATCG
TCAAAGTATGGGACCTGCGTCGGCGGTGTCGCATTCAATAG
AACTCTAGCCGGCCCGTAGACGGTAGGCTAGGGAACTTGTG
CGGACTCAACCTTTTGCTTGCGATCCCTTCAAGGAGATGGA
TCGCGAGATATGTCGGCAGGCGTGCACGTTCAGGTGCTCCA
AGCTTCGACCCAGAGTGCGCCATAAGCGCTTTGAAGCCCTC
GCCGTGTCCAATCTTGGAAACGGCACTAGAAACGGCCGCCG
ATCTCTTTCCGCAGATTTCGCAGTTTTCCATCTGGCCTGGC
ATGGGTCGACTCGAATAACGCCCGTGCGATTTCGTCGTCGG
ACGCGCCCTTGAAAGAGAAGCGCCATCGTCAGCTGAGCGTG
CTTTTCGTCCGTGACTTTCACAGCTGCGATTCATCACGTCT
TGGTCGACTGTAGAGGCCTCCTGGACGAGCTGGAGCGGGTG
GGGAGAGGTGTCAGAGAAATCGTCATCGTCGTCCGTGCCCA
TTGTCCTTCCGGTGGAGGCTCGACCGCGCTTCGGGGCCGCT
CGAAAGTCTGCTGCTCGAATCCCTGCTGCCAGAAAGCCTCT
TTTCCAGCTCGAGGGTCTCGCTTGGATGAAGGAAATGGAGA
AGTCAAGCACCAGCGGAAGTCAGTCTTGAGCGCGAAGCATG
GGCGGCCAAAACGTCCTGATCTGTTGCATCTGCGACGAGCC
CCAACGAGACTCATCCAGGACGTGGCTACGGCGATGCACGG
CGCACCCTCGACGTCGGCGGCGGCTTCTGCGGCGACACCTT
CGTTCTATCAGAGCCGGACTCCCTGAGCGTTGGATTACCGG
ATAATGCGCAATGCGGGCCGCTGGGCCGCCGACAAGGAGTG
CTCGATCGTGCTCGCCAGGCCGGGTGGCACCTTTCGCCCCT
GATCTCGCCCGAGAAGCGCGCGGGCGCCCACTTGAGCAGCA
CATTGGTGCCAGAGTATGCGCGCGAGGAGAGCTTATCCAGC
GCGCTCCGTCTGGTCTCAGGCGATCGGCTCTCTTGCCGATG
GACCGCCATTGGACGATGCGCGGACCCTCGACAACAAGCCC
GTCACTTACACGCCAAAACACAGCCATGACCAGGAGGGGCA
TGCGCACCAACGACGACCTGCATTAGGAGCCCGCCCTCTCC
ACCAGCTGCGGAGCGAGGCGCACGAAGAGATGGACATTGCA
CTCTGCGATGCCAGGCGCCGCGAGCGGCTCAACTTTCCCGA
TACGATCCCAGATGTCAACGCGTTCACTCCGTCCCAGTCCC
TTTGTACATGGCTTTTCGCGCCGTCACGTCTCGCGGGAAAG
CTCCTCCAGTGTTGTCTCCTCCAGTGTCGTCTCCTCCAATC
AAGCACATCAGCTGCAAGCACTGCGGCATGAACTTCAAAAC
TGTTTGGAGTTTGCAAAGTACAAGGCGGTAAAAGAAGAGAG
GCAGAATGGCTTGTCATGTGCGAGTCAGGTTGCTTGTCGTC
GGGCAGGTGGAGGACTGGCGCGGGGAGAGGAGACGTCGGGT
GCTGGCGCAAGGTGATGCGACGGCCAGGCCTCGATCACTCG
ATGGCTGACAGACGGAAATCCGGCAGCTCTCGCGAGGCAAG
AAGATGTCTTCGACCTCGTTCAAAAACATGACCTCCTTCGT
CCAGGTCAGCATTGTAACTGCACAAGTGCTAGGGAGGCGTC
CGCGTTTGGAGCATTCGTCGCGCTTTTCCTTCCTTATTCAA
CATGGTGTCTCATCAGCAAGCATTTAAAACAAAAGTGAAGA
GGCGGTGCAGTGGAGTAGCTCGGTTAAGTTTCAGCCTTCAC
TCAGCCTTCACACTGTACGGCGACTGCTTGGTAGGCGGGGT
CACCCTGCCTACTTCTGTCCCGGAGACTATCGCATCCAAAA
CGAATCTTACAAAGTAAAGCCGGGGTGCATGGCAGAGCCGA
CGCTTGCAGGTCATCTCTCTCGGCGGGGACAACAAGGTGAA
CCCTGCAGAGCGTGACTCGGCAGTGCAGATAGACAGCTACA
GTGTAAGTGCCATCACCTGTCATTGCCTACATCTCCAGTCG
TCCGTTGGCTTCGGCGGCCGCCCCAAGGAGATGGCCGCCTG
GGCACCGCGGTTGAGGCCGTCTGCGGCAGCTGAAGAACAGG
CAGCTAGGCGCATCGACGACCAGGTGCATCTCATCAACAAT
TCAACTCGATTGGACTATTCCAACGACGGACCAATATGCCA
GGTGAAGGATTGAGACGTGGCGTCGACGGACAGATGCGCCT
AGCCGTCGAGCCCGTACTCACGCCGCCACGAGAGCGTCGAC
TGCGGTGCGACGTGGAGCGGCGGACTTGGAAAGTCGAAATA
ACACTTGCGCCGAGGCTGAGCAGCCCCATCGAGGCTCGCAC
TGAGCAGCCCCATCGAGGCTCGCACTGACCCCGTGGAACAG
GCGGGGATGCAGCTGACGAACGGCCACGCAAAGGAGGACAG
CCGTACTCGGGTGAGTTGGGCGACAGCAAGAAGGCGGCGGC
GCTGCCCGCCCAGAAAAACGCCGAGCGAGCGCCCCAGTTCC
CTTCACCGTCGGCCCCGTCACGTATTCGTTGATCTCCGAGC
AAAGGCTCCGCTGCCGAGCGCGAAGCCATCCCCACGCAAGT
GAGGGAAGAACCAGACATCGCCCTCGCACAAATCGTCCGTA
GATCCACGGGCAGGTCGTGGCGGCGTTGACGGTGAGCCCCC
GCCACCCTTGGCGGCGACGGCGTCGGCGTCCTCTGGCCGGC
CGCCTTGCCCTGGGTCGCAACAGTGTTGTCCACGCCAGAGG
GGCGCACCGCGTGCAGAACGCCATGAACACTGCTGCTTGAA
ACTCGGTGCGCTCGCGTTCGCGTCGGCGGCGCAGGCGGTCC
CCGTCGTCGACGTCGCGCGGCGCCACAAGCCCGCGATGCTC
GTAGCAAGACCCATCGTGAGCAGCAACAGTCGTTTGTCTGA
CAAGCAAGATCAAGAACGTGCAGTCGCAGCTCGAGAGGCTG
CGAGGTGCGGCTGCGGCCGGCGAAGAAGTATGTCCAACTCA
GACCCCGACGTCGTCTCCGCCACCAACAACACATTTACATC
CGCCACCAACAACACATTTACATCCGCCCCATCCGCAAAGA
ATCGTCTTCGTCCTCGGAGTCGGGATTGTAGCTGCGCTCCA
AGGCACCAGCGCGCTAAGATCCGTGAACCTTTGAAACCCGT
GGATCGTCTGATTCCTGAGCCTGCGCCATCAACTCCTGAAT
CTGCGCACTCGTATTAGCGACGCTGATGCGATGTACTGGTC
CCCTCGGCCTTGTGGAACTTCTGCTGTGCTTCTCCTTGTCC
CTATCCGTGGGTCATGCCATCCTTGTGCGGAGCGATGGGCT
GGGCAGCGACATCGCCAACGCTGCCACGGCTGCCGGCGCTA
TCCGCCAAGAAGGCTGGCGCCGCCAACTACAACCTCGCTCT
CGAGGCCCTCATTGGCCGGCCCTAACATTCAACGGCTGCAG
TACCTCGCCGTCTGGATCTTCCTGTCCATGGCGGTGGGCAT
CGTCGTCTCCAGCGGCGTCACGCCGGCCTGTTGGTCCGCCG
CTCGACATAACCGAGCGGTGCCACAACAAGGACTTCAATAA
CCGCGGCACGAGCGAGCCTTCCGGTTCCAGCGAATCTGTTC
CTCGGGCAGGTCGCAGCACGCATAACTTCCGGCATGGACAA
GGACAATGCATAAAACCTTGCCGGAGCGCTCACACTTGAAG
TTGGCATTGGTGGGCTGAGGCCTCTGCATGCTTCGCAACGA
CTTGTGTATGCGATTCAACGCTGGTGCAAGCCATTTCGCGG
CAGCCCGGATGTGCGGCACTCGGGGGTGTTCATTGCAGACG
TGCTCCGCCCGCACCGACATCGGGTGGCACTCCTGGTGGCT
CGGCTTGACTGGAAAGTTTGCGCTCTTTGCGATCTGACACA
TCCGCCCGAGCGCGAGAGTACCTTCCTTGGTACTACGAGTA
GTCGTCGCACCACACAGCCTCGGCGTTGGTAGCGTTTTGCG
CCAAACACGTGTGTGCTTACCGCAACCATGACTACTGTTAC
CTTTTTGACTTCCATCTGCACCCACCCCCAGCCGCGACAAC
AAGATGCGTGAGGCCAACTTCACAGTCAGCAGTATGCACGG
CTGAATGCCGCGACGAGGTTCGCTAGCAGTTTGTCGAGCAC
CACAAGTCTTGCTCTCATGCCATAGCCTGAGATGCCAGGCG
ATGCGCTTGATGAGCTCTACCTATTGTACAAGTCTTTTTAC
TTGCGCATGTCCTCGAGCTTCTGGAGCATATCCTTGCGCTT
AACGCTGCCGTCGTCCGCCGCGCCGTCGGCCTCCCCCCCGC
AACCTCATGACCGTCGCCGTCGGCGCCTCCCCCCTCACCAC
CATCATCTTCTTTTGAGACTCGGGCGTGTGTTTGGCGTTGA
GGCCGTCTCCAGCGAGGGCACGGGGATGTGCGTCATGCCGC
CACCCCATCGGGCCGGGAATCGAGCTGCGGGAGCGACGCGA
CGATGCACTCGGACAGCGAACAGTACTCCCCGGGCGAGGAG
AGTGCTGGCGGTTGCCTGTCCTGCGCCGACACCAGGCACGG
CCCAATCTACTTGTTTAGCTCAGCCATAGTCATAAACTGGC
GGGCATCTACCCGATTCCGGCGCGAGGGTACTTTGGCCCCG
GGTGAGCGCCCTGTTCATGGCGATGATGGGCAGGATCGTCG
CACAATTTAACCGCCGGCAGCGATATTCCCGTCCAACCGTC
ATATTTCGGACTTTCGGGTTCGGGCCCAGGTTCAGGTAGGG
GTCGAGGAGCCAAAATGACCCGAGTAGTGGGCGAAATGACA
GGGACAGCTCGCGAAAATCACGGGATTCGGAAGCTCCCCAC
CGTCTGCACCATGTCCTGAACCAGTAAGTTGGCACGCAATT
CAATCGCTGCCAAATGGCGGCGGCGAGGCAAACAGTCATGA
CGCCGTCTCCTCATCGGTTCCGGTTGCTCGACCATCGCTTG
CATCACGAGCACAAAAAGTCCGAGTCCGAACGCAGCCTCCC
TTAGTATCACGTACAGATGCCGTCATCTTCTTCACTTTTGT
TGCTGCTGTTGCTGCTGCTGCTGGCGCGAGCACCCGCGGGG
CCGGGGAGGGGGAGGAGCAGCAGCAACGGCCGCGTCCTGTC
CGTGGTGATGTTGACGACGGCGGCCTCGTCGCGCGGCACGT
CCGCGCCTGGATCGACGCCGCGCGCGTCTTCGAGGAGCTCA
TACGCGCCGCGCAGCCAGCGCGCGCCCCCCGCGCCGGCGTC
GCCTGTCCCGCAGGGATATGCGCCGCGCGGCTCAGAAAGTC
GAATACAGACTACATAAAGCCACAGCCTTTTCCCCGCCCTT
GTGCTCGCCAGCCGCCACTCCGACACCTGCGCCGGCGCCGT
ACTAGATATATCTAATAATCCGACAACCCACACGTAACGAG
CTGCAGGAGGCCATCGAGGGCGTCTTCAACAAGTCGTGCAT
TGGGGCCTTCACATTGAGGGCGGAAGCACCGTCTTTGGCAC
ATAAGCTGTAGACTCGTGAGCCAGGGCATCCGACCCAAACC
TCTGGCGGAGCGGGAAAAAGCGCCACCAGCCCAGATCCTGT
GCGGCCTGGCTGTTTGACACCCAAACGACGTACAACGACAT
GTCCATCAACACACATTTTCCGCGAATCGATGCCCGATATT
CAGAGATTGTCGTCACAGGGCAGCGGTAGCCGGATCTCATG
TCTTCGATAACGAGCTAGCCCGGCCAGAGATATTGCAAGAC
TCTCATCGTACGGGCTTTTTCCATGACCGCACCCCCTGACC
ACGAACCTGTTGTCCTGCGGCAGGTTCAGCAGCACCACGGT
GGCAATGATGCCGTCAAACGCCGTCGCCTGCACCAGCCAGT
CTCTTCACTGAGAATGGCAGCGGCGGCTTCATGTCCAATGT
GTCCATCTACGTGATGGACTCGCAGTTTATAAACACAAAGA
GTCGGAAATCTCAACAGTACCAGCGTCACCTTCATTGCCCA
TCACACGGAAACGTTGTAGACGACACGAGTCTGATGTTTAT
GGACGGTGATCGCCTGGCCTCGGCCCTCAACCTGCGTGCCG
ATCTGCGAGGCTGACCTGCGCTTGAAAATGCTGTTCACTGC
GGGCTCCGTCTTCCCATCCACTTGAATACCCCTGACTATGT
AATGAGGTACATACATCTTTCCTCGATATCAGAAAGCCAGC
TATCCATCTTCATGAGGCTTCGTAAGGATTGCAACTTCTTC
GTTAGCACATCCCATGCCTCCTGAATAGTCATCGAAACTCA
TCCATCGTGAAGGCTGCAGGCCGTTAGCACATCCCATGCCT
TTCATCCTTGGGGTGGACAGCAATGCCCGTATCGCCAAGCA
CATTTTCCTTCCCTCGGAATCACGGACAAGGCTGTGGCAGT
CCAGGCTCCCTTATCACCACCAGCGCCGCCGCCGCCGCCGC
ATGGCCACCAGCATCGAGAGCTACACCCATCGCGTCGGCCG
AAGAAGGCGGACAAGGCACTCGGCGACAAGCGATCGGCGGA
CAGCCGCCGTCGCGCTTCCTCAATAGCCTTGCGGTTCTTGT
GGGGATGAAGCGAGGCTTGGCGGCAGCAGCTTCGGCCGCCT
AGTCATTAAAAGGAAGGGTTCGTGGCTGAGAAGAAGACGTC
TCGCGGCGCCACAGCCTCGACATCGACATTCTCGATAGCTT
CTCCAACGACCATCTCTCTCCCACCGGATGCGCCCGCTCCC
CGGGTAAGAACAGCATCCCCCATGGATTTTTCCCGCCGTCT
AATAAGCTACACGACATGCTCGACTGGATTGATATCCCACC
ATGGGCGTTGTGGTCGAGCGCCTTCCGAACAGGCTCTTGGT
CTTGGGCTCCTCGGAGGCGGCCGCCGCGGGAGCCTCGGCAG
GTAGGCCTCAAGGGACTTGTCGGCAGAGTCCTTGCGGCGGT
ACAAGTGGAGGGCTCTTTGGCAGCTGGCGGGAAAACAGGAG
GTGTTGTGCGTCCCGGGCCTCCCAGGCAGAGTGGAGGAGGC
TGTTGACTTGGGTCCAACTGCCCAGCAACCGCTGGCTCGTT
ACCACGGAGTAGTTGGTTTCCTACCTACCTTAGGCATATCA
CCGACCGAGCTGGGGTAATGCTGCTGAGCACAAATCAGTAT
CCAGTGCTTGCGAACATGCCCGAGGCTGGCGAGGCTGACGT
CCAGCGCGTGGAGCTGGCAGCATCACCACAAAAAAAGCTTC
AGTACGGACTACTGCTACTACCTTACAATTTGCTTTCTATT
CGACATTATCGAACGATACCCGGCCGCAACGGCCAGCATCA
ATGTACATCTCCCTGACCCGCCATGAATGGAGACCCAAACT
AACGAGGAGCTTACGGAACACGTAGCCAAGCTGGAATCGAT
ACACCTCGCTTCGCAGAGGCCACCTCAGTCCACTCCCCCGT
CCTGGGGACATTGGCTTCGGCTACATCAATAACGATAGCAA
ACCCGCTGAGCCCGACGTTCCGCGAGGAGGATATCCTCGAG
TGTCCTGCGACACGTACACCCCCGGCACCTGTGCCGTTGGC
AAGCTTCAGGGGACCGTCGTCACCAACAATAACTTTGCCAG
AACTCGACAGGGAATGGAGACACGAACCTCCAGGATCAGAT
CCGCTCAAGGAGGTCCGCGTCGGCGAGTCTCCCAGCCGGCC
ATCATCTACGCCATCCTCCACGAGGCAATCTACTGCGACGG
AAGGCATTTGTACACAAATTCTGAACCATGTGAGTGGGTCA
GACAGGAGACAAAATGGCACCGACCTTGTTTTAGCAGAGGA
TGAACAGCCAGCGGTGGTCGCGTTGACGTGGATGCCGTAGA
GCGGAAAGCAAAAATGAAAGCGAAGACGGATTGTGTGACGG
AGCAATGGCGGTGGTGGCGGCGGCGGCGGTGGTGGTGGTGG
GGGTTGGACGACTCACCATTCGGCTCCAGCACCGTCCCATC
GCGCAGGGCAAGGCAAGGCACGCCGAGGCAGAGGACCGCAG
TGCATGCTAACACGAACCCCCAGCAACGACTCGGTCGACTG
GCGCGCAAAGCAGCCGAGTTCTACCGTAAGCGGCAGGAAGA
GAGCTTACTGTAGCTGACCACGCAGCAGCACCTAGCCTCCA
GGGCAGGCCGATGGTGCCGGCGGAAGCAGCGACGGTGGCGC
CATCAGCTTGCCTGCAGTCGCGAAGCCGTACTTGCTGTCAT
ACAGAGGTTGGCATCGCTTGCGGGGATGGGCAATTGCTCCC
TGGCACCGCAAGGAAATTGTCGAGGTCTCTGACACAGAGGT
GGTATTAGCAATACTGTCGGCGGCATTCCGAAGCTCAAGCT
TGAGCTTCTGGGTCACGAAGCGATCCATGCCTGCCAAGCGG
TTTGTTGGGGTCGGGTGGCACAATGCTGTTGCCCCCTGGTG
CAGGGTCTGACCGGCGGAGGCGACCGCATCGAGTGGATCAT
GATACCCTGGCAGATACGAGCGACCAGGCAACCCCGACCCG
GTAAGCTTACTTTGTGGTCTCAGTTGTGCCGATGCACATGC
CGCACAGCTGGTCGGCCACACGGCGATGCCATGTAACGCCT
GGCAGGGGGCTTGCTATTGGCGAAGCTGGGATTCCATGGTC
CAGGTCCAGCCACGCGAGGCCAAGTGGCAGGGGGCTTGCTA
AGAATCTCGGAAGTCGCCGGCGGCGATGAACCGAGCCACAA
CACTCAGCCGCCAAAGCTCGCGCGCCGGATCAAGGATGCCA
GAGGCACCAAGGCGCTCGCGCAGAGTCTCACCGAGGGTCAC
TACGACGCAGGGACGTAGCACCCAATCTGGGCGAGGATGGT
GGTCACGGCGGATTCGTCTACGTGCACAAGCTACAGAAAGG
GTCGGCATGACAGGCATGCTCTGTACGATAGACTTTGGGGG
CTCCTCAGCCGGCTTGGACTCGGCGGCGCCGCCAGCAGCAG
GCCAGCAGCAGCCACAGGGGCAGCAGAGGCGTAGGCGTCGG
GGGCCAGCTGTACTCGGTCTCGACGGCAACGGACAAGACGT
CGTCGCCCCGGGAGTGGACGCGATTATATGGAATCTTCATC
CCGATATGGCCTTTACGGCACTGGCGACTTTTTCGACGTCG
CCGGACTCTCAGATCATCTGCGCCGACAAGTTCGGCGACGT
GGGGTTGTTGAGAATGTTTTCGGCGGTGAGTTGCCACGAGA
GCCCGCCTCCAGGCTTTCATCGTGAACCGAGGGCTCCGCGT
AATTTATTACTCTTGGTCGTCAGCAGCAGGAGTCTCGGCAG
AATTCGGCGTGACTCATCGGCTTGCCGAAGTTCAAAAAGTG
AAGTGCGAGGGCGTTGGTGGCAAGGAGGGTGCCGTCAAGAG
CTCGAGGGCGGCGCTGGGGGCGGCGGCATGGCTGCCGAGGA
CCAGGTGCATTCTGACCTCGCCTTGCAGACAAGAACGCCCA
CCGGGGTCCCGATGGAGGGCCGGGGCCCAGGCGTCATCTGG
GATGGAGGCGCTGGCCAGATCGCGGCCACGGTAGTCGGTAG
CGAAACGTGGCCTCCGAGCGCTGGAGAAGGCAGGATTGATC
TACTTGTTGATCAGCTCAAGCGTAAACATGAGGCAAAACCT
GCTCAGCTCCAGGGATCTCACAAGAGCCGAGTACGCCCTTT
AAGCCAAAATAGGGATAGTGCATCAAGCTCCGCGGAAGGAG
CTGAGATCCGGCCATGGCGGCTATTGTAGTTGCTCCCAGGC
CCCCTCTTCCTCGTCGTTTTCTTCGGCGGCAATGGCTCGTA
TTCTTGGCCCGGGGGTTGTCCAGCAGCGAAGTCGACAGCGC
CTGAAATCCAAGATCTCACGCGACATCTGGGACAAAATCGG
ATAGCCCGACATGATGCCCGCGAGGTGGCTCAACGCACCCA
GACGAGGATCTTGCCGTTCTCGGCGACAACCCTCTTGCGCA
ATAACCCGCAGTGGCCCCCGCCCCCCCCCGTTTCGCCTCTT
TCACGGCATTCGTGTAAGTGCAGCCCTGGTGTAGCATCCGC
TCGCATCTCAAACGGCATCTCGGGATAGCGCGGAGTGGCGT
GGTTCTTTGTAGGTGCTGCTCGTTTGCTTCCTGGATGCTCT
CTCCATTACATCGGCCAGATCAATACGCTCTAGAGCATCTC
TCGCTGACGTTGAACGACGGCATCAAGAGCTTCCAACGGTC
CAGCTTCTCCGTGAAGACGGCATCTCCAATCTTGCCCGTCA
GCCCACCGTCCGAGTTGCTTCAACCACGACGTACCTGAATC
TCCTCTCTTTTATTTACTTCCATCAGTTGCATCCCGTCTCG
GGGCGACATGGCAATTGGGGCGGCGGCAGAACGCACGATGA
AGAGTTCAGCAGGTAGCCACCCTCGCCACGGGCACCCTCGG
GGACTCCTTTCGGGCGGCGGCGGAAGTGGCGGTTTGGACGC
AGGTCAAGAGGCGCATCTTGCGGTGCAGCTTCTCGTGGTCA
CACCCCGTCTACTCGCAGCTCCTCGACATCTTCGCCGAGCA
TCCGGCAGGTTGTCCAGGTACGGCCTCAGGTTGTCGAACAT
GCGTTTGGCAGGGTCGGCGCCCGAATAGCCCTGTGGTGGGG
GCTAAGCGAGGGCGGTGACGCGCGACGGCGGGCCATGTGAC
CTCGGCAAGGGCCACTTTGCCGAGGTCTACCTGTGCGTGGA
CTCCCAGACGTCGTGGTCAGCGAAGGTGTCGTTTCGAACCG
GGAGAAGCACAAGCAAACGGCAATAGACCCGTGGCACTTAA
ACTCTCCTCTCTCCCAGCTCCCCACCAACGCTCGCTCCACT
AGGACTGAAATGGAATCGGACGGCGTCGGCGTTTGGGAAGT
TTAGGACAATCATCTGTCGGCAGCCCGGCGCCAGCGTCCAA
GCTGTCGGCTCGGCCAAGTTCTGTGTCGGATGCGTTGCCGG
GTTCGGCGCCCCTTACTTCGCATTCGAATGGCAATGCCGGC
GTCAAGGCCAAGAAACTTGCCGAAAGCGACTCCAAGTACCA
CTAACATTTGTCCTCAGGTGCGACCTTTCCTCTGAGCCACC
CGAGTGCGTTCACTGCCGGACATGTCATGACGCGAGCACTT
GCGCGTGTACCTGGCGGCGCCATACTCCCCAAGCGGCCTAG
CGCAACGCCGCCGTCAGTTTCCATGTCTGTGTGACCAACTT
GCCGCCTCGTCCCTCTGTCGCCCACGCAACGCCGCCGTCAG
CCACACTGACACACGTCTCCCATTGACTCCGCTGTCCTTGT
CAGACTCAAGCCAAAGATCCCAGCAACCACCTGCACCATGG
TCATGACCGAGCTCTGTGTGCGATGGCGCGTGCCTCAGTTC
CAGGGTCGCATTGATTTGCGCCGTAAGCTGCTGGAAGTCAG
ACCGACGGCTTCTCCGACAGCGGCGGCACCAAGAGGTTCTC
TCAATCAAAAGCAAGCAGCCCGGCAGTTCGCCGAGACGTCC
TCATCTTGCGGCTGACTGGCCGGCTGCAGTATCGCGCGTGG
ACTGTTCGCACCACAGGTCACGATGTCTCCAAACGACCCAA
AGTCTTGCCTCCGGCGCGAGCGCCACGACTCCACCACGAAC
GCACGACGTTGTCGAACAAGCGGTAGACTGCGCGCTTGCCC
TTTAGGATCCGCTGCAGGGTCGTCGTGCAATACCCTTGCAC
CTCCGGCCGGGCATTGTCTTCGGCTAGGCGAAGGATGCTGT
CCGAATACGTCACGTCAGAGCGGCCCTGATAACCAACACTT
CCGGACGGCCACCTTGCCGGCGTCGGCGTCGCCAGGCGCAG
TGGTATACATGTGAATGTGGCGGCTATGGTGAATTTTGGAT
TACAGCGTCTTCTGATTGTGCAGCATCTTCAACACGTAGCC
CTTGAAGGCCTTATCGCAGGCGGCGGCGAGGGCCTCCCGGT
CTCCATCTCCCTTGACTTGTCGGCCGCCACGTCGATTACCT
TTGCTTCCCTCGTCTGATATCCCGCGCCGTATGCTCAGCGT
CGTCGGCTCGCTGTCGGCGGCGCGGTCCAGTGTGCCCGTGT
CCAGAACGGTACATCTCATTCCGTATCTGCAACATGTGGTA
GTTAATTAATACCTTTTGACCAAGGTACCTGGAAAAGTGGC
GTATGCTGGGACCGATTGGGCTGGTAGTAGCAGGTTGCATT
TATTACCGCGTTTGCCGCTCCAGGATCAAATCCCAGATCAG
AGCGGCGTAGGCATATATGCCGCAAACCATCAAGACAACGG
TGTGTCGCTAGATTTGGTGTCATGAGAGAAGAATGGATCAA
CGGGCACATTGTCAAGGGGCCGTACTCTCTGTCGGCGACGG
CAGTCGAGGAGGACAAGTTCCCTGCTGAGCTGATCCGCCGT
CGGTTTCGCGCTTGCCGACGCGCCATGAGGACGTCGAGGAC
TTGAGGTTTGGCAGCGAGACCAAAGCCGAGAAAGAAGAGTC
CCCCGACCGCCTTGGATGCTCGATTCCGATCTAGTAGAGCT
GCAGCTGGCGCACATGTCGTCCGTGCTGCTGACGGGTACCA
GTCAACGATGAGACGAGAATCTCCACGATCAAAGAGACGCT
GGCCGAAGTCGACAGGTTAGCGAAACTATCCGGTCCGTTGT
AAGGCCAAGGCCGGCGGCTTCCTCCTCGACTCGGATCTTGA
GTACGTCCTGGCAGCGACATCGCGTCCAGATCTCATTGACC
CGGCTCCTTGGCTTCGGCGTCTGTCGCGGCACCGGGGCCCT
GCCAGGACAAACGATTCTCGCAAGAGCATTCGTCGCTGGTG
AGAGGACGTTGGAATGTTTCCGCAGGAAGAGCAACGATCAC
GCCGTGCTCGCTTCATAATTCGGCTTCGGCACATGGCAGTA
ATGCCTCAGGGACTTCTTGGCTGCTCTCTGGCCGGTCGACG
ATGGTCATCACGGCGGTGGTCGTCGCGACGGTGCTCATCCC
CTTGCCGAGCCCCATTTCATCAGCGAGAATAACATTGTTCC
CGGCAAAAGCTGTCGAAGTCCCGGCATCATCAGGCGACAAG
CCAGCTTGTTGATACGGGGACGGTAGTTGGTGGGGTCGCGA
TCTCTCTCGGTGGTCACGATCGCGCTCGCGTCGCGGTGGCG
GGTAAGCATCTCTGTGGCGACGCTGACGACGAAACTTGGTC
CAGCCGCAGTCCCGGCCTGGCAGGAGCATCACACGCCCGAT
CCGTGCTCCAAAATATTTCCCAGCTTTTGTATAGCCCGCCA
GTACGCCCCGCAGAAAATGTCGGACCGTGACGCGGTCACCA
AGGGCGTTCAAGGACGCAGACAGCAACCGGTCCATCCTCGA
CCGCGCGGTGAGCTCGGCGGCGACCTCGGGCCTGAGGCTCG
CATGCATTGGCATCAAGCGGCGTCTTGCGTTGTCGGGGTTA
CCTGGGCAGTCCAATGCCCTCCTTGCCATTTGGATACGGGT
GATAATTATGCCGCCACGCGCGGGATATGGCAACACCTCGT
CTTCTGTTTGGCGGCGAGTACTTCAACGGCTCGCTCGCCCA
TACGGTCCAAGCCCAGTCGTCGCGGCTGGTTTCAATGGCTA
GCCCCGGCCAGCTGCTCACGCGGTTTCTAGTTTCATTACGC
CGATGCGTGCGCTCAGGACGCGGAAGTGCCACGACATACCA
TGCTCTATTCCTGGGGTAATCGTTAGCTGGAGATCCTCGTG
GTCCTCGCCTTTGGTGTGAACGGTCGCATGAAGATGGCTTC
TCTTTCTATCGCGTGGTGGCCGGCCTTCGATCCTCTGTCTT
CTTGAAGTATTTGGCTTGCGCGGCCGTCAGCAGCCGGTGCA
GTCTGACGCGGCACTGTGGTCGGGCGCTACCACGGACGAGA
GGAACCACGGCGATCGGATGCGGAATCTTGAAGTGTGTGCG
GGGAAAGCTGGGACAGGCCTCCCCATTGCCTTTTTCCTACT
CCCTCTTACGTGTCTAGCCGCGCTGTCGATGTTGGAAGATT
ATCAAAGGGACACTTCACGGCAATGCCACGGAGCGGGCTCG
TCTAACAGGTCGAGGAACGGCGACCGCACGGAGAGGGAGGC
CCCCGCGCTCCGCCAAGCTACAGAAGGTACGAACTACCTCC
ATCTTGTTTGCGCCCTGCGTCATCGACGGTCTAGAAATGTT
GGCAGTTCCTGTTCTCATGGCCCAAACTCTGCCGCCCCGTG
CGATTATGTGATGGGGAGAGCGCCAAGGAGGAATTCATCCA
CACGGTAGGATCGAAGACGCCTGTGTTCATCTGGAGAGTGA
TTTGCCGCCAAGCTGAAGTTCTGTCGCAAATCGCCCTGTCG
ACATGGCTCCCAGGGACCGTCCCCTGCAGCAGACCTGGGCC
GATAGCACCGCCAGAAGACTCGCATCGTCGGTGATGCATGC
TGCAAATGCTAGCCACTCGGCCCTGACAAACGATTCGAAAG
TCTCCATGGCACGGAAACCACTGCCCCTGCGGCTCCTCTTC
ACGGCATGGACGACTTCACCCTGTGCCAGCACGTCTCGGCC
ACGCAAGAGCCAATCTTGATCGACAACAGCCTTTTCGCCTA
AACATGCGGCCTTTTCGTGGCGGTCCAAGCGACGATGGTGT
TCGAAAGTCGGGTTCTACCACGGCAAAGCAACAGTGGCAGG
CCATGGTCCCCTGTGGAGCGCAACAATTTCGAGCATGTCAT
GCGGCATCGAGCTCGAGCCGCTGCTGTGCCTCAACACTTGG
CGGTCTGGGCCTGCGGGCGACGGTCAATGCCCGGAGGAGCC
GGCGGCTGGTTAGGTGGAGGCGATGGGCAGAGTTTCGAGAT
GCCGCACGATGCAGTCGTGACAGTACTCATGTGAGCAGGGG
AATAAGCACTAGACGACCCTCGTCATCCCCATCCTCATCAT
CGACTGGGCCCTCGGGTGGACCGAGGGCAACGAGCGCCTGC
TTTCTTGGACATGTCGAATTCGGCATATTGCGGTGGCTCGA
GCTCCCGGCGGCAAGACCGGCGGCCAGGGCCAGGAGATGAA
AAACAGTACTGTAGGAATAGCCCAACATCCTCCGCGCGCCG
TGGGCCTGCGAACGGGGGGTCAGCAACGCCGGCGACTGGGA
GTCACTTGAGCGTCCTGTCGCGCCGATTCCCTCCACGATGC
CGAGAGCTTCTCGCCATCATCGGTGGGGATGACCAGCTCCT
CCTCGGCGAGAGGTCCAGCGCGTCCACGTCTGTTGACGGAT
ATTGACATGATCTTCGGAGGCGACGGCGGGAGGAGTAGGGG
GCGTTGGGGGTTTGGCCGGTCGCGACCAGGAAATCGAAGAC
GACGAGGTCGCAGTACTCCTCGCCGAGGGTGCGGTTGCCGG
GCCTTTCTGCACGCCGACCGCAAGGCCTCGCCCGACGACCC
CGACGGAGCCGGTTCAGCGGCGAGTTGATGGAGATGATGGG
GTCTGATATTATAGTGGTAGCCTTATCGATAAGCTGCCTCA
GGGGCAGCTGTAGCCTCGAGCAGCCTCACGAAAAATACAGG
TGACAATCTGTCAGCAAACGCGTCCACGAAGAATACGGGCT
TCGGTTACTTCGGACCAAGACGGGGGGCAGTTGGGGCCGTG
GTGGTAAAGGATCTGTCTCGCGGTTTCTTTTTCTGGGGACC
GGGGTAGTTGGAGCCGGAGGCTGCGGCGGTTGCCGCCATTG
TTTGGATGTCGCGAATGTGTCGCGAAAAGCCGTGTGGGGAC
TATAGGCCAAATGGTCGAAACAGCGGCACGATGGGAAGGCT
AGCAGCGGTCGGGATGCGCGCGGCTGCTCGGAGCTGGTGCG
GGCGAAGGAGAGGCTGTCGACGATGATAGGCCTCTGCGACG
AGGAAGAGAGGCATTTAGGACGGTCTGGTCTCGGTGGAGGG
ACGCGTCGTGAATGGCAACACGGCACAGTCTCACCGACCTT
GATGACACTACGAGAAAAAACGGCCATGGTGGGAGCACCGG
CCTTGCAGCGCTCGTAGCACCGGCCTCTCCAAGCATGCAGC
AACGGCATCAGCAGCATCATCAGCATCATCATCACATTCAC
TTCTGGTCTCTCCCCCTTTTCGCCAGCATAATCTCCTCGCC
TGGATATACATCTACGACAACAGTGGCATAGAGAAGGCGAG
ACTTTCTACGACAATGGCAACAGCAACATCACGATTCTCGC
GCTGGTCCTGTTCCCACCTACAGAGGCATTCTCAGCGCCGC
AAGTCGGCGATTAACAAGCTCGGCTCTGGTTTCGAACGAAA
CTTTCGACGGCGGCGTGCGGCGCGCCGACCAGAGCCCTTGG
AGCGGCACCAATCGCCGCTGCGGGATGGCTCGGCCAGGTTG
AGGCGGCCACGCAGTGGGGACAAGGGGCAGTCCTGCGCGAA
GAGCTATAATTGGCGCCTGTCTACCAGCACATGCCACCCTT
GAGGTGAAGCATCAATTGGCCTTGGAACGTCCACCGCAGAG
AACTTTAACGGCCACAAATCCGCGATTACGAAACTCGTCTT
AGGCATGGTTCGTTTGGTGCCGAGAACCTCTTCTTGGACAA
AGGAAGCCAAGCTCTCCGATCCCAACGCCATGCCTCCGCAG
AAATGCCCGCTTCTTGGCAGCCCTCTCAGCGTTCTCGTCCT
CTTCACGGAGCTCTGCACAGCGCACACGAGGTTAGCACTCC
CTCTCGATCCTCAAGCACATCAGAAACATGGCCAATTCCCG
TTCTCCAAGCTCATGTCGAACAAGGCTGAGGACTCGGCGTG
CAAGACGAAGACATCTACACCGCCGACGACCACCACCGTTT
ACCACGGCCACGGTTCAGCACGTCACGCCGATACCGGCTGG
TGGGTGGATGGCCATGAGTGCAGCGATGTATAGAAGACTCT
TAGCCCCGTCAACCGTGCTTCGGTTGGAAGCCTGATTGATC
ACGACTTTGCAGAGAGGCGGCAACAGGGAATGATGGCGCTC
GCAGAATGGTTCAAGGGGCTCAGCGGCGTCTCTGACCCTGT
CAGCGGTTCCTCAACAACCTCAATCTCGACGACTCCAAGTC
TTCAGCTGCGCCTCGGGGCGCACGGCCAGCGAGTCCAGGAG
AGCGGCCGCCGCCGCTCCTACGGATACACCAACGAACACGG
GACCCCATCGCGAGCAGCACCGACAGCTTCAGCAACTCCAT
GAGTCCTCCATGGAATCTGTCATAGGCAGCGTCGGCCTCTT
CGAGGATACAATGAGAAGGTCTGAAAGATCGGGAGGGAAGT
AAGCTGGTCGGGGCCTGCGGCAGCAACAAGGCCCGTCCGGG
GTCCCTTCCTGCGCCAACCTCGTCACTCCTTAGCATCGCCC
CCTACGCAGCCTGCCAATCACCGCCGCGTTACTGCTGGGAG
GACACCCGCGCCACCTCTGGCCCCATCGTCGCCGACAAGAA
TTGATGGTGTGAAGCCAAATCAGGCTCCAATTTCTAGTGTA
GTGGGAGCAGCCCATGGTCCCGCACAGCAACGTTCATCGAT
CTACCAGAAGATAGCTTGCGCATAGGCAAGGAGTGAAAGGA
TGCTGAATCAAGGGGCTTTCCATAGTCAAAGGAGGAAGCCG
CGCGATCCCATACAGACGCGCGAAGACGAGGGTTTGCGGGA
AAAACCGGCGCCGTCGGCTACTCGTAGACTATCGAAGTCCC
CCACGTGGGGCGAACGCATGCATGTCAACCCTCACGTGCCA
AGATCGTCGACGGAATGCCTCGGCCTTGGACTCTACTAGAC
GAACTGACGTCTGCCCAAAACGAGGCAAAATGTACGTTCTC
AGCTGCAGCAGGAAATAACGCAAGTAGGTCTCCCGAAATCA
TGCAGAAAGAGAGTCATGAGCTTGTACCGCCTTCTCGGCAA
CTGTCGTCCGACTGGATATCCTACGCCATCATCGACGACAT
TAATAATAATAGTCCTATATCTAATAGCCCTATATCTAATA
GGGCCTAACTATAATAATAGCCTAATAACTATTATTAATAA
GACTATAATATAGAAAAAGGCTATCTATCTATAAACCAGAA
TTCTAATTTAACTCCTAGCTCCATGGGGCTAGTAACTGGGT
TCAAGGCTAGCTTTATCTTGCGACGGTTCTAATTTAACTCC
GAATAGCATGCAGCAGAAATCAGTTGCCCTTTCTAGCTGTG
TATAATTTCCTTAGTTGCCTCGCTTATAGATATATATTCTG
CCATTCATCCTCCCCCCCCCCCCCCACCAACCAACTAGGCG
CAAATCTAACAGGCACGGGGCAACGGCCCGGACGTCAGCAG
CGCGAGAACGGTATGGACGGCGTGCCACGAATGCCCATTGC
AAGCCGGTGCAAATATTTTCCGGGTCCAAATCCTCGTAACA
AAGCCAGCGCTCTTTGTCCGCGGGACCAAAAGCAACTACGT
TTGGATGTCTTGGCTCGATCCCTCGACAACCTCGGCGACTT
GTATGCCCCCGTCGCCTCGTCTGCCACATCTGCCGGCCCCC
TGTCGCGCCGCTGTCCTCGACGGGGAGGCTGCTCGATGGGC
CCGCGCCGATGGCCTCTAGCCCGGTCGCGCTGTCTCCAGGC
GTGGTTGGATGTCAACTTGTCATGAGACGCTGAGGTATGTA
ACCCTGCGATCCGGTAAACTCGCCGATGACAAGAGCTGCCT
CGCCGGTACGACGACCGCGCCAGCAACGAACGCGGCGGTTA
AGTAAATGATGCACCATTTGCGCCGCCTGCATTGATATTGT
TGCATTGGCGGCGGAAGCAGCGGCGGAGGGCGAGGTCGCGG
TTCCTGGAAAAAGAGGCTGGCGTCGACGTTGACGCGGCCGG
CATTGCTTCCACAGCTTATACGACCTCGATGCCCAGGCTCT
GCAGCTGGCAGCGGATGCGACGGCATCCGGCTCTCACAACT
GTCAACGGAGAGTGGGTCAGCGGAAATGGGGACAGCATGAT
GAGTTTGTACTGAGCAAATCCAGGTGCACAGGGCGTGTCTC
TTAGCCTCACGCACACACCCCTCGGCGAAATCGGGATCCAA
AGTGCGGTGCGCGGCGACGACGCAAGGCTGGGCATCGCCTC
CCATCGGCCGGTTCGCCCCGCCGTCGACCGGCATCGTCGCG
GGTATCCTCCCTCTTGACGGCGGCGGTGTTGGCGGCGGCCA
GTGATGGAGCCCGGGGTCGCCGGCGTCAGGGACCCCTGACG
GTCCTCGCCTCCGCCGGCCTCGAAAACAGGGGCTTCAACCA
TCGGCGCTGCGCGTGCGCATCGGCGGCAGCTTCGTCTTCCC
GACTCGGGCCTGAGGGTGCTCGGAGTCAACATCCTGGGCAA
ATCGTCGGCCTTGCCCTGTGCACGCTCGGCAACATTGCATC
TCAATTCGGCCATCGCCGTCCTGGTCAGCTTCACGGATCAT
CAGGCGGCTGTCAGCAACGGCACCGGACGGTAGCTGAAGCG
GCGTCCGCACAGTGCCGACACGTGCGGCTCCTCTTCGGTCC
GAGCAGCCCGCGGCGATCCTCGTGCGCATAGCTGCTGCTGG
CTTCGAGGACGATGGTGACGCCGTGATAGAGATGGACCTGC
GGCTACCTTGCTTGCTCTCTCGTGACGTGATATATGTACAT
ACGGGTCCCCATCACCTATCCGTCCCTCTCTCTGTGGTCAA
AGTGGACGAGGGGCCGTCAGCGGGCTCAAGCAACCCCATTT
GGTGTACAGGGACCAAGCCCCCGTATGGCGGCGTATAAAGC
TTGAACCACTCGGTGTCGCCCATCATCCTCCGGCAGGCCAG
TCTGCTGCATGAGATCGTAACTACGGACTACATGGAGAGGT
ATAACGTTTGTATTAAATGTCTTAGGACAGATTTGTGCCAT
TGGAACAGGCGAGACGGCGGCGTCATTGAAGCATTGGACCT
TAGGGGAGAAAGGTCAACAGCGTGGGTCTTGGATAATGTAT
ACCTTGGGCTGAAACTCTCCCTTTGTGAAGTACTGCACAAA
GCCCAACTGCCGTGATCGCGCGGTGTGAGGCGATGCTTTGC
CCTTCGGCCCTTTCCACCGGCGAGACCTTCACAGGTCGTCC
CAACAGCCGCCTGCGGGCAACGAGGATGAACAGGGAGCTCA
CCTGGGCCCGGGGTCCGCCGCGGGCTCCTCCTCGTCGCACA
GCGCTTGACATCTCGGATCGCGGGGTGACCACAAGCGCGGC
GGTACAAGGGCGGGAGAGGTCGATGACGTTCCAGCCAGATC
CCGCACTACTGGCAGTTAGCCGTTTCGCGGCCGTTGGAGTG
TTGGATGACTGCGTGCTCCGCATCGTCCAGCAGGAGGACCC
CTCTCATTGCTTCCGGGTGTCCGGAACGAAATAGTCGAAGG
TTCGGTCTGGAGCTTGGAATCGGCGTCTTCCAGTTGCGACG
CGCCTTCCCATCAGGGGCGTCCGTTGCCGGCACCTACGTGA
CTCATCGAACCCGAACCCTTCAACGGTATCGATTGGCGAGA
CCTCGAGATCCTGGTACCGGCGATAGTCGTCGTGCGGCCAG
GCGCGATCTCCCATCCAGGTCGATGGTAGCAACAGTGGTCC
ATCAACCAGCTGTTGGCTCACGATGGCGACTCGTCGGATGA
CCCTGCTCATTCGGGTACAGCGACAAGACTCACCTACAGTT
TTTGCAGTCTACCCCCCAGTCTGCTGCAAGGATCCGACAAC
GGTGCTTCGTCGATGCCGTGCAGTTGGGGTGAATTGTCGTG
CGTATGAATGGAAGCCGCAGCGATGATGAGCTGCAGCTCCG
CGCCGCCGCCGCCCCCCCCCCAGGCTAGAATCCGGAGGTGG
GACGGCCCGATGCTCCTCATCGGCGCAGGCGTGGGCATCGC
AAGTGACGGCACTTTCTCGACGGCTATGACAACTCGAGGCG
AGAGTGCGAAACTCGCGGGGCGCTGGTGGACCGGCCCCCGT
AGACAATCAACAGGTTCATGCCCGCGGATGCATTCTGGACC
GGATAGCAGCACCAACAACACGGCAAGGCGATGTGACCTCT
TGAATCACGCCGACACCCCGCCCCCCCCCAAAAAAAAAACG
TAAACCCGAGCTGCTGCGGTCGCCCTCTTCTTTCTCCGTCA
AAGGTGAGCTCGTGGATACGCGACATCTGATTAGATGTCAT
CGTTGTGAGCCTGTGAGGCCCCTGGAGGTCAGGTCGCCTTT
CAAGTAGAGCGCCCGTATCGCCGCAGCATGCGCAAACTATG
GTTGGCCAAGAATTTGATCCCCCAACGACGAGCATTCGTTG
TTGCTCGTACTCGTTCACAACAGCATTGACAAACTTGAGGA
CATCGAGGCAGTGCTGATGCCGGTTATCAAGATCACTCTCG
AGGCCATGATGCTGAGCCTGCGGGGCCACATTGACAGCTGC
CAGCAGGCCCTTGACCCATTCTGCGTGGCAGTGGGTTAGCA
GCAACAGTCCTTTTTCGTGGCGTCGATCGTCTGCGCCTGGT
CGTGATGCACGCGTCGCACTCGGGGTGCTTGTCGTTCCACT
GGAGAACGAGGAGGGCGAGTCGACAATGGCGTATTCTCTTT
AGAGTATATTCCATATATTCCCTACTTATATCCGCCTTGCT
TTCCATCGAGCCGTTATCCCCGTCGACCTCGTTTCGCCCAA
TACGTGCCAGAGGGCCGCAGCGGCAGAGTGAGCTTCGCCCG
TTCGGAACCTGCAGGCACTCCTCTCGGAGCGGGACGACGAG
TGGATGGTCCTCTGAGCGTGCTGCAACGAGGTCTTCATGGT
GTCGAACCACTGGCGGAGCCCGAAGTTCATCAGCCCGTTCT
ATCGTGGACAACGTCAGCGACGGCGGCGAGCTGGCAACTGG
GCTCGAGGTCGTCCCAACTCCAGTGGTGCTGCCCTCGCTCA
TGATGAGTCGGCCTTTGAGTCAGTGCCTGCATTCAGGCCGG
CCTTAGGTGGGTGAGATGAACGGAACTGGCGGACGGGCAGC
GCAGCTGTCAAAGCAGCCGGCCCCGCAGCGGGTGACTCCCG
GGTTCCCCGCGAACCAAGGACGAGACGGACGGCATTGTCCA
TGTCCAGCCTGGCGACGACACCGCATCGCTCGACGCTGCGA
GCACACGGCGAAGTAGCCGGCAGCCACGTCGAAGTCCTGGT
TCAAACTGCCTGGGCTTCGGCGGAGAGGTGTCGAAACCAAA
AAGCGCGTGGAAGGCCATGTCATTTTCAAAATCAAGGCTCC
CGAAGACGGCTTGAAGAGGTCGGCATGAGCGGTTTCGGTGC
GAATATGCTCGTTGTCGCAGCGCCAGATGATTCTCAGCCTG
GTTGAGTGGGAGGACTTGGTCAGGGCCGACGTGCGTGGCTC
AATATCTGGAGCTTATCTGCCGGCCATGTGTTATGTGGACG
AACTCCATCTCAAGGAGGTGCCAGGAGGAAATGGTAAGTCG
ATGCCTGAGAGCTGGGGCAACACCCCATGGGGATGCTGTTC
GACAGAGGACACCAGTAACTCCTTCTTCGGCGCGTATAGGT
GGGTGGCGCTCTAGTGCAAACGGCCCTCGTGCAGCATCTGC
CATCCCAGTGTCTTCACATACGAGCAGAGTTTCGCAGCGGT
GCACGCGGACGTTATCAAAGCCATCAACGTGTTCTCCGGTG
TTCGGGCAACAAGTCTCCAGCAAGGATGACCAGATCCGTGC
AGCAGCGGGTTCTGGAAGAACGACAGCATGCATCTTTGCTG
GGATTCCGACTTCAATGGAGCAGCCGCAATGGCGGAGCTAC
CTTCCGGTACCTCGTCGCGGCGGGTCCAGCCTTCTTCCCTC
ACTATCTCAAGCATCAGCGACGCGAGGAAAAAACCGAGCAG
GGTTGAGAGTGTGAGGTTCACGTTGCCCCAAAGGTTGTTCT
GAGTCTCGAGGATCGGCGGACATGGAGACCAAAACTTCGGG
TGTAGCGCGGTTTTCACATTCTGCTCGAGTTCTGATGGCGT
CGCAGCATCTAGCAGTCCTTCGGATACCAGCATCGCCGGCA
GGACCATCGATTTGAGACAGCGATGCCGTTGGAGTGCCTAC
CTCTTCGTCTACTTGAAGGGCAGGACGAGGGACCAAGCATT
TTTACGGTGTTTGGCCCGTGCGGGTTCGATCTTGGGCACAC
AAGAGCCAGAAGGTGAAGCACAGCATCAAACAAAAGGTCGT
ACTTTGTAGCCATCTAATTTCATCAGCGGTAATTCTTGCCA
CGAAGCAAAATTGTTAGGATCAGCACCATTCAGGTGAGCAA
AGAGACGGGGATGCGAAAAGCCGCTAACAGCAGAGATCGTG
ATGAGAAGGCAACGAATCAGCATTTGAGCTTTGCGACAAGC
CGTGATCCTCAGCCAGCGACCCGCCAGGATCACTGTGGAGC
GTGAGACTCGAGATGTGATCCCATCGCCCATCACAGAGGTG
CCGCGTCTTCTACACGGCCTCAATCGTGTGGGGAGCCATCG
ACCTGTGAGCTATGTTAGAGCGGATTGACGTTCAAGATGTT
TCCTCCCTTCTGATCACTGTCATCTCCTTCTATGAGCATGA
GGTTGAATGAAGAATCGAGGCAACGTTTGGGTTCTCAAGGC
TCAACATTCACGTACCTTGCCTACGCCAACGAGCACATGTA
CCAACTCGAGCAGTCCGCGGCCACGATTATGATCACAAGCT
ATTGAGCGCTGCCGTGGCCTCAGTTTTGGTAGAATTGAGTG
CATGAGAACGCCATGACTGCCTGTGCCACGAACAAGAGCAT
TGGGCCGGCACTTCATGACGCATGGGACGGAGAATGGCGCT
CTGGTTGACGTAAGGCATCCCGTTCTGTCGCAATGTATTCC
GCACATCGAGCTTTGTGGCGCCCTGCCAACAACTTCGGATG
TGCTTGAAGAGGCCAAGGAACGCGGCATGGAGCACAGCTTC
CAAGACGCATGTGGTGTGGCCATAATAGGTCCATGGCTTGA
GGCTTGATACGGAGCTCCAACCGGCAGTATGCTTCTGTAGA
TTGTGCAATTTATGCGATTCCCGTCCCGCCCCCGTCCCGCC
AAAGTCTCCCCGAACATCCGCCAGCAGCAGTATGAGCGGGT
AGGGGCCATGGGTGCGGGATCCCGAGCAAACTCACTGACCG
GTCCGCATCTTTGTTCTTGACGAGTGCGACAAGATGCTTGA
CAGATGCGCTTCTTGAACTCCTTGAACTCCTTGTATCGCTT
AACCTTACTCTTATGCCAAACAATGGCGTAATCTAGCAATG
CGCACTACCAATATCCACCGCAACATCCTTCGTCCTCACCC
GAGATGGACGAGGAGCGCGACGAGCGCGAAAAGTCCGAAAC
CCGATACGGCTCGTCTGAGTCGGCGTGGCCCAACACTCTGT
TCAAATAATTACGAAGCCGACGCCTCATCATAAAGGCCGCC
CTTGACCCGGAGACCATCACCGGACTCATCCTGCTTCATGC
ATCACATCCCGCATTCTGGTCGTGGACCTTCTCACGGGCCT
TCTCGGACTGGGTTCAACTGCGGCTTCAGCGTATTTGTAGC
ACCACCGCCGCCGATGCCATCGTCATCCGGCGCCGGCCCAC
GCGCTGCGTGCCGCGGAGCACCAGGACGGCCTCTTGATTCA
CTGAATCTCCCCATCGACACCGACCTTGCTACGGTCAAGGC
AAACGCTCGTTGCCCTGGCGCGGACCTGGAAACCCGCCTGG
GCTTTCGGTTCGAGGAACTGCCGGTGACCTTGCAGCGGTGG
CCCCCGAGCGACGAGCAGTCCGCTCCGGCTGTGCCGCCAAA
CCTGGGAAGCGGCCGCAGCCCATCGCCCCCATCCCGCGTCC
AACGCCCTCGGGCCGCTGCTCCTCGCGAAGCACTTTTGCGA
TGAAATCCGTGATGCTTTCGCCATATCGAGACTTGAAGCGG
TGCTGCAACTTCGCCAAAAGCCCTGGCATAACAGCGCCCTT
CCGTACTTCAGGGGAATGAGCGCACTCAATTCCACGCACTG
ACGGGTACACCAGCCGCCGACGCTTGGGCAAGCTGGTCAGA
GGCTCTCAACAGAGGCCAGGCTTTGGCCGTGCTGGGCGCCC
CCAGATTGTCCAAGTTGGGCCGACACCTCGAGCTGCAGATC
GGCACCGCCAGGGGGTATGCCAGGACGACAAATCTGAACGA
GCCACGGAAGTTTTTGTTTGCAGGTCCGAGGATCTTGGCCA
TCACGACTCAACGAATCGAGCCAAGGGTGTATCCACGAGAT
GAACTCCTCGAGCCATTTGCCAGCATGCTTTTTCTCAAAGC
GGTAATCTCGATCCGTCGCTCTGCATCCTTGATGCGGGCCT
CGACAGGCAGGTGTAGGCGTCTGAGGAGGGGACAACAAGGT
CCACGGATTCGAAGTGCCTCCAAGGCAAGCTCTCCATCGCG
TCAATCTCCATGACATCCATCATTGACGGCGACGAGACAGC
CGAATTGGCCTCTGGATAGACGGACTGGTTCATCGTCGTCA
TAACGGCGGTTGGGGTTCAACGTACCTGTTCAGGAAGAACT
ATCCGTCAGGGATGGGAAGGCGACATTGGCCTCAGAGCTGG
TCGTGGCAGAGCGATGACGGCACCAACGTCGAACTGGACCT
TTCCTCCATCGCCGGCGGGACCAGTGACGGTGTGAAACGCA
GCTGGCGCCGGCGCTGGTGGCGGCTGCAGCGACGTTGAGCC
GGCGCGACTGGCACAGCTGGCATTGTCATTGTGGGAGAGAC
GCTTCGACAGGAGGCCGAGGCCACCAAGAAGGCCCTGAGTC
TGGTGACCTTGATGTGAGTGCCACCCTCGACAACCTTGATG
AGACATATGCTGTTTGATGTCGGCAAAAATGGTATCCCTCT
GCGGTTGATTGGCAAGCCCACGGACCTACAGCATGGGACTA
CTACTACGACCCGTCGTCGACGCGCGCCAACCCGCGCTGGA
GACTCATCATCAGTGAAACGCCCAAATAACGTTTATTTGAA
CCCCACGCCGTCCTCGCCGGCGCGCACCGGGACCGGAAGCA
GCCCGAGTAGTACTGGATGCCCGGCAGCAGCAGCAGCGCCG
TGCAGCGCCGCGGTCTTGTCCATGTCACTACTCTCCTCCAC
GGGCAGCAGCTCTGCTCCGCCATCCATCTCCTCGATCGTCT
CGTGCCGCCACTGAACGGACCGCAATTGAAGCCAAGCTGTC
ACCGCACCGAGGTGAACGCGCGGTTCGGCCACGACGCGCAC
CCGCTCAGCGTGGCGTAGGCCCGGTCGCGCGCGTACTCGAA
CCCGGCTGCTCTGCGACGCGCACGGCAAGCTCATCTTCATC
GAGTGCCCTGACGGCGGCGGCGTCGTCCAACGCCAAACGCA
CTCGTCGAGCTGGAGAATAGCCGGCAGCACATTCACCAGAA
GATCGTCTGCGTCTCCCCGTCGAGCGCGCACTTTGACGAGA
CCGCAGAGTCTTTGACCCCCCAGAGGACAGCCCCGTCCAGC
TTGGTAGGCATCGGTAGAGTCACCAGTACTTCGTAGAGTCC
GCGCGCGTGTGCGACGCAATCAGAGCCAGCGCTTGCACGGC
CAGCTGCTCTCGGTCGTCTTCAAGGCAGTCTTGGCCGCCGT
GGCCGCCTCAAGAACATCGGCTTCACGGGCGTCATCCTGGG
CCGCCGAGGGCGCTGCTGTTCAGGCCGCCATGCTGGCAGTG
ATACTGATATCAGCAAAACGCCTATCAGCAACGCCACACAC
CTCGAGGATGACGACGACGACGAACTGTTCGAGGTGGAGTG
GCCACACACACAACATGGAGCATCAACCAACAACTCTTGTT
AAATCGCAGCTCGTAGTTTGCCTTGCCAAACACGCGTTCGA
GCACGACTCGGATGTGCGCCCGCAGACCCCCGGCGTATGTA
TGCGGGAGCATGGAGCGAGGCCTATTAATACGAACACCGCC
CGGGGGCACGGGTCATTCGGCATGTACAGATGGACGGCGGA
TCCAACGTCCGCAAACAACCCGAAAACGCAATCATCCTGGA
ACGTCTCCTTAGAGCTCCAGCACAGCAACTGCAGGTGGCCA
CTCGGGCGACTCCTCGGGCTCAGCGGCGGTCTTTTTGTCCG
GTCAAGAACATCACCAACGGCCAGCGCGTGGGCGGCCCCTG
GCTCATGAAGCTGGGTGGCGCGTCCATTATCGTGCAGACGG
GCAAGTCCAACTGACGGTCTCGGCCCTTCATTTAGAGCTGA
TCGCGCATACTCACCCCACCCCATGCTCATGTTTCGGATAG
ACATATTGGATGCACTATATCTCGACCGCGGTCCTGCCCTA
GGAGAACAAAGGGCCAAACTCGTTAGTTAGGTCACCAACCA
CACTTTTCGGGCTCTTCAGTCGGGATTGCCTTCCCGATGCA
AGGCAAGAGAGGTCAGATGTCAGTTGGATGGTACATTGGGC
CAGGACATCACCTCGTTCTCCGATCACACTCAATATCGTGC
TCCACGAACATAGCCCTCATCTGCATCAGTATTTCGAGCGC
TAATTGCCAGGGGCCGACCTCCGAGGCCGATCGGGGCCCTC
GGCCATCTCCGTAGCCACGCCCGACCAGCCCAGGCAACCTG
GAACGTTGCAGACATTCGGGCAATGGCTAAGACTCAGTTCG
TATCCGGCCGCTTGCGGCAGCGGCGGCGCAACTGCGCCACT
AGCTGCAAACCAGAACGGCCCAGCAACTCCAAAGTTGTAGC
GGTACCAGCAAGCTGGAAGGCGGCCAGCTTGCTAAGGGCGT
TGCTTCGGCAGACGTGGCTTCTGGATGTCCAAGATGTGGAT
GGAGAATTTCACTTTTGACGCGCTAAGCAACCTCAAAGTGG
ATCTTGACCGAGATGCAGAGCATGGAGATTGAAGTCGCCAA
AAGAATATGCAGCTCAAGATCAAGGCTGAAGAGAGCAAGAT
TAGGCGGAGGGCGTCCGCTTCGCAAGGAAGGTGTGGAATAG
GAATACCGACATGATAGTGGCGTGTACATGAGATGTTACGA
GACGCCACCAGCAAGCAGCTCGCTCGTATGAGAACCACGTC
TCGCGAAACCTGTTGTATAGCCATATCCATCAGCGTCATGC
GCTTTTCGGGAAAAGTGTCGCAGCAGTGTGTATTGTCTAAT
CTGCGTATAGCTCAGCAAGTCATTGAGAGGGAGCGCCCTTC
TCATACCAGAACCAAATTAACAATTGTTAGGCAACTATGTC
TATTGTAAGCCCATGAACTGCGGTTAGCAGGTTCCTGACCC
GCTCTGACTACACGTTAGCACGGCCTCTCCACGGTCACACA
CTGGGACAACTGCTCGACAGCGAGAGAGCCATATATAGGAC
GCAGCAGCTCCCAGACACATCCACAATGGCTGTCAAAAAAC
GAAGTGTCCGACTTTGTCGGCAACGGCATTGGGCACGGTGC
CATCTCGGGGCGCGCGGCGACATAATACTGCTCTTCTCCAT
ATAGGCGTTTGGGCCACCGGCGCCAACGAAGTCGGTATCTG
AACATTGACACCTTCACCTCCGACATCATCGACGGTCGTGC
TGACCTGAGGATGTTAGCCGCGAACGGTCGTAATCCTCACT
GAGACGGCTCTCCCAAAACTCCTGTATGCTTGAAGGCTTGG
GAGCCTTTCTGGTCAAACTCCCCAATATCGTAGCTGTAGTC
GCCACTTTGCTAATGCAGGTCAGCAGGGCTGGCGTCACCCC
CATACGAGTTGTCGCTGCCCCTGGGATATACTGGCGCCGCC
CGCTTCTTCATATCGTCGCGCGCCCCTATGTTTGGCCCCAT
GCTCACCATACGAGTAAACACAATGGTGTCGGGACCTGGCC
GCGTCCCGACGGTAGAGGAACGGTCCCCGATCACCCTGCGG
CGTTGAGACGATTCCAGCTGCGGCTACACCGGTAGGATAGT
AACAAACCCAGCATCCACGTCAGTTACAATGGGTGCTTACT
GCCTTGGGGAACTTCCAGGACGGCGTCGCGGTGCATCTGGT
ATACAGTTGGCTGGCAAACACGGCCACGCTGGGTGTATTCG
ATGCGAGTTCCTCCAGTGCCCGCTCGCGACGTGCCCAGGCC
GTCGCAGGACAGAGAAGATACAGTCGCGCAGGCCTGGGCAC
CGGCTCGGCCCTCGCAAGCGCAGTTGTAACCGCGGCCATTG
TGCTCTTGCATCGCTTTGCGCAGTGTCCACGGGCTCGTCTC
CTCCAAACATGCTCCAACAACACCAACGTTTCTCTCATGTT
TTCCAAGTCATTGTTGACAACGTTGCTGAATCGGCCCAAGG
TAGGTCGCTCGGGGTGATGTCTGCGGCACCATCTTTGATCA
TCGTCAGGTTTCTGCAAGACCATCAAGAAGACTCCTCTTTG
ATAAAGTGTGGGTCGTTCCCCGTGGCATGTGGTTGCAGAGC
CTGGCACCTCTCCAACTCCGCAGAGTCCGCACCACGCCAGC
CCGTGAAGCGGTGCGCCCATCAGCAAAGTGTGCCGACATTG
GGACCATGGGCCGGGCCATCCGCTAGCCGATGCATCAAAGT
CAAAGTCTGTATTTACTGGACAGCGGCGAGTGTGATTATTA
CGCCCAGCTAATCCTGAGCGCAATCACCATCTTCAACGAGG
CCGGAGAAATTGATCGAGAGCGTAACGGTCCAGTTGCCGAC
CCCTGTTTCCCCAGGTTTTCCCCAGATGCGCGCGTATGCCA
GCCCTCTCCCGTGGACTGGTCGCGGCCAGGAGTTTTACATG
CCTCTTCAGTCCCTCTGCTTCGGAGTCGTCTCCGCTGCCAG
GGCTTCGACACGGCTAATTGCCCGACCGGGAAAGAGGGTAA
CATGGCGCCCTGGGCAAAGTCCGGAATGGCGACCTGGTCCA
GATGCTGTAGCTGCCGTCGTCCTGCTTGCGAATCATGCCGA
AGTAGTGGCAGTGACGGGCCCGTCCCCATGCATTAGTGGCC
TCAAGCACGAGCAGCTTCGGCAGTCCCCTCCTCTTCCTTCC
CGACTGGAGCGCCTCCATGTCGCGAGTGCAGCACATGGGGC
CCTGGAGTACGGTTCCTGGTCGCTGTTAGCAGTCTGATGGC
TCATTCCGAGCCAGATGACGCTGCAGGCACCAAAAGCGAAC
TTGGGATATCAGTTGCACCTCTGATATATATAGATACAATT
CATGATCCCAGGGAGAGAAGCGTCAGCATCGCGTAAGTCTC
TAGTTCCAGAAGTACGAATGCAGGTCGAAGATGGAATCTTA
CGTGGAGCTTCGCGAAATTTCAGAAAGTCTCTGGGGAGGTC
ATACAGAAACAGCCGTCAATCAGCCACATCGCGGGCCGTGC
GCCATTCACCTCGCAGATGGCAAGGTAATCCCCGACGTGGA
CGTCGTTTGGCAGCACGACCCTACACTGCTCTTCGTCGGCG
CGCCGCTCGATGAGATGAGACGGTGGGAGGCGGAGCGCATC
GAGAAGAGACAGAACAAGGTCCTCGCATTATCGAGTTGGAA
CAGGCATAGTCCATGTCTTCCGGCGACAAGAGACGCTCTGC
ACGAGGTCGACCAGAAACAGCCAGGCCACAATACCACGGGT
ACAGATAAGCTTGGCGTCATCGTATAATGGAGGACTCCCAC
GGCGACACAATGCGCCTGAGCTGCAGACACTGCTGGCATAG
ACGGCACCTGGTTCTACTTGCAATGCTGCACTGATACCGAT
CCCATCTCCAGATTCCGAACCCATGCTGGGGAGCACCCGAC
GTCGGCCGCTTTGGCTTTCGCGGGCTCGTCTACGGGCTTCT
TAGCCGGTCCGGAGATGGCACGGCAGGCCACGGGTTCAGCC
TCCGGCACAAGATTGTGCCGCGCCAACTGGTCGACACAAAC
CATCACCATGGCCACCGGCGCGCGCACCACCCCCCTCCGCC
GGCTTGGGCGAAAGTCTGCTCTTCGGCACCAGCTGGTATGA
CCCTTCGCCACCTGGAACGTCAGCCGCAACGACCTCACGGC
CTCGCGAGCCCTCCCACGCGCGCCCCCGACTCGGACCGCCA
GAGCGCCGCCGCGTCTCCGACGGCTTCTCTGGGGGCGGCTG
CACCTGGAGTGCGCGTGCTCCAACCTCGGCGGGCCGGAGGG
ACGACGGCCGCGTGACGCCTCCATGGCGGGGCGCGCGGGTT
ATTATAGGCCGCGTCCGGTGCCGATGCCTTTTTCCTATGAC
TGCCGCCTGGGCCCCCGGCGCCCGAGCCCGCGGAGCCCGAA
ATGAAGAGCCCCGTGGGCAGCGAAAACGCCAGCCCGTTGGG
GCACGTGAGCACCGAGCTCGCCTGTTGGTCCTCCCGTTCGT
ACCGAGCTCGCCTGTTGGTCCTCCCGTTCGTCTATTCTCGT
AGAGTCTCGATGGACATGGGCAATAGTACCGAAATCGTATG
TTCGGTAATTGCCAGCTCGTCAGCGCTTAGAATACCGCTCT
GCCCTGGTCTGGCTCATTCCCATCGGCATCGTTCAGGCCAT
TGACGACGCTCCGGTCAACGCCAACATCGAGCTCGTCGCCA
CTCACCAACAAAATGGTGTTCGGCCTCAGATCTCGAAGGGC
TATATATACGGGCTTTCCTTCCTAGCTAGATAGAAGAGATA
GAGCAGAGGTCGGGAGAGTGCGAGTTCAGGCGGACAGCCAG
GGACTCACCGTCCTGAGCGGCAGCGGCCGCCTCGGCCCTGC
TCACACTACGTCCACGAACTCGTGACGTGGGGCGCGGCGAA
ACTACGGCGTACTACACCCGCAGCAAGCTGGAGCACTGCCG
CTGTCCTGCCTTGGCAAGGGCCTCGAACGGCTAATCGCGCG
GTCAAAGACGAGATCGCCTGCCAGACCGGGTGCATACCCAT
ACGTACGTCGTGTCCAACTGCCCCCGCAGACTTACAGACCT
CGCCGTCCATCGATTCAAGGCGCGCACGAGCATGTGCTATC
ACGGTTCGGGCAACCCGAGTCGATCGGGAGCTGTCTTGGCC
AGTGCCGTAGCTACCGATTCCCATGCCCGGTGGAACAGGCA
GCTCATCTCGCCGTCGAGGTCGTTGTCGGTAGAATGAGCTT
AGAAGAAGAGGGAAAGGGGGCCCCAAGAAGAGAAAGCCAAG
AATTCGGGCAGCGTCAAACGCGTCGCCGGTGTCAGCGTCGT
CCGTCCAAATCGTTCCGGCGCGGTTCATCACGAAAAATGCC
CTTTCACCCGCGCAAAAATTCGGCTTGTGCATGGAGCGTCA
TGCGGTGTCTTGGCCAGTGGCGGGATCAAAGAAGAGGGGCG
TACCCTGGCCACATCGAGGGCATCCATATCTGGGACAAGAT
GTGGTCGAAGACGGAGGCTACGGACCTGAGCATTGCCGGCC
TCTTGTTCTTGCCCAAGGCTCCGGAATTTTCTCGTGTTTTC
GTTGAAATAGCGCACTGATGCATCAAGTCTTTCGAGAAGAC
AAGATTTATGCTAGGGTTCTCAACCAATTAACAAGCTCTCC
CTTCGATTATTGAAGCTATACAGCTAGAGCAGGCGCACGGT
GTCATACTAGACGACAGCTTCGGCCTATCTGGTAGTTTAAC
ATCTGTAACCAAGCAAATTCCAGTTCCAAGATCACAAGCTC
CGCTTAAAAGGCATTATGCGCTGTAGTTTCCCTTTGGAGAA
TGTTCTCGGACGACGTGCAGCTTTCTGTTGGCAGTACTTTC
CTACAAGTGTCTTGATGTCGCGTTGTGGCGGCAACTATGCG
GGACCCGCAGGGGTTTACTCCCAAGGTGGGGAGCGCGGTGT
GGGGGTGAGCGTGAATAGCCCGACGTTGGGCGCAAGGGTTA
CCCAGACGGCATGCAATGCTCGTGTTCGAGATAAAGCGGCC
TGATGAACTTGGATGATCGACGTCGGCACAAAGGCATCCGA
CAAGTATGTACTGTATCTGGCGTAACTAAGCGTTCACTTCT
AAAGCGTGGTCTATTGACGGCGTCGCTCGACGACAGTGCGT
TTTTCATCGTTGCGGGGACACCTGGTTGATACACTGGCTTA
ATGCGAAATTGACGGTCTTCCGAGCCTTCTGCGAATCATTT
GTTTGCTTCCACCAAACTATCCATGCCCTGATTGTGTTTTC
CAACAGTCACATTACCACGCCTAGACATGCAGCCGAAATCC
GGAGGGCGGAACAGTGGTGGCGGTCTTAGAAGCGTACCAGT
CGGCGAGAACGAGGTCAGACCGGTCGTAGAGCAACTAGTTG
CCGCGAAGAAATCGCGTTCTCAAACGCAAACCTCTTACGTT
GGAGGGCGAAGATCTAGCGACAACTCGTCTGCTGACGTCTC
TCTGGGGAGGGGTTTTCGGGCAGTCGGGTGATAAGATGTCT
CGACCGTGTCAACTGCCCTCCAACTGGACCCGTCCCCCGAC
TCGCTCTGCATCGCAGTCTGCGGCTTCGCAACTCCGGGATC
CATAATAGCAGGAGAATCCTCAGTCTGATGGCAATTGGTGT
CGGTCGAAGGGGACAGCCGACGATGATGATCATGTTTAGGT
TTCGACAGGACTGTATATCGCTATGTCGAAGAGGACCAGTT
TTCAACCTCCATCCGGAAGCCTGCACTATCACGTGTGCCCC
GTCTCTTTGCAGCCTACGCGCCGCAGCATATTTCCGACATC
TAACGCTCTGTCGACAGACGCCTCTTCATCCCCTACCACTT
CTTGTCAAACTCCTCGTCGGCGTCACCATGAAAGGAGAGCT
TATTCTCAAATTGAACTTCTCCCCCCAGTACAACGTATCAC
TACGACATCGCCAAGAGCCTCACTCCCGGAGACCTTCCCTT
AGTCCAGGGTTCGGCAGATTCCGGGAATTTTGCAAACACAG
CAATGCTGGAGTATCGGGGGCGGGAAATTTGAAGCGTATCA
TCAATGGGGTGAGTTTCTGCCGAGCGCGAGATGAGGCAATG
ACCGGGACAAGGTCGAACCGCGGCTGTATCGGTTTCGCTCG
AAGCTCCCAAGGGTTGGGGTCCTGGACACGGATGATTCTCA
AAGTAGGGACACACGACAACCAGGTCAAAGCCCTCAACTCG
AAATGAGCACCTTGTCGTGGCTGAATTTGGGGGCCATGTGT
GGCTCGGGCTTCGCGAACGGCATCAACACCGGCGACACAGC
CGAGTCCCGTAGGGAAAGCGCCGGAAAATATTCAGCAACAA
GTGGTTCAGAATCGCAACCGCGATTTTGCGACGAAGTTAGG
GTACACTGTTTCTCGAATTCCCTGGGCAAGGAACCGCATAT
AGACATGACTCGGAGCAGCTCCCAACCAGAACGTTGATTAT
GCCAGAGCCGCTGTCCTTCCCCGTTTTCTGTGGCCCGACGA
CCCTAAGCGACCGGCCACCCCAAGCAACAGTGATCCAAATG
AGATGTGATTATTTCGACCTCAACGGAGGGAAACTCGGAGG
CTCCTTACCTTGACTCCCCTCAGTGGTCGCATATCAGTCCG
AGCACGACCATACCTTCTCGCGATGGCCAAACTTCCGGTAG
TCTTCGGGAGCAAGCACGACCATACCTTCTCGCGATGGCCA
GAGGGATAGAGGATCCCGGTCCTGGTCGACGTTTGCCAGCA
CTAAGCTGACTTTGGTTTACCCTTATCTGTGGCTATCGACA
GTCATTGTCAGAGCGACACTCATGCGGATGCGGTCCGGAGT
TCGTCGCGACCTAGCGCGCGCAGAACGACAAGAGCAGGTGC
CCTCCCGAGCGAGACGAGCCCGATAACGCGCATACTGTGCA
ACCCCAAGGCTTACTTCTCCCAATGGCAGACGATCCTCTCC
CGGAAGACCGGCGTCGTCCGCGTCAAGGCGTATAACTCTAT
AGCCATCGCCGACCCACAGGCCTTGACGAACTACGGGCTAC
TCCGTACTAGCCTTTTCAAACCCTCAAGGAGCAGTTTTCAA
TCTCCGAGGCCCGGTAGGCACGGTGCAGCAGCGTGCTCATC
CGGCGCTACAGCTACGCCGGCCCGGCCAGCGAAACGCCATG
ACCAGAAATCGTCCCAATCGCTGGCCCAACCCGACCCCGAA
CCCCTTTCTTCATTTAATTCCGAGGCTGTCATTAGATTTGG
CACTCGACATTAAAAAAAGTCCGGAACACCTGATCATATAC
GCCAAATTCCCGTCTCGCCGCCTCTACCACTCAACGCCCGC
ACTTCGTAGTTGGGCTGAACCTTCGTATGCTGAGCTGCCAC
AGAATCTCCCATCGCCGGAGCATAAACGGGGTGAGCCGTTC
AGTCGGCGTCCGTACTTTCGCGAGCGGAGAAGATCGGCCCA
CTGGCAGCCCCTTGAAGAAGCAGGGCCAAGAAAACACGCCA
CCGGCGTTGGTCAAGGACCACGAGGCACACACAGAGACATG
CCGACCAGCCATTTCGGAAACATGGGCTCATCCACCGGTGC
AGCGAGAGCCCTGCCAGTGGCGGCCCTACCTCTGGACCCAA
CCACCGGCCAACCGATCCACCGGCCCCAAAGAGAGCGAGAG
GCGGACGAAAAGTCGCTCTGCATCCCCATATTGCGGTCGCC
CAACAGTTCATGTACAACGGCGCCGGCAATGGCGGCAACGG
GCCACGCCCCAGAACATGGGCAACAACATGGGCCAGGGCCA
ATGTGACCCGCCGATGGTGTCAGGGGAAGGATGGTGTCATT
GGACCACTGTGGGGGAGGGGCGGAAACAAGTGGTGTAAGAG
CTGACCCCTTCCAACGTCTCCTATGCTTCGACGGCGCAAAC
TGTTTTCGGGTCGGCGCCGGCGTCGCCAACCGAGGACCAAG
GGTGGCTACAGCAAGCTCATCGCTGGGGTCTGCTGGTAACT
GTCGGCCGTCTTGGTAACGTCGGCCTTGACGAACTTGCCGC
CTTGACCCTTTACTCCTCGGCGTCCAGGACTATAGCCCTGT
TACTTGTAGCTCACGAGGTCCGAGGTGGAGGAGGGCTCGTT
CCAAGAGAGAGAGAAAGCTGCTGTGGCATGCTGGACAAATT
GCTTGCACTCTGAGCATAAGCCTGTTTATCCGCTGAACTCA
TTGGCTACACCGACGCGCGGCAGTGGTTGGTGAGGCAGCCC
AGCTGGATTTCGTCAGATGTCACGCCCGGCCTGATGTCCCG
CTTGGGATGCAGATCTCCAACAGGCTCAGACTGGTGCCGGT
CCCCCAACAGCAGTGAATTCCACTGGTTCATTATTTCCATC
GTCGACTGAGCCTCGCACAGCGCAAGGCGACGCTCGTCCCT
GTCGACATGTCAGGCAAACGCGCGACAGAGCAGCCGCCCTG
CAAAGGTATCTGGACGAGTACACGGCTAGCGAGACAATGTT
GCGCTTCTTGGGAGGAATGTCGTTAGCAGGTGACGGTCGAT
CGCCGCGCCATCGGCGACCGCAAGAGTGCCGATGCCACCCC
TTTCTTCTCCTTGCCTTGGTCCCGGTCAAGTCAACGAACTC
GCTCATGATGCGCGGGTCGTCGGGGTTGCCGTGGAGGTAGA
TTCCCCGGCGGGGCGTCCGTCCCGGCCAACAACAGCCGTCC
TCGAGCCAGACTCTAATGCTCGATACTATTCAACCAAGCGG
CTACATCGATGACATACGGACAAGAGTGCATGCAGGGGCCA
CTCAATGACCACTGCGAGTCCGGCTGCTTCGGCGTCCTCGC
CGCGCTTGAAGATGTCTGCTCAGTTACGTGCCGCCTTGCCG
CCCCATCGCCGTCGCGTCGCCAGCCTCGTCGCTTCTGCTGC
TCAACCCCACCGATCGGTCTCGCGGCCGTGGCGTGAGCAGA
CCGGGACGCACAGTGACAGGCGGCGGCGAGCCTGCTCTAGC
GAACTGTCGTCAACCTAGACCCAGTCCCAGCGCAAAGCTGG
ACCGATGTGAGGGTTCGCGGCATCGCCAGGGAGGAACTGGC
ACCATCATGAAGGACACTGGCGGAAGCAGCGACGCCATCTT
GAGCTAAATGGCGGACAGCGCGATTGTTCAACAGCTCCCCG
TTGGTTTGGGGTGGAAAATTCGCGGATGAGCTATGGCGGAC
TTTCGGATCACCTTTGCCGTCTTAAGCAGCTCGGCTTGCCT
CAGCACCGCCCTCTCCAGTCCAGCAATCTCCCACGCACTGA
TGGAAGCTCAAGAAGATGCACGGCAAGGGACTAACGGGACG
CGAGTCAAGCTCGCTTCGCGCGAGGCCTGACCTGACCGGAC
TGATGAGGTCTGGACTCATGCCCGCTTTGATTTAGAGCACC
ACTCGACTCGTGCAGCTACTCGCTTCGCCCTCCTGAGTCCT
GACCTTGGCGGCGGCGTCTGCGGCGACATCACCAAGGTTGG
CCCGCCAACCAGATGACGCTCGGCTACTTCGAGGCCTGGAA
TCTACGAAGGGAGGACTTGGCGGCCAGGTGAGTTTAACCCC
CCCATCGACGCTAGAATCGCCACTGTCAGCCACACCGAATG
GGAGGCGACTTGAGCTCCGTCGAGCTCTCCGACCTGACAGT
ACTCTGCAGCCGAGCTAACGCGGCGTAACAAAGAGCGACTC
ACGTTGTGGCAGACGGCTCGCATCCCCTCTACGGCGGTCTG
GGGTTCTGTGGCTGCCTTGACGAATCTCCTTGGGCATCATT
CAGCACTTCATCGACATGGTCAAGCATGTACCCAGAGTCGT
CATAATCAGCATTTAATATTCACGTAACAAAAGAAATCGCA
CGATGGAGGGGGCAAGCCGCCAAACAAAGCTCTGAGAGGGA
GATAAGGGCTGCGCGAGTCGCAAGTGTTAGCTGGGGATTTG
TGTTGTGTGCAATTCATCGCCTGGATTGCCGCTGCTCGGGT
AGACAAGGCCAAGGCCGAGGCAGCCGCGGGCGCTGATACCG
CAGCAGCCGGCACATGTCGCCGCGCATAATCTCGAACTCGC
CCAAAAGCAAGTCATCAAGACGGCAGCCAAGCAGTACATGG
GAGGCCTTCTCGCTGTTCCTCAGCCACTACTTGCGCAAGGC
AGGACACCACATTCTCGGAACGTGGGCAGGGCCCAACCCAT
GATTTGGCGGCTTCAGGCGGCAGCAGCACCGACGGTACATA
AGCCATTGGTCGTATGAGGTCAGGGATGAATGGAGGTCTGT
CGCAAAGGCCGGGTGGATAGCTGCGCTGTACGTCGTCGCCT
CGCAAGCCTCGTATAAGATCCAAGATTGCCTCGCGTGAACG
AGGAAGTCGTCGCGCGGGATCACATCCGGCCCGTACGCCGC
GAGGCTACTTCTCATGTCCTCGGCTCCTGCGTCCGTTCTGT
GTTGCGGAGGGGGGCTGCGTCTGTGCCTGTCACTGCGGGAG
GAAGATGCACCGCTCACAGGCGGATCCCGAGACCTTTAATG
TCTTCTGGCTTCTGCGCAAACAATAATGTTAGCAACCCGAC
TTTATTATCCCCCGTCATGCCGCCTTGCGTGCCAGATCCCC
AGTGGGCTTGGGGTCGAAGCCGGGAGCAAACAAAATGCATC
CCAATACAGTCCCAATCACTCGGGGCTAGGAAGAAGCACAT
TTGACGACCCGTACGAGGCCCCTCAGAAGCCGGACCTGGTT
CCTCAGCGACCGGCATCCCCCGTCAAGATGGACCCCGACAT
TCGTCCACATCCTGAGAGGGCGGCACGGGTGTTTCTCCCGT
CCGAAATAACAAAGTGGCGACGACATCCGCCAATGCTGATC
GGACTGACCAGTAGCGCGGTCTATTGGAGAGCCAACGCTGC
GCGGTCTATTGGAGAGCCAACGCTGCCGTCCTGATATCGAG
GCTTCAAAAGCTGCTCTCCTCGACCCATACGCGGCAGCTAT
TTCTGGCTGGGGATTTGATGCGAGAGCCCGCAAATCTTGGG
CGTGCAGGTGAGCGATGCCCCGAACCTTGGGATGGTAGAAG
GGCCGTCCCGTCACCGACCTCACGTGAGGCGGTGGATCGAG
CTTCGACTTCGACCGTTGGACCCGATCGCGATGCTCACACC
TCTCACTGGGCGAACTCATCCACTCCCATGTGCGGCAGCTC
TGCCCAACCGGATGCTCTGGCGACATGTCGCCAAACACGTG
CCTCCGCCGAGACACGGCGTCAAATGGTGGTTTTCGCTTCG
CCAGCAGCCGCTTCAGCACACGCCAGGGTTCAACACCAAAC
GCTGTTGTCACACAGGCGCTCTGCAGGAGTCCCAAACTGCT
CAGCTTGCGGTAGCTGGATTCGGCGACGATTTCCTCGGGCT
CGAATCCGGGAGCCTCGTGACGTGCAGGTTCAACATCTGGC
CCTCTGCTCGGCGAGAATCTCCGCCTCTCCCAGCCCTTCTC
CAATGCCGGAATGCAAACCCCAGAAACGAAGAAAGAGGAAG
AGCTGAAAGTCGGGGTTATCCAAGAGCATATCCTGACGTTG
GACGAGGGTGAGGAAAGCAGCGACTGGATGAACGACGAGAA
CCCTCCCTTCGCCCTTATTGCCAGACTGCGCGAAAGCGGCA
GAGGTGATTGGGCCCGCGGGCGGCGGGTTTCTGGAGGCACC
CAGAAGCCGAAGCCCATTTCCCCAGTGGGGGCGACTAGCAA
CTCCACGTCCTCGCAGGGAGCAGAAGCAACGACAGAACATT
GACGAGCTCGATGAGGAGCACGATATCATCTTCGGACCAGG
TTATGCGCCCACGTCCTTCACGGCCCAAGGCAAATCATAAA
ACGGACGCATTCGACGATGCCTATAAGAAGAAGCGGGCTCG
GCAGCGGGCAACCCTCGCATCAGCCACAGCAACTCCAAAGA
ACCAGAAGCGCCTCAGCGCGCCGTCGCACTGGCTGCTCGAC
CGTGAGCGCCACGACGGTGGCTTCAACATCGTCCACATCAA
TCCTGCTTGCTCTCAAATCCCGCGGACCAGCTCCAGTCAAT
AATTTTCCAAACACGGCGCACGTGATGCGTCACATGCTCCA
GCTTGACCTCGCTCATGAAGCTTGAAATCAACAGAATGACC
TGCCGGAGCTTGAGTGAGAGCGGCGTTGGCGCTGGCGTACT
CGCTCCTCATCGACCCCGCGCGCGCCTACATCGACACCCTC
TCTTCCTTGGATGCGATTTGCAACAGCACTTGCAGTGCCAC
GTATTCCTTGTAGGCAGTTTCGTTGACCGTGAAGTCGGGCG
GGGGTTGTGGTCGGCGGAGACGGCGGGGAGAATCTCAGCGC
TACTGTTACAAGGTCGTCGACGGTGGCCAATGCCTCGACCA
ATGATGACGGCACGCCTCTCCGTAGCCTTGTCCGCGTACTC
TACATCCTCAAGCCCTTCTACACAAACGTCGTCATCAAGTG
GAGCACCTGGGCAAGACAATCAGGGCGCGAGGATGGGTCCA
TCCAGGGGCCCCCGGAGCGCCGACGTCCAAGCTTCCTCGGG
TTCGATGAGAGGGCGGTCTTCGTCGTCAAAGGTCTCAGTGG
TTGCGCGACAGCTGTCGCCGCGCTGGAGCTTCTCAAGATTG
GAGTTTGTCAGCGGCCGCATCGGCCTCCTGCTGATACTTCT
CGCAGCGTCTCCAGCTCGCTCGCGAGGTTGTCCAGTGCGGC
CCAATCCGGCGGCGAGCGCGCCGTCTCGACCATCTTCTACC
CGAGACGGCGCGCTCGCCGCCGGATTGGCGGTGGGCCGTGA
CTCAAAGTTGTACGCAAACGCGTCGTTGATCCTGGAAACCA
CAGGCGATGTCGACAATCAGCAAGAACATCCAGCCGGGCAG
GCGTTCAAGAGCACGCTGATCGAGGAGGACTCTGTGGGCGG
ACAGTCTGGTCTGCGCGACACGGGCTCTGGCAGCATTCGGA
ACGGAGGGGAGGACTCGAGGCGTAGACGAAGCCGTTGAGGT
AGCGAACTGGGCGGCGGCTTCGGGTTTAAGCACGGCTGCGT
TGTAATCGGCACTTAGACCCCCCAAACTTCCCGCCCATCAA
ACACGTGAAAGCCTCAGGGCCCGGCAACGACCCCATCGTCC
AACCAGCTCTTCGTCCGCCGCGAAGACGTCAAGATCGGCCA
CTGTGTATCAAAAATGACGACGAAGATGTACATGCTGACGG
CTGCAAGCCTCTTTCCTGCTCCTCGCAACCGACCGCGAACG
ACCCCCATCCCCGGCGGAGGCGGCGGCGGTGGCGGCCAAGA
CATCCGTCCAACTCCAAAGTCTCCAATGCAACATGCCAAAG
GTACCCGTGACGGTTATCATCAAGGACAATGAAATGGGGCC
GACGAGTACACAGGCAACGGCGCTGGCATCGACGGCGGCGA
AGAGCAGTCTATCTTGCGAGCGCCATCAGTCCAGCACTTCC
TGGAGAAGGTAATGTGTCGGCGGGACTTGTCGCTGATGAAC
CAGCAAGCATTGTGCCGCCGCGCGCGCGCCGTCGATTGACC
GGAGGGCTGGGGAAGCAAGCCCGGTAATACCTTTAATACCA
CGTGTTGGAGGTAGCAGCGGCGAAAATTCTGTCCGCCCGGG
AGAGCGTCGTCGAGTGGGTTCAACAGCGGCTGTCCAACACT
ATGGACAAGTTCCTGCTTTGCAACATCGACGTGTTGATGGA
TTTTCCGTTCTACATACAGACGTGATACCTGACTTAAACGG
AGCATAGAGTATCATCGCCGCACTCACTAGCTGGATTAAGG
GGCCTCAACACCATCCGCATCCCCATCGGCTACTGGTCCTA
GTTTTCCAAGGCACCCAAAACATTTATACTAACCAAATGAA
GAATCCTGCCAAATATGTACCAATGGTGATTATGTACCCGT
TTGTACTTGTCGCTAGCCACCATAAACGACCAATAATACTG
TTGCCTAAATAGGTAATGCGCGACGCCACCATAGTGTGGAG
CTACATCAAGAGAGAAGTCGCGCCAGGCCCGCACATTACTT
GAGGCCGTGGTTTGCCTAAACATGGTAATTCGAGATGGCGC
GAAGAACACAGGGATACACTCGCTGCTATCGAGTCTCTCGA
GTCTTTAATGACGCCATTATCGAAGATGCCATCTCGTGGGT
CATCCAGTCCGGCAAGGACGCTGGAGCCAAGGTCGAGGCTG
ACTTGGCAATCGCTCACGGCCGCAGCGGAGCCCGACGACGA
GGCCATGTGCTGACGGGACGCTGAACCAGTATGAAGCACGG
TCGTGAGCTTGTCAATCTTCCGGTTGAGCTCGTCGATCTGA
ACATGAGGCCGTCTTCGGGACACAGTCGGCAGCTGTGGCCG
TCCTTGTACGTGCCACGGCGCCCCCATGGCTGCATGTCGGC
GACAGCTCCCAAGGACGCGCCATATATTATCCAAGAGTGAG
GGTGGCAATGAATTTGACCACAGCGTCTATGTAATGTCCGA
GACCTGAACCCCTACCACGGCCAAACGCGCCATCGATCCGA
GGCTGGCCATCTTCACCGCCCAGCCGCACAAGGAAGAGAGG
GTGGCTTGGATGTTACTTACCGGCTCCAGTTCTTCGACTTC
CCCCTCCAAAAAGTTGAGCTCCCCAACGCGATGACGACAGG
TGAGCGCCAAGGCAAGTCTGCCAAATGGCAGCGAATCTATG
TGATATGCTGATGCCCGCCACGTCTGGACCGTAAGTCAGCG
GGGAGACAGCACGGCGGCGGCGAGCCGGAGAGCCTGCGGAA
GCATGGAGCGGCAGCAAACGCCGTGTCGCGCAGGGCAGCCG
GTAGACGAGCAACTCCTCCGCAGCGAGCTCTCCAGCGCCCC
CGGACGAAGCTACTAGACAGCGTTGCATGACTGTTGGGGGC
GTGCTCTCTGAACGACGTCTCGGCCTTGTTGTACATGTCCT
TCTTGCCAGAGAAACTCTCGCGTCCGAAGGAAAGGAGTGGT
GACTCTTTGTCTCGGGTTCTCGGTGTGTGGTGGCGGCAACT
ATTTGCAATCGCCTGGGTAGCCAGAACTGCAGAAGGTTAGC
AGCGGTTCGACCCGTCCTACCTGGGCCACGCCGAGGAAGTC
CTCCTGGCTGACTTCCTCGGCGTGGCCCAGGTAGGACGGGT
CGCATCTCTGACGACGAGTGCATCCTGATCAAGGGAACCAA
GATGGCCAGGGTCTTGGGAACGATGAGGAGGGACTGGGCGA
TCGCACAGCTCCGCTCGCGGCACGCGCTGTCACAACGCATC
GAACCAGCCGCCATAGTCGCCGGCTTCGCCGATGGGGACAC
AACAGTGCTCTTCGCGCCCGCGGCGGTAATGGCACCCATGG
GGAGGGGGAGGAGGATGCGTCGGTCGGCGGTGGGTGGTGGC
TCTTTAAAACGATAATGTTCCCTTGCGCATCTGCCTCTAGC
CGTTGACAAGACGATGGAGCCTGGGAATGCAGCGGAGTCAA
CAATCTCGCCGGGCTGCTGCCGAGGATCACGCTCTTTCGGC
CCTGCTCAACAACTTGGCTGCAGTAACCAAGGATGCCACTG
CTTGACAATCGAAACAACAACAGAATCAACTGGCGTTGTCG
AAAGTACGTCAAGAGCGTCTCCCCAACGACCAAAACTCCAC
TTCTGGCTCTGGGAGTGGCGCATGTACGGCTCGGCGGTGTC
GGAGTGGCGCATGTACGGCTCGGCGGTGTCTTCTATAGTCT
ATGATGTGACCCCGAAAGTACCTATGGAAGGCTGTCATCCC
ATGCCAATTCCTCGTGACAGCGGCGTTGTCCAGGTGGTTGA
TCAAATCCGGCGGGAGAATTCGTCGGCAACTTGAGCGCTTC
ATGAGAAACTGCCCCAGGCCCGCGTTGCCAAACTCTTCAAG
GAGGCTCTTGTATGCGGCGACATAATGAGAAACTGCCCCAG
CTCCAATGTAGTTCAGATTTCATGCTCTAAATCATTGCCCT
TCGTATGCAGACGGACGCGGCAGCTGTTAGAACTTGCGTAT
GTGGGAGCTCTGTTGAGCTTCGTATGCAGACGGACGCGGCA
GGCATTTTCTCGACGAGTGACTGGCAACAGGGAATCGCACT
ACCTCCCAGTCGGTGGGCAGCGGCGGCTGGACGTTGGGGAC
ATCGCCAGCGAGCACGCCAGCCTCGCCATCACGGCGGCGCC
TGCTCGCTGGCGATGTCGCGCAGGTACTGGATCGACGCGCC
ATTGCGGGCGCGGCGGTGGGCGGCACGGTGCCCAACATCAC
TGGGCTGCACGGGGGCCGAACGGTCCTGCAGAAGCGTCCCG
TATCAGCCCGTATTACACCGCAGCGACGAGACGCCGTCACA
TGCGCCGCTGGACTGCTGGGCGTTGCCCAACTCGGCATGCA
GGCGAGATGCCCTCCGACGTCCCCCTGGAGATGATGCGGTA
CCCACTCCACCTCTTCATCGCTGTTGCTCGCCTGCTCCCGC
GCTGCTGGGATTGAGGAGCACGACGCAATGGACTCGCCAGA
AGACGCCGCTCAACATGATCCGCAACACGAGGGCCAACAGA
CCGTCATCCAGAGGCGGCAGCGGCGCTTCGTTTCGGGCGGG
GCACACACCAACGCCGACGGCATCAACCCCGAAAGCAGCGT
GACTGCCTCAGCAGCTTCCGCAGGCACACACCAACGCCGAC
CTGAGCGTGTCCCGAGGGAGCGCGGAGGGCGGGCAGGTGGT
TTCCACAGGCAGATGGACCACTTGGTGGGATCATACTGATA
GCCAGGACCACGTTTGCCCTCGCGGTCACGCATTGGGGGAT
CCGCAAGTCGATCCGTGTTGCGTAAGAGTCTCTCTGTTGTG
ACGACGGACATGATGACACCCGCGTAGATTGATGCTTCCAG
CAAACCCCGGCGTCAACACTCGCTAGTAATCCTCCCGAACG
GTAAGTGTCTTGAATCGAGCCCATGACCAGCGTTTCAAAGG
GACCTGGCAAGCACGGGGCGCGTCGTGGTGTCGAGGACGTA
GATGCTGCGCTGCGCGACGGCGATGCTGGACGAGGTGAAGG
AAGTGGGACAGCGTACGCATCTATACGTACTACATGCTCAT
GCGGAGGAGGACATAACGAGCAACGGCGGCGGTAAGCACGG
ACAAGTTCTGTAGGCAAAAGCGAGGGGCCACGAGAAGAAGA
GAAGATCCACGACCAGCCGGCGAGACCCTGCAGCCCGTCCA
CCGAGAAAAGTTCAATCTTCCGTAGTCTCATGATTGGTCAC
CAACACACGCAGGGCGCTGGCAGTGACTCGGATTCTTCGTC
AACGGCCGCAACGGAGGAATCGCGAATCTTCACCTTTGCTA
CCCTGGACCTATTCGCTTCGCATTCGGAATCGTGCGCAATT
TCAGGCTCAGCTTCGGGAGGCGGCGACGCAATTCTTGCCTT
CGTGAACGTCTTTCCGCCCTCAGTGACCGTGATGGTCTGTC
CTCCAACTTGGTGGAAATGTCATGCTGGGTAATTGTGGCAA
CAGCCCAGTGAGTGTCTACTCGTATGCTCGCACGGCCCGGA
CCTTCGGGACCTTGCGTACGCTACTCCATGCAACCGGGCAA
GCCTTCGTGACGGCTCGTGGCAAAAGTCGAGGGCCGGAGCA
GTTGAAGCTCGAGCGGTCGGCCGCAGTAGCAACGACTGCGC
GATGAATCCCATCAAAGCCGCCGTAATAGTAAATGTTGAAG
ATCATTATCCCCGCAGTGGTCGTTCCCATCGTCTTCCTCGT
CCAAGCACGCCGAGATCCGGCAGTTCTTTGTCAACCCGCAG
CTTATCGATCTGCCACCCCTCATTCTAACTTAGGTTTAGCG
AAGGTCCGCGAGGACATTTACGAAAACAAGAAGCTCAACGT
GGACAGCAGCGAGGCCACGGCGGGGTCCGTCTCGCTCGCCG
TGAGACGTGGCACGGCACTCCGACATTGATACGAGAGGGGT
CCAGGACGTCTGCAGAAATTCGTAACACCTATCGGGATTAA
AAGGGGATACAGGTTTTCATCAATATCTTGAATGCTGTCAT
CACTGGCAGGCGGAGGCGAGCGGCAGGCCACTTACTCCAGG
CCCCTGGCTCTGAGACGGACCGCAGCCAATGCCGAAACGAG
TCGTCGTTGGCGTACCCCCCCCCCCCCCCACAACCGCTTGG
GCGAGGCAACAGACAGACAACAAGGGCAAACCAACAGGCCA
TGCACGGCGGTGGCCCAGCCCAGCAGCGCTCAGTCGGATGC
TCGTGCTTATGGTGCTAGTACCAACAAGGTGTACTTCGTAC
CTCAGACAAACCAAGAACCGCGACCACCACCACCACCAACA
AGCTGGGGAGACGAGGTCCTCCGGTTCCAAGAGGCTGCTCA
ACGTATTGTCCCTACCGCGCCAGTGCCTGTCAGGGGATCCT
TGCGTCGGACTCCTATTTTTCATACGGGTCAGCTCTTCACC
TGAGCACGCTGCGCGAATTGCGAGGTGAGAGAGGTCGGGTG
AGCCACTGTGGGTTAGCGGGCCGTAGCGCCGTTAGTGACAG
TACTGACGGTGCATCTGCGGCAGCAACACAATACGAGCTTT
CCGGCGGCAAGGAGCTGAAGCCGTGGCAACAGCGGGAGTCC
CAAGTGTCAGCACTCTCATACACGGCTGATCATGTCTATGA
AGACCGTATTATTTCTGTCGCATTACGGAGATGAAGCCGAT
TTCCAAAAATTCGATATTCCCATCGCCACGGAATACAAGAT
GACGGGCCCTGCGCCCTGCTCGGCGGGATCCTGCAGCAGCC
ACCCTCTACCCCGTTACCTGCATGCTCTCGCACATCTGTCC
GCGCCATGCAAAAGCGGCCCCCAAGACTCAAGCTCGGGCGG
TACCTCGATCCAGCCCCTCACCCCCCTCGACAGGTCATCGA
TCGTAGCGCAGCCAGGGACACGTCCCAGCATGCGCCTCACG
CATGCAAATCTCCAGCCTCGCCACCCCGGTGTCGTCGTCCT
CTCACCTCCACAAATGTACGCATGCTTCAGCCAGACGAGGA
GATGTTAACTCCCTCGAATACCATGCCAGGAAACACTTGTT
CGGCCGCTGGCCAACGGCAGCCCCCTCGAAAAGGCGACTCT
AAGCTGACTCGTAATGGTTCCGTTTGTCATTATTTTTGTTA
AGACACGCGTCGTCGGTCGACGTCGACGACTGGCTGCGAAC
GTACCCGCCTACTCTCACCGCCGAGGACGTCTTCCGGTTCA
CCGCTCCGAAGATTTTGCCCCCATCGGGGCGGTTCAGTCGT
GCCCCCGCGCGCTTACATTACAACCCCAGGCTATACAAGAG
GGGGAACCGCCGAACTGTTACTCCAGTTAGCACACTGTCGC
GGAGCTGCAGCTGGTGGAGGCGGCAGGAATCGCGGAGGTCG
AAACATTTATCCATCCAGCGCGTTTATGCACTTCTGTTTCC
TCTGTCATGCGCGGAATCTTCCACGGGAAGCGGCGTAGAGT
TTATGACCGGCAAGATGTCGCGGGAGGAGATTAAATGCTGC
GGCCCTGAACTCTTTGACGGCGAAGACGGTGTTGTCTTCCT
CAGAAAATTTCCTTTTTTGTCGCCGCCCGCAGTCCAATTGG
CACACAGGCGTGCCACTAACCGTGCACTTTTCAAAACCTCC
CGGCCTTTGAGCAATTTATCCAGTCAGTCTCAGCCGCTCTG
AGCCGCTCTGCTGCCTGAGTCCTTGGCTTCTCGCACCAACA
GAGAGTCGTACACACCACAACATGGCAGCAACTCTCGTGTC
GACGGACGTGCAGCTCGTCGCGCTGGTACGGAAGATCCAAA
CCGACTGCGAGGTGCGTGTGCGTTGATTAGGTCCGGATCTT
CCCTGGATCCATTATGGCCCCGGAAACGAGAGCTCAAGGGC
CGATGAGGACTATTCTCGGACGAGGAATGGGCCAAGGAAAA
AGTGCTGTTCCAGCCCACGCCAAACGCAATGTGCGTAACAA
CAGTACTGGGCCACCCTCCCCAAAGCTCGCCAATAGTCTAC
AGGGCCGAAGACTTCCCGCGCGTGCTCCAGTGCTTCGAGGA
CCAGAACTGAGATCCGATCGCAGCGACGTTGACAGTGAGAA
ACCGGTACGGAAATCCGGGTCAGCAATGTTCGAGTCCAGGG
GACGACGACGACGACGACGACGGCGAGGATGGACGAGGGCT
GAGGAAGAAGGCGACGACGACGACGACGACGACGACGACGA
CAATCTTTCGTTTACAATTTCGGCATCGGAAGCAGGTGGCG
TTCGGTGGGGGTATCGGAGTCGGGATCGACGCGGTCGTTGG
TTGACAGACTCGCGTTCGGGCGAACGAGCAGGCCGCGAGCT
GGGGAGTAAATACCGTTGCGCGAGGAGACGACCGACGGGAC
CGATCCCGTCTTCCCATTCGCTACAAGAGAGGTAATTAGTG
GCTCAAACTCCATGAGGGCACGATCCCTGTCCGCCGCAGCC
TGGAAATCAGGGGCCCAGATCGGACGTGGAGAATGGCCGAA
GCGCCCCGCGGTGCGTCACTCGCTCGTAATCGGAAAGCTGG
GTGTCTCCTCCTCACAGCGGCGGCGGATGCGCTGTTGAATG
AATGAACCGCACAAAACACACAAAGCCGCCAGGGTTCCGTA
GCCGAGGGTGACGAGCTCGTCGGCCAGGAGCTCGAGGCCGC
AGAAGGAGCGCGACAACTTCCAGCCCCACGTCTCCAAGGGC
ATGCCGATAGCGAGCAAGTTCGCAGGGTTGTTGCCAGACAG
GCCCTGGACGAATCCCGAGTCGTGGACGTCCGCCAAGCCCC
CGCGATTGGGCTCCTCTCAGCAACGGCCGTGGCAGGGCTGC
AAGGATGGGCCGTCCGCAGGCATTACAATGACAACTTCGCT
ACGCAAACCTCAACCTCGATCGCAATAGCGCCCTTCGTTTG
CAAACGGGGCATGAGGTCCTCACATGCAAATGGCCATGTCC
TTGCTGTACTGGGTTGTTGACCTCGGCTTCGGTAGTATTGA
CATCTTTCCGGCGGTCGTGGCGAGGCTCTTGCGAGTGGGTG
AAAATACCCGTAAGGGAAGTCATCCGTGTGGAACTCGACCT
CAGCTCATTGAGCATTTCCGCAGCTTCGAGAAACTCTCGCT
GTCGACTTAATGGTATCACCCGTGCATCTGACACCAGACAA
GTTCTTCCTCGGTACCTTGACGTCATATGCCAAAGATTTGA
TTATCGGTGGACGCTGGCTTCGACGTCTTCCGAGTGTGTTG
AGGCTGCGCTTGGAGGCCGGCAGAACCAGTCTCATCACGTC
TTGCGTGTCGTCCCCCGACACCTTTGGATCGCAGTGGCTTC
CACAAGGTCTACCTTTCCTTCAGCGTCGCGGCCAGCAGATG
GTGTCTGCGATTTTAAGCTGCCCGAAGATGATGCTCTCCAG
CATGTCTGGTCGTTCGAGCCCGGCGCCAGCGGCAGCTATCA
TCTCGGTGCGGTGTGGAACACGGCTCCGACAAGATACGAAT
TCACTGGCGGAGGTCACTGGCGGAGGAACCTGGTCAATAGC
TCCCTTCTAGTGTGCGAAGGCTCTAACCTTGTATTTCCCCA
GCCCCCTACCCCTTATGCCACCGTCCCTCGGTTCTTGACGC
TCGGGCGGGCAGAATAGGCTCTGAGGATGGGGTGTTTCGGG
AGCGTGGCAACTCTGATGTTCCTGGACTTGAGAATCGCCGT
GAAGAAGGAACCTGCCGTCCCCAGAGCTGTTCCGGCCGTCT
ACGAATGCACAACTCGGAATCATGGACCTCACAGAACTTGG
ATCCAACTTCATATCCCAGGCGGTGGAAGCCACGAATGCAC
ATATCCGCCCTCGCGAAAGTCGGCCTCATCGCCAAAGTGAA
ATGACGGAGAGAACGTCCGCCAGCGATGTCTTGTTCTCATC
TGACCATGTATAGGCATACTCGGGCGTAGGTTTCCTCGTCG
GTAGCCAGCGTTGACGAAGGCATTGACAAAGCCGGCCGCGA
CCCCATGTCCAAGCCAACGGCGGTGCTGGCCGAGATTTGTG
TCCTGGCCAACGTCCTCACCCATAGCCACCAATGCAATGCC
ACGAGGAACATGATGCGCGGCGGAATCTTCATGTAGTGGCC
AACGTCATCAGATACCAGCTCAGCGGCGCATCCTTGTAGCG
GCCCGTCAACGAGTCACGCGCCGCCTCGAGCGCATCCCTCG
CTGGTAGACGATGGGCGCCTCCTGTTTGTAAAACTGCGTCT
CAGCTTCGCCGTGTTCGCGACGCCACCAGGAGTCAGAGGAG
GCTCTGGAGATGGCATAGGTCGTGGCGTTCTTTGGCGGGGC
GGACGAGATGGTGCGAGCGGCAGGTGGCACAGCGTCCAGAT
CCGGCTGCGAAGTGCTTCAACAGCAATAAGATCTGGCTTCG
TCCTCCTTGTCCACCATGCGCCCAAGCGCACGCATGGCAAA
GGAGATCATGAGGGCTGCGGCCCTGTCGATCAAGTTCTTCT
TTTCGAGGCCCAGACGACGGCGTTCCTGAGAGTCATGACGG
GCCGCCGCGCCGCCCTTTAACAGCACCTTCGTCGCGCTCGA
GCTCCCACCTCGTGTACCGGCCGAGAGGAGGTTATTTACGG
TCGTCTGCTAAGGGTCTGCTCCTGTCTGCCCTGGTGCTGCT
CTAGGAACGCCTGGTCTCTGCGATCATCATGTCAGCAGCCG
AGGCTGGTCGACCCAGAAGGCAAGGGGACCATCAGGATTCT
ACTAGTCACGCAGCGTGGAGCCATATGTACCTTTCCGCCCA
GTCCGCCGCTTCATTCAACGCATGTGCCCACCCATCCCACC
ATTCAACGCATGTGCCCACCCATCCCACCACGGCCGGCAAC
GACATGGACTGCCTCCTACCCTAGACCGCATTATGTACCGC
CACGAGATCGCCTTTGTCTTCGGACAGCTGTCCCACCCTGC
TTGCTCTCGGCTGTTGACAACCAGACCATTTCAATCCAATC
TGATCGCTGTGGACTTTGCTCTCGGCTGTTGACAACCAGAC
GCCTTGCCTTATCTGTTTTTCCGCTCCTGATCTTCCCCAGA
GACAGCCTTGCGCGCATCTACCTTGCACAATCGAAGGACAG
ATGGGCAAGGCAGGCGAGCCCGATCCCAGACTCGGGTTTGG
TGAAGCCGGCGCAGAGAACGCATTAGTTCGTGACACCTTGC
GCCCACGGGGCCGCCAAACTCGGCTTCCGGCAAAAGCCTTG
AGCCAGCAGCAACCCAGCTGCAGCCTTTACAGAGCGGTACC
CACCGGAGAGCCGGCGGCGGCAGTGCCCATGGAAGGACTGG
CGTCGACGCGCCTGGCACGCCGAGTGAGGGAGACGACGACG
CTCGCCGCCATGCTGAGCTTCGCCACCGAGGAAATCGCCCT
TTCGCCACCGAGGAAATCGCCCTGCGCACGGGAGAGACGCT
TCCGGCGGCCTCGGTGCCGGCGCCATCAGGCAGGGCCTTGC
CCTGTCGGCCGCGGCAAGCCCATGTGCGGCGAGTCTCGGCC
GCCGTGGTCGGGGACAACGTCGACGGCAGCTCAGGCACTAC
GAGAAAAGTCCATCTGGAAACAGCTGCAAGAGTTTGACGAC
GTTAGTTGAACAAGTCCTGGCAAGTTTCGGGCCCCGGCTGG
GGATCATGGAGTTGACGGCGCAGGCGCCGCTCGCAAACATA
GCTGTAGTCGAAAGCATTCGCGGCGGCAGCGGATGCCGTGG
GAAAAGGAGAGACGCATTCGCGGGGCCCAGGGCGTCTTGCA
GGTGGTGCAGTTGCCTCGCGCCCCTTCGCGAATGTCCTCTG
TGCTCTTGGGAGGCTTCGCGCGGTGCATCTCGTTGCCACGC
AAGCCAGAGTGCAAGAAACTCGGGGGTCCCCACGCAGCTGG
GCTCAACAACAGCGCGACAGCCATAGGAGGCGGCGCCCGGG
TGGCGCATCAATGTCTCTGACGAGACTGTAACTCCAACCCC
ACGTTTTCGCTTCTTGGACGCCTTCTCATTATCTTGCGCCC
GTTCATTGCGCTGCAGCAGGCGGCCTCTTATCGCAAGGCTT
ATCCTGGGCTCGCTGTACCCCGGAGACGACGAGGATGGCGC
ACGAGACTAGCAAAGGAGCGCTGTGGCTGCGCCGAAGTACC
ATCGGCGAAGCGGTCCTTGGCGGTTGCGTCCTTGTTCGTGT
GTCGATGGTTCGCGATCGCTCCCCCAACTTTTTCAGCCGGT
CGGCGTCATGGCCACGGCGCCGGAGCTGACAAAGGAAGGCT
GTACTGCTTGGCGACGAAAGCCAGGTCGAGCAGTACCCAGC
GACTTTGTCGTCTGGACATTCATCGACGAAAACTATGTGCA
AGCTACCAGAACCAGAGTCCCGGGCCCTTGTGCATTCGGCA
CAAGGTCGTAAGCATCGCCTCCCATTCTAATCCTCCCTTTC
ACCGTGCGAGGCATCTCTTTCATTTTTGTTGGCATCGATGC
AATATCCCGTTGACGGCTCGCGGCGGCGGACATTCAACAAG
GCTGGAGCCGTCGCCCGATCCGGCCAAACCCGATTCCACTC
GGACTCATCGACTGTCGTATCTGCGCCGACGAATGTGCCGT
CCTGGCCGGGATGATGCGCGCATGTGGGTAGTTTGCAAGGC
ATATGTGCATGAACTTAGCACCATGGCATTCGGATAGATCC
ATTAAATCGGTAACTTCGCACGAAACTGGAGATGAGCCTAC
GCGATATGGTCGTTCAGATACCGGGCCAATTTCGCGGCTGG
TTAGCGCCGGATCTATCCGACCGTTCAATCGGATGTCGGTC
CTCCTCTGTTATTGGTGATCCAGAGTCGTCATTATCATCCG
GAGAACCGCCTATCAAACTGCTGCCGAAAATCCGGTTCCCG
TATATTGGACATGACTGCCTCCGTATGCAGCAATGGATCTT
GGGGTGGAAGGGAGGCGAGTCAGGTCGTACAGGGTCCCCCG
CGCCACGGCCGCATCCAAGGCATTCGTCCCGTTCCAGGGCT
GTATGAGATGGAGTCAGTTTCAGGAAAAGGCGATGCAAAGA
CGATGTCCACGCCGCCGCCGCCGCCGCCGCAGGGCGCAATC
CCCGGGCACCCGGCTCTGCGCGACATCATCACACGAATCAC
CCCCTGCCTCCCCTCCTCGTCCTCCGCGGCCGAGACGACGC
CTTCATGACGAGGTACCCCGCGGCGGCGAGCTCGCCGCGGG
GGGGATGACGAAGGCGGCGACGCTCTCGCCGAGGCGGGGGT
ATGATCGTCCGCGTCGCTATCAAGGTTATTCGCGGAGACGG
CTGTTCTTCCCCGTGAGTCGCCCGGGACACGAAATGGCCAG
TTTCTGCGAACGGACCGCAGCAGCAGCCAGGGGCAGGACGG
GAGGTTCAGTATTAGTGGTGCACTGGTGGCCCCGAGTCCCT
ACATCAGGCCTGCCAGACGGCGCCAGCGTTGGGCAACGGCC
ATATTGAAGCCTTGAAGGCCCAAGGCGGATGCGCACGTGAT
TATCCGATTTACCTATCGTCCGGCATAAACCTTCCCTGTTA
CTCGCCTCACCCACCATGCCCAGCCTCGTCGCGCGATAGCC
GCCCGGATGGATGTGAAGGCCCTGTTGCGTGGGGCGCATTA
GCGGATGGCGCTGAGCGCTGCGATTTCCAAGGCCACCTTGC
GCAGTGCCGCTTGCCGTCCTCGCCGTCGACCAGCACAAACT
CGGTGTTCCTAAAGCTTGCGCGCGACAAGGAATCCGGCAAG
ATTACACCACGAGCACTCTCCCATATTGCGGCCTGCAACTG
GCATCTCCAGCGCGGTCTAGCGGGGCATGTGCCGTGCACGG
GAAGAAGTCATGGGCCGAGTCAGCCCCGACGCGCGCAACGA
GCAGCGGAGGGGAGCCCCGCCGGAAACATGGCCAAGGAGTA
CAGCCAGGTATCCCCCCTTCCTTCAACCCCCCTCAAGATCC
CAGGCGCCTCCAGCAAGCTTCAGGGGCGTGGGGCCAGAGCC
TGCCGCACATGCGCTGACGACGCGGACAGGTGCACTGGGAC
AATCCCGCATCATTCGTCGGCCGCCCAGATATCAGCAACAG
GCTGGCCGCAGCCCCAGCGGCAAAGGCAAGGCAGGCTCTCG
CGAGGGCCTCCAGAAGGTCACCCTGCCGCTCAGTTCCACGG
ATCGTCCTCCTCCTCAGACTCGACAGCCTGCGCACCGCCAC
GACGATGAACATCCCATGGGCAAGAGTTTTCAGGAGGGAAT
ATGTCGGCATCCCCAAGGTGCAATGCCTTCAGCGCCGCCTG
CAAGACGTGCACAGCTGGCGCGTTGGTGTGCCGGGAAGCAT
TTTGTTGGACTGGCCAGACACGTGGTCTTCCAACGTGACCG
GTCACTTATCAGCGCATGGTCGTCGTGAAGGGGAGCAGACT
TTTATTTATCTTTTTGATGCCCTTTTGGGGGTGTGACGGCC
GCGCCGAAACGCTGGCATCTCCGTCCCAAGAGTTCAAGACC
CGTGCTCGCCCATTGATGCGCCTCCCTACCGCAATCCTGCG
ACCACGGATACTTCATTATTCAACCCACACCACACCACGCC
CCTTGGTCGTGCCATTGCGGCGCGGAGAGAGAGACAGCGAG
GAAGCGCTTCTGGAGCTGGTCGATCTCGGCGTTTGCCTGGC
GAGCTCGGGGGAGTAAATTTCCGGCAGCGGCGCGATCTTGC
CCCAAGGTGCCGGCTGGGACCATGACGATCCTGCACCGTGA
TGGCCCTTGACCTGCAGGTCCTGAATCACGCGCCCCAGGTC
GAATCGATTCACAATGTCGTCCGAGGACAAGTACGAGACGC
TATCTCCGGTGTTGACCACTCGCAAACAGGCCAGTCTTTGC
GAGCTCATCCGCGAGAGCGCCGCGCGCATCCACCGCCGCGA
GAGAGCGCCGCGCGCATCCACCGCCGCGAGGAGACGGACAC
CCCCGGGCTAATCTCGCCGGCGTCCTCGCCCGTGAGCATCT
GAGAAGCTGGCCAACGGGCACGATGCCGCTGCGGAGGCGGA
TCTAGCGTGAGGACCGCGTCCTCGGCCTGCTGTCCCTCTGC
GCCGACAGCGGGTCATCGTCCAGCAATGCCAACACGCCCGG
TGTTCCACCTGTGGGCCGTACACGCGAAGCAGAACCTTGGG
CAGCCGCTTCGTCAGCGACGCGACCTTGGCGTCCTCGTGGG
TGCCTTTCTGGGCTGACCTCCGGCGCCGGCCCGGTAACGCT
CGCGGTCACCATGTCGCATTCAGTCGTATCATCAAAGGCCC
CAAGCTTTGGGGAGCTCCTTCAATGTTTCCACTCAATATGG
GCACCCCAAGAAGAAAGGCACGGCATCCATGATCAAGAAGC
GACTGGTTCCACGGCGAGTGCATCAAGATGAACAAGGAGAT
TCGTTGGAGCAAAAGACACTCGACTGGCTTTGCTTGAGGCG
CTCGGGCGACTTGGCGTACGCGGCGAAGGCGTCGCGCGCGG
CTTGGGGGCCTCGGCGGCGGCGGAGGGATCGCTGGCGTAGC
CGCCGTGCGCCGCCACATCCCCGGCGCCCACGACGGCCACT
CCCCGCGTCGCCGCCGGCGCCGCCCGCGCTGCTGGAGCCGC
CCCCACGCGCCCGCCAGCTGCGTCAAAGGATACCAGAAGCT
TCCTGCACCATGAAGCTGAACGGCACCACCCAGATGGAGCT
CAGCAGTCGTCCGAGGATCTCGTCAAGGATATCCCCGCCGA
CCGGGGGCCGATGTGCCGGGCCGTAAAGTCCATCCACGGCT
GCCCCGAGAGCCTGCATACGCCGCGCCAGATCAGGCGGCTG
CCTCTCATCGTCATCGACAACAGAATCGCCATGTTCCCATT
AAATGCGCCCTATGGAGTCCCAGTCGCCGTCGACATGCCCC
AATCAGCGAGCGGTGTCTGGCGCTCGCAGCCCGGATACAGA
ATTCTTGAGCAGATCAAACTCGTGACGGAGAAATGGGACCC
TGTTTCTGGCGACGGGCTGACGATGGCTTGACGGGACAGAT
GGACCTGCTGATGGAACCTGCGCTGCCGTCAGTTTCTGGAC
CAAGACATGGCGAACATCGGCCGCCCAACGAGGTCTGTATG
TATATTGTTCCTGTCAATGCCAACGCCGTGGCGCTTGCCTG
GTTTCGGAGAGGCGCCACAACAGGGACAGGCAGCATCCACA
CTCCTCCTCCCATCTCCTTCCTCATCCTCTCTCCTCCTCCA
CTTCCTCATCCTCTCTCCTCCTCCACCTCGTCACCTTCATT
TCGCCGATGCTCGCTCCCGGCGTTCGGACATTTCGACATGC
CATGTCGGCGCCCATGACGGCGGCCAGATTCCTCCGCGTCT
TAATGTGCCCCGATAAAACTCCAGGGTATCCAAATCATAAC
AGCACGCGGGGTTGCCGCGACGGCACGGCGAGTGAGGCTTC
GATCTCCTCCACCGCGTACACCGCGATACTCGCAACTCTCA
ATCATAGTCTCGCGATAGCCCGCATATTATCCCCGGTATTT
CCCTACTGGATGGCGAGAGTCACGAGTGCCATACGGCATTC
TGTGAGCTGCAGCTGGCTGTCGTGGCATCCAGTGGATCTCA
TTATGAGAGACTCGACACATCAAAATCGACGTTTATGCCCT
TCGCCTGTTGCTTCTTGGGACGGAACAAAGAGCAGGGCTCC
TCGGAAGCGGACCCTGCGCTCTGGAGATGCATCCAATAACT
TCCTCGCAGCAACTTCTCAGCTGCTGCAACGTCTCTCAACC
CCTCGTCGTCGTGTTCTGTCCAGATCAGCCATCGAAGCCAT
AGACGCAACTCCCGTCGGATCTGTAAAGGATCAATGTCACG
TGTTTTCTTTTTTTATTCGGCGGCGGCTGTACGATCATTAA
GTACGTCTGCCTCTCAATCCCCGCAAGCAGCGACCCTCTCT
TCGTCATGGGACATCGAACACGGTCCACCCAGCTCCGGCCT
GCCAGCCCCAGCCTTGACTGCAGGAGCGAGTGGGTGAGAGT
CTGGATCTGTCCCAGGAATCCTCCCAGCAGCAGATCACGCG
TCCGTTATCAAGCCAAGGCACAAAGAACAAGTCTAGAATCA
TCGTGAATCAAGAATACTAACAGGCGTAGACGGATTCGAGC
CTCAGCCAAGGCCGGCGTTTCGCTACTTGATACCCAAGCGC
ATTTCGGCTATGCACCACTTCGCATACATGGACCATCCCGA
ACCGGCCTCTTCGTCGGCTCCGGAAGCATCCTCGCCAAGAC
GTCGTTGGAAGTGGTGTTCACTACGGACTATACCGGTCCAC
ATCCACCTCACCGCTTACACCACCGACGACTCCAGTCAACT
GACTCCAGTCAACTCTTGCGCAAACGTCGAACGTAACGACG
TCGTCCTGACCAGCGTGGACCGTGATGACCTCCTCGACGGT
TGTGATGGGCAAGGATGGCCCTATCACCAAGACGAGCATCA
GCCGACGCTGTCGGCGCCGGCGGCAAGCCGGGCGAAGGGTT
CGCTGCTCCACTTCGTGACCCCCCTGCCACGGTGAGGCCTA
TGGTGCGGGACGCAAAGCAGCGATTTCGAGACACACTGCCG
ATTGAAGGACGGTTTCACGGCAGCCCCGTCGAAATCGCTCT
TCTCAAGCATGTCAAGGATGCAGCCGAGGCGGCATTTGGCG
CACACGTCGTGGTTCGTGCACGGGGCAACGATGTGTCCAGC
CCACCTCCTCCCTCCCGAGGCTGAACAAGTCGTCATCCTCA
CCCGCTCGTGACGAACACGGCGTCGACGACGCTCCCCACCT
CTCGCGGCGGATGCGCGACGCCAGCTTGCACCCGCGGCCGT
GGATAGGGTGCGCGTGCTGCCCGGCGTGACGAGCGCGCTGA
ACTGACGCCCTCTGCGAGGCCATGCCCGGCGACGTCGTCCG
AAGTCGGCGCCGGGCGTGGGCGAGGGAGATGAGCAGCTGCA
GCCTTGAAGCCAGGAGGGCGCAGAACCAGGTGCCTTGGCCG
AGGCCTGACAACCTCCACGGCATCAACTCACCATTTCACGA
TACGCCCAGTTCGTATCGGACATGGAGAAGAAAAATGAGCC
CAAGGATACAAGTCCGTCGGCGACTGGCACTCGACCAGCCC
GCTAGGTCCCCGTTACCGGGCTTAAACACCATGCGGAGCCG
TTCGGATTGGGCTTCATGCTCGGGTCTCCAATATATCGTTG
CGTCGGCTGGTCGCACGCGGCGAACACGAACACGCGGGACA
GGCGGCGTGGCTTGAAGGTGCAACCTGAGTTTGCGGTACAT
GACAAGGCGCAGCTGTCCGCCGGCGGTACCAAGGAGGAGGC
TCGATGGGGTCGTGCACGAGCTTGGTAAGGTTCTCGACAAT
GTATCCACCGCGTTGGTCATCACGCGTTAAGCTGCCCCGAG
CGCGACGTCGCCGTTGGAAACTGTGTATCGAATGGCCGAGT
TCCTCGACATTGCAGGAAACCATAAGGGCAAAGTTCATGTT
CGCCCGACGCGGGCCAGGGGCCGTACGTGTCCTTGACCGGC
GGACGGCGAGCCATGGCGAGCAGTCGGATGCGTGGGCTGTG
ACGTTGGAAGAGAGCACGTCCCCACTGCAGCCGAGGCAGGC
CGTCCGATCGGAGGTCGCAGCCGTAGTAAAAGAGGACGCTT
CGCAATGGTTGTGACGGACGCTGAGGAGCCGGATTGTCAGC
GCGCGCAGACTCGGTCCTGCCCATGGTCGACGCCCTCACCA
TTGGAGCTTCATGCTGACTGCGACATCCGCCATCATCTTCC
CAGATGAAGCTCTCGGTCAACAGCTTTCACAAGGGAGCAAG
GCGCAAACTCGACGGGCGAGCGCGCGTGCCACAGGTGCGCC
CAGCTGATCATCGTCGCTATCTGTGTCTTGGTCGCTTCGGC
GTGACGGATGGAAACGACGGCAGCATGTACTTGGGCGATAC
GTGCCCGACGTGGATGCGGACGGCCACAGATATGGCCCAAA
GCGTCGACGACTTTTCACCTCGACCTCATCCGCCACCGCAC
ACGCAGAGCGCGCCGAGACGCAGAAGGAGATTGAGCGCTTG
TGCCTACCTATGAGCCGCTGCGCTGGGACTGCATACCTTAC
GTTAGTATTGTGTGGAGACACGGGGAAAGCAAGCCGACGTA
ATGTTCGGCGGCGGCGCGGGCGGCCAGATATCATCATCCCA
CCTCATGTTGGCAAGGCCCGCAAAATCTCGGCCCAAGGTAC
TGCACTCGAGAGGACGAGCGCGGACCTGGCGTCTTGCTGCT
ATGTCCGACGCGGGGGACGACGACGATGCTGCTCCCAAAGA
ACGACCCCAACTACGGACTACGACAACGTGCAATCTTCGCG
CTTTCGCTCCACGATGACGGCGGCACGTCGGCCGTGGCTGT
CCATTCGGACCGGAACCTGTCGGCGCCAGTCAGGGAGCCGT
AGCTTGTTTGATTATGTCCACCCCAAGCCTACACAAACCAT
CGATGATCTGCCCCGGTATCCATATCTTCGGGCCGATGTGA
TACAGTGGGTGTAGTCCCTGCATCGCAGCAGGCAAATGGCA
ATTGACTTTTCGGATCTGGGCAGCGTCATCGAGACGGTCGA
CGACGGGCCATTGGTGGTGGCATTTCCATTCAGATCCAGCT
CGCGCATAGGAAGAGGTTCTCGAGGAGATGTGCTGCAAACA
GCGGTACCTCCAGTTAGCATCGCCTCTGACGCCCCCAGCCA
GGTCGAAAAGCTGTGTCGGTCGGGCAGACGCGTAACAGCGC
AATCATCTGGCTCCTTGCAGCCACGAGCGCGTAGTCGCACA
AAGCACGAGGGCGAGCGGAACTACATCATGCAGGTCGTCTG
ATTATTGGTGCCATGAAGTCCAGCGGCAAGAGTTCGTTCAC
CTCAACCAGATTGCCAGCGACATGAACCGCAGCGAGTCGCT
TCCCTCCCTGGCGCCACCAACGGCCACGCCCTTAGTCCTCC
ACGAGCATGCAGTCCCCCCACAACGGCATCATGCCCTCCCT
GCCCGTCAGGTAGCCGCGCACGATGGCCTCGATCTTGAGCA
ATAATCCTGTGGCTGGTCCTCAACCAGTGATGATGACCCTT
GTTGGACGCTGGGGCGATATCGAAGAGACGGCGGACGTCTT
CCCGTCGCTACTGGCCGCCACCTCTACAGCGAGCGCCGTGA
CAGATATCCTTCCCCAAGGGCAAACACCAGCAATCATAGCC
TAGGCCGGGCGGGCTCGTCGCTGTGAGAGGGATGTTGATGC
CAAGATGCCTCGCCCATCGGCCCCGCCGGTCGCCCACTCCT
GCGATGACATAAATTGGGTACGTGGGGACGGAGACACCTTG
CTCGCCTGATTTCCCCTTGCCCTTGGTCAAAACATCGTGAA
TCCATCGCGATGGTCTACTCCAAGGAGCGGTTAAAACGGGT
CAACATGCCGACTTCTGCGACAGCAACAAAGGCAGCGACCT
AAAGAGCTTCAGTACACGGCCTACAACAGGCTCGCTCTGCG
CGTGCCTACCCTAAGGCCTGCATGCAACGCATCAGTCTTTC
TTGGTAAGTGTCATGATAACCTTGGATTCCCCCTGGACGCC
TTGATTAGGGGGTTGAACGACATCGCCTCCAGCTCCGGCGT
GGAGCGCAAGAAGGTGTCGCCGAGGAGGGCAAACTTGTCAC
TACGCCACCGTCGTCGACAACATGGTCTCGCAGGGTATAAT
GCTGGTTTCTCCAGTAAGCTCCACGAGCAAGTGGGACTGGC
GGCCGACCCAGTCCTCGACGCGCGAGCCCATGCCCTCGAAC
GCGGGACCCCACGCTGACGACAGCGGGTTACTACTCCGTAC
AGTCCCTCGTTCAAGGGGTACGAGAATGGCATCAGGCATAG
TTTTCCCCGGCTGGCAAATTCATGCGGCTCAACAAGTGTGT
CAACACTTGAGGACGATGCGCGCCACCCAAGTGGGTGTAGA
TTCAACCAGCCACCCAGTGACCAGCGGTCCCAGCCCCACGG
TTGGCTATATATGTTGTCAGCGTCACCTCCCCATCACCAAT
CACGCCGACTTTGCCATGGGCGCTGGCATCATTGCGCCGCA
CTACTCCACATGTCGTGCGGCTGTTGTCTTGGCTGCCTCTC
CCCAACGACAACGCCGTCGCCATCCAGCAGCAGCAGCGAGA
GCAGTCCGCCCTCTCTCACCCGCCGCAGCAGCTCAGCCAAC
ACCGTCCCTTACGCGAGGTTCATCAAATGCCATGCCACCGG
GCTTCGGCTAAGGATGAGGACGACGATAGCCGACGGGAGCA
GAGTGGCCAGGCCGTGGGCGCAGAGGACATCAAGGCGTACT
GGCGTCCACTCGGAGGACCCCGACGCCAACAACAAGTACAA
TGGTCAGATGGACATCGTTTCGGATCATTTTTGTGTTGAAG
ACAACTAGTGCTACTCTTCACGCCAAAGCTGCGCGCATTAT
GAGGACGAGCAGGAAATCCGCAAGCTCTCGCGCGACCCCAA
CGGGCTGCAGCGCTCGCGCGCGTAGACAATGTACTTGCGCA
CCGAAAACCCAGCAGGCATCCGAAAACCATCAGGGACTTCG
TCTACGATCTTCGTTAATACCGATAATAATAACGAAGCCTT
TTAATATCGCTATTATTAGGCTATAGAGTACTAGTAGGCTA
AGCCTACAAGCAGAGCCGGGCGACAGCAACCATAATCAACT
ACTCTTCCGCTGGAAAAATTCGGCGGTGATGTTAAAGCAGT
ACCTCGCGACACGTCTCGTCCAGCCGCGTAATCGTGCGCAC
GCCCTCCTGCAGTCGCAGGACGGAGACGAGGCCACGATCGC
GGCGTAGGGGGTCGGGACGTCGGCGCCAGTGACACGCTGGG
GAAGCCACTTTCATCAGGCACCAGAAAATAGTCAAAACGTG
GACTTCAAGACCAGAGCTGCCAGCCTCATGGGGGCGTTTAT
CACGGCAGCGATGAAAAAGTCTTGCTTGAAGAGCCCGGCAA
TCATAATCTAGATAATCCCGCAGTTCTGGCCAATTTACAAA
TACATCAAGACCGGCTCGGACGGCTACGTGACAAAGAAGTG
TTTATTGTTCAAGTTGGATTCGCTAGTTGACAACGCAATGG
CTCGCTCCCTCTTTCGAACTCGATGCAATGATATAGGGGCA
GGTATAGGTGATTGTGATTTCGCTGCCGGGGGTGATGGTCG
GAGGTTCCGCGTCGCCGTCGCGGAACTCCACTGCCGTGGGT
GTGCGGTGCGGCGCAACGTACGGCCGCGGCATCTACAGCTC
ATTGCAGCCATGATCCCCCCCAGATACCGCGTCCAGCACAT
ACCGCTACATCGGCAAGACGCCTCAGGAGATTGCAGCCATG
GTTGCAATGCCGAGCGAACACGCGCTATTAACGTGACGTCG
ATGAAATGGAAATGCTTTCTCGCGCCCGTTGACATTGGCGA
CCCTGGTGCGGCTGCGCCATCGGGGAATGCCTCGCCGGTGA
TACATGGTCGTGTTAAAGTCCCGTTCCAGCCACTTGCCATC
GTCCTCGACGTCGGCTGCGGCGTCGGCGGCCCTGCCCGCGA
CCTGAAATTGCGTCGCAGTTCCAGGCCAAGAAGACATAAAA
AAAAAAGGGCCCTGAAATTGCGTCGCAGTTCCAGGCCAAGA
TGGCCTCGGCTTGAGCTCGGCCCCCTAACATTGGGACAGGC
GTGGTCCTACCCGCCGCGGCCCGGTCGAGCGCCTCCTTGAC
GGGGCGGTAGCGGCAGCGGTCGAGCGTGGCGATGTCCTGGC
GTGGAAGAGGCCGTACCGGTCGTCCTTGTCGCCCGAGGGGC
ATCGTCGTCATGGCGCGCGGCGGCACGGTCGAGAGCGGCAC
GAGTGTCTCGAGGTCGCCCGCAAGGCGATGAAGGTCCATCA
GCCATGCCTCGAGAGAGTTGCGAGTCCGGAGAGGAGCTTAC
CGAGGCTGGGATTCATCTCGCTGTACATGTTTGAAGGTTCC
CTCACCTCGCTCAAGTCGCACAGCACCCGCGCGCCGCTCGC
TATTGACAAGGCGAGCGGCGCGCGGGTGCTGTGCGACTTGA
CCCCCTCTCCCGAGTCGACGCCTACGCATGCCGGAGCGCGC
ATGACCTGTCCAATGCGCAACATACCCCTGTCGTCACCAGT
AGGACTCGATTTGGAGAAGGCGTGGTCTCAACTAGACGACA
GAGTTCAAGTCGCAGCAGTTCACCAATGCGCAGGGCCTGCT
TTGCTTTGGCGAGAACATGCCAATGACTGACGCCACCGGCG
TCAGTCGCCTGCGGATGCCCCCAGCACCTGCGCTGCGCCAT
ACCATGTTTCAAGTCAGTCGCCTGCGGATGCCCCCAGCACC
AGCCTCCACAGCTCCGAAAGCAACACCAAGAATCCATCCCA
GGGTCGAGCGGGTTCGCGGGCGGCGGCGGCGGGAGAGGGCT
TCAGCGAGGCGCGCACACGTCACGATTGCCGATTAAAATAC
TGGGTGGCAAGTGTGGGAAGCAGGAACACTGCGGCAACGAC
TTGAGAGCATCGGAGACGTGCGGGTCCATCTTGATCACCGA
CCGGCTGCAGCAGGTTCTATCCGTACTCGCAACTGGCTGTC
AGGAGATGGATATCCTCGGACGGTGAGAATGAGATTGGGAG
CGGAGGCATGCTGGCCGTGGCGCCAGAGTACTGCGGCGTCG
GAGCCTGCCGTGGGCGGCTGCGGAGTTGCATCGTTCACCAC
ATATGCAGGCAAAATACCCACAGTGACGTTGTCCTAGTCCC
CGACGCTGGCCAGAAGGTTCCCGGCACCATCGCTGGCCCCC
GCAAAGAAGCCGGGCAAGATCAGCACCCGCTAGACGTCTAA
TACTTTGTGGTAAAGGGCAGCGGGCTCAATACCATCGTCGG
TACCTCTCGCAATTCGAGCACGATGAGATTTAAAGACTACA
CATGAGCTGGTCAAAGACGGCGAAAGCAGCTGGGTCGTCCA
CTTTAGCCTCCTTGACGGCGCAGCACTTCTCTTTGCTAGTA
GAGGACTGGCATCGTGTCTCCGGAGGTGGATGTCGCTCCAA
CGACTTCGACTCGTGCAAGTCCGAGGGCAGTCGCTTGGGGA
GACCGCATCACCTGGAGCGACCTCATCGTCCGGCAAGAAGA
CGGTCGTCGCAAAAGGACCCCGTGACGGGGCGGTGGGAGCT
CTTGGACGCCATGCGCGCCACCAGCCAGATCCCGCCTCCTC
ATTACCGGCGGCGTCGTCGGCGCGCTCATGGCCGGGAACAA
ATTCGTCAAACCAAAGAAAACCCGTCGCAACAACCCTCCCC
ATCGGCCCGACCAACAACCCCTTCCCCGGCACCATCTGCCT
GACATCATCTTCGCCGAGCCCGGCGACAAGCGCATCGCCGA
GTCAAGTGTATGGGCGCGCTCAGCGACGCCATGTCCATCAC
ATTACATGGGAGGATGAAGGCATTGATTACCATATTGGAGT
TCCGAGAACCCATACGAGCGCGCCACCAAGTTCCTCGGCGA
CACATCAGCTTCTCCAGCCTCGACAGTAATGGACAGTACTT
GACGCGGCGCTGCCCGAGAGCGACACCATCTCGCACGACTT
TTGGTGGCGAGCGCGACGCGCAACACGACCGCGGCCGGCGG
TCGTCGCCGTCGCCATCGTGCGCACCAGACTTTTCATACTT
CTTGGCGTGCGCGATCCAGCCGCGGCTCTCCTCGAGCTCCT
ATTAATAAGGAACTAGTTAACTACGATAACCTAAACTAGAC
GGGCGAAGTATCTAAACTTCCCGTAGTTATAGTATTTCTTA
GAGTTCAAGCTCGACGGCTCCGGCAAGATCCTCAAGGGCAG
GTCAAGTGGATGGCCGTCACCGACCCCAAGGCCCCGCTTGT
TATATACACGACCCTCGCAACGGCTTCAAGACGACCACGAC
TACACTTACTACGTCCAGCCCGTTGCCTACACCGCGCCGAA
GGATCAGGCCGTACTGGCGGCGGCGGCAGCGGCAACAACGG
GGGCAGAAGAGCAGCAGATGCGGTCCGAGGCGAGCAACGTA
GTTCCACAATGTCCGGTCCGCGGCAAACATCAGGCTCATGG
TGTGATCTGCTGGGCTACGGCGAAACCGACAAGCCCAGCGA
GCGTTTCTCCCTTAGATCTGCAGCCTCGCTTCCTGAGCGAT
TATCCGGCACCCCGAGGATGCAGTGGTCGCACAAGTGCAGA
TGGTCTTAAGAGTCAATACGCGTCGACAGTAAAACCGGCCA
CTCCTCATCTGTAAAAAGCGCAGCTGGAGTGTGCTCCCTCA
CCATCTTCTCTCAGGAGATCCTCTCCCACAGCGATCGCAAC
GTGGTCCTCTGGCTCAACGGCGGTCCGGGATGTTCGTCTTT
CATCTGAAGGCGCCGTGGCGCTTGGATACCCCGAACCCGAC
GTAAGGTTCCTGGGCGCCACCGGCACCGAGGGCGTTCATGG
TTATTATGCATGGGTTGTCCCAGTCGCAAATATTAACACCC
TCCTGTCGAACAGCCTGGAGCAGTAGGCCGAAATTGCCCGC
ACAGCATAACTTTCAAGTTTCGGTTCTTCTTCTTTAGCAAA
TGAGATATTAAGCCTGCGTGCGGCTGCGTTGCAGCGACAAC
CGGCGCTTACAAGGTTAGCACGGCTGGATGTACTAGCAACA
TACCATAGCTCCGACCTCACCGCCGTAGGAGACCGAGCAGA
AGGAGACCGAGCAGAAAGCACAGTCAGACCTGACAACTGCT
GAATCCCTTTAGACATGTCTCTATGGTAGAGAACACCTGCT
ACAAGCGCTGTCTTCAGCGGCGTCATTGTGTCGGATGCAGT
GTCTGGATGAAGACTGAGCTCAGTGATAGCAAATGGGACGC
ACGTAACATCGTCTCATTTCCTTCCATCCATCAGTACTGCT
GTGACTCCAAACAAAAATTGCTTCCCCATGCTAACAGTCTC
CATCCTCCGGTGCGGAGAAGCCCGCAGAACGAAAGTAGCAA
GCAGTTGGAACGCAGGCATTCACGCCCATCCAGGAGCACCT
ACTATTTCGTGCTGCGCCCGCCATCACCACTCGTCGTCTTC
GAAACTAAAGGGTGATAGAGCAGGCACTGATGCATCTGTCC
ACTACGGCGACAGTATTAGTCGAGGCGAGCATTTTGGACAA
ACCTTTACCGCCAGTTTCACCGGCATCGGCAATGGCACCAA
GATACAGGGTATTGCAACGGCAAGAAGTCTTCTGAATCTTA
GCCGTCGAAGCCGCCGCGCCCCTTGGGCGTCATGAGCAGGT
GACGATCCAGGCGTCCACGTCAGTGGCCCCGTTCCAGGACA
TGCTGCTGGCCCTTGGACAGCGATGACGGCGTGATGTCGGC
ACGATGAAAGCATCTTGCGGCAGGGCAACGAATCGCGAGCG
AGTCAACCCCTCTTTAGGAGCTAAATTTCTACGAACCTCAT
TATACGGTCTCGAAAAGGTACGCCGGCATTTTCTCGCTCAT
GCAATTTACTATAGGCAGCACCAGATAGACGCTGAGATAGA
AGTCTGCCGAGCCAGATTTGCCAACTCGGTGGGATCTGGTT
TTGAAGGACTCGGTCGATGACGTTAGTCACGACTGCTTCGT
AAGTCTATCTTGCCGCCTGCCAAGACAAGCATCTTATCGGA
ATAAAGTGCTCGAGCTAGAGCTATGCGGTGCTTTTGGCCTC
AAGGTTTCCGTGTATGGCGGCGTTGATAGCGTACGCCGCAA
ACAATGTCCCAGCGGAAGTCCCCGATGCGGTCCGTCTCCTT
CAGGCAGGGAGATGGGGGAGCGACAAATTTCTGAACTTACT
GTGACTAGAGCGCCCCGAGACATAACAACTGCGCGGTAAAG
AGCCACGGAGGTCAATTCAGCGTCGAGGTGGTCCAAGTCTT
GGATATAGAGTCTGATTGAGCATCGTGGTGGGCATGCATTG
CATGTCGATGCGGACGAGGTCGTTGAGTCGGGGAGCCGGGA
GGTGTCGTCATTACCACGGGCGGCGGCAATGGAGGCAGCGG
GCTGATGTCGATGATGGCGACAGCCCCAGGGTTCTTCCCAC
TGCAGCAACAAGACCCTCGCCTCACGCTCTGCATCCTCTCT
CCACGCTGCCTCGCACACCTCCTCCACACTGACTCCCTTGA
GATCATTTGTCAGCCCCGAACCGCCCCACTCCAACCACACG
GCCCTGCGAGCAAGAATCCACCTCGGGACGCGACCGAGCCC
TCCCCCGCCGCGGCCGTAGTCCGTACATGACGCATGTCTCG
CTCAGACATTGGTGGACGCCCTGCGCATGCAATGCTGACGG
CTCCGGCCGCTTGAAGCAGCCCTCGATGTCATCTTCGACCT
AGCGCAGGTGAGTCTCGAATCCTTCATAACGTACCTAGAAA
TCCGGGCCCACGCCCACGCGCGGCCGCCTCGAGGACATCCT
GCGTGGTAAACATGATTTTGCAAGGGCCGTTTAGGCCGACA
GGTAGTCATGGCCGCTCGGTCTGTACCGAGGGAGAGGCTGG
GCGTCAGGGTGTGCTGAGCACGGCAAGGCTTAGCGAGAGCT
TGCGTCCACAACAGGCGACGCGTTTATCATGCGGCCGCCAA
CGACTTGACCTCAACTTCAACCCCAACATCATCCATCTGGA
GTCAATGCTGCGTAATGCGACGGCCCTTATTACCCATGTGA
CACCAAAATCCGAATCGTGGCGGCGTTGACCCCCTTCAAGC
CCCTTTTATGTCCATATAAGCGGCTCCACCGTTTTCCAGAG
CTTCACATATGTGCCGCGATCGGGGAGATGGAGCTGGTCAG
CCGCTTCGACTGTGTCGGCGCCGTCGCACGCGCCCTCAACA
CTGGTAAGCATCTCCTCAAGCAGTGAAGCATAAGGAGGACA
AGGCAGTGCAAGCTCGGCTACGACACCAGCACTGCATGCGA
CGTCACCGCAGCACGTACGGCGGCAGACTTCACTTGCATGG
AAGCAGCTTACCACCATCCCCGAGGACCACCTCGCCGCCTG
TCACCCATCGGGCAGGCGGGCGGGCGGCTCGTTCTGGCCGC
ACGGTGCTCGACCAAGGACGCGACATTTTTATTGTAGTGAC
GTTCCGCATGTTGTTCAACGCAGTAATTCGCCGCCACGCTC
GGGTCGACTGCTCGAAGATCCGGGCGGCATAGCCATCGAGG
GGCGGTCAAGCCCTTGCTAACGTCGATTCTCGCAGGCTACT
CGGCCTGGCCTTGTACAGCTCATAGTCGCGCGCCGTGGGTG
CGTCATGGCTCACGGGCGGCCTGGCCTTGTACAGCTCATAG
GGTCTTACCGCTGCTTGACTCAGCAAAGGCCTGGGGACTGC
CTTGGCCAGCCCGCCGACGTCCGCAACAACCTTGGCCACAA
TTCCAGTCTGGCTGCTGCGGCGGGACCTGCTGATACTGCAC
TCCGCAGTCCCAGCCCCAATCCCAATCCCACTCCCGCGCCG
TTTCATCCCCAGCAGCCACGCCCTCCGTCCGTTGCCGGCCC
CTGCCAGGCGGTCCAGGCGGCATAGTCCTCCATCTGCTTGG
AAGATGGCCACGTCCGCCACCGTCTTTGACTTTACGGCCCT
GCCGGCCTTCATGCCAGCAGCATCGGCACCATCCGCGAATG
GCCAGTGACAGTCGAGCATTCGCGGATGGTGCCGATGCTGC
CGAAGCTTGGACAGGTACGCCGAGAAAGTGTCCGACTCGCT
GAAAGTGTCCGACTCGCTTGCGGAGCTCGCCTCCAAGACGG
AGAAGTACCAAGATGATCGCCGGCAAGGCGGTGCGTGCCCT
ATCTTGGTACTTCTGGTCTGCGAAATCACAAGGTTGAACTT
GCATGGATCGATGGCCTGCGCCGGGATGACCTCAAGGAGCA
GGCTGATGTCATTGACAAACCGGTCACACATGGCAGACACC
AATAGCCGCCGCGACGTCACCAGGGATATCTTCAACCCCCC
GGCGATGGCGCATCGTGACGCCGTGACGGGATGGGTGTGGT
ACGGCGTCCGTATCAGCCTGCGCTACTGCCTGCAGCTGCTG
GGAAATCTTGTCGATGGCGGCATCAGTTATGGAGACACTCT
CCCAGAATCAAGGCACAGCCCATGAAGCTCATCAGCCCCAT
GTCGCTAGCCGCTCGATGCGCGTAAACGGCTCGTGGAGCAA
ATGACAGTGGCATCCGCCAGCGGGAGGTACATCATCGAGTA
AGTCTGCCCTCTTCAACTTCCAGTCCCTCCTCCTCGTCCTC
GCAGCTCCGGAGTGCTGGCCCAACAGTATGCGGCGCCCGCT
GTGAGACCTCCACGATGACGCCGCCACAATGATGTCGACAA
TGAGGGTGCGCATGTGCCACCACCACATCCCGCGCATCGCA
GGTACCGGCGCCGCTCCGCCCATTCCGCTGTACTGGGCAGG
GACCGGAGATACTCGCCGAGCACGGGCAACACGTCGCAAAC
CACACCGGCGCAGTCAACAGCCACAGGTACTCGGTACAGGT
GCCAGCAGCCTCCAGAACTGCCGGTAGCGCCAGAGGTGGGT
TGGTTCTTCCTCGTCTCCGTCGGCTCTCTCTGGAAGTACAT
TTTGCCGCGTAGTCGGTGCTCGGCGTTGGAGGTCTCATTGA
AGAGAATACAATAATGAGCTCGCTATATTCATAGTGTTGTT
AAGCTGAAGCTTTGCTCTAACGTGGTAGGAATAAGGAGTAT
AACGACGCCGTCAAAAGTATCCCCTCCAGCGCCAGCATGCC
ATGGGCGTCCTCTGGCCGTCCAGCCCCTCGCCCTTGCTCTG
GAGATTGTGCACAAAAGCGTCGAGAAGGTCTTCAAGGCTAG
ATGTGCTTGAGAAGGAGCCGCAAAACCGGCGCCGATACACC
GAATGGCATTCACGGTGTATCGGCGCCGGTTTTGCGGCTCC
TCTGCTTTGGGTGCTGCCCGCTGCCATGGCAGGACGGGGGC
GTTAATCGCGAGGGAAGCTTCCATTCCATGGATAATGGGCC
CCCTGGCCCCGGGGTCGGACCGGGCATAGGAGGCCGCATGG
AGCGGTTGCCTCGGCGGGCACCAGAGTGACGCATCAAAAGA
AGTACGTCGATGAAAAAGAACGTTGCCGCATTGGCCACCTC
TGCGGCTCGACTCCTCAGCGCGGCGTCTCTGCCCCAACTGG
CCTTCATCAAATCCAGGATCCGCGCACGAGGGACACTCATT
CATTGTCACTAAAGCATCGTCGGGGCCCCGCCCACCTGACG
GGCTTTGCAATCCTCCCACGCGAAAGCAGCAAACCCGCCAT
GTATTTGTCGTTGAAAAGCTCCGTAGGAATTTGTTGTTTGA
ATTCCGGCCCTCGTTAAATGCCCAGCGATTGCGCGATGTAG
ACTCCCAAAGGGGACTGAGCCGTACCGAGGCCAAGCGGAGA
GCCCTCACGGCCAACCCCAACCACCACCACCAGCGCCACAG
ACCCCAACCACCACCACCAGCGCCACAGCAGCAACAACCCG
AGCGCCGGGCAGGATGATGTCGGCGATCTGGGCACCCCGGT
CAGGCACATACGGCAATTGCCAGCAATCATGAGTTTCCTGC
GCGTCTTGGTACGTTGACAACCCCCAAAATTCACATTCGCC
CAGCCTCGCATGTCGGCAAACGTCCACTCTCTTCGTCAACG
CCGACTCCCACGACAATTTCCCCTGGCCGGTCACTGCCCCC
TTCAACGCCCTTGAGGACGACGAAGATGTGTTCAAGGACAT
CTCGCCTTCGGCAAGGAGGGCTTCACAAGCTTCATGGGCAA
GTGAGAATCAGTGTAAAATTCCCAGGAATATCTTGCTGCAG
CCGCTTACCGGCGGCCGGGCCGGGAAGTTCTTGGGGTCCTC
TATATCCTGCCGCGGATGCCCACGGCAATGAGCAAGCCCAC
CTGGTGGACATTGGTGGTTTCGTGTCGCAGAGAGTCCATAG
GGAATACCAGGGTTCTTCCGCTTTGATCATTGCGGCTCAGA
TGATGGGGCCAAGGTCAAGGCGGGCTAAGTAGTTGTTGGAA
CGCTCTCTTTACTCAACTCCCTACAGCACAGTCTCCCGCTC
ATCAAAGCCATATTTGATAACATGACCCAAAAGCCAGATGC
GAGGCCGGCCGAGGAAGCAGCAGGACCAGGATTCCACTGGG
GGAGGTTGCTTGTAGCACCTCATCGCCATAGGCAAATGGAA
CATCTGCAGCGAGTTAGATGCCAGGACGAATCAAGAGGCAA
CCTCCCCCTCCGTGCCCATCCTTGCATTGTTGCCCCTCCTT
ACCACCGTCCACTCCTACACCGCCACCCAGAAGACCGTTGA
ACTGGCTATTGTAGGAGAGCCTTTGGGGGCGAAAACTGGTT
GAAAGGCTGGGGACATCGGACGTTCGCGGCCGCTTGGCAGC
AACCCTTCACCAGGAGCGCGCGCGCGAGGCGACTCCGTTAA
GGCTTGGGGGGCAGTCTAGACGGCGTTAGCGACAGGCTTGG
GAGCCGCGCGGAGCTCTCTCCGTCTCCGATGGCCGACAATG
CAGATTGACCGGAGTGTCACCGGGAGCGCCAAGCAGGGCAA
ATCTGATCCCCCTCGTCAGTCCCTAGTACAATATCTCACAG
GGAGGTCGAAAGAAGTTTGCCGGCCGGACGCTGGACCTGAC
GGGAAAAGCCAAGCACGCACCGCCCACGATCCGCCCGCCTA
TTGCGGGTTTTGCATAGCGACGGCGTTACGGGGAAACGGTC
CGACCGACCTTGGAATTCTTCTTCCCTCGCCAAACCTTTGC
CTCGGATCGGGATGTTGAGGCAGTAGTTGCAGTGCGCCTTG
CTGCTGCACCTCGTGTCTGCCTGGTGACAGCCGCGGCATCG
CAGCAGGACCCCGTCACCCGCTTCCACAATAATGCCCTCCT
AGGGATCCATCGACAAGCCGCGATGACGGGCCAAAGAGGGT
CATTCTGGCATTATTAAACGCATCCTCGGCCTCATTTCCAA
GTTAGCTTCACATGTCGCAGCACCGACACTGCTGAGACCAA
AACCCTCTTGCTCTCCAGGTCAAAGTATCCAAACTGCTGCG
CGAGATGCCAGTGGTATCGTCCCTCCCTGGTACGACTGCAT
TCAAGACACCTCTCCTCAAACCCCAACATCCCACGCCGCGA
TCGAGCATCAGAATCAATGACACTGATTTTCCCAAGCTTGC
ACCTTTAAACTTGACGACGTCAACCTTTTCTGGCAGTTTGT
GGCCCCGAAGAGGATGTCTTCTGTTCCGGAGTATTGGCCAA
GCTACATCTGAGTCCGGATGCCCGCGCCGTCGATTTTCTGC
CGGAAAGTTGTGGGAGAGGCCGTGGATATGGTCAAGGTGGC
AGGCAGCTGCCCTGCGATTGCGGTGGGAAGTCCCTTAAGAA
CATTTTAACGCCGTCGGTAGCCAGGCTACTCTCGCCGAGTG
GGAGATGTTGCTTGAAGGCCCGATACTGGCGAGCGGCTACT
TGACAGCCAGCGATGTATCTCGTGAAGGTCTGAGGTTTGAC
GGTTGACCTATCCGACGTCGCCGCCTTGGCAACAACAATCA
GCTTCCCACCCCACCATCGACGACGACAGCGCAGGAGCTTC
ACCTGACAGGCCGTCTTGGGCCCTTGGCCCACCTCAGTGAT
ATTGTCTTGACGGGCCAAGACGGCGTTGTTGAGCAGGCCAG
GTCTCTATCCGTAGAACACGCCCATCCACGGCCCGTGCGTC
CCGTTCCTGCTCAGCCCGATCCTCAACCTGCCCGTGTCATT
GTGTGTGAGACGACCGCCGACCACATGTGATGGCGGTGACC
CCTTTATCCCGCTCGACCCTCCCCGCCGCAGAGCGACCGAC
CGCTGGTTTGGTCGGTCGCTCTGCGGCGGGGAGGGTCGAGC
ACCTCCGTCATAAGTCCATCCACACCATGGACATCTCTGCA
AACATCCTGGCGACATGCAACTACAATGCGCGCAAGCTCGG
TTCGGACATTTGACCCACACCTTGTCCCTGGGCCACGCCCT
AAAGATCTGGTCGGAAAAGGCGGCTACGAATGGTTTGACGG
AGCCAACGGGCAGACGACCCCAGAGAGGCGGCAGCAGTGCC
GTGCAGACGGCCGGCGAGGGCGCGAGGGCGAAGACGACGCC
GACGATGGCGGCGGCGGCGGCGCCGGCATGAACCTCATCAA
ACATCCGAGCAGGTAGCCAGCGGTTGTGTGCATGACGCCCT
CGTCTGGAACACGCGAGCATCGATCTTGATCTTCTCGACGC
GGACGAAGAAAGCGGACGAGCCCGAGGATGCCCAGATTCAG
CCAACAGTAAGATACATTTGCTACAATGTGTTTCCATCCCA
ATCCCAGACTACGTTGTGCGCGCCATCAAACGCCAGGCCCA
CCGTCGGCATTATCCAGGCGCGCGCGCTGCAGGAGCAGCAG
CACGCCGAGGACAAGGACTTCAACACGGCCTTTTCCTACTT
CTTCTCGAGGGGAGGGGCGTCGTCCATGGAGACGTCGTCCA
AGCACAGACAAGTTCCTGCTCGCGACGTCAGCACTCGCCAG
GAGAGTGCGGCCTCTGAGCGCCGCATCACCCCGTCGTGGAC
GAACACCTTACGCATAGTGTCCTACAGGGGTGTCGAGTTTC
GAAAGACTTGTCTTGCAAGGCAGTAGTCTTCCGGCCCAAGC
GTTCTTTACCATAGAAATCGCGTTAGAACCTATTAAACGTC
GAGGGTCTGCTCAAAGTAGCCAAAGATGTCGTAATTGAGGA
CTCGCTCACGTAGGAATTCGCATCTTCTTTCCTAGCATCGG
AAAGGACGACAAAACGGCGACCTACCAATACCATCTCGACA
AAGAACGGCGCTTCAGGCGGCAGCAGAGCGCGGGCATCTGC
TTTACGCTGGCCTTCCTGCGCGAAGCCAACTCGACGTTTCG
GCGAAGCCAACTCGACGTTTCGCGGTTGGCTGGACGAGCTG
CCGAGATCCTCGACTCGGCTCGCAAAGAAGTACTGGTCGCC
GCCAAGAGCCTGATCAAGCGCAAGGCGGGCAAAAACGCGCA
GCGCCCCGACAAAGGCCGCCCCTGCGCTCCCGGTCGGCATG
GCTGCGGGCGGTGCGAACCCCCAACGGGGGCGAGGCCGAGG
CGCCACCCAACCACCATCGCCAGCACCTGCTAAACGACGAC
TGGAGAAGCAGCTGACGGACCGGCCGCTGCTGCACATGCAG
ACCAAGCTGCTCAAGTCGCCCGGCGACACCATCAAGAAGCA
CTTGAGGAGTACATAGTACACACCTCTGACATCCATATCGC
CAAATCTCCGACACGAGCGGCCCAAACAGCGCCAGCAGCGA
GTGCCTCGAAGAAGAGCCTCCTGTAGCACTCAATCAGGTGA
ATGCTTGGCTTTGGCCACGACAAAGCCAACACCACCGTCGA
TTGATTTGCGCCGCTGCGTCCTGTTAGCGATGTTACTCGTG
GCAGACGGGCGGCGGTGGTGCCGGCGCCGGCGGCCTCCCGG
TCCCGTCACATTACGCCGGCCTGGTGATTGCTGCATCCCCT
TTCCTCTGCGCGCGCTGCCACGACATGATCTCCCTCGCAAC
GGCACCCGAATCGTGACTCTCGCGGTCGTCTAGGAGCCACT
CAAGAGCACGGCATCGTCGACGCAAACGACCTGACACGGCC
GCAATGGACGAGAAGGCGTGCGTCGGCGAGAGCAGCAGGTA
CATTGCGTCCAGCGCGCGCGCCGTGATCCTCGCGGGCGGCA
GCCGAGAGCGCGCTCGAGGTCGGCGATGCGGTCGAGGCGCT
ATGCGCCACGACAATCGCGACAGCCGCAACTATACCACAGG
TCGAGCACCGACACGACCATCGGCATCGACCTGAACCGCAA
GGATGTACGTGCTGCTCGAGCAGTTCTTCCGACCTCCGTAC
TTACTCACTTGGCCAAGTGGCCTTACTCATTCGTACTCATT
ACGCCGCCCCCCAACCAAACCTGCTCCGAGTACGTCGCCAA
CATGATTGCGATCGCCTTCGCATACCTCTTCATCGGCATCT
CCACCGCCCTGGACTTTGCCCGCGCCCTGCGTGCCTTCACC
GTCGCCCAGACGGGTATGAGCCGGGGATATTCAGCTACATT
TATTGTCAAAGACATGGCCCCGACAGACTTGAGCGGGTAGA
GGACTGGCTGCTAGCTGGAACGACAACGGCTATGGGTGGTA
TAGTGCAGTGACCTGGCGGTCGGGGCTGGTGGACTGGCTGC
TCCCTGTGCTCACCAACCATCCCTGGCCGTTGTACGCTTCT
ATTGAGCAGTTTAGTGCAGACAGCGCCGATGGCGATCACCA
TGGCGCCAGCTGGGCTTTGGCGGCCATCCACTCTTCGGCTG
GTGTCATCTGCAGAAAGAGTCAATTGTCAGCTCCAACTTGT
TCATGCTTACTCTGACACGCCTTAGCATCAATGGCCCAGCT
ATGGAACCGTTTGCTGCCGGCGTCGGTGTTGGTTCGGCCCA
TCCCTTCAGCCCGTCGGGCTCGGAGCCAGCTACTTGCATCG
CAGGGTCTTGGTGGGCTGTGCGAAGGGAAAGTTGCTGGGGT
AGTTTCGGGAGTGCGAATCGCGGACCTGTGTATGGGTCAGT
TCCATGATTCAGACAATCGACGGTCGCTACAATACCCTCAT
CACGAACACCAGTTGCAGCCCTGAAGCAATGGCGCGAACAG
AGAAGAACCTATTAACTTAGCCTATAATATTAGTAATCTAC
CCCCGAGGGATAGGGATATTCCCTGCCTACTATGCCTTATA
ACCTTATATACTAGATCGATCTATGCCTTATTATACCTCTA
CTGGCCTCGCTGGAGCGCGCCACGGGCCGCAAGTGGCACAC
CCGTCGTCGCCGTGCTGCAGCGGCCCGAGCAGACGCGCAAC
AAGGCCCAGATTCTCGACGCCGGCGACATCAAGGCCTCGGC
GGCTCCCTCGGGCCCCTTCTCCTGGACCTCTATTATCTGCG
ATCCTGAAGGGTCTCAGAATCAACCTCATTCCGGCAGCATC
GATATGGCGGCCTCTTTCCACAGTGGCTATTGAAAGACCTT
GCTTTTGACAAGCTCGGCCGCCTTGTTAATGGAGTCGTCAT
TGCATCGCGGCCGTCCAGCGCGATGTCTTAGACAACACTCC
CGCTCGGCAACGGCTGCTGCCACTGCGACGATCCGGCGGAG
CAAGACGCGCATGCAGAGCCCCGACGCGCGTGCGCTGTACG
CTCGCGGGCGATGATGGGCACGGCGTGGAGGAATCCGCGCA
CCATGCCAGGGCTCCAAACGCCGTCTCATCTCGTACCAACC
CTGCCACGGCTCTATACGCCCGATGTCTACGAACACACACC
TATGCCCCCTCATGGAAATTCCGTAGTTATATATATAAGAA
GATGCGGCCGAGTAGATGCCCTCGGCCGCGATGACGCCGTA
GAGATGTTGTCAGTAAATCGCGATGTGAGTTGTAGGATGTC
ACCAAAAGTATGAAGAGTTGCCCTTCTTGGAAGTCAAGCAA
TCCATCGCCGTAGTCGACGGCGAAGACGTCTTTGCCAAGGT
TTGCCGTCGCCGACTCGCCTCTAAGGACAAGAGGCGAGCCG
TTGACAGGGTAATGTTTGCGCGGTCAAAGGTGGCGGCAGAG
GATAATGGGGTGCAAAAACTCGGCGATGGCCAAGAGCTTCT
GAGGCCCTGGGTTATGCTCACGGCGATATCAACCCACAAAA
GATGTTACAGCTGTCATCCGCAGCCGCATGTTTGGAGGCCC
CCCTCCAGTCAGGAGACGAGCGGTTACGTCACGAGCAAGAG
GCCGCCGATGTAAATCTGAGCGCTTTTGCGTTTGTCAGGGT
ATGCGGTGCCAATAGTTGCGCTGTAAGATGGTGCGAATACC
CTTTCGAGCTCCCACCGTGGCGATTCCATGACCTCCGTTAT
TCAATAGATGGGATGAGGGCCGTGAGGGTAGATGCATGTGG
GGCTTCCCGCACCCTGCGCTCACTGCCGGAGCGGAAACTGT
ACCAGCATCCGTGCCACCGGCAACACAGACTCGGCCACCGC
GCGCAGCTGCGAGTCGACGGCGACGTGCCCACGAGCTGTGG
GTCAAGGGCGGGCCCGCCTTCACGCACGTCTCATACGACGA
AGTGCCCGCGCCACATACGCCATAGGCATGCTGGCGACCTG
AGCAAAGCTGCGATTTTACTCAGTAGTCTCTAAGGCACCGT
GCCCAAAATGCAGACCAAGGCGACCTTCCTGCTACTCCTAT
CTCTAGCGGAAACTTGCCCGCGGTTCGGATGCCCCCTCGCT
CCGTCGCGAAGGTCAGCTGTCGTTCACTGTAGTGCTCCACA
TCACAGACGTCGTGGTCGCTCCTGATGGAGTGACTAGACCT
ACGGACGAGGGCGTCATCGGCGTCGGCGTCGCGGACCAGCC
TCGTGCCAACGCAAAAATCGCGGTCCACCTTCTGGGACAAA
CTCCTTGGGCATGTCGGCGGCGTTGACGTCCACCGGTATCG
ATCCGTGCCGATGAGCTGCGCTATCTAAAGTGGCACCCGCA
GGGAGAGGCACTACAAAGCACGGCAGCTCAGCGCGAGTTCT
GCACGGAACAAAGGTCGGAACGAATAGCCAATGGGTGCTGG
TCGTGCTGTACAACAGCACGCAGTTTGTAGGGCCATGGATC
AACCCTTGCTGAGAGTGAACCATTTGTCCGGCCACCTTTAA
GGGAGGAGAACAGGGACGGGCCGGTCGTGGATTTTGAGGGA
TGGACATGACAATGCTGACTCGAGCGCCTACACCAGACTTC
CAATGGCACGAAGCCCTGCGCGCGGGGGTTGTTCAGACTGC
TGTGATGCCAGCACCGACGACAATGGCACGAAGCCCTGCGC
AAGGGCGGCTGGAATGGGTGCATGGCGATGCAGGTGGCAAA
GGTTGTCTGACGAGCGTGTTCGCGACAAGGCATTGAAGACC
TTTGAAGCACATTCCGTCCGCAAAGGCAATCACCCTCTCCT
GCCTCCGGACCACCGCTGGGCCGTGTGGTGAACTCTCCGTG
GCGCTTTTCTCCAAAGTTCTCGGCGCTAGCAGGACTAGCCC
CAAAGAGCCAGTACTGAGCCCAGCAACAGATTCAGACTGCT
TGCATCGTTCTGCTAAAGCTCGCCGGCACCAAATCGAAACC
ACTCCAACGCCAGCTGGTGCCGCAATTAAGAGGCGATTCGA
TTGATTGCATGGTATAGTTTCTTGTACGAGACTTCGCTTGC
CATCTTTCACCTCAAATTCACCGTCACAGCCGACGGGAGTG
AGCCAGCCAGATGGTTGGAGCATTTCCAATTCTACAAGGGG
AGCATATCACAAGTTCATTACCTATACCAGCCGCTCGGAGA
TATTAGGACGCCTAGCGAGTCTATAGATATAAGAGAGACGT
TATTAATATATATTAATATCCTTTATCTAATATATTCGAGT
GCGAGACTCCTACGAGGCTTCGGAGTCTTCTTCTGTCGGCT
AAGACCAGAGCAACTACCACCGCCCTGAAACATCACGATGG
GTGAGTCGTCTAGATGAGCGCCTGGCCCATGAACATGCTCC
TATCGAGACGCGTCGCGACGCGGCCAGGGTGGGATGCTCTG
CTACTACGTTTACCCTTTCGCGGCCCGTCCGTCCACTCGCG
CAAAACTCCGAGGTGGAAAGCGAAGGAGAGTTTGAGCCGGA
TTCAACGGGCCATCAATTCGCATAATCGGACATTCACGAAA
CGCCCGGAAATTCTGCCGGGCGCCGTAGTACTCCCTGTCTG
GTTGTTACACCAGCCAACGTCCCCAGCCTTGCAGCGACAAT
GTCGGGCGGTGGTCCGACGACTGCCCCGAGCATCAGGGCGT
CTCCACGCCCACCAGGTGCCCAAGCTGCGGAAACGACACGA
GCGTCATGGTTGGCGGCTCACGCTTGTCAACGCCGAGACGC
GTCGCAGTGCTGTCGAAGTGCTGCGACGGCGGCCAGCCGAT
CGAGTCGTGTGGTCGGGTCTCGATATCCCCGACTCAACTGG
ACACTGCCCAGGGCATCGCTCGTGAGGTTCTTCGTCAGCAG
ACCCTCGAGTCCTTGCTCGTCGACACTGAGAAGCCCGGCAT
GAAGCTCTTCGAGCATTGCGCGGACCCAGTGCGAGATGCCA
CTCATGGCCAAGGGAAACGCCGATAATATTGCATCCGGCCA
TCCCCCGGGACTCCTGTTTGCGGCTCCTGTATGCTAACCGA
GAGGTGGGCTTGCAGCGGCACCACCACAGCACCTCATGCAC
TCGCTGCAGTGCCTCTCGCGCGGCGAGAGAAAAGACTGCAC
AGTACACACAAAGACGACTTCATTCGTATGCCACTACAGGT
GATACCCAACACTGTTCCGGCATTGCCCAATTCATGCCAAC
CATGAGCCGCAGGAGCAGCTCGTTTGCATAATGGGTAGCCA
TCTGACCGACCCTGTGCTCGCCGTCGCATCGTCGCGGCGAC
CCCTGAAGCAGCTGGAGAAGCAGTATCCCAATGGCGACAAG
TCCGACGAGGAAGCGGCAGCCGACGACGAGGACGACGAAGG
GCGATCCGCATCTGACGAGTCGGCTTCATTGCCATATTCCC
GGCAGCGTACCGGCGACGGTCATCGATGCCATCATCAGCCA
GAGGAGGTGCGCGAGGACCACGACCCAGAGCCCGAGCAAGA
CTTTGGCGTATCCCAGATTTCAGCGTCCCCCAGTTCACTCT
TCTCCAAACTCGGCGTCCTTCATAGTCGCCACTTGGGATTG
CTCCGTCTTGGTCGTCGCGGCATAGCCAGTGGCACCAAAGG
CTCAGAGGCAGTCTCAGCCGCAGCAGTCCAAGAAGCAACGG
CAAACCGCTACCACGACAATCTACAGCATTCGGAGCACCCC
GACCGCGGTAGCCGTCGACGCTTCGGCGGTGACAGTCTTGT
ACCGTTGGTGAGGGACACGTCAGTGTTGACCGCGGTAGCCG
GACGGGGTTGGACGGCGACGCGGAGACGACCTCACCCAGGG
GGTGGTAGCAGCGGCGGCGGCGGCAACCTCGGTTGCACCGT
AGCACAGTCTCCAGCGTCCTCGAAAGCATCAGCGACCGCGT
CCTTTTGTCGACTACGATAACGTGCCCAAGGCCGAGCTTCT
GCACTCGTTATCGATAACGGCACAGTCATGTCGCGGTGCGC
ATCTGTGCGAGCTGGGCTCGCGATACAATGCATTTGCCTTG
CTCCCAGGCAGCCTTGGCATCTTGCTTGAACCCCAGCTGCC
CGCCTGAGCCTCGGCTTCGTCGGCGGCATCCCTGGGCCGTT
GACTTCGCCCGGACAAATCGCGTGTTCCATCTTTGTGTTGA
GTTGAGCATCTGGCTCCGCACCCGAAGATGCTCGATGCGCG
GCTATCAGCCCATCCACGGACGGCGGGAGCACTGGAGGCAT
TGCAGATGAAGAAGTATCGACGCTATTGGGGCAGCGCCTCT
GAATAGAGCGAAGACTCGAGCGGAAGTTCGTTTTCTGCTGT
TGAAGGTTGCAGAGCAATCGCCCGCTCAGTTTTTTGAGACG
ATATCAGAGCGAGCCAAGGTCCGGCGCGCCATGGAGCAGAC
CGGTTGCGGACGCTCCGGAGCGGGGCGGGGGAGGGGAAGGG
GCGACGTCGTCAAAGGTGCGCAGAGCCCGCTGCTTCCCCCT
CGGGCTGGCGGTCGAGTCGGCGCTCCCGGCCTTGAGGCCCT
CATGGATATCACGAGGGCAACAAGGCAAGACGCCATCAAAA
ACATACACGGCCACAAGGGGCTGTCCACATCCCAGCACGCA
GGTGCGGTAGCTGATGAAGGCGTCGTCGTCGCCGCCGAGCT
ACGCCTTGTGCATGCACTATCGTCACTGTGAGCCACATGAA
TCAAGCCAGACAATCTACTGCTATCAGACGATGAGGTCCTC
GAGACGCCAAAGTCGACGACCTTGAGGACCTCATCGTCTGA
GTCTTCATGTCGTCTGACTTCTCAAACATCTCCGAGACGCC
ATGTTTGAGAAGTCAGACGACATGAAGACAGCCAAGTCGGC
TGCTCCGGGCCTGCCGACGGCGCGGTCTAGAACGAAGGCAA
CGACGGGGCGTCTTCCATCGCCGGCAGCGACTCGTCGCACC
AACCTGATGGCGGACGCAAACAAGGGCGCGCCACGCATCTT
GTGGGGAGCATGAGGGGGGGCATTGCTATTCCGCAGGAGTT
CTGCGAACTGTCGGGGAATACAAAGTCGGAAGCGTCTCCGT
AGACATGCCTTTATGGACATCTAAACGTGTTCTCCAAAATG
GCACGGCGCTGTTCCAAAAACGGAAATCATGCTTCACACAC
CCCCGACGTGGAGTTTTGCGCCTATGCAATCCCCCATCCTT
CCTCTTGGTCCAGAACTCGTCTGCCACGACGTCACATACTT
TCCACCGCACATTTCGTCCGCAACCGCATCGCATCTTTCGT
TCCTGAAGCCTCCGACACCGCAGCCGCAGCATCACGCCCGT
CGACGCCCAAGGGGACGGAGCATGTCCCTTGCTCTGCTCCA
CTCAAGATTTGCCAAGGACCCCTGGCCGCGATATCACCATC
TGAGGGCTAAATGGGAAAACCGGTTTCAACAACGGCGTTTT
GTCGTCTATCTCGGCGGCGCCGGCGACGACAAGTACTCGGC
AGGAATGATCGGCATTGTTGCCGGTGGTGGCCGAACCGACA
TCTTCACCGGCCTCAAAGCGCGGGATAACCTGAATCATTTT
CCGGTGAAGAGGTGAGCTTCCCCCCAACACATCCTACCTGC
ACTGTTCCTTTCGCAACTGGCGGTACTCTCTGCGTTTGCGC
AGATTTCGATCTGTCGACGGCAGCCGTGTCAGCCATTGGGT
CAGAAGTTTGGCTTCATCATCATGGATGGCAACGGTGCCCT
AACTTCCTCGACAAGCAGACCGGCCAGGAGATGGATATCGT
GCTGCTTTGCTCCAATGCCCCTACAGCACCCAACACAAAGC
CAAATGCGACTCGATGGACACGAGAAATGGACCGGGTGCGA
CGCGGCACCACCACCTCCATCACCACCATGCGCACCTACTG
GTCCGGAAGCTGGGCCCACGCAGTCGCACCAACAGGGCGAT
GCTCATCATCGGGTTGGGCGCGACCCCCATCCTCTGCATGA
GACATCACCCTCAAGTCGCGCGACAGCACGCCGACTGCGGC
AAAGCCACGCCCACGGGGCGCGCACGCGCACAGACGGACTC
GCAGACGACGGGCTGCTCGGCAGCGACAGCGACTTCTCGAG
AGAAATGTCGAGCACAGGGTCGTGGAGACGGCCGGGCACCT
GAACGCCTTGAATCCAAGCGCTACGGTGAGAAGGAAAAGGA
AAGCTCGGCCGGATGGGAGGCATCAGCAGGGAAGACTCGTC
AGACTCAGTAGCAGACTCGACAAGGCGACGGCAACCTAGTT
TCCCATGCCTCTGTGAGAAGCCTCGACACGTGAGTGTTGTG
AGATTTCCTCAGGGCAGCCACTACACACCCACTCGCACTGA
GACCGCAATGGCCTCACGGCCCATGAACCCGGCCCTGTGCA
ATGAGTTCACCAAGGTTCTGCACCGCCACGATTTGAGCCTC
AGATTACTTGCACCTGCTGTCAGCACAACGACATCGAGAAC
GCAAGTTCCTCAGCACGCCGCGATACGTCGGTGAGTGTCTC
GCGCGGTCTGGCTAACCCATCGTTACAGCTAATGTCCGGAC
GCAGGATAGAATGATGGCGGCGAGCGAACATTATTTCCGAC
CTTACGGCGTCTACGATACTCGGAATTGTCGCCATCTTCGG
ACCACTTGACACTCCGTCCGCAGCGATACTTCCACAGGCAC
AGGCAGCGAGACATCCGTGCCGCTGACCTTGGCGGAGCGTT
GGCGCGGCTCGTCGGAATCGCGGGGGGACACGTAGGCGCAA
TCCAGGGCAAAGAGGACCTACGGCCGCCGCGGGTGCCGGCG
GCCCGAGCTTCTGGATCGCGCTTGGATGGTTTACAGGACGC
CATATCGCCTACATATGGCGCCTGCATCCCCCGTCACTAAC
TTTATTAAATGAATAAAAACCCGTACTCTAAAAAAAAAAAA
TGCGAAGAACCTGGCCGAAGCGGGCCACAAGGTCCTCGTCG
GCACGGATGGGTGGAACGGGCGTCAACTAGAGGAGCACAAG
GCGAACCGGAGCCAACCTCACGCGGGGCCGCGCCGTTTCTG
GGTATTGTCGTCGACTGGAGCGAAGACGCCTGGGAGATGGT
TGAATCCTTCGAGTTGTTCCCCGAGGACGCTTGGAAACTGG
CGCTTCTGTGACGCCACGCTCCGCAGCGCGCACCAGCAACG
TTCCGATTCCTGGTGCAAAGCGAGAGGACACCGGAGTACCT
GCCACGCGAGTCGAGTGACACGGTGTACTGCAAGCCAGCGA
CGATCCGGGGGTTGCATATCCGGCGGAGGATTCTCGCGACA
ACGATTTCCGCACCGATTGCCCAGAGCGTCGTTTCGGACAG
TCCAACATCGAAACCAATCACCAGCCCGATTCACGACGGTC
AGCGTCGTCCGAGCCACCTGCGCTCTCTCGATGCCTACCTG
GACCCTTTGTGCCACGGATGCGCGATGTCTTTGTTGGGCAA
CCCGCAACGCTGCTTGGAACCTCGCACCAACTGCGCCGTCG
TCCTGGGGCCTCGGCCCTTCCGGAGACGGCAGACGGCGTTG
CCCTCCATCGTCAGAAAGGGCAGGGCTCTTGTCTTCCTCTG
TCATCCACGCCACCCAAGCGCATTTGGGATGGTCCCACGGC
TGGACCATATGCGGAGAAAGCCCATGTCAAACTCCGACCAA
GCCCCTTTCGACGGCGAAGGCGACAAGGCAGCTCATTGCTG
CGTACACACTTGCAGTTCCACCTCTTTCAATATACACCGTC
CTAACTGGTTGGCCAGCGAGCGTGCCCAAGGCGTTGGTGGA
TAGTCCAATCGCACTGTCGCCAGCTGCAGCAAACACATCCC
TGATGTAGCACTGCAACACCCGGCGTTGCACCATCAGATCT
GTCCGCGAACAGAGAGATGGCGAGAGTCAACAGGTTGGACT
AGCCCAGCTGCATCTGAAGCCAGCGACAACGCCTCTAAAGC
AATCTGCCATCGCAGGGGCTCAGCTTCAGAGGGCGCATTAT
TAGGGTCTCGCGGTTCAAAGCGGCGTATATCGTGTCGAGGC
CTCAATGAGACTTGCAATAGCGTCCACAAGTTTGAGCCACG
GTTGATCGCCGGGCTCTTGCCGTTGCCGTTCGGAGCAGACT
GCGGTTCTTATATTTCACTCCAAAGCTAGCTTCAGCTGGCA
AGCGGCCGCGGAACTCAGGGCGGTTCTTATATTTCACTCCA
GCAGCCTGAATTTTGGCCAACGATACCCAATGCACATCTCG
GCCCGTCGCCTGTCACCGCACGACATCTTCCACGACTGTTC
CTCGACGAATGGAACAACTTCGCGGTCGTTGATTCCCCGCA
GCACGCGACCAAGGCTGAGACGGCCAGCCAGCACCAGCCAT
CTTTTTAGGCGTCGGGAGCTCGAAAACAGGCGATGGTGCTC
GAAACGCAAGCAAGAGCCCACACGACTGATGCAGCGACCAA
TCAAGCTGACTATCGCGTGGCGGCAATTGGCGGGCGACTTG
GTCAATGGCCATGTCAACGGCACCGCCAGCGCGATTATCGA
AAGATGAACGGCAAGGCCAACCGTCGCGAGAGCAACGTGAC
ATACCCATGGGGACCTTGATCGAGAATGCAGTCAACGTGTA
CCGGCCGCCCTGGCCGCCGGCATTGACGCTGGCAGCCCCAG
CGTGAGGTCCGTGAGCCGGGCTGTCTGCAGTCGAAGACGGC
GCACATATCACGAGTTACGGCATTGAAGACGTTTTACGTGT
CCAGGGCCTCAAGATTGGCTCGGGCAAGAAGGCCAAGGATT
GCTGACCTCAACGCCGAGCGCCTCAATGACCTCGGGCCTGT
GTGCCTGCCAGCATCTACTGCAACAACGCCATCATGGGTCC
AGTAGATGCTGGCAGGCACACAGGTCCAGACGCTCTCAGAG
GTCAGCAACACTGTTGCTGCCGGCAAGGACGTCTACGCCCT
AAGGTGAAGCAGTACAGCGGCTACCTCGATGACAACGAGAA
AAGGTCGATCCGGCGAAGCTCGGCGTCGACAAGGTGAAGCA
CTCTCTCCTCCATCCCTCTCCCCATCTCCATCAACACATCC
GAGATAAACGCTGCAATGTGCGGCAAATATGTTAGTGAACT
ATGGTCCACCATGCGGGAAGCACTAAGAGATAAACGCTGCA
AGCGGGGCGTGGTTGGTTGGCTGATGACGTTTTGTACGGAG
TGGAAGCGACGAGTCAAAGACGGCTTCTATCCCCTGTTTGA
CCCTATCGAGTCTCTGGCTCCGAACCATCGCATCTCTCGCC
AAAAAGGGCGAGCTGCAGGTCGGCGAGAAGGAGCGGGCGGC
AATTTTCGAGCCTGTGGGGGCGCAAGTAGGGCAAAGTGTGG
GATCCAGTACCGCAAGTTCGCTTTGAGAAGGATACACCATT
GTAGATGCCAATCACGGCGGCCGTGATGATGACGACCCTGA
GGCGCCGCCTAGTGCCATCACGATGGCGATGCTGTGGTCCC
GTCGTTTTCCCCGTCACCAGCTCATCCAGCCATGCAGAAAG
CGTCACCTCCCGTGGTCGCGCAGCATTTTCTTCATGTCGGC
AGGCGTATAGCCCCCCGTCGCCGCGGGCGCGCACGCGCACC
ACCATGGCGAACCTCGCCGTCGGGCTGAACATGGCCAAGGG
CCTGGTATGTGAATGTGGGGCGGCTCGAGTGATGGCTACAT
GGCGCGATGAAAACATCGGCCCGCGCGAAGATGGCTACGAA
CCCGCCAGCCCGATAGCCGTCCCTAACCTTCACGGAGGGGC
ATGGAGGGGAGCCTGGGGGGCCATTCACATCCCTGCCGGTA
CGGCCATGACGAGGCCTCCTCGGACACGGAGGGGACGCAGG
TCGCTGCCCGACGGCTACGGCACCAACATCGGCTCCAAGGG
AAGCTCGAGGAGCTGATGGGCGCCAACATGGCCAGCGTGTA
GACGAGTTGGACCTCCGGATCGAGGCTGGCAAGATTACGGC
GCGTGCGGCGCAGAGGCTCGCGTTGCCCGCAAGTATGCCAA
CGGGGGCTGACGGTTCACATCTTGAACCACTCAATACTGTA
CGCCGCCGCTGCTCGTCCGCCACCCGGTCCGAGATACCCCG
CACCTGCCGCGGAGGCGACTCTTGCAACACAATCAGAGATG
CCAGGTCGCGTCTCTTTTGCCAATGACAGCGAGACTGGTCG
GGTGAAAGCCACGCGGCAGTCGGCTTTAGTACTGGCCTTGT
AGACAGCCTCACCGAGGCTTCAGTGTCGAACATGACCAAGG
TGGGTGCCGACAACCAGAGGCGTAACTGGCGTGCCAGGGTG
TGCTGCTATATCGGCCATGGCGCTCACTCGCCACGGCAAGA
TTGATGAGCTCACCTTGACTCGGGATGGCCACATTCCGGTA
ACCAGCATCATCGCCGTGTCCAGTCAAATATTCCTCATCGA
CCTGGGGAGACGGGGGAGCTCGGAGGGAAGCTCTGTGAGCC
CGTTTAGCAGGCCTGAGTCGCAACAAGGGCTCTCGAGTTGG
GAGTTGGAGCGTTTAGCAGGCCTGAGTCGCAACAAGGGCTC
CGCAGCCTGGTCGGGCCAATCGGCACGGTAGTCAAGGTCAC
CAGATCCAGCGAGTTCAACACGAGAGCCAGACCAACCATGA
ACCAAGGTTGATACAACAGTCGTCGGCGCGAACGCACAATC
GATCGGGTGTCTGTACGTGACGGCGTCATGTTCTAACCAGA
GGAGCCGTTTCCATGGGTACCAGATCAATGGCCCGAGCCTA
TCAATGATCGAGGTTTGTATCGTGATGGATTGATGGTTGAA
ATACGACGCCGAGCCCTGGTCAGTGGCATCCATACGCTTAC
GAGGCCGACAGTCGTTCTACCGAGACCGATATCTGTCATTT
TAGCCCCCAAATCCGGCATCCCTGCCCTCCACGTTCCAAGC
GGGGTTCGTTTCTTAACACTCAACAGTGAAGAAATTCCTCA
CAGTCGAGGCGGAAGCTACCCGGCGTCACCAGAACGACGAG
CACCATCCGACCCAAATCGTCCATTCCTACCGATATTCCCT
TGCGGCAAGTCATGACCGTTCACGTTAGCCTCTGGCAACCG
AGTATACTCTGCCCCCTACACGACCCCTCCCCTCGAGGACC
TATGATCATGCCGCCCATCTCGGCTGTGTGTCTTTTGGCGG
TGAACTTGAACTCGCTCACCCGATCTAAGCAATCGTTGTAG
GCATGCGGAGGAAGCAACCGCTGCCCTTCCCCATGCGCCTC
AGAGAAGGTCAACATGGTTCCGGTTTCTGCGGACAAGCTGA
CTATGTGCCAGTTGATGAGTCGATGATCCTGGGCGTTCAGG
TGCCTCCGAAGTCGTGGAGGCTATGCTCGGCCCAATAGAAG
GCCACTTTGCGCTTTTGCAGCAATAGTGAATCTCTCGGCAG
GCGCTTGACATGGGGCACGTCAACTATATAGTACTTAGGTT
TGAGGGCGTTGTTTCGTTATCGACAACTGGGATTTGGCTAC
GTCGGCGATGGCCTGGGCATCGGAAAAGGTGGGAACGTCCC
TTGCCTCGACCAAGCTCACCCGCGCCCAGCGCAGCATGGTC
TACTTTAGAGCTGCCACCGCCGGCCATAATGGCGCCGCTGG
GGCGCCATTCGTGGTCGGCGCGTCGACGTCCATGTCGTCGT
GATCCTCCTCGCGATGGCATCAGGACGTAGTGAGGCTGACT
TACGAGCCTCTTCCTAAGAACGTCAAGATGCTGTACGACGG
GTTCTTCGTCTTGTTGGCCTCGGTCTTCGCTAACCAATAAT
ACCATGAAGGCTGCCCCCGGCGCGGGCATCGTCTCGTCGCT
TCGGTTCGGCCCAGTGTCAGCGGCCATGGTGAAACTGGCAA
GGGTGTCATGACGGACGGGCCGTTGCTCAAGAGCGTGGGAG
CCTCGCCCACGCCTTACGCGCGATCCATCGTGTCGGAGCAC
ACCACGACCCCGTGACCCAGCGCCATCAGTGCTCACCTTCC
CGCCATCAGTGCTCACCTTCCGCAAACAATGTCCGCTGAAC
TCGTGGATGGGCCTGCTCGTCTGTTCAAGAAGCGCATCATC
GCGCAGTCGCCTACTTTGCTCGATCACCATCCGCGGACGAT
CTACAGGTCCTCCGCCTCGTCGCTGTCGCTCGGGTGAATCA
GGTCAGGGCGGAGATGCGATCCCGTGTCCGGCACGAGGACC
TCAGATATCCATCTCCACAACGGGTTCAGAAGCCGCCGCCG
CGAGGATTCAATGTCCAAACCATAGATGACAATAGATCCCC
CCCAAGCCATTCAGCACAAGCGGCGGCATGGGTGCTGCGCT
GCAGCGAACGAAGCTGTGGTCGCCAAGCTCATACTTCATCT
GGCTCGTCATCGGCCTTTCGCGGGGGGATTGCGTTGTCTTG
ATCGTCGTGATGCTTCCTTGCGTGTATCTGGCATTTACGGT
CGACGAGCTCTTCCAGCTCGCCGTACTTGCACAGCTCGCAC
CTTGCCGAAATCGTCCTGCTCAGCACCCGTAGCCTTCCACA
CGGGTTGATCGGGCATTCGCCCGCAACTTCATACTCATCAT
GCCTCCAAGAAGGTACAGTTCCTGTTCAATCATGTCCGCGA
GCCATCAATATTGGATTTTCCTGCAACCTGCTCAACAACGA
GGTTGACGGCATCTACCAGTCTGTCATGGTCTTCTTCATCC
CCGGTTGCCGCTACCCGTCACGGTGCCATTCCGCTCCCCAA
GCTTGCACAGAGGAAAGTCTCGATAACCTCTTTGCCTTGGC
ATATGGATCGATTGGACCGACCTATCCGAAGACTACCAAGG
GCCGCCCATTTGCCGGAGCGCACGACGGTGCTGCAGCGCGC
GTTTTTCACCACGGAAGGCCCTGCAACCGTCTCGAAAGCAT
AACCCCAACCCCGAGTGGCTCGCCACCCTCACAGCCGCCAA
AACAAATTGCCCCGAATTTCCTTGGCCATCTAACTGAGGAA
GTCGAGAGCCACCGAGCACGCGATGGTCGTCTTTTGACGGC
ATATCCAGCGTTGAAAGACGCGGATACGGTGATGAGATATC
ATTGGGTACCCTGCTCTAAGCGGTGTGAGAGAATGCTGGAA
TACCAAGATTGGTCCATCTGCGGGACTCAGCAGCAGGCCCA
TGTCCATGTCGCGACAAAATCATCAGCAGACATGCAGGGCA
TGCAAGTGTCCGAAAAGTCGCCGCACTAGGAAAATCGAACT
GTCACCCGCTCGTCGAACATCATAAGCACAAAAGATATGCC
CCGTGACCGCAAGCCACCGCCAGAGCCGTCGAAACCGTTTC
TCTCAATGACCTTGTTAAGGCGCTCGGGAGCTTCCATGTGG
GACGTGCAACCATACGTCGACAACACACCAGTAGCACTGCG
CAGCCTGCTCATCCCCAACGCCCGCAACTTTGTCAAGGCGG
TCGACGTAGTAGTCCCGAACCATAGGCATCCAGATCAAGGC
ACACCTTTCACCCAACAGGCCATCGCTGACCCCCCCAGACC
ACACTGACGAGAGCTGGCAGCAACTCAAATAGAGGATGTGA
CAGCAGGTGCAGGTCCGGCGCGTTGTCCTGGCTCAGCTGCA
TCAGCAACGCCTGGAGCTGGCCCAATGGCCGTACCGTCAGT
GGGCGCGGCGCGCATGTCGGCGCTGTTGACTTATAGGAGCC
GACTGCGGAGGGGTTGGAGTCGGGTGTTGCGTTGAGAGCTG
GAGCGTGGCAGTCAGGGCGACAGGTAACGGAGAGAAGAAGG
GTACTTGGGCTGAGCGAGGGCGACAGGAGATTATGCAGCAC
AAAGAGCGACTCGGGTATGGCGCCGATTGTCAAAAGCTGGG
TGGCCCTTCCCTGACAAGTACGACACGAACGAGAACCAAAA
GCTCCCAGCAATGGGGACGGCGTTTGCACGATCTGTATCCG
TTCGAACGCGACCTTGAAGACGACCCCAGGCGAGGCGTAGC
TTTCTGGCAAGGTTTTCAGGCGATATTCCGTCCTGAACCCC
AAGGTCCGGGATGGATGGGACGATTGCGTCAAAAGCAGCGG
TGCGGCGCCGTTCGTCACCGCGTTCTGGGGCTTCGCGTCCG
ACCGAGTCGATTATGGGCTGCAGTGCAGCAAAGGCAGTCCG
CTTGTGCCATCGCGACAAGTCGTCCAGGATCAGTTTCAAGA
CTGGCCGAATCGGAGGGCTTCAAAGGCAGAGATTCCTTTGG
CAGCACGCTGCAGATTGACCCGCGCATGGACCCGTTCAAGC
CTGCGCGTCGTCGAGACCTCCTCCGACGCCCCGTCCGCCTC
CCTCCTGGACCGCCGACCCCCAGAGGCACATCTTCACCGCC
CCCGGCGACGCCATCCAGCGCGTCCTCTTCCTCGCCAACGC
CGTCCCAGAGCTCGAAGCAGCACCACGAGCAGCACGTCGTC
GGCGTGGACTCGTGCGACGACCCAGACAAGATCTAGTGAGC
CAGCTCCGTCACCGCGCGGGCGAGAAGACGGCGCCGCCCCT
TGAGGGCTCGCTGTCGATGGCGATGGATGCCGTGTCGTCGT
CACGGGTACTGGCTCGAGTGCGCGAGCGTCTTCATCACCCT
CGGACGACAAATCTCGGAAGCGGCTACGTCCAAGAAAGACA
TCGACGGACGCTCAACGCACCCGAGGGCGCCTGTGCATTCT
CAGACCCAGGTTCTCGAGCGCGGTGGCCGGAGGTTCGGCGG
GCAACAAGGTCAGCATGCGCCCCCGAACGAACTCGACACGC
GACTTCGAGACCAACAAGCGCATCTGCGATGAGATTGCCAT
GTGGGACAGGCCCTTGCTCTCCTTTGCAATGACCTGTGCCT
TCGTCTTGTTGGCCGCGGTTCGTCCTCGTCCGTGCCTAGTG
CCCGCCAAGTCACCCCTCTGCAGGTATCAGCTATCTGCGGA
CGCGGTCGTTCCGCAGTGATCGCAAGTAGTCTGTGAACTGC
GCCGGTCATCTCCTCGGCCGCGGTGAAAGTCAGTAAAGTCC
CTCCAGCGACAGGGAGTGGTCGGCGGCAGACGCGAAGTCGG
GGCAGCGCTGCCGCAAGTCCCACGAGCATCACGGCTACAGT
CGCCTTTTGGCATGCCGCCGCAAGAGGAAGAGAAACCGCCC
ATGGCTTCGTTTGGAAGCCTCATTTACAACTAGTCGCGTAT
GTCGTCTGTCGTCGATGTCTCAGGTAATTGCTTTGTCCAGA
GACTCCCCCAGGACCGTCGACGCGGATAAGTTCGTTCGCAA
GCCGTTGGACTTTTCATGCGCGACAGCAGGAAGAGAGCCGT
GTCTTTCACTCGTCCCCCGACGAAGGGAATGGCAAGCTCTG
GCCTCGGGTTCCAGCTCGGCCGGCGCTAACAACGACGCCTT
AGCAGGGCCTTTGGTTGTGGCCCCACACACCCACCCCCCCC
CTCGCGCAACAGGAGGGTCTCAATCTCACAGGGGCCAAGAT
ACCACGCCTATCCTGCCTCTCCAGCCTATGCCCTTCATCAG
CATGCCCCCTTCCCAGGGCTCGGCGTCAAAATATTTGGGGT
CACGGACTGGCACCTTTCAGCGTGTGCAGCAAGCTTCTGCA
CAATGCGGCGGCGGAATGTCCAGGACTTGAATGTATCCTAT
GAGCGACGTCAAGTTCGACGCGCTGCCGCCCTGGCAGGTAA
CCCCAATGCGCCGGATGCGCCGCTGTTCATGAGCTGAAACT
ACTCCCTTATCCTTCCCTCACGAGACATCATCACCACTGCA
TAGGTGCGGGGAGCAAAGATCGGAACCTCCATGGGCATATC
GGATCTAATGGCCGTTACCGCTGGTGGCGGCGTCGATTTGG
ACCAGCCGCGAAGCCTTGCTCGGTTGGATCCTTGCTGATAT
GTTGATTGGTGCCACAAAGTCAACGTCCGGCTTCCAGTGTA
GTCCGACATCTCGGCCAACCCCGGCCACAACTCGGCTGCCG
CAAGTCCGCCTTGATGCGTGCGACGACGGTGTCTAGCCGAT
TCCAGCAGCAGTCGCTGCTGCGGGTCCAGCTTCTCAACCTC
AGGAGATCCCAATATTCATCCGTAGTGGTGACATTGCCGGG
GTTGAACAAATTTTTTGACGCACGCGGGTTGGCGGGTTCTC
CTCTTTGGGCTCCTGTAGCTCTTGCTTTGCTCTGGATGCTG
CCCAGAGTTCGCGCAATCTGCTGGCCCTCCTGCTCTGCGGT
ACATGAGCGGTCGCTCCGACCATCATTTGTCCTTACCATCT
CACCGCCGCTCCAGCTCCGTCGCCAACAGCCAAGGCTCGTC
TGGCATACCGAGGATGACGCCGTCTTTGAAGGTCACCGCCA
GAGCTGCCAGCGGCCGAGCCCAGGCCAAAAGTTCTCGTGCT
CCAGTCCCGCGCCCAAAGCGCATACCCCCGTTGTCCGATCG
AGAGCGGCACCTGTGTGACGCCAGGTCTGCATGCGATGCTG
ACTAAAAGTATCGTCTTCACCAGCGGCGGCTTGCCCAGTTT
TGAGCATCTGTGTCTCAGCGCATTGTCTCACAACCTCGAGG
CACATACAGGGGCCGCCTGTCTGCCACATTTGAATACACCA
GTGGCAGCGGTTCGACTGGACCGGTCAGCAACGTCGCCGGC
TCTTCCGATTCTTCCTTGCGCTGGACAAGTAGCGCAGGAGA
AACCTCCAGAGTCCCTCAGGCCTGGACCTGCAGCAAACGGC
TCGACCAACGTGGCCGGCGGCGGCGGCGAGTACGAGGTCGT
ATCTGTCCGTTGTACGTCATCGGGATGGGCTCGGTCGGCGG
CATATAAGTGTTACCGGCGGCAGCAACCGCAGAGTTGGGGT
TGGACCTGGAGAAGAGCCACCGGTTCCTCACGGCGACCCGC
CCTGCCCTTGTCATGAATGTCGACGTCGTCAAGGGCAGGCC
GACCCCGACGCCGATTCGCGCGGCTCCGGCAAGGCCGTCAC
CAACTGGCGACACTCCTTCACGGCCACCTACTTCATCCTCC
GAGGAGGTGTTTAGCGGGCGCGAGGCGACCTGGTGGTCCGA
GTCGTCCTCGTCGACGTCGGCAACCGCGAGGCCAAAACTAT
GCGTTGTTGACGGCCGAGGCCTGGTAGCCGTCCGGGTTGTC
TTGTTGAGCTCTGCACAGAGCGTTAGCATGCGATTATGTCT
CGGAAACGCTCCACCGAGGACGAGGGGAGGTTGACTGTATA
AACACGTCGTTAGCATCGACCGCTCCCAAGCATACGCCGAG
ACGGCAGCAGAAGCTTGAGGCGGTTTCGGGACTCGACTTCG
GAGTTCGCTACCGCCCTGGCCAATAGCGAGCAGGGCCCGTT
CTGCCCGGTCTCGGCGAAGCCAGCGACGACTTTTTGAGGCA
GGGCTGCGCGACTCATGGCACGTGCGCGTCATCCGGCGCTG
CCATCGGACAAATTCTTCCTCCCAAAGACTCAGTCGACCGC
ATTTATAAGCCAGCCTGTCGCCCCAACAGCCACTCGTCAGG
CGCTCAAGCTCGAACGCGAGCACGATAGGCGTTTGGTACAG
GTCCTCACCCTCCTTGGGGTCCCTGACATATGCCGGCGAGG
CATGGACATTCGAGAATGAGCGGGATTGAAGATTGGGAGAC
TCAGATGTCACCTTGTCGAGCCCTGTCAAGTTTCTGTTGCG
GCCGACAAGGCGGGTAACCTCGGGCATTGAGGCGCTTTTTG
GCACATGACCATCCAGACCGCCGTCCTCATCGAGACCCTCA
GACGAGAGGTGGTGATGAATCGGCGGTGGACTAATACAGAC
TGTGGCGAAGTGCTCAGGTGCAATGGAATCAGACCCATGGG
GTTCCGCGCTAAGCTGCCGGCAGTGACATTGAAGTAGGCCT
AGTGGTATGCGCGGCAGGGGCCCCGACAACCTGGGGGGTTT
CCTCGAGCAGTCCCTTGCGGCAGTCGTAGCGCAGCAGGGCG
AGTGCGAGCGACCCGCAGAGCAGAAATCACCTGCAGATAGA
GACACCCTGGCGCAGCTACCCTTTGCAGAAGCAGAGTCCCG
ACGGCACGGATGGCATGGTACCAACATATTATGGACAGTAT
AAGCCGCATCACTTCAAGGCCGGCAACCTCAACTTTGGGCT
CTCTGGACGCCCGTGGCCTACGCCATCGACCCCCCGATGAT
TTATTAAGACGGGGGGCGCCCAATGCCACCTCGTAGCGGAC
CTCTGGCAGTCCTTTGAGAGCGGTCGCCAGGTCAAGGGCCA
AGGTCCATTGCGGACGAGGCCCTAGGACGGCTGAGGTGATT
TTGCCATACGCGATCTGCGGCTGTGGCACGCCGGCATGCCT
CACGCTTCCGTATAAATCGCCACTGCAGCCGTTCCTCGCCT
CCGCAAGCCCGTGCTGCTGGCGGGCACCTTCTCCCTCATGT
GAGCAGCAGCAGCACCCGTGCAATAGTCGTCGGGCACCCCA
TTGCTGGAGGTTGTGGGGGGCCCTGGGAAAGAGTATGGTAC
TAGCCCTACCCCCTGCTGGCCTATTGTAAGGCGTCTGCGGT
AACCGCCCGCTTGGGTTTCGCCGGAGTAGGTCCTTCCAACT
TAAATCACCTCCGACGACGACAGTAGGGGAGGCAGAGAGGC
GGAAGAAAACGGATACAAACCAACCGAGATGCTGGTGGCAC
TACTTCATCCGCCAGCGCCGCATAGGCGCCAGGGAGGCCAA
GCCCCAGAGCCCGCGCAGCCCGGCCCAGTCGTATCGCGACA
CCCTACCGCGGCGGCCGCTACCCAGCATGTCCCTGTACACT
GGGCAAGCTATGCTTGAACGCGCCCGCGACATATCTGCCCT
GGACCTGAGAGACTTTTACGCTACCCCCATGATGCCAACCG
AAATAAAAATAGCCGAGACGCAGCCGCCGTGGTGGTGGTCA
GCACGGGGTCGAAGTCGACGCCCGCGCGCGCGCACGCCTCG
GGCCACGAGCGTCGGGAACCCAATCGTGGCGCGAAACCTGC
TGATATCGCGATTCACGAACCGAGGACTCCAGCAGCGGGCG
GGCATCATCCGAGAGTGCGGCGGCAAGATGCACATGAGCGA
GCTCGTCGGCGCGGCGTTCCCGCTGCTGCTGTACGTGCTCA
CGGCGGCAGCCTGCCCGATTCCGTCTCGGCCGACATCGCCG
AGGCTTATCCCAGAGAAAGCCGGCTCCGGACGACATGTCAT
ATGCTTGCCTTGTCAATTGTCGGCATGATCTTCGGCATGGC
GCCTCTAGGCCTCCTTCTCGCGGTTCCATATGGCCTCCTCG
CCCGGCGAAGAACCTTGGCTCGTGCTCTTTGCTCAGCGGCC
GGTTTGAAGCCGGCTTGGAGCGGTTCGACGCCGACCAGGAC
CCGCCACGAGTCGCCGAGCTCAACGGCGCCGTCTCTCCCCG
CACCTGGACGGATTTTGAGGCGACAATGCCATATCTGTGGC
CCAGCGCGCACGACAGAAACCTACATCAGAGAAGTCGTGCT
CTCCGGGGCGGCGGCGGCGTCGGCCTGAGACTCGGGCTGCT
GGCATCATCTCCAGCGTCCTCGACTACACCAAATGGATCCA
TCGTCGGGGAATACGGTGCACGCCAAATTTATACCTCGAAA
TGCGCCGGCAACAGCTTGCTCAGTATCTCGGTCGGCACGGG
ATTGTTGAAATGACCAACGGCGGGACTATAGTATCAATACA
GTGCTCAGGCACAAGCTCGGCCTTGCCAATCTTGTCACCCG
TAAGAATGCTGACTGGACCGCCCATGGCGGCGGGAATGGCG
TGGCGGCGGCGGCGGCAGCCCGGGGAAGCGCCACATGCGCA
TCTGAAGCTTCGTGACCAAGCGCGACCAGAAATGATCGTAG
ATCGAGTCTCCAGTCCAAGCCATTGTAGAAAAGGAGCAAGC
CCGAAGTCGAAATCATTGCTCGGCAAGTCCCATGAGCCGGG
CTGGTATCGCTTCAAAAACGCACGGAGATGCTCTTCCATCA
GCGCTGTCGAAGCTGCTCCTCACAGATACTCGGCTCCGGTG
AGTGCGCCGTTGAGTGTGTACAACAGTACGTTGGGGCCTGA
TCCTTCAAGCCATGCTGGAGCATAGACGTAATGATGATCAG
CGCAATGAGATTGTCCACCCCGGCAAGGATGAGAACTCGGA
TGCCGCCTCCGATCCAGGCGCGGAGAGCAAGAGCTGCGTGT
GGAGGCGGCCTGGGCGACGACGGCCACGGAGAGGGCGATGA
AGTACACACTAAGAGAAAAACAGTACCATAATTCTACGCCC
CCACCGAGGTCTCGCACCGTCTGTGCGTGGAGCGGAAGAAC
TCAGACGAGCGAGGAAGGTTCAGTGCGGCTCCCATCATGTC
GAGTGCATTGTCACCCTTGGCGGAGTCATCCCTGGGTTGAT
CATCGGAGAACCCGTGGTGGCCTTGCCAAACTGCCTCTTAA
CCTCGGGAGACCCGTCGCCTCCCATCCTGGGCGTCCTAACA
GTCCGAGCCGCCGGTTGTCGCCTCGGGAGACCCGTCGCCTC
ATTACACTCCTCAACCGACACTGCAGATCCTCATATCCCCT
TCCCATATTATTACATATTCCTGCGGCAACAAGACTAAGAG
GCCCCCAATCCATCATCGACCGGGTCTTCAAGTCTACCTCG
CCGCAAGCTGGCGCAGGCTACGGCACCTACCCGTCGTCGCC
CTCAGTCCGTCTTCGCAGCCCGCGGTTGAGCGACCCCCCGT
CCGGACCCACCATCGGCCGACAGCCCCGGACAGGAACCCGG
CATTGTCTGGCGCTGCTCCGCGACTGTGTCCGCATCACCAT
ACTGGACGGGAGGCTGCAGGCTGCCGCAGTGAATCACCCAC
CTCGATGTTGAAGGCACCGGCAGTCGGCGGCAGCATCGTAG
GCCCAAGGACGTTTCGGCGGCGGCGTCGCTCAAGTTCAGCA
GTCGGGCACGTAGTTGAACCCGCTGACAAACGGACTGACAA
CTGCGGCGGCGGAGCAGGCGCTAAGGCATCTCCGCTGGTAG
GGGTGAACGTCGCGCCGCCACCGCCGCAGGAGCAGCACCAG
GTTGCGCATGTCGTCAACCACGGGGACATACTCCCGGCGCC
GTGCCTTGACGCTGTGTCTTCGGAGCCATGGCGCCGGGAGT
CTCGGCGTCAAGGACATATTCGACGTCAAGGGCCTAAAGAC
AGTAGTTTGATGAGAGTCGGCAGGTTCAGCGTTTTAGCCGC
CAAGCCGCCCGACGATCTTCCACGAAGCGCACTCCACCACA
ATTATCGAGGCCAGCGAGCGCGTCGGCGGCCGGTTTAGGAC
GTCCCAGAAGACGTCGTAGTCCGACGCCGTCCATATGGCAT
TCCGTGGTCGAACAAGATCGCCCTCGTTGTCGGCACACAGA
AACGACATAGCCGATGTATTCACTCGCGCCACTGTTCTGTC
TATGGCCACGTCTGCCCTGGCGGGACTTCATAAATCTCCCG
TGCGTAACTGGGTGTTTCCCCGGGGTGCCGTCCGTGCAACA
CCGAGGCGCCGCCGCCACCTCCACCTCGGAGAGCAGCTGGA
ATTGGACTTTTTGACCTGCTCGAGCGCCGCGGCGTGGTCCA
GACAGCGGCGAGGCCGATCTCGAGGTATATACGGAGCTGGC
GAATACGAATTGTGATTACGCTGTGACTCACCATTGTCTGG
ATCGTCTGGCGCGACTTGGGCAGAGTGGTGAGAATCTCGTT
ACGACTCGAGTCGTGGTCCTCACCCCTACGCGAGAACTCGC
GTCATGGCAGCGACCGCCTCCACAGCCGGGAACGACGAGAG
CTTGGCGGCGTCCCGGTCCGCGTTGCGGCGGGCAGTGGCCA
GTTCCACCTCCATTCCAACACCATCGCACCGCAAATGCCAC
TGAGTGACGATGAAGCTATTCGCGGTTGGGTCGAGGCTCGA
TTGGTCACCACCGCAATCGGCTTAGACAGCGACTTGGCGTC
GATGCTGCCTTGGGGGTCGGCGGCTACGACCTTGATGTCCT
GGGCTCGATGAGGGTGTCGCCGGGCTTTATCCTGCCGCTCT
TCGACATGGAGCTTCGTGCGCTGTGATGAGAGATCCTGCGG
CTGCTCGCTATCGCCAGACACGGTCACGCTGCACTGGCTGT
GTTCTGCTGGAAGAGCTTGCCGGCAAGGTGGAGGAGGCTCT
GCGTCCGCCTCTGGTGGACTCGGCCGAAACTGCAACAACAT
ATCTGAACAAAGTCCGCGCTCGGCCTCCACTCAAACTGCGT
GTGGATTGCAATGCAGAACGCAGGGTACTGAGAAGTTGCCC
ATGCTTGAGCATTATTTCGGCGCCAACTTTGTCGGCATCGT
AGCGCAGCTCCCCTCCTCCCCATGGCCCTGCTCCGGCGCAC
CTGTGCGGCGCCCGCGAGGTCATGGAGGCCGACATTGAGCC
ATCTCCATCCTTTCACCCACCAACTCACCTCTCACTCATCA
ACACGATGCAGCTTAAAAGTCCCGCGATGCCGTCTCGTTTT
AGTCAGTTTCGCGCATCGTTCGCCTGGAGCGCCGGTTGACG
ACAGCATCCAGCTCATCGTCCGCGCCCACGGCGGCTTCTCC
TACGACATAGCAACCCCCCCCCCCCCCCCTCGGCATGTGCC
CGCGTGCGCTTTGATGATAGCTGTACTTCCATCGGCCCCTC
TACCCTAGTCCAAGGCCATACCGTCGGGCGCAGAAGATACG
CTCATCAATGTTTCCCACATCAGTAAGCTCAGTGTGGGGCG
AGATGGCCACGTACATCGAGCAGCATCCAGAGATCTTCCAG
CCAAGGACATGGTACAAACGCGATCGCCGACGTGGAGGGAG
TGTGAAAGAGCCAGTTCCACCGACTCAGATGAGGTATCCTG
CTCTTTCACAAAAGCTTCGGCGCGCCTCGAACGCAGAGGAG
CAAGATGTGAATCTGCAGAGCGGGATCTCCGAGCCGCCCTG
GTCGGTGGAACCCCATGCGGCCCGGACATGCACCGCATTGA
CAGACGGGTACTGACTTCCTCGGCTTCCTTAATTGTCGCTA
GTCGTACGGCCACGACTCGCCCGAACCCAAGCCCGCAACGA
GACCTTGTCAGAAAGCGACCCGAGAGAAATAATTTGCCAAC
ACAATTTCCAGTCATGTCTGCCCGTACTGCCTGGACGCTGA
CGTCCGGCACCAACGGAAAACATAACACATACCGACGAGTT
ATTCTAGGCCTCCAGTGGGGCGGAAACGAGAAGGCATGGAA
GGTGGTGGAGCGTCGACGAGCAATGTAATCGCTACAATGGA
AAGGAATACTGCTTCTAGACCCTTGACTTTCATTCCAGTGT
AAAGAGTCGCGAAACTGACACCTCGACTTGACAGCTCCCAC
GCCCACGGCGGCCCAGAACTCCGTCTCGCCGTACCACTTCA
TCCTGTGACCGCCTGTGAGCCAAAACCCTGAATCTATCGGA
CCAGAGCGCGCAAGGGTGGTCTGCAGAGGCAACTGACGGTT
ATTGTCCCATGTCTCGGCGACGGCGACACCGGCAATGTAAA
GCCCAGATCGAGGACGAGGGCATGACGATTGCCTCTGCTGC
TGGCAACGGCTCTACCAGTGCCAATGGCAAGCTGAACGGAC
GATCCAGGCGTCATCGTCGCCGCCGGCGTGGTCCTCGTCGA
GCCCTGGTCATAGTGTGTCTCGGCGGCGTCGTCTGGGGTCT
AGTAATATTGTACTCCTAGACAGCTACTCCTGCAACGTTTT
CGCAATGCGTTTCAGAAAAACGATACAGAATCTAGAAATCC
TTCGGGCCGCTGCCCAACCGCGGGCCGGACTCGGACATGAG
CATGACGGTGAAGTGGATGGCGCGCTCGTCGCCAAACGTCT
TACGTCGAGGTCCCGGGCGGCACCAACAACCACAACTACGC
ATGATCAAGGCCTCCGAGGGCGGCGGCGGCAAGGGCATCCG
AAGGGCATCCGCAAGGCCGTCGGCTCCGACGACTTCGAGGC
CTTGAAGGTGTGGGCCTTGGCGATTGTGACGGGAGCCTCCT
TACTCGTCGAGGATCGCGAGCACAAGCGAGCTCTTGGCGTT
TCGCCGTACCGCGACTCGATCACAGACGAGCGCAGGATGTG
GATGTCGTTGATGACGCGGTCGGCCTCGGAGATGAGGTACT
GTGTCATTGCCGTCGAGACGCGCTCGGTCGAGAACATTACG
GCGTACGTGGGGTCCATGCGCGCCATCGTCTCGAGCTGCTT
TTGGCTTTCCGGCTCCCGGCCCTATCGCGAGATCTCGCTCC
AACCCGCAGCGCTTCAACGACGGCGTCAAGTTCTACGACTT
CCACACCACTCAAACCAAGGCCATAGTCACATGCTCCCTAT
GAGAGGTGAGCGGTCAGGCGCGAGAGCCGGCTGGGCGGCCG
GCTGCCTTTTTGGACGTCTGCGTTGCCCATGGCGCAAAGGA
TGGAGGACGTGAGACGGCGGCCCCTAACGAGCCGCTCCCCC
ACAGACGCGGCCGTCGTCCGCGGGGCCAGCCTGAGCACCAT
GCCGTTCATGGACCGCGACACGGCACCCTGGAAGTTGTTCT
AGGTACGAGGCGGAGCGCGGCAGCAAAGGCCGCGGCACGGA
TCGAACTCGCGCAGCTCGAGCTGCACCACAGGGTGGTTAAT
CCTGCCTCGCGTCTCCACGCCAAAAATATACCAAACGGCGC
ATGGGCAAGAGGGGCGAAGACGGTGTGGCTACGGGTGCTTT
CTCCAGGCAGAGACTCAAAACAGTAATGCGTAACCTTTCAC
CCCCTGGTTTTCCGGCGGAACTGTAACAGCGGCCACAGTTG
GGATATGCGGGTTGACACCGCGACGATAGCACAGGCGCTAC
GGAAGCTGTTGCCGCCCCGGCCGCGCATGGTGATCTGTCTT
ATTGACAGAACATGTCGGCGCCCCGGTTCCATGCGTCCACC
TATGCTTAAACTCATGCCACCGGTTCATGCCCCGACGAAGA
GGGGTAAGTCCACGCTCCCTCGATGGCACGTTTGCCGTTGC
AATCGCAGAGGGAATAGCCGCGCCGTCGGTCACAATGAGGC
CCTGCCATGGGCGTCGGTCGCGACGGCGCCCGGGTCAGGCT
TAACTTCATTCTGGCGCCGACATCAGTCTTCCGCAGCCGGT
TGGTAAACTCACCAAAGCTGCAACGGCAGTCCAGTCATCGG
TGGCCGGAGCAGACGCGCTACCTCTGTGCCGAGGAGAAGGA
GGTTATGGTCGGGAACCTGGCAGGCATCATCGGGGCCTTCA
CTCTGTCTACACCCACCCGCCGGCAGTTGCGAATGGCCTGT
CGTGAAGGGCGAGGTGCCCGCGAAGACGAGCACGGGGGCGC
GCAGTACTGGGCGACGATGGCGCGCTGGTCGGGCACGTCCT
TACTGGATATCGAAGAGGTACGGCATCCCGGTGCTGACCAT
AGCTTGTCTGTCACAATTAGCCCAGCATCAAATTCTGCTCC
GTCAGAGTCTGCGGGATTTCCGTGAGAGTTGAATTTGTAGG
GAAGATATGGTCCGCAAGTTCGTTAGTTGGCTCAACGGTGG
CAAGAGTTTGCTCGGCTGTACCTAGCGTGTCAACTTGCTGA
TAGCGTGTCAACTTGCTGAACAAAATGTAGAGGGGCAAGTC
TGAAGCTGGTAAGACTTGCCCCTCTACATTTTGTTCAGCAA
GCTTACAGCGCTGAGAAGGACGATGCTTCTTTCTGCATTTC
TACCGCGACATCAATGAGTACTCCGCTGCCGTCGGCTCTGG
AATTGTATTGTTAGAAAATCCCCACCCGTAAACAACGGGGG
GCCAGATTTCGGATTCGAACCTGCCCCGGTTTCAACATCTA
ACTCGGCGCCGGGGACGTATCGGTACACACGAAAACGCCGG
GCTCGGCTCTGCTCCGTGGCCGGCCTCGAAATATCTCGTCA
GTTCTTCTCATGCAGCACCCCAGCGCGACGCGGCTCTCACA
TTCGAGGCAACTCCAGCCTCCGCGAGGGTCATTTTGTCGGC
AACGCGCGTGGACGCCCGCGCGCCGACAAAATGACCCTCGC
TTTTGTCGGCGCGCGGGCGTCCACGCGCGTTCCATGTGATG
GCTCGGCTACTTCGACGACGCCGTGGTACGGTGCAAGTACC
AAATCTACATCTCACACAAGCGATACATGGAGGCGCTGATT
CGCGACCGGATTCCTCGTGGCATCAATCTCCAGGTGCACAC
TGCCTCTGGGAAAACGTGACCGGAACCGGCGGGGCTTCCGG
GGCCACAACCGTGGCCGCAGCATTGGCGACGGCAGCATATC
TTTCCTACTTGGAAAAAAATCATCCAGGCAATTCTTTTTGG
GGCATCGCTTTCATCTGCAGCGGCTCGAACGGCGCGACGCG
AAAGTACGTCTTGGGCGACTCGGTCGTCTGGACGCCCAGCC
GCTGTTGCCGCCCTCGTATACCCTCGCGCTGGCGTTGGCCT
GGGCGGCGGCCGTAGGCGCTCAGAGTATTCTGAAGACGAGA
AAAGTGTGGCTGAGCTGGCACTGTGGCTTGTTGGCGCCACA
GTTCATGCTCACGTCGGCGGCTTCCGCAGCACCGGCAGCGT
CCCGCCTCTGTCGCGGCCCTCAACACCGTCGTCGAGGACAT
TCCCGCGGCCCCAGTGAAGGCAATGGCCACGGCAATGGCGG
GACCGCGACTACAGCATTGGCGAAGCTACGGCGGCGTACAT
ATGTCGCGTCTGGGCCACACCAGCGTCGTCCTGGAGGTACG
GTCTTCGGCGAGGGGCAGTTCGACGTCGAAGCTGTGAAGCT
AGAAATGGGGGTCAGTAGCTCCTATAGCGTAGGGAATCAAG
CCCAAAGTCACCTCTCTTTCCGTCCGAGTCTCCCAGCTGGG
TGATGATCCATTTTCTGACTCAGAGATGTGCGGCGACGCAG
CGTCGTGAAGCATGAAGGGGCAGCGGTATTGCAGACTCACC
CTCTACCTAGGTAGGATCAGCCGGCCCCTATCTAGGGTCAG
GCAAGAGAGGAGAGTGTTGACGAAGCGGGCAGTGGTCGACG
ATCAAGAGTGGAATGTCGGGCGTGCCGGACGGCATCTTCAA
AGGCTACCGGCCCGTTAGAGCGATCAGGCGCCTTGTCGTTC
TTACTTAATACAAGTACGTGCTGCAACGCCGTGGATACCTA
GAAGGGGAGGGGAGGGGAGCCTGTGACTGTTGGCAACGCTC
CAAACAAGGTGGGAAATCCGCGTGACTTGCCAAATCTCCGA
TTTCCAGCCAAGACGTTCCTCATGCGAAGCAGCTCGTGGGC
CTGTCCTTTGACAGTTCGGACGTGAGGAGTTTCATCCAGTG
TGGAGGACAATTGGCAAAGTCGCAACATGGCACTCTTGTTT
AAGAACAGGACGGTGGCGTGCGTGTGCCTCCGCTGATGCGG
TCGGAAGCTGCTGGGGATCTCGGCCCGGAGAGGCTGGGGCC
AGCGAACATCGATCAAGTCTCCCTAACGTACAACATGAACA
TTATCTCATACCGATGACCGCGGCCGTGTGGAGCACCAGCC
AACATAGCTGTCTCCAGCGTCAGCACGAAGACCAAGGCCAG
GGCCGAGGTCCCTCTGCCAGCGTGGCCGGCGTGCACCCTCA
CTCCGATGTTCCGCTGAAATCATGCTTAGAGAAATAGGGCA
AAGTTGCAGATTGGCGATCTCGACGGGGCCCGTCGAGATCT
GATGGTGATCATGCGGATGACGGTGTCGAAGACGGGCGCGC
GACGAGGGGCTGCGGCATCGCGGCGTGGTCACGGTGTACAA
ACGGGGGAGCTGGCGCGGAACAAGGTCAAGGAGGAGGGCGG
AGGGCGCACGTCACGAGGAGCGTCAACAAATAGATGCCACA
CCGGAGCCACTCGAGAATCTCCGGCCACGACGCATCCAGGT
CACAGGAGGGTAGACGACCGCGATGGGGTTCGTCCTGTCCC
CGACAAGAAGTTTTGGGAGCCGAACGAGGAGCTCAAGGCCA
GGACCCAGACAAAAGAGGAGCTGGAATTGATTTGAACACGG
GAGGAGCTGCATGTGCCCGCCGAGCCTGGCACTGATTTCCA
AGCTCTACTTCATCCTCCCGCGGCTCCTCTTTGCTGCCTCA
AGCTGGTGGCTGATCCAGCCCATCGGCGCGCCGCACAGCCG
CCAATGCTCGACCCGGAGGCCACGGCGCTGCTCCAGCGAAT
AGGCCCATGTTGGGCATTCGCTGGAGCAGCGCCGTGGCCTC
TGCTCCCAGCCTCCTCCTCGCGGGCGCCACGCAGCGCCCAG
GGCAAGACGCTGTGCTGTGCCATCGTCGTTTGCCATCTCGA
ACTGTGACAAAGGACTCGCTCAGAGACATGGCCGTCACGGC
ACCTGGATGTCCTTGGTCGGCGTCGGCACAGCGAACGCCCT
TGAGTCTGCGCATCTTCAACCACCACGAAAGCTTCAGACGA
GGCTTGGCTGATTCGATGTCCCACGACCAGATGTCCTTGTC
GTCTCGGCCCCGGGCGAGCACGACCGCGACGAGAGCCGCCG
TTCAACCGGCCAGCGGAGGTCAGCCGCACGCACGAATAGAC
TCCGCCAACGAACGAACGAGCGGTGTGACGGAAAGACGGCG
GCACGATATTCGGTCGAGGTCGGCCCGTACGTCTCGCCAAT
CTTTGGCGAGGGTCAAGTCCCTGGATCGGATCTACCCTGCG
TTTGATTCACCTTGCCATCGCAGCTCTGCGGGCCACCGGGC
CTGTCGTAAATCATTTGACCCATATTGGTCTCTCTTTGATG
TGTGGGTGTACATTAGACGGCCTTGTTGAAGAAACGGGACC
GACCGATATGCCACCGAGGGCGTCAACAAGCTGCTCGTCGG
GGCTCCCACCAAACGAACTCCGGTTGTATCGAAACATGGCC
GATCCTAACAAGGCCAAGCTCGGCAAGAGTGAGTAGTCCCC
CATCGGAAGCGGGGTATCATCAGGGTTTCTCATGCCTCCGA
TCCAATCGGTGAGTAACGGTCATGCTCCGGTCGCCCTGTTT
CGCCGCTGACAGCAGAATCGCGCGCCGCCATTCCAGGTCCT
ACCAAGATGGCGTTTGGTGGCCTGAAGAAGGAGAAGGACAG
CATGAATCATCATTCTGGCACAAAGGACCCACAAGCTTTTT
TCTTGCCGCAACCCGGAGGGCCCCAGAGAAGGACGCCCGCC
ATGATGCTCGGGGCGAGACTCAAAGCCGTGTCAACGGCCTC
CGTCTCCTTGTCCGTCAGGACGGCGATGCGGCGCTGGTACT
TCGAGGGGCCAAATCGGCGGCAAAGGCGGCGCCGAGGAAGT
CGTTGCAGAAGTGACCGGCTCCCCACTAACTGAATACCGAT
GTGTGTGTCGAAAGTAGTGCCATCGGTGGAGGGCGTTCCAA
GCTGCTGACCAGGGTCGCGTCTCAAACAGTATGGCGTCGGC
ATGTCCTCAACTCCCCGCTGCGTCTAGACGGGAACATGAGG
AAGGTACATACCAGCTGTCCCTAAAATGTCATAACCATCCA
CTGGCTGGGCTCGACCACATCGACACCGTATTTACCGACTT
AACTGCAAAATGTGAGCGAACGGAGGCAACAAGGTGGCTTG
AACCGTTGCTCAAGCGGCGGCGGTCGTAACTTACAGAGTCG
TTCTGCAGCCCGTAGTTCTCCTTGAACTTGGTAAGCACGTC
CCCTTGGCCGTACCCCCCTCCATCATCGTCCCATGAGCCGG
GCTCTCGCCTGAGACGAAGCCTGTAAGTCGCCAGCATCATT
CCAGCCCAGTGAGTCGGCGGCTCCATTACTGAGGCGGCCCG
GTCTCGGCTCAGGTAGGTGGCGCTGCTGCCGGCACTCGAGG
GAGGACGACGCAGGAGGCCTCACCGTCGTCAACTTCGACAA
GACGTTTCCTTGATCGCCGTCGCGTACCCGCCGGACCTGGG
GCACTCCGTACACGCAGACACGGCCGTACCGTCCACTGCAC
AACGCCCTCGGCGGCCTCGGCGGCGGCGGCCAGGTCGACCC
TTCAAGGCTGCCTTTGGCGTCTATGGCTCGTGGTTCGGCTT
TCACGGTGGTTTTGCCACGACGGCGCTATCGTTGAGAGGGT
CTCGTCTGTGCCGACGTCGCCGAGAAGAAGCGCGTCGAGTC
CAACGAGATCAAGGAGCGAGCGGTTGGGGGAGCGCGAACGC
GCGCTGCTGGGCTTCGGCGGCGGCGGCAACCTCATCATGGA
TCACAACGGCAGACCCCCCCCCCCCCCCTTTCTCTCCTCCA
CCTTCTGTTGAGATTGTAGTCGGCTTTGGACGCTGGCGCCA
ATTACAGATTGATTGATGCCCTACTTCGTGGTCCGTACCGC
GCTTGCGGACCCGAATGCCGCGGACAGAATCGACGAACGCG
AGAGTTGTCAATGAAAAACGCGCCACTAATTTAGCCTGTTG
GCTAGTCAGTTTAACCTCGTCAGCTTCGAGGGAGCAAAGTC
CAGAAAAGCACATCCCGCCGCCCAAACGCCACGCGTCATGA
CTCGCACCCCACGACCAACGCGTCTTACCTCCATCGCCACA
GGTGCCTCGCCGTCCTGAGGCGGTGCTTGCTTATCTCCTAC
GCCAACCTCTACTCAACGCTCACCAACGTCGTCCTCAACCC
CATACAGCACACGGTTTGAGCTGCAAAACGCAGCAAGCACG
TCGACCGGCATCCTCCTCGTCTACGTCATAGTCGTGCTCTT
AAGGAGGCGCTCATCTCGACCGGCATCCTCCTCGTCTACGT
AACAAGATCACTGACGGCATCGAGAACTCCATCATCGGACA
GGATTCACGACAATAGGTCTCCCAAACAACGTACTCATATG
ACGGCGCTTAGCCACATCCCCGCCGAACCGCTGTCTCTAGC
ACGGGACATCACTAGCCACCCGGCGGTGCGCCATTGGCGTC
CGAGCCGCGGAGCAGTCTGTCGACATGCGGGAACCATGGCC
CCCCAGATACGCCGCTTTGTCTGCTCTTTGTTCTCAAGTCC
AAGGTCGAGAAGAGCGACATCGCCACCATCGACAAGAAGAA
TTGCAGACGCGGCCTGGGGCCTATAAATACAAAGGCCCAAA
CACGGCACGTACGAATTACCCTCAAGTCATATATTGGCCCT
GAATGGAGGGACAAGTAGGCCCGTCAGGGCCAATATATGAC
AGGGACGCGACATCGAGCCTCGCGGTTTCGGCGGTCGTCTG
ATCCTTATCGGCCAGGGACGCGACATCGAGCCTCGCGGTTT
AAGAAGCGCGAGACCAGCGTCAGCGACGACTCGCCGATGCG
TCATGAGGATGCTCTCCACGCGGGACCCCGGCGTGTTGAGG
ATAGATACAGCACGACACCGCGCGGTGAATAAAGTACCTGG
ATGGCACAGCCAGGAGAGGACGGCGCCTATATGTACTGTAT
CACCGGCCGCCTGATCCACCCGGCGTCCGGCCGCTCATACC
TTCCAGGCGAGTAACCGATTCTCACGAGAACGGCAAAGTGG
ACGCAAGAGCAAATCAATGCCTTGACGAGCAATTCGAGCGG
AGGCGATGTCTCCAGCGAGACGGCGTTGATTGTGCGGCTTG
TGAGCCAAGGTGGACCGAGGCAGGTACTGGTACTGCCAGAA
CTGGTACCTTGGGCACCTTTCAACAGCTTCCATGGGGATCG
ACGACCTCACAACCCATCCACGTACGTATGCACGCTCAAGG
CTCACAGGGCACCCACCTTTCATCGAATTGCATTCGACACC
CCATGATTGCTTCGAAGAGTCAGCGACAGTCAACGAGGAGA
AAGGGATAGGTCGCGACAAGCGGCAGGCTCAGCGTGCCATA
CGTGAGCTTGGGTGAGTGAGCTGCCCCAGCCAACCGCTTCC
ACATGGCGCAGTTGAGCCATCATTGACACGCGTGAGCTTGG
AGCTCACGAATCAGTGGACGCCGAACACCTTTCGAGACGAA
CCAGCGAAGCGCACATTTCGCGGTGGGCTGGGGTGTACGTG
GAGCATGGAGAGAAAATACTCCCGGACAACCTCGCGGTCCT
GCAGTGTTGCCGTCGTCTTGCATTGCCTGCTCGACTTGGTG
GATATGCCCGCCGAGCCTGCCGCGTTGTCTGGCGGTGCCAG
GCTACTGCGTCTTCGGGTGTCGTTGCTGCCATTGATAGCCG
TCAGCTGTCAAATGAAGCGGCTGCTCAATCAAATCACAAGC
TTGTGAAACGCCTTCGTGAGCAGGCTTGTGATTTGATTGAG
CCTGGGGTCCGGCGACGGCTCCGCCCTGGCGTTGCTTTCGG
CTAGGCCTTCCTCGCGGTCGCCCTCGCGACGCGCCTCGCCC
ATCCAGGGTGTCAGTGTGAGCGACGCCAGGAGAATCTCAGT
AGAGACCTAGATCCAAAACGCAGCGGCCGCTGGGGTGACTT
GCCATGTCTGATCGAAAACTCTACGTCACTGACGAGATCTC
GACGTTGAGAGCATTGCGTGCGATGGCAAGCTCTTGGGACC
GACCCGGCCAAGCCCCGACTCCCAGAGAATTGGGACGAGTG
GTTGCCGCCGATGGCTACAACGGCGGCCACGACGGCGACGG
ACCAGCTGAAGAAGCAGAACCGAAACATGAAGGTCGTCCTT
TTTGCAGTCCTCGGAGGACCCGGCTGTGAAGCAACATCGTC
GAAGGAGAGCGCCAGGCCAGCCATAGAACAGTATGGACCGT
CCAGGTATACAGGACGTTTCCCAACCCAACCGCCAGAGTCT
TGTTCTGGTGCCGCTCTCGCCAGGGCCGTGTATGGCCTGCT
TTGTCGTTGGAACCTCCTCCCGTGGCGACGAGGCCGTCGCG
GGGCAATGGATCCGGCGTGGCGCGCGGGGGTGACGACGATC
TCGATCAATCTCGAGCCCGACGTCCACATCCCCATGGCCGA
TCTCTCACCATGGCATCCTTCAGTCGCCAGTACTCAACAGC
CAAGCACTTCGCCTCCCCTACCCTACCCTACCTATTCGCGC
GTCCCAAGACAAGTCTGCCGCCGCCGCCTCCGACGTCGTCT
GTCGTCCGTGTCAATTGGAGCTATGGTGGGTGAGGCCTCAG
CAGGTTCGGCCCCTGGAGCACAGAATCATGAATGGGGACTT
GCCGAGGAGATTCGATTCGGCGTCGACGGCGGCTTCGATGT
CATTTATGAGCATTAAACGGCGGCTGTTTGGGCAATCGGTA
CAACATCGGGCTTGGCCAGGCATTGCCTTACATATCCACAC
CGGGGGAAAGTCGGGGGCTACCAGGCTACCAACGCATAGAC
ACCTCAATGGCAGGGCGAGGCGACTAACCGATTGGGTCCAC
AGCGAAATCAGGGACACGTTCGGTGAAGTGGCCAGTGTCGT
TGATGCAGCAAACAATCAGTCGGAATCGCCGGGGGAGAGGG
CTTGGCTGTCGACGTCAGCTCGTGGTGGTGCCGTGCCGCGC
ACCGGCGCTTGTGGGGTCGTCGACGGCAACTGCGCAACGAA
GTGTTTAACATTGCTCAGGTCCAGTCCCGTCAGTTCGAGAC
TCAAGCTCCACGACTCGCCGCATATTCAGGTGCAGACGTAT
GGAAGCCCCGAGGCATCGCGCGACCGCGACGATGAGTGCTG
CGTCGATGTCCAGTCAAGGTCCTGGATCACATTTTGCAGCG
GATGGGATGGGGGGTGAGTTCGCGGATGCTGATCTCCCGGA
GTGTAAAAGTCACGTAAATCCACTCCCAGGTAGTCGTCCAC
GTAGAAGAGGCTGCAGTCGACGGGGTTCTTGACATCGCTCT
GCATTCTGGATGCTGGGCCGCAAAGACATGGCAGTCAGGGC
TTGATACTGTATTGATGCTGCGAGTATACGGATGTCGACCC
CCTACCAGCGGCGGGGGCGACGACGACAGCCCCTCCCGGGG
CTCGACAGGGTCGGCTTCCCCACCTACCAGCGGCGGGGGCG
ATTGCACCTAGTGTCATGTGCAGCGTCGTCTCGGCGCCCAT
CGTTGTACATGCCTGCTGCGCGTGAGCCGTGATCTGCAACC
GACCGCCTCATGACGCGAACCCAGTACCATCCGAACAGGCC
AGCCCTCGCCGAGAATAAAACCCTTGCAACCGGTTAGCATC
GCAGCATCCTCCAGCGCCGTCCCAGCAAAGGACAGCTCCGA
CTGCTCGCCGGTGCTGTCGGCGGCGCCAACGTCCACTGCGG
GACGATGCCTACCTGAAGCCCGTGCTTGAAAACGACGCAGT
TGCCGGTTATGCTGCGACGGCGTGCAACCTTTTGCGGGCAC
GCGGTACGGGTCAGCGGCGACGGCCCCGCTGTCCGGCTTCA
TTCAGCCGTGACATTGGGCACGTTCCCATCAAAGCCGAGGT
AGGTTGAGGGAGACAGCCGGCGATGACCTGGACGAGGACAT
CGCGTCATCGCGAAGCCAGTCGGCGTCACAGTCCTCCCTCC
GAAACACCTGGGACGATGCTCGTGTATTGTGCCGTTCTGTC
ATCATGCACGCCAGTTCAAACGGAACAGCTTGTTTCAGCAG
CGTTCTTGTCGAGCCAGCAGCGACAACAGCAGAGCCATGGG
CTTCCCAGACTCTTTTCTCCCGGCCAAGGATTCGTTGCCTT
TGGGAAGCATACGGACTATCCAGTTCCAGCTCCGACGTCAA
CTCGGTCGGTTCTCAGATTCCGATGCCGTCCAGTGTCTTTC
GTTATCGGTGCTGGTGGCCGCCTGGTGCTCGCCGCAGCCGG
CTCGACCCTGCTGGGCCCGGCGGCGAAGTCCCGCGAGCCCA
CTCTTCATCCTGCGGAAACGCGCCACCCACACCATTGGTCT
CGTTTCGGTCCAGGTTGGCACCGCAGTAACGGCCATCGGCA
CAAAGCTTCCTTCTCGTCAGCGGCCATGGGGGCCAGCAGCA
CTCGGTTACGGCGCCGATGCCGTCAACCCCTACCTCTCCAT
GCGGACCGCAAAACGCTCAGCGGCGACGCCGCGGAAGAAGC
ACTGGTCGCAACTTCGCGGCCGGCATGTCTGGTGGCATTGC
CAGGACATGGAAGAGGCCATCGGCGACAATGTTGCCGAGAA
CTGGGCATCAACGAAGACCCCGTCGGCATCAAGTCCATTGA
GACAAGCGAATTGTCAAGCGCCGCACCGACTTCATGGCCGC
TTCTCGAGCTCCCGCAGGCGCGGCGCCGCACCCGCGCGAGC
AAGAAGCACGACCGCAAGCGCGGCGACCGCTACAAGGTGCG
GGGATGACGCCTCAGACTGGCGATCGACCTTTTCCGAGTAC
GCTAGATTCGCCTTCCTCTTCACCGGCGGCGAGCATACTTT
CTTGGCGGTCGGCCTGTACACGGCTGCAGGTCAGAACTTTG
AAAAGCATCGTCACTTACGCCTGGCAGCACGAGCCCGCTGA
TACTGGTCGGCGAGCTGCATCGTGGGAAAGGTGCTTGCGCC
ATCCGCCGGCCCTGCTGCTGCTGCCGCTGCCGCCGGCTCCG
CAACACATGTTAGTCGTGAACGTGATGCTTGCTGCCCGGCG
GCCCACGGATACAGCTTCTGCGGCAATTGCGTGGCTTGCAA
CCTCGTACTCGTACACAATTCGTTGGTTTTGTGCAGCGCAG
GATGACCCTGGTGCCGGTAGCGGCGGTGGTAGCGGCGGCGG
CAAGGGCCAGACCTTCCCAGCGCCAATGCTCGAATCCTTCA
GTATTTAGGCCCCTGAACGGCGCCAACAACGGGGTTGCGGT
TCGCGCAACGACATGGACAACGGCATCCCCCTCACGACAGT
GCTGCCACAGTGGGGCGACCCGGCAAGGGCCTTCCAGGGGC
GAACAGCATCACGGGGGAGTCTGTATTGAAAGCGACGATGA
ACGGCAGAGATTCCCGCGCGCGGGATTCCTCCGATGCCCGC
AGCCGAAGAGAGGGTTGGGACGGTCGAGGATATTGCGGATG
CTTCTGCCGCATATCCGCCCCAAGCGAGGTCGCAAGAGGCC
GGGTCAGTGGGTATCTTGGTCCAGTAGTCGTTTGGTATGTC
AGCAGCAGCAGCAGCAGCAGCAGGCCGGGGACCCCGTGGTG
AAGGCCACCACCGCGGACAACGAGAACGAGGACTTCGTCGC
AGCTCAGCCGTGCCCCTCAACGGCGGCAAGGCAAATGGCGC
GAAGCACGAGAGGATCATCGCGCGCGTTCCGGGAGAGCAGG
GTCACCCCCCAATCAACCGGCGGCTTCAGCCAAATCGGCGG
CAGACGCTCGGAGCCAGTATCAGTGCCCGTGTCGGGTCGTC
CTCCTGGATGGTTAGCGTCGCGTCCGCTGTACGAGTCGTCG
ACGGACATGCCGCTCGCGATCAGAACGTTGCGCCTATCCCA
GAGGCCGAGGCGTCGGGCGACGGCGGCGCCAAGGGCGGTCC
CTCTGGAGCATACCCGGGCTCGCAAGCATGACGCAGCCACC
GCCCAGATGGAGAAGGCCGGCATTGCTCTCCGAAAGCTCGA
CATCGCCCATCCGCCGGCGGCTGCTCCGACTAACCCACCAT
TCCCTCGGAACAACCAGGCGCCCGCGCGTCAGAGGATCGGC
TCAAATTTAGAACTCTCTGCCGCGTATATAGCTATGGACAG
GCAAGCCACCTTTTGCTCGGCAAGCACGACGTGGACGCTCT
CGCGTCTGGGCCCGCTCGCTCGCCGTCGAGAAGATCATGGA
CATCGCCACTCGCCCCCACTCGACCGGGTCGTACGTCAAGC
TTGCGGGCGCCTGGCTGGACCCAGGATCAAAATCTGGCCAG
GTGGCCGCGACGGGCGCCTCCGCTGGCAGACGTGAACCGAA
AAGGACCATGTAGAGACAATCGCCTGACCAGTAGGAACAAC
ACAAGGCGTTTTGTTTTGGGCATGGGATTTTCTTTCCTCAG
CCCATGCCCAAAACAAAACGCCTTGTGAAGTTTCATATACA
TACAGGCTAACCGACGTGCTCAACAGCGAAATGGTACTGCG
GTCATTGTTGGGTCGCGGCTCCGGCAAGGGAGCGTTGGTGG
CGCTCCGGTGGCGGGAGAGACGCTGCCAATGCCAGCCCCTT
CTTCCCCCCTTTCCCGTGATCGGAAGGGGGGGGGGGTGAAC
TGTCGCTTCGGCAATGGACTCGACGGGCGGGTCTTCGTGGA
CGCCTCCAAAGCATCTCCATCATCTACTATTACGAGTACGT
AGGGACAAGGTGTTTGCGCTCTACGGCATGTTCAATGCCTT
CGCTGGCGAGCATCTACCAGCGCCAGTGGTTCAGGCGCGCG
AGGCTTTCGGGCTTGAAAATCGTCCACAGATGCTCGTAAGA
AAGCAAAGGCTATTCCAAGGCAATGTTGGCATAGGATTCTG
GAAGGTTTCTTCTTCAACGACGTGGCAAGGGAGGGAACTCC
TACACGCCTCTCATCCTCGTCGGCCTGAAGTCGGACCTGCG
GCGAGGACGTGCTCGAAGCTCTGCGGCGGCGGGTCGATTAG
GGCGGCTACCCAGCGGCATACGGCGGTGGCTCTCAAGCGCC
CGGCCGCGCCGTGCTGCCGCCCCAACCTGGGGCTTCGAACA
CTAGGTACGACCCGGACCGCCGGTCAAGGTCGCCTAGGGAT
GCGCTTTGAGAAGGTGTCAGCGTGGGGTCATGCCACAGCAC
CATGTCGCCGAGGCTGCCGTCGGTCAGGGCCGGGCAAAAGA
TTTTGCTTCTCATAAGGTTCCGGCTGCAAGGCACGAGCTTA
AAACCTAGAGCATCCAAACTCGGCCATCTCAGAAACGTCGC
AGACGCCTGCGCTCCGATGGCGGCCATGCTCATTCAATGGT
AGCACTGAAAGCATCCCCCCCCCCCCCCCCCCCCACGGTCG
ACGCCCCAAACCCCGAAAGTCGTGCGTTGAGTTGTCATTCA
GACTTGCACGAGGTGCACACCAGCTGTAATGAATGTGTCCC
CACCTTTTCGATTTGAAAAGCCCTACCCGAAACGAGCATTC
ACCGATTCCGTCTTGTCGAGCGGCATCCCGGAACTTCGTAA
TGTGCGTATTCTAACAGCTTCGCAGCCGGAGGTGGCGCCGG
CCGTGGCAGGGGGTCACTGGCGGCCCCGGGATCCTCCTACG
GATCAGAAAGAGGATCAGGACAGGCTCAGTGGAGGATACAT
CGTTGCGGCCCGTCAAGCGGCGGTAGACCTCGGAGTAGGTG
GCTTGAGCCAGCACTCGCGCCTTGGTCAACATTCACATGCC
AATTTAATCACTGTTCACTTCCTGGACAGACACAAGGTCCT
CTTATCGCCAGACTTACACGCAGCCAGGTTGTCACCGGAGT
CAACCCTACGCCAAGATGTGCGCGGTCATGCTAGCACTTCC
GTGCTTGCTCTGTAATTGGACCTAGCTAGGATTTGTTACGC
GGCAAGGCCGGCGACGAGGGCGCGCCCATCTTCGAGTTTGG
GCCCCGTCGCCCGCTTCCACCGTTTCCGCCGTGCCTGGACG
ATCACCGACACCGTCAGGGTCCCCAAGAACGTCAAGGTTGT
GGCCAGGCGCCGGCTTCACGCCTAATGGAGCAGCCGTGGTG
TGCCCGGGCCTCGCTCGACTCCGAGCTCTCTCCGGCGTCTG
GGCTGGAAACATACGGCTGGCCGGCACGCACCAGCCGTTTC
GGCAAGGCGGGGTGGGTGCGCGGCGACATCGAGGGCTTCGT
TTGCTACGGTGCTGTCAGTACGCAGCAACAACACAAGCTGG
GCCCAGGCCAGGAGCGCGCGCGTTACTTCATCGCCCGCCAG
GGAAGTCGGCATTTCTGTCTCGTGACTGGAGGATGTGCGCT
GACAAGCCCATCTTCGGACTCGAAGCCGCTGGCGTCGTCCG
ACGCTCTTGGCACGGGCGGACACCCGGACAAGCCCATCTTC
GCGGCCAGGTCAACGTCGGCCGCTACTACCCCTTTACCCTT
CCGGAAGCCCGCCTCGACGCCGTTGGCCTGCCTGATGGCCT
GCTCAGGACGCTCGAGTCGACCGACCTCGATCCCGTGTGGC
CACTCGAGCCCCTCGGCGGCCAGGAACGCGGTGACGGGCGA
CGCGCGAACCACGTGCGCTTCCTCGAGGCGCTGCGGGAGGC
CCGCGGCGCGTGCCTTTTCGCGCTCACGCGTCTTCCGGTGG
CCCGAAGCCGCTGCCCAGGGCGGCGCCGAGGCCGCGCCCGT
TGCGTGCGGGACGAAGCCGTCGTCTTGGACGGGGACCGGAC
TTGGCCGACTCGAGCATCTGCGGGAGCACCGTCTCGGCGCT
CACCCAGGCCCTGCCCGCCCCTCCACCTGCTCCTCTACCTT
CCCGGACGGCGAGGTGTGCGCGCGGTACCAGAAGAAGAACC
CGTCGCGGCGCTGCTGCGGGCCGTCGCGGCAAAGGCCCACG
AGGGATCACCTGCAGGCTCGCGTCGACGAGCTGACGGCTGA
GGCAGAGTCGGCAAAGGTCACCCTGGCACAGAGCGAGAGCT
TGCGCTTCTGCCAGCGGTCGCGGTCCTCCTGGATCTGTTTG
CACCGGCTTCTGCGGCGTGTCCGTCGCGGCTGTTTCGACGA
GCCCAAGCCCAAGCCCAAGCCGACGAAGACGAGCGCCCCGC
ACGCCGGAAGCGGGCTTGTGCGCGCGGATCTCGTCGCGCAG
ACGTGGATGATTCGCCTCGCCACGGCAGAGAACAGCCCGGA
CTCCAGACCACACGGAAATCCTCGAATGCGACCCGAAATAC
AAAGTCCATCGACTACTTTGCGGGTACCTGCGACGCCCCTT
GTGGGAGCGCAACCCCAAGCCGCCATGGCCATCAAGGGTCT
GCCATGTGTCGCGGCTCATTCGCTAACGATGCACTGCCTTG
TCGCTCGCCGTCGACGGCGGCCTCTCCAACTCGGAGCTCTG
CGCTCGTACCACTTTGCCGACCCAACTGGCGCCGACGAGGA
GAGGGCGCTGAGGGAAATCGCGGGTAATGGTGACCATCACG
CATCGGAGCGCGGGGCCAATCGCTGCCGAGGAACGGGGCAC
GCGCAGGCGCATGGCAACACCGCTGGTGTTGAAAGCTTCTA
GCCTCCAGCCCTGTGCTCCGCGCTCCCCAGGGGCGGTCCAG
AGGACAGCTGCTTGTGAAGACGGCAAGGCGTGAGAGGAGGT
GTTCGCGCGAACTCGGTTCCCGTCGCTCACGGTGCCGTCGA
ACGCAGGTCACCGTTTGCCTCGGACAACTGAGGCGCATTCA
AGTCCTCAAACTTCTCTACGCACACGGACCCTGCCCCACCA
GGGGCGCGGCGGGCTGCAGGCGGCTGCGGATGCGCGGTTGA
CGTGTTGAGGTAGTCGACGGCGCGCTCACGGTTGATTTTCC
CAAAGAGTATCAAGGAGCCGCAAGCCTTCTCATCCTGCAAG
GGCTCGCTTGCCGCTGACAACCCAGCAGGTCAAGTGGTCTA
CGATCGATCCATGTCCAACGCGGGCGTTTTTGAAGATGATA
GCCGAGTACAGCAGAAATCGCGTCCTCTACATCTGCGAGTT
GGCAGTCATGCCGGTGTCATCAGAGATTTGTTTGACGCTGA
TGTACGGCGACTACCAGTAACGGGGGGGAAAACTTCGAAAC
GACGGGAGATGCCCAAGGGCCACCGGGCTTCCTAACTGGAG
CTCCGAGTCCGTTGCCGTACCCGTTCGAACACGCCGAGTCG
CGAGTGTACGCTTTCCCTCGCGACCGAACCACGACATGAGA
CCCGCAATGTGCATAAATGGCGGGATGGAGCTTAGTTAGGC
ACCTCGATGAATGGAGGATCCTTCAGCACGTCACTCAGCTA
CTCGACTGGAGGAACATTGACCTGGCAATGTCCAAGGCTCT
CTCCTTGTCGCCAAAAAAAGCCACTGCGGTACCGTCGGAGC
TTTCCCAATTCAGCACCCAACAATGAAAGCAAATACCTATT
ATCCCCGCCTCGACTCGCACCATTGCCGTCCTCGGCCAGGT
CAGCTTCAGAATAATCTTGCCGCCGTCACTTACGCTCTTCG
CTGGAACTCCTCCAGGATGTCGACGTAGGTGGCCGTGTCGA
CGAAATCATGGCCTAAACAACAGCATCTTAGTAGACCTCTA
AAAGCGATGGCTTATAAGACCCCTGACTTTGACATAGTCGT
TCAGGGACGACTCAATGACGCGAAGACAATGTACGACAGGG
AATGTAGCCACGCCTTTTATCGGCTGAGGTCCACATTCGAG
TCTTTTCTTGCACTTGAGATCCGGACAAATCACACACCACC
GGAGAGGCCGGAGGCCGGGGCGGCTACAATAAACCGCTTTA
ACCAAATAGGCCGGGGAGGTCACGGCCAGGCCATCTAGCTT
CTCATCTCCACTATGCACCTCGCGAATCAGGGCAATGTACT
ACGGTCCCCGCGCTTCGCGCCGGACTCGTCGACCATCTGCG
GAACTCAACACCAATGATGACACGAGTATGATTCCTGTATG
CGACGACGAGCGCTAGCGGGCAGTCGTATTATAAACGTTCT
TAGGGCGAGCTCCGGTCGCGCACGCACCTTGGGAATCTGCA
CGATCGTGTCTGAGGTAAGCCGGGCCGAACGGGTTCCCTGC
CGAGAACCTGAGACAGCGCTCAGTCGTAAGCTAATCGCAGC
CCCGAAATGGACGAAACAGGCGGTTGCGTTTCAAGACGGGG
GTGCTGCCCACATGCTGCCGCATGTAGGCATTATTACACAA
TCTGCGTTGAAAAATAGGAACAGGATCGGAGACAGTGGGGA
GTAGCGGAAGCAGAGGCACACATCGCGAGCGCACAGGATCG
AAGATACCGAAGGTTGCGCTCGGTTTTTTCTTCAAAGGCTT
GTAAGCTATAAATGTGCCTACCGTCGCAGGAGCACACCCAC
CTAGCCGTCCATGGAGGCCTCCCTAATGCTTTTTATTTAAG
AGCCGCATCCTCTTCAGTGGCCGTCTTGACTTCGCGCCGTC
ACCGCTGTTCACGTCAAAATCGGTTACCATCCAATTCGCAT
CATTTTGCGCCAAGCCCGTCCTATGACAGTGCACGCTCCCA
GAGCCTCGTCATTTTCGAACCTTGGCCAATGTATGGCTCTT
TGTAGTGAACAATTAAAACACGGCCTGTACAAGGTGGTAGG
ACAGACTCTCGCATACCATCCGGCACGCTACTCATCCTATT
GATATCGCTGCACGACAACACATGGGTTAGATCATCGCAGT
ACGCGCCGGTTCCGAGCCTGCGATACGTGCCATGCCAGGAG
AACGTCGTTGACGCGGCCGGCATACCGATAAAATATTGCTC
TGCATGTACGTCTACTACCTCCATCTACATGCTTCCGCTCT
AGCCGTCGTAGAGAGCCGAGCCTTGGCACGCTAGCCATATC
GGTTGGTGACTATGAGCCGACAGCGGCACCACGACCGCGTG
TCCTTTTCCTTAGTATTTTCCTCTCTCTCTCTATCCTTATT
AATGCTTCCTTGGAATGTCTCAGTGACATCCGGACTAAATC
TTGGAGGGTACTCGACATTTCCTCGAATAATGGCAACGACC
TGTATTGAGGAGCCATTGGCCGGTTCCTGGTTGGCGTCGAC
CTCGAATTCCCAGCCTAGACCCGGCAAGGTGGTGTCATTTT
TGCGACCATGGCCAGAATTCCTGGAGCAGCAAAGACGCACA
GGACAGTATCTCCGGATGATCCATGAATACCTTAAGGACGG
GATTGCGAAGACGCTGGTGGCGGCAAGCTAGTCGTGTATCT
CCGTTTAATCGCTTCGATGACATAAGCGAGAAAGCGGATAG
ATGCTCGTGCCGCCGCCGCGCAAGGAGACATGGAGACGATC
GCGGCACGAGCATGCCGGTCCATAACTAGCGAGCTCTGGTC
GACAGGAAGAGACCCGCCATCGGCGGCACCGATGATCTGGC
ATCATAACTGGCTTGGTGAGCATCAAAAACCAGCAACGGCG
CTCATACTTCAGCAACAGCTCATCTGCAGTACCATTTGCCT
GACTGGTCGGCCTGGCTGTTCGCCATCATCTTCGTCGCCGT
GTCAAGGCTTCACCTCCACACCCAAAAGTTGTCCGTAAGCT
GAGCAGCCCGTGCTGCGCGGCCTCAACCTGTCCATCCGCCC
GATGGCCTCGTCCGACACCTCCTCGTTGGCGCTGCCCAGGA
ATGCGATGTTGAGTCTCATCCGGCAGCCGTCGAGGTCGCAC
TACAGAGACGGCAGGAGATGCGGGGCCTGTGAGGGCAAAAG
AACTTCAGTCGGAAGGCGCCCGGAGTGCGGCACGAGAGGTC
AACCACGAGTTCTACAGCCTCGACTTTGCCACGGGCCTGAG
AAAGTCGAGGCTGTAGAACTCGTGGTTTCCGAGGACGAGGA
ACCATCCACCATCCACCATCCACGCAGAGACGCCATACAGG
TATGCCTTTGCTTCATACGGCGGCGGCGCGGCGCCATGCTG
TCGTGGGGCTGGGCCAGCACCGTCGTCGACTCTGAAGCGCT
ATAGGCCACGCTGTCAGGGTCGCCAATCTTCTGTCCCTTGG
CTGCAATACGTATCTTGTGTCAGTGTGAAGCTGTTAAGCGT
CGACGATGCCCTGCATGTGCCGGCCTCGAAGAGCACAGCAT
GTTGGCTGCTGGCTGGCTGGCGATGCTCTAGAGCCCCGTTG
GACGGGCACGGTTGTTGGCGCGGGCATCTCTCCCGTGACTG
GGCAGCCTAAAGTCACGAGTCTTTGGCAAGAAGAACATCAA
ACCTGCTGGCCATCGTCGGGCCCATCAACGCCGACTTTCGC
CTTCGGAGACATGGACGGGGCGGCGTTGGCAGTTCCATGCG
GTTCGGGAAGCGAGGCGGCGCGGACGGAATGCTGTCGTAGG
CGAGGTACCGGGTACAACCACAGATGGGCGTTGAATTGCAC
GCGGAGCTGCGTGAGATGGGCGAGATGGAGCGGGAGGCGCT
TGACAGTGTCTCGATACCGGCGGCCCAAGGAACGGCCAGGC
GGGTCCACTAACCTGATTCTCTCGAGCTGGAGAGCGGCGCG
CCGCCGGTCTGATTCCGACGCAGCCTCGCGAGGCCCGCCTA
CAGATGCAGTGGCTCGGCGTCGGGCTCGTCTTCGGCGGCAT
CGCATCCGAACCACGACTTTCGTTTTCAGCAAAAGCACAAC
GCATGTGGAGGAGAAGCCGCCCCCGCCAATGCCTTGCGTGA
CAAACCGAGCTGACAACGAGCCGTACCACGAAAGTGTGAAC
TCTGACAATGATTGGCGGCTCAGTGCATTGTGTTTGCACCG
AACGGAACGTGGCTGGGAGCCCCAGCATATCCTTGCTGACC
AACCGAACCTGACTGCCATGCCGGTCAGCAAGGATATGCTG
CAGGGCAGAACCCGGAAACGCGTACGGATATTGAAACAACC
TTCGCGCTCCGGTGCCGTCGCGATCCTAACTTGTCCTTCTT
TCCCACGCCTACCAAGAGTCCAGCCCCGAGAACTCGATATA
ATGGGGGCTCCCGGCCAGCCCGGGCCTATCTCGAGCGGAGC
GTCGTCGAAGAAAGTAAAGCCGTCTCCAGGGAATCAAAGCC
CACGAAACATTCTCTTTACCCGTAAGTCAGGTGGATGTACA
CACAACTAATTCGCTCCGCGCGGCTCTTGAATGGGTTTACG
TGCTATAAAGAAACGAGACCCCCACCGGCACCGAGCACGGC
GGGAGCCAGCACTCACCACCCGGTCAAGCGGCGCAAATCCC
TCACTCGAGCAGACCAGGCTCGACTTCATCCCAGGTATTCA
AGGACGCCGTCCTCGCCCCCCTCCGTCAGCACCACCCCGTT
GGCAAGGGGCCGCGGGGAGGCGGCGGCGGCGGACGAGGAGG
CAGTCGTAACTCAAGTCCATCATATGGTTGTCATCCACCCC
CCTGCACATCGAAAGGAGGACAGGGAATCAGAACATACGCA
TTGCATCGCCCATCTGCGCGCCTCGACGTCTCTCGCGGCGG
GGTCTTGCCGGCATCGTCGTCATCGTCGGCCGACTTCACAT
ACATTGCCGACAAGGGCTTCCAGAGGAAGCGTAGCGCCATG
AGGGAAAACACTCTCTCATACGCTCACTCCGCTACTGCCGC
CCAGAGTACCCTACTGCTATCCACACCATGGTAGCGTCTCG
TGAGGTCTTGGCTGGTAAGCCCTATGGTGGCAAAGAGCAAG
CTGTTGCCAGAGCCGTTGAGCCCTCCCGGAAAACTGTCATT
ACGGCTCTGGCAACAGGGGGCTTATCAATAGCCTTCGGTGA
GGTGAGGGTTGGTGGAGCGGCGTCGCAGTACCCGAGTTCGT
ATCTGGTTGAAGAAAAGTGGCGGCGGCATCAGGGCGATGTT
GATCTCGCCTGCCTCGTCTTCGGAGTCACGAAAGCCGAAGT
GGCTCCTGAAAATGAACCTGCGGGGATTTCGGTGCCGTAAT
CCGGCGCAGCCCGGAGAGACCGGGGCCATGTTCGTGATCGG
AGACTCGAGGCGACAGCGGACGGCGATGGGCAGAAAAGGGC
AGAGGGCGAGGGGCACGCCTCAGCAATGGATGGCAGTGGAG
TGACACTCAAATCCATCCCCCGTGCGGCTCTTTGGCATCAC
ACGTCTGTCCGGGCTTTGCGCGACAACGAGCAGGAGCCGGT
GGTGATGCTGCCAACAACAGCGAGCGAGTCGAGCAGGCGGC
GTGGCTCCCTGCTGAGGAACCCTGGCTATCACAACGCACGT
TGGTGTATTGTAGCAATCGTCTATGATACACGTGCACCGGC
CACCCGACAGTCTGGCTCATCGACCCTCGGCACCTGGACGT
ACGTAGGAAGAGGACTTTGTCACGAATACGTACAACCGCAC
GGAAAATCTCCAGGTCGATGCCGAGGATATGGACCAGATTC
CCACCATGGCCGCCAAGACCCCCATCCCCCAGAACGACAAC
GATGCTCTACCAAACTCTGGCGACTGCGGCAGCTCAGATTG
GGCTGATCTCAACGCCCGTCCCTTGCTGCGGCCTCTTCCGG
CGACAGGGCGAGCTCGTACTCCTCGAGGGAGCGGTTCGAGT
GCGGCGCTCGTCCGCGCCGTCGTCAGGGCGGCGCGGGCCTT
GCAGAGGCCATCTACAAGGACATCACCTCCAAAGCGCCTCA
TCGGACGCTGAAGACGACAGCGCCATGTGGTCTGGCCCTCC
ATTGACTTCTTTTCGAGAAGCAAGGCCCTGGTCAGCAACGA
TTCGTCCGCAGGTAGTTTTCCTGAATCATGAGGAAGCTGAA
AGGCTGCGCTGGTGCAGCTGCGCTGGCGCCTCGAGAGGCCG
TGCTGACGCAAAGTAGTCGTCGGCAGATATCGCTACGCCCT
CCCGGGACCCTGCTAACCAGCCACAGAGGGCCGCAAGGTTG
TATCGGGGCCGAGGCGTGTACTATATACCTGTGGATAGGAG
CTCGTTTCCGTCGTCAACCGCGGCCTTCTCTACTACGCCCT
ACGGGCGGGATGTTTATTCGCGGAGGCATGGCGGCGGCGCG
GATGCTGCCCCGGCCTGCTGCGGCTTCCTGCTAACCTCCCG
AGGTGTTCGAAGTAGCCATCCGGGATCTGCGTTTTGTACTT
CAGCAGCACAGCAACAGCAGCACAGCAACAGCAGCAGGCGA
ACCGACAGACCAAGCGCAAGCCCGGCTCTGGTCACGTGACT
GAGTTTGCGCCCCACCTCCTCGTAAAGTCACCCTTGGGTGC
TTCAAAGGTGTTCACTTTCTCGTCGTCGGATATTTCGTGCA
AGTGTTGAACGCCGTGGGGTCGCTGGGGTTGACGGCATACC
GACGCCGCACCGTGTCGCAACGGCCGCAGCATGTCGGTCAT
ATTCACCATTGGTGGTCTCGCTTGAGTTTTTGCACCCGCGG
CGGATCACTGCCAGCACCAGCGCCAGCGCCGTTGGCGTTGG
AGGGCGTCGAACGACAGACTCAGTCTCTTGAGGAGTTGGCC
TCCTCGTCTGCTTGGCAGAGCTGCGACAGTGTTAGCCTGAG
CCAAGTGTCCGTTACCAGCACATCGGCGTCCTTGATTGCGT
CCCTTTGCACAGCATCACGTCGTTTCATTTGCGCATACATC
ACGAGAATCAGAGCTTAGCGCAGCCTCTTCTAGTCGACCTC
TCCATCAGCTCCAGCCAAAGCCCCGGCACGGCGCAAGGGCA
CAATTTGACCAACCCTACACCATATACAGCTACTATACCGT
CTCGACGATTCTGGACGTCGCACTGCCGCCGTTTGCATTCC
TCCCGAGTTCAGTTGCTTATCGGAGTCTGCTCTCAGCTTCG
GAACCACAAGCTTCCCGACGCCTGGTGGGGGAGCTAGCTAG
ATTTCTTTCTCTACGACTTACGGCCCCGCTGTGCGGTGGCA
GACAACCTCAGCACGTCTCACGGCTCCACGTCTACCGACCA
CTGGTTCGGGAAGCGGGCATCGGTGCCTGTGCAACGCGAGA
CACGCGTTGCTTTGATTTGGCGACAGGGGATATTTACCGAG
CTGCTGGTCACCATCTGTGCCAGGCCGCCAACAAAAACAGT
TGGCGGGGCCAAGTCGATTGCCCTACGATACGTGGACGGTT
TTGTAGGGTCTTGATCGCGCCGGTGTGCTTCGTCGTCTGGG
TTTCTGCTACCTTGTTGGCTCGAAACTTGAAAAGGTTATCA
CTGCATGTCTTGTCCGAGGGCCTCAACCAATCGCTGGGCGT
TATGGTACAGTGACAAATTCCCTTACATCCGCCCCCTGATC
TCTCGCATTAAAAAGAAAGGCCCCGACCCCTCTCCCCTCTA
TCTCCCCTCTAGCTCAGATCCATCGTCTCGTTGTTACCGTT
TCGGACACGGTCATCAGTGGCTGCAACGGTTCGGGCAATTA
CTCAAGTATGACTCCTCCCACGGCGTCTTCAAGGGCGACAT
GCCAGAAAATTCCATGACGGCGGGGTGACGCTGGTGTTGTT
GCCCATGTCGCCGACGGCGCCGCTGTCGCCGCCGCCCATGA
CATGCGGTCCAGGTCCGCGACGGCCGCGCCGCTGACGCCGA
CCACCATCTTCCTGCGGCGTCAACGCCTTGTTCTCCTCGAA
CTATCGGAGACGGTTCGCCACGGACGGCCCGCTGAGCATGA
TAGGTTTGCGCAGACTTTCCCAGCCGCAGGGCTGGTCGCGC
TCGTCCCTGTCGTCGTCACGCGTTGGAGAGGGAGACCGAGT
GCAGGGGCTGTCGAAACGGGCGGCGCGGGGCCACTTGATCG
TATAAGGACCAGTTCACTGACCATAGCTACAGAGAGTGCCT
CCGTCTTCAGCGGGCAAGCTCCGTGTGGAGCGCGCACGTGA
CTCACACCCGACGATTTACTCCCCACGGTCCTCCTCATGAT
CCGCGGACTGAGAGTCAAGTCGGCAGTCTTGACTTCCCATA
CAGTGACGCGCCGTGAAATTCAGTGAGCGCGACAGGGCTTC
TTAGTATGTCCCCCGTCATTCGACATTTGTCTCACCCAACA
AGTTCTCCAATCTATAAATGCCCATCACCTCGTTCAAGCCC
CTCTTCAGCGACCGCGGCGTCCTGCAGGGCTTGCTCACCAA
ACGACTCGTAGATGCCGCGGCGCGAGAAGGCGTCGCCAACC
CGCAAGCCCTGGGACATGAGCATCACCCCTTGACACCAAGC
CATCGACATCCGCTCGTCGGCACCAACGCTACTGGAGGGGC
GCTCCTGGCTTCGAGAACGGCGGAACCAGCCCCGGCAGCAA
GGCGCGCAGGTACATGAAGTCAGTGTCCTTGACGCCGGCGG
CTCCTCCGCCACGGCGAGCGCACGCCCGTAAACCCCCGCTT
TCATTGTCAGTCAATGTCCGCCACAGCGGAGGCAGGAGCAC
TGTCTGCTCGTTGATATACGCCAAGGCGCCGTCATTTGCGA
AGTGCATTAATGGGCACCAACCGACCAACCCAACTGGCTCT
GGAAACTCATTTCCTATGCGCGACATCCTCTCGGTAGATGA
ACTCAAAAGGTTGCAAAAAGCCTTCCCGTCTCTCACTATGC
TGCAAAAAGCCTTCCCGTCTCTCACTATGCCGACGCATCTG
GCGAAGCTGCCAAAGGCGTCCCTCCACCGACGATCTGGGGA
CGATCCGACAAAAAGGTCTCCGACACTTCCGACAGCAGTAA
TGTGGGACGGGCGTTGGAGGCGTTGGTGAGGGGTCGAAAGA
ATGGTCCTACACGCGCCGGGCCCCAAAGACAAAAATCCCCT
GCGCAATGCGACTCCAAGAGCTGGACCATGCGCCGATGACG
AGAACGCCGTCCCTCCTAGTCGACGGCGAGAGCGAGAGCAA
GCATCGATGAATCCTGAATTCTTCGCACGACACTTGTAGAT
GGGCGTACAGCGTTAGACAACAGTGGTGCCCGTCAATCGCA
AGCTGATCCCAATCACGAACCATGAAGAACTTCAGCGTTAA
GATCCTCCCACACGCCCTCCCCGGTAGTCACCTGATTCGGC
GTCGACGGCGGCGGCCGGAGCGAAGCTGGCGGACTTGGCTG
TTCGACACAGCCTGGCTCGGCGGCCTGTAGATGTAGAGATT
CCATTCCTCGAGCTCTCAAACATGCCATGCATATGAAAATC
TCAGCCAACAAGAGGAAAGGCTGCACAATGCGCTGAGCATG
GCGGTTGGACCTTGTCACAGCCGTAATTGAGTTTGAGTGTC
CCAAGAGGAGAGGGCACGAACCCCTGATGAATGTGCAAAGG
AAAAGTGTACAAGGTGGCTGCAGCAAAGTTCAGGCGCCCGC
ATGCAGGCCCGGAGGAGTGGCGATCCCGGTCGGCATAGTGT
CCGATCGCCATGCAGGCTGCCGACACTATGCCGACCGGGAT
GCCGAGAGGTAGAACCGGGGCCACCAATTTATCCTTAATCG
GCATGTTTGTTTCAGTGCAGCGTTACAGGCAGCAGCCATAT
GTCACCGACATCATCATCCGCGCCACCCACACCCAGGAGGT
CCCCCCTTTCGAACATCGATCGGCTTTGGCCAGCCAGTTCC
GGCCAAAGCCGATCGATGTTCGAAAGGGGGGGGGGGGGGGG
GTTTCAGCGACAGCCGAACACGTTTGTTGGCGCTAGCTGGT
CGAAAGTCCTTCCTTAGCATCGAAAACATTCACGTCATGCG
CTCACTAATGCCAGACAGCTCGGCGTCGTCCTTATTTTGGT
GAACGGAGCACTCAACGCCGCGGCTGTGGCAGAAAATGACC
TGAACAAGAACTTGATCATCCCGTGCTGTCTCTTGCGGCGT
GACGAGGATGTGCTTATTCGCTGACTCACGCTTCAAACCTC
CAAGAAAAGCGAGTTAGCGGCATATTCAATTAATACTCCAT
CTGGGAGGCAAGGAGCGACGCATCGGCGAGTTTGGAATCTT
TGCGTCAGGAAGGCCGTGCGCAGCATCAACAACACTCTGTC
TCGTCGACCATCTTGTCGAGCATAGGCAGGATCGACTTGGC
CCGCGGAGACGGGGTGATCTCGGCGCCGTCCTTCTCCAGCG
GGCCGCCGCCTGTGCGAGGGCTACCGCGCGCGCGTCGTGCG
GGTAGCCCTCGCACAGGCGGCGGCCGTGGGCGTCCTTGTCG
GGCTGGGACATGGTCCTCGACAAAGGCACCTTTGACGCCAT
CATCGGCGGTTCCGTGGACACGGTTCTCGACGGCGCGCAGC
AGGGTAAGCAGGATAGAGATCGTGAAAAGTGAGAAAATGCA
TGACTCAGCTCGCCAAATTTCCTTGCCATCATCGCCCGTGT
AAAGAGATATACTGTTCGGGCGGAAGCGGATACGACAAGTC
GGGTGATGACGAGGACGCGGCTGCCGAGGAGGACATGCCCG
CTGTGAATCACTGCTCATGCCGCCCGTTCATTGGCCGAATT
ACAGTTCTGGCTCTATCCAACTACGGTGCCATTGACAAAAG
CATGGCCATTTTGGAAAATCCGGCGAAGTGCGTTTCCCCTG
CATCTGTTGCGTTTGGGGCACGGCGAGGAAGATCTCGATGC
GGCACTATGCCAACTTGGAGCAATCCCTGTTCTCACGTCTG
CGATATCAGTGAAGGGGGGACAGGAATCAGTCATACAGTCA
GAGGACAGGCCTGTGACACCCAAGGAGCAGCCGGCCGCCCC
TTCTCGATTCGGGTAGAATCCAGTTGCGGCTTGACGCTGAC
TTTTACGTCTCTACTTCCTCCGGTTGCCTGGGACTGCTTGC
CAAGTCAACGCCTCATTACGCCTCAAACCCAAGTCATCTCG
GACGGCAAGAGCTCTGAGCCCGCGCCCAAGAGGGCCTACGC
GCACGAGGCAAGACGGTCCGCAAAGGCGATGTCATCTCCTA
TCTTGGGCTCGCACCCTGACCGGCACCCGCGCTGAGCGGAA
ATGTACTTCGTAGCAACCTCCCCGTCGCACTTCGACTCGTG
GTCGGCGTTCCCTCTGTTTCCGGCCTTGGCTGGAGGATCGA
AAAGGTGCCCGGGATGGAGTCGGCGTTGGGCAAGGGTGGAA
TCTTGTACGGCTCCCACAGGCGGGCGAGGGCCGTGGTGATC
GAAGCAAGGCCTCGTCGAAGCGGCCCTTGGCCAGCGTCTGC
AGCGAACCCCCTGGTGTGGGCTTCAGCTTCGACGGCGCGCT
ACTTCTACGAGCCATGGCGGCGCTCTCGAGGAAGGAGGTTC
AAGAGACTATCATCTACAAACGGCTCGTTGTCCCCGCCATT
CACCGACTTAATCACTGGGGCGTTGTTCTGCCGGCGTGGGG
GATCTGGCGAAGGACATCCTCAGTGACTCGCTGATCCAGTC
GCGCCATGGCCGCCTGGTCCCGGACGCGGCCGGGCGTCGTC
AGCCAAGCCCGCATGTAAGTCGCATGGACGCTCCATTGGCG
TCTTTAATGGAAGCGAACGACGGTAAAGTGCGAACACGGAG
TACTCGTCTCTGGGCCAGCTCGGCAGGCGCATGGCCGCCAT
AAGAAGAACGCAGATGACGGCGCCGACTCTGGCAACAACAA
CAGACGCCATACAGGCGACCCGAGACATCGGCGCCTCAGTC
GTGCCCCGTCGAGACGATGTCGGCGATGCGGTTCCAAATGG
TCTACATACTCCAGTGTCGCCATAGACGATACCTCGTGACT
CTTGAGGTGTGCTGAGCATACTACCTTGCGGTAGGGGAGGT
ATGCAATCGAGATGCTATCCCGACCATCCAACTGCCATGTG
CGAGTTCATGGTACTGCTCTCGGCGGCGTGCCCACGCCAGC
GTAGTATTGGCTAATCCTTACTCCGCCAAAGATTCAGTCAG
TGCGTTCCGACTGGGACAAGCGAGTGGGAGCGGTGCAACAA
GACGATGCGGCAACTATACACAGCACCCAACGAGATGGGGC
GAGGTAGCCAGGTTCGGGGGCTGCGGTGATGGCCGAGTCCG
CAGCATCTCTACACCATGCGCAGCGTGAATCCCGCCCCCCT
AGCAGCATCTTCCAGGGTCGCGACAGGGAGGAGAGGGGGGC
GTGGGCCGGCGGGCCGGGTCCAAGGCGAGGAGGTCGTTGAG
CTCTGCCACCACCACCCCCCCCCCCCCCCTTTTTTTTTTCT
GGTAGAGACGAATCCGACAGCGGCGGTGGCGGCGGCGGCAG
TCAAAGAGCTGCTTGGCCAGCGGCGTCGACCACTTCCGCTC
AGAAGTTCAGATGGGTGAGTCCGATCCTACCGAGATGGCTT
GGATAGTCTGGAACAAGCTGCGTCAGCATCGAGGAGGCTCT
GAGACCATCATCTCGCGCCACTCCATCGCCGACCGGGGGGC
AGTCGAGATCTGCCCCGACGCATCGTTATACGCCGCCGACT
ATCACCGCTATTCTGATTTTCTTAGTCATTGAAATGCTCAT
GGGGGCTTCCGTTTCTGTCTCGCAGGAGCTTCATTGCTGAT
CAGCGGAATCCCACCTGCGGCCAGTGCGAGAAGCGCCAGCA
GTGCTGGCGGCCCCAAGACGCGAGCCATTGGCGGTCCTTCG
CGTCGGGTTCTGTGCGATTCCGGTCCCTCCTCTCGTCCTCG
TTCGGCATTCGGCCAGTCGGCGGCGGCGATGTGGGAGGAGA
TGCCAGCCGAGTAGGAATCGCCGAGGGCGACGAAGCCGGCC
GTCCAGGATGAGGCCAGTTCCGGCCCCAGCGGACGCATTGG
CACATCGAATATAACTAGGTCGGATCAGCTAACATATCCAG
TCCCAAGTCGGGCCTCTGGGCCGAGCTCGAGTCGCTGAAGA
TCGTGGGAAACCCCGTTGTTCGACAGTAAGTCAGATGGCAT
TGTGACATCAGCTTCGCTACCGATATCGAGATGGGATGCCA
GAATGTACGAGACCCGCACACAAGGTGGTGGAGCCGGCGCG
CTGGTCGGCATATGCTGGCTCGGCCTCTGCGCCGTACTCGG
TCATGCAGATGCTTTTCCCCCACAGCCCGCAGATATGGTCA
TGCTTTTGCGTTTCCAGGCACGCTCAAGACGAGTAGTCACG
GAGTGCTTAACTAGAGGGACCACATCCACGATGTCTTCGGG
GAGACATTGGATGCATCCCACATTGATTGACGCCCCTCGTC
CTTGCGCCATTGGATGCCTCCAGGACATGACGCAACGGCAG
ACGGGCAAGGAAGTTGATTGCTCTCTTGAGCTGACCACTGG
CATCGGCAGCAGCCCGCGAGCGCTAGAGTTCAGTGCGCTGT
ACTGATGTACCACGTAGAGTCATTTGCTGACGTCCGCCCGC
GGTCATTTGATAGATGGAAGCGGCGACAAGCAGGAGCCCGA
GGTCAGCGTGCGGATCCGTGCACCTCCTTACCAACTTACCT
CCTGATTAGCATTGAGCTGTCGGCTAGGGAGACGTTATGGA
CTGTCACAGAGAGATTCTCGCGATGGTTCCGAAGGGTGTCA
CTTCGATTCGTGTGCTGACGCATCCCCAGCTTCGTCCTTGT
TGAATGGCTGAAGGAACGGTCGTGGCGGCGTTCTCGGTGTC
CACCTGGACTGGCTGGGCTCCGATGACAGCCACACCAGAGA
GAGAAGAACTCGAAGTTTGCCAGGACGATGGTGTCGACTAA
ACCTAGGCTGGGAACGAACACGGAGCGTTCTCGAGCCGTGG
GTCAACCATGTAAGGCATCCCAGATGTAAATGGCGACTGGA
TGACCTCCGGGGTGATGATGCTACTGCAGCTCGATACTGCT
CGTCACGAAATACTGACTGTCATCTACAGCACGAGGCTGCA
CGCTCCCGCCACGAGTGAAGCCAACACGGTGTGCAAGAGGA
CACTTTTGTGCCGTTGACCGCTACACCGTGAGGTGCTCTTT
TTGGCATCAGTTGTCGTGCACTGCAACCTTGTCCAGATCTT
CAATGGCGTTTGAGCAGCTGCCCAAACGGGAAAACGCAAGT
TACGCCGAACTTCTAAAACGCCGCTTCAGCGAAGACTTTCA
AACGCGACGGAGGAATTCCGCAACAACAAGAAAACCGCTGA
GCTTGCCACCAAGTCAAGTGCGATGCCCCAGCATGGAGGCC
CAAAACCCCAACATGTATCCCGGCCAGGTCCCCCAAGCTCC
ACGAGGTCCTCAGGTACACACGTGTGTGTGCTCGCCGGTGC
CAACGCACCCTCGTACTCGGCGGCGTGGTACGATGACGAGT
CTCGATCAGGTGGAATCTGTCAGTTCCATTGCATACATCCC
GTTTTCCCAGCGAGTGCCGTCGGCGGAGAGCCATGTCGCGG
GTCGGCGGAGAGCCATGTCGCGGGCTCCCTCAAACCCCTGA
CTTTGCGGATCTTACACTCTCGGCGCTATCGAGCTCGGCCT
CGTCCTGGAAAGGACGTCGGCGTTGCTGACCCGGAGAACCG
CAACGGGCACATGGGTGGCTCTGGCAGCGAGAATCAGCCAT
CGCGAGGCAGGTATTAATACCCCCTGGCCACTCGCCTGCCC
TGGCCTGGCTCTTCAACCTTCGCGGCAGCGACATCCCCTAC
GGCCTTGCTCTTCTCGGCGACCTCGGCATGGAGGCTTCGGG
CCATCTGCCCCTTTGCACAGCCAAGGACATGCGGACGCTGA
GTTTTCTGCGCGCCGTTAGCCTGGAGAAGAACCTTCTCGTC
TAATGGCATTGGTGCATGTGCAAAGACGCGACGAACCAGCA
GCTCGCGAACCCCCCTCACCCCCAAAAGGGGGGCGGACACA
GCCGCCCAGGCTCCATCATCCCAGGCCGGCCCAGATACCCC
AGACGCCATCCCCGCCCATTCCCCCAACGTGCAACGTGCGC
CAGCTTGCGCGGGGAGGGAGCACACATGAGTGGATGCGTGC
TACAAGATGCCCCAGCCCCGCGTTTTTCTAATGGAGTGGCG
GAGGACTTGCAGAACATCATCACCTCTTACCTTGCCTCCAT
CTCTCTCTCTCTCTCGCGCGCGCGCGCTCTCGTGGCATCAT
TGCCCAGGAATGGGAGGCTTCGTCGTCCCTTGGCCACTTGG
TGGCCTCACGCGCGAGTTGTCAGCCTCCGTCGATCCATCGA
TGGGCCACGTTTTCAGTTTCCAGCGCCGCGTCTGGTCGCCT
ATGGGCGACGAGTGTGTCGTCGAGGTCCATCTCGTACAGGC
GGTGCCATCACCGTCGGCGCCCGGACGGCCGAGACCATCAA
GTACGAGGCCGGGGACGTCTCGGCGGCACCAATAGTCTTCT
GCGAGGCTCCTCGAGAAGCGCGGACCCCTCGGCTGGGCCAT
GTGGTACGTGATTTTGTTACCCATGACTATGCAGGAACCCG
ACGTCCATGTGCATCACTGGCGCCACGGTGGGTGTCGGCCT
GACGTTGGACCAAGAAGCGTCGTCGACGCGGGCGATGAGAG
GACGCTTCTTGGTCCAACGTCGGAGCACCGTTCATCGTCCT
ACTACCGCTTCCCCGACCTTCAGGACGTCGACAAGCTGGCG
CAAGGACGAGCCCAAGTGGACGCCGCTGAGCCGATGCCCGC
TACATACTTCGTACTCCGTACATCGTACCTATCTACCTGGA
TGGGAGTCCATCTGCATGCGCGTGTTCGCGTACGTCTGTAG
TGTTCTCGGGCAAATCGGGGCGACCATTGAGGGAACTGACA
AGAGGGCGGCTCCCTCGTCGCACAAACTTGGAACATGTCGT
GCATCATCTAGCGTCTGGCTCAGCCGTGCGTTGGCACGGAC
TCTTTCGGAATGGCTCACGGCGGCCTTTTGTGTTTTACGGA
CACGCGTGGCTGAGGACGCACGCTGGTACGCTTTGGGCACG
CAACGGGGAAGAAGATCATGCGGACAGTCCATCGAAACCAC
GGTTCTCGGGGTCCTTGTGCCAGTCACACGCAAAGTCACAC
GAAGCGCACATTGTTCTTGTCGATGCCCATGCCAAACGCCG
GCCAGCGCCGCTGCCGAGCCCCCGCACGGGGGGGCGATCCG
GTCCTCAAGTTCGAGGGCAACCCAATCAGCTTCCCACCCAA
CTATCCATTCTTCCCGAACGCCGGCGTGAATCCAAGATCTT
TCGAAGCGGCCAAGGGCATCCTGTACTCTGTCTTTCAGATC
CAGGCATGCTGCCGTGGCCCCCCGGGGGGCGGAAGAGGTGG
GTGGACGCCGTCGCCACCGCCATCTACCTGTTTGGCGAGAC
GCCAAGGCCGATCTGCCGATCGTGGACGCCGTCGCCACCGC
TAGCTTTTCGATCTTCACGTCAGCAAGCTTGAGCTCCTCTT
GGACGTTGCCAGCGACTTCTCGATGAAAAGTTGGATTGTCA
AAGTGTTCCCCTAAGGCGTCCGTGTGCATGTATGAAAGGAT
GAGGAGCGAGTCGAGGTCTGCGATCGCGAGCAAGCTGCGCT
AGGAACAGGTGAAGGCTGGGCTTTGTCACCGCGCGGAGCCT
GCCTTGGCTGCTTTGTCGGGCGATGGACTCTTGCTGGCAGA
TTCAGCAATGCATCTCTGATCTATTAGCGGGCTCATCATGC
ATATACGTACTCGTAACTTGCACACGCTCTCGTCCCACTGT
CATCGGCTGCCTGTTTTTCGCCCGCCCGGCCGTAGGGACGA
CGCCTGAGCCTCGCCGACGGCGTCCACGACCAACTTTGCCA
CTCTGTGGTCTGGACAAACTCCGTCACGATCCTGAGCGACT
TCGGCTTGAATCTCGGCGCGCATAACTTGTTTGATAATCTC
TTATTGCGTCCCATGATCGGCAGGAACTCCATCAGCTCGCC
TCTCGCGCGTGCCTCCAGGCCCGGTGATGTGGAAATGGAAG
CTTGGTGGCGGCGATAGCATCGGCCGAAGGGGCGTTCTGAT
CAAGTCGCTCTACTTCAAGTCTGGCGATGAGATGAAGTTTG
AGTGGTTCCAGGTGCTCGCGCGCCAAATGTTCGATCCCAAC
GATCCAGAGGCTGGTCACACCCCAGCGTCTCCAGCACAAGC
GCGCATTGCCCAGGATCAAGCGAAAGTCGTGCACCGCCACA
CCTCTTCTGTGAGAACCACGCGACGCCTGCCTTGAAAGAAG
TCGTGCGCCGGCGCGAGAATCAGTGGTACGAGAACTCGGCT
GTGTGAAGCGTATTGAGGAGCTCGCTCGGGCGTTGCAGGCC
TCTTCTGTGAGGTGAATGTTCGGCGTCCAGGTATTTGGTAT
CAAACGCCGAATTACCCGCTCCCATCAGCGTTCAGCATCGT
ATGCACTTGAGCAGCGCGCTCGTCCGCGGCGCGGTGCCCAT
AACAACCAGATGGTGAAGTGCGATCCCCGCCACGGCAAGTA
CGCCCCGAACAGGCCATCGGCAGCTCCCCGAACGCCTCCGA
AAGCAAGCGATGATACCAATCGTCGGCAGTGGGAGCTAGGC
ACGTTGGGCACTGATCAAGTCAGCCACGTGTCACGGCCCCA
ACCTCCCTGTTGGGCTGGGGCCGTGACACGTGGCTGACTTG
GTTGGCGGAAGTGGTCCTGGCGGGGATAACGAAGAAGACAA
ATAAGGGCCTTGGCAGTCTGCACCAAAGATTTGTTAACTCC
GGCACTGTCAGCAAGGAAGACCTCACGAAGGCCATTGCCAA
GGCAATCACCATTGAGTTTCCGCCAGCATGGTTTGTCCGCT
CGACCAGCCCACTTGAAGCTCTGACTTACACCACCACGAAA
GAAGGGGAAATAACGAGATCCACAAGCAGAAAATCCCACAA
CATTCCCAAGAGTTGTGACTCCATTCTAATATGCACTCGAG
TCAAGTTGTCCATGACAGCGCTGTAGGGTAGGTGGACACAT
TTGTGTCAGCCCACTGTATTCGTACTTCGTACCCCGTTACC
GATTGATTGGCCCTTCTCCGCGGCTTCAGAGACAAGCCTGT
TCGTCCATTGTCAGTCAGCACAGGCTTGTCTCTGAAGCCGC
ATGGCGGCCAGCCTATGGCGCGCGACTTTCTCGCCGAGCAC
ATCTTCAGCACGTCGAGGGGCAGCAGAACAATCTCTCCGAT
GATCCGTCATCGTTTGAAAGCAACATCGAAGGCCGGGATAA
GCGACAGCCGTGCTGTGAACCTGTGATGTACTTTTGGTATA
AGTCGCCCAGCTTCACGTCGCGCGCGGGCACTTCTAGTGCG
CTCTTTTTGCAAAGACTGGGCGATGCTTGTGAGAGTAAGAA
TTCATCCCTTGAAACCGTCGCGGTTGTGTCCATCTGCGGTG
TTTGTGGATGCTTTCGCTCTCTGGCTCTGGCTCCATGGCCT
CCCCATGGTCTCGCGAGTTTCAAAAACAAGAGTCTCGACGG
AAAGCCGCAGAGGATGATGACAAAGTCACCAAAACTGACGT
GTCGAGCTTCTCATGCACGCCGGCGTCGTCGTACTTTTGCT
CGTGTCTTCGCCAGCAAAGTCGACCTTGGCAACGGTGCCTC
CAGTTCCACAGCTCAGCGCCCCGTTCCAAGCGGCGGTCACG
CGTCGAGGCGAGGCACCGGCCGAGGAGGCTGTGCGCCGGGC
CCATTGCGGAATGGGGTTTGCGATGCTGCCGTTGCACGCCA
GGGGGATTAGGTAAAAGGGTCGAAAATGTGTATTTATCATT
ATCGAAGAGAAGTTTGTTGGCGTCAGCTGGTAGTTGCAATA
CCTCGAGGAACTGCTCGATTCATTATTCAGCCAGAAACGCC
TATGCTGCGCCCTGGCTCTTCATAATGGGCAACAGGACTTC
ACTTTCGTCGGACCCAACGGCGACCGCATCAACTGGAAGAA
CTCACCGGCGAGGTATGCTACGCGCTACCTGCTGCTATGCG
TGGTTGCGCTCATACTGCCGCTCGCGCATGCTCTGTGCTCT
AAGCATCTTAATCGCGTCTCCATCGCCGGCGCGCTCATCAG
GACTGAGAACGGTACGTCTTCGGGGTCGGATGAAGAGGGAT
CGTCAAGCGGCGGAGAGCGTCGTCAGAGTCAACAGGCCCAG
TGAGGACGCGCAGGTTGGCGCAGCGGCGGCCGACACGCTCC
CCTCGCCTGGGGTGAGGTGGCTGCTGGGTGCATACTATTCC
CCCTTCGGAAACTACGTCGTCCAGTATATCATCGACCTGAA
GGAGCACGCAGCAGCCGTGTCGGTGAGTGCCCACATCCACG
AAGATGAACTGCGAATCAGGCGCCGTGAGCTTGTTGAGGCA
CCCAGCGGCGCGGCTGGACTCGTGACGATGGATCCCCAACT
TTTTCAGGCACCTGCAAGCACTGTAGCCCCTAGCACCGGCA
AAACAAGACATTTATGAGCCCGCGCGAGGAGTTGCTGGCAC
GCATCCGACAGTTGCCAGGCCATCGTCATCCAGTGCCTCGT
ACTTCTCAACACGAAGCAAACCGGCAACAGCAAGGGGGCCG
CCGCCAACAATGGCTCCAACCGGGGTCTTACTCTTGTTGCT
CACTGGCTCCACCGAAACTTCAACAGAGGATCCACACGGCA
CCACTTGTAGATGCGCGACTCCGTAAAGCGCAGCGAGTGTT
GACGATGCCCTTCATGGGCGCGGGCGTCGTCGACCTGCCGC
CCACCGATGCCCAAGTCGCGCGGCTTGGTCTCTGTACGTCG
AAGGCCGCCGCCTCGACCAACGGCGCAGACGACTCTGGGAG
TGGTGATGCCTCGAGGGCGGCGACGTCGTCTGCGGGTTCCT
CAGCTGTTTTTTTTTTCCAGCGACGTCGTACATTAAATCTC
AGCCGCTACCACAAGGGAACCTACACCCGCAAGAGGCAGGA
GAGGAAAAGCGCGCTATTCGCGCTCGCGACGAGCGAGGTGC
CGAGGCTCCGGGGGCCTCGGCTGCCCCAGATTTCTGCTCCA
TGAGCCGAGGCCCTACAGCGCCGGCGCCAGATGGGGCGGAG
AAGTACCTCAAGAAGGGCTCCGGCGGCGTGCTGAGCTTCGG
CTCGGGGTCCACTGCGCAGACGGGCCAGTCAGTAATAGGTC
GGGCTGGCTGGTATGATCGGCGTCGCCGCCGGCGGGCAGCA
CAAAGGGCCCTGTCCTCCTTCGACAGGCCTCCCGGCGCTCG
TTGACACCTAGGCAGTTACACGGGCTCCAGCGGGATATCAG
CAGGAACGGCCTGTTGGGCGCGTTCCCTCTGCCCGCGTCAC
GTGGATGGAGAACTGTAGCTCTTGGGATGGAGGTTGCGGGT
CCCTCGCCCTTCTCCCCCGACGGCTCCGCCCCCGATGGGCT
CTTGTACGTCTCCTGGCCGGCGGTGTCCCACAGGCTCAGTT
GCAGATGCTCGTTGAGTTGCCAGCAAAGAATGGCCAACTAC
TGGCCAACTACAGTTAATGCCGTAATGCATAATAGTACAGC
GTTCCCGTTCATAAAAATCTCCGTGACATCCCACGCCTAGA
AATCGTAGTCGGGTTCCGCGCGGTTGGGGTAAAAGAACCAA
TGGCCTGGCTGGGGCGAAGACGGCACTTGCGCTCCAGCAAC
CACCGCCGACCAACCCTCCTCCCCCTTCCATCATCCTTCTT
TCGAGGACCTCTTGTCCAGCCCGGTGGTACTCGACGATGTT
CCAAGTTCCTTCTCATGATGCAAAACTAGATGCAAGCCAGA
CATACATCCCCTCGGACAACCCTGAAGATGGGCCGGGCTCG
AGTTGGTCTGCCACCTCAGCCCTGCAAAATAATTAGCGATT
AGGACGTGCCTCTTCTCGGGCCCAGCAGCTCCGAGACTGGA
TCATATTGGCCGACTGAGCGCGGCGTCGATACCAAAGACTA
ATTGAACTTCTCATCCGTGGCAACGGCAACGCTTGATATGT
TTCCTGTCTCCAAACATACCCGGCACAGGCTGGCTCATCGT
CATATATGTGCTTAAAATACCGCAGACGTTTTATAGATGAA
GGATGAGCAGCTTCTCATGACTGTGCCGTAAGTTCTGCGTC
GACAACTTTGGCGGCGGCGACGAGGAGGTGTCGCGGGTGAG
CCCGCCGCGGCGCTCAAGCGCAGGGAGAACACGACGCCCCT
GCCGTCCAGGTCGGCGCCGGCGCGCGCCCGGGCCGCAACGT
CATCGGCACGACGGGCCCCTCGCAGGGCAGCGGCAGCCGCG
GGAGATATGTATGAGGCGGGCGGAAATTACTTGAATGGAGT
GTGTTCTGAACAAGTAATTACAAAGACGGCGGGATGAGTTG
GTTTCAGGCAGCAAGGTGTTCTGAACAAGTAATTACAAAGA
TGCGCACCTCCCCGCGCGCCCGCGCCCTCCTCGGCGACGAC
TGTTGTACGATTTCGAGGGGCGTGGATGTGGTGATGGGTGG
ATATCTCTCTGACGGATGGTCACAGGGGATGGGCGGGGAAG
ATGAAGGACAACGGACACGGCCCTAGATGCTGAACTGGCTG
GGGAAATATCCCGCAGCGCGCCTCACAATCTCGTCCAAGAT
CAGCCCGCCAGCGATGTCAGCGACGGCGACATCTCTCTGAT
AGAAGAAGGTGCTTCAAACACGGCAGGGTGTCTCGAGGCGC
CCGGTACAGCTCAAGATCCGCCTCAAGACGCTTCTCGACAA
GAAGCCGAGGTTTGTCAGCCCAATGCTTGAACTGTTCTTGT
GACGCCCAGGAATCCTTGGTCTGTACCACTAACGTTGTGCC
CAAAAAGGTGCGTGCTTTCTCTCCAATCACTCACTGCCTGA
GCAACCTCCCGGGTCTGGCGCCGGAAAATCCCTTGTGCCAT
CACGACCATTGGACGCCAGACCGCAGTAGTCGATGCAGATT
TCACATGCGAATAGCGCACGCGCGACGTCATGATGCGAGCT
ACATCTCCTTCCTCCAAGGGCATTCACATGCGAATAGCGCA
GCAGAGCACTACGACAACGTCGGCGCGTACGAGGCTCGGAC
CCGTCTGCAACCTGCAAACTCGGACGTGCAGTGCAGTGCAG
CGCCTCATCCTCTTATAGCGCGGCTGGGCGATCTGACGGCT
GTCAGCCCGTTTGACGGCGGCGGCGACGGCAGCAAGCTGCT
GCTCACGACGAGCACGTCGGCGGGCGCCCAGGCGACGAGCG
AAACTTGGTCTCGATAATCCCGGCAACACCGAAATCGCAAA
CCCACTCCCGACTCGCAACCCTAGAGCGCTCGGCAGCCTGG
TGCGCATGCAGGGCTTCATGCTGGTGACGGTGTGTTGTTAC
TGCCAGTTGCTCATGACCGTCGCAATTGCTGTCAACCGGCG
GCACCATGTCGTACCCGACGCGATCTCTTTCGACGCACATG
GGCGAATGTCTCTTCATCGGCGGCTCCAGCCCGAGCCCAGC
AACGGTCTTGATGCTTTGGTCCGCGAGTCCCGCCTCTTTCG
GAGTCCCTCGCTGGACCACCCGGCCGCGGATATGTGCGCCG
CCGAGTGAGCAAGATGCTAGCATCGGAACTCCAGACGACCC
AGGTCGGAGGTCGCCAACCGCGGAATCAGCTTGTATGCCTT
CACATGATTTCGGCCTCGATCACGGCCATCAGCAGGCTCCT
GACGGCAAGCTCATCCTCGGCAAAGACAGCGACGATGAAGA
ATGCGCGGTGGCCGTGGTGGCCGCGGCGGTCGTGGAGCCGG
TCGGTGGCTTCGGGAAGCGCCGTGGTCCTGATCCTTGCCGC
TGGGACTTGGGTATCGGCTCCGGCACTCCGTGTGGGACGCG
CCGGCACTCCGTGTGGGACGCGTGCTGGTTGCTCTGGCGGT
CACTCAGCCAGTCGCTAGCGCTGCACCCTCTCCCGTGCTTA
GGTGGTCACAGCAGCGGTGACGGGGCTGGCAAAGGTGGGCT
AATCAAGACTGTCAAGGTGGCGGTTGGATGAAACTTACCCT
ACGGCGGCCAGTACTCCTCCCAGCAGCAGATCGGCATGGCC
AAGGCCATCGATACCGACGGCCTGAGAAACGTTGACGTGTT
TCCTCCGCTCCGGCGTCACCCCCGCCCGCATCGCCCCCTGC
CAGGACGGGAGGTTCAAGTCCGCAGTGTCAAAAGGCGTCCT
GTGCTCGTCGTACGAGCAGACGCTCGGCTCGACGAAGCGGC
CCAGGTGCCTTCGACGAACTCGGGGATTGTGACGAGGGACT
AAGGGCGGTCCGTGTTCGTCCTCTGGCAGCTCCGGCATCAG
GCAGGCGGACGAGTGGGTCGCCGCCGGAGCCCTGGCCTTTA
TCGGGGGTCAGGATGGTCTGCAGGCCGCCGATGACGGGGGT
GAGCTGCAAGGCACAGAACCCGGCGAGCACGCGGTACCTGT
CCTGAGGCTGTCCCAGCCGCCGCGCACGCCGCCGCCGACCC
TTGACGAGCTCATCCAGCTTCGGCTGGGCATCCTTCCACTC
GCGACGTCCAGCAGCAGCCCCAAAGACCACCAAACCGTCCA
AAGGGAAGACCGGCGAGAGGCAAGGGCAAACATACTCAAAA
CCATTTCCATCGCAAAAATGCAATTCTAATGGGGAATCTCA
CAAGCACGATCGTTCCAAGTCGTTCCCTTTCGTTATTCCCA
ACGCCGATGAAATACGGATGCCCTCGAGCATCCCGACCCCG
CGAGGGCATCCGTATTTCATCGGCGTGGAAGCAGCCGATGG
GCAGAAGCCGCACTGGCTACCGTTTCCCTTTGCCACACGCT
TGTTGCATGCAAAACGGCAACGGCCCCGCCAACGGAGGCTG
GATTTCAGATCTGAACCCTGCGCTGTGGGGAGCAAATGCCG
TTCTTCTACCGGTTCTACCACGACGTGCTTACAAACCTGGG
GAGATCAAAGGTCCACCCAGCGTTGTTGAAGATGTCGACAT
AGAGCGATGGTCAACCAGTTCAACGACGAGTACAAGTGGCG
GGAAATGGGTCGAACAACAGCGGCAGTCGTGGTAACGCGAA
CTCCGCCATCTCCTTGTTGCCCCTGAATATCTCCCCCGTCC
GTCAGCTCCGCGACATCTGTCAGAGGTAGGTCCTTGGGGTA
CGGTCTTCCGCCCGCGCGAGCGAGACAAATGCCGCGGCGAT
GACGGGGTACCTCGACCATGCGACTACACTCATCAGGGCGC
CACAAGCTCGAGGCCCAACGCAGCGTCGAGTCCTCAGCCGA
CTTTGGGCACGCACAGGCTGCAGCCTAAGAATGCTTGGTTT
CGGACGGCGTATGAATGCGACAATGATTAATATGTTCAACA
TCGTATCCCCCGACTTGGAGCCTGGCAACGTACTTGATTGC
AATGCTCAAGAATCATTGCGCATTGTCCTCAGAGCTCACCA
TTGATAGCCTCTGGTTGCAGCGGAGATATTCGGAAGAAGGG
GGTGATGACGACGGACAGTACGGAGTATTCGTAGTCCAACG
GAGTGTCGGGGTGAAACGCGCAAGCTATAGTGTGAGCGCTC
TGCCCGATACGCGCTGTTCGCGGCGAAATGAGCGCTCACAC
CAGCTCTCGGTATCGGCATTCGGTTGTCGCATGGCTCTCCG
CCCCGGATTTCGGCTCCGCGCTGCACCTGCTGGGGTCCCCA
GTCGCGGACCTGGAGCACCACAGCCGCGTCATCCTGGACAT
TTTCAGCGACCCCTCCATCGCTGCCCCTCCATCCTCCATCC
GCAAAGGGTCGTGAACGAAGCGATAGTTGGGCGGGAAGGGA
CGCGGCAGTATTAAAATAGTCATACTTTCTACAAAGTACAG
CTAGAGTCATTAAAAGGCCACAGCGGCATCCTACATCCCCT
CATGAACCTGCACGATGAGACGACCATCGTAAAAAGGCACG
GGAAAGTCTACGAGTACAGGCCAAACCTCCGTGCTGTTTAT
CAGCCCAGCGGGAAGGAGCTCTGGACGCGAGCTCGCGCCAC
TGCGCGCAAATTCCTTGGTTCTGGTGGCGAGGTCGAAGCGC
ATGCTCCCTGCTTGGCTTGCCTGGCCGTGGCCCGTGGCCAG
GGTGCTTCCACTGGGGTGCCCGCCATCCCGCACTGGCTGCC
AAGTCCCACATTGAACCAGACCCCGGACGCCCCCTCAGTCC
CGCCACGGCCTTGTACGACTCGTTCCCGGTTCTAGACTTTG
AAGGCACCTCAGCAGAACGCCGCCAACGCTGACGACGAGAC
CTCAAGTCGAGGTATGGATTCGGGGAAGCGGCGCGCTCGAC
TCTGCGCCAACTTCCGCCGTCGAGCGCGCCGCTTCCCCGAA
TTGAGCAGCTCATCTACCTGCAGGACCGACGAGATGACTTG
GTTGGCCGAGCGCCGTTTTCCGTGGCAGCTTGTGCGCAGTC
CCCTCCATCCTTTCCGATACCCATACTTTATCCAACGAAAC
CGCCCTATCATAGTGGTCGGCAGCACGAAGAAGGAGGACAC
GGGCCGGTCCACTCCACCCCCCCAGTTGCAGAAAGGCGAGC
GGCCTTGCCTTGTGCCAGCCCAGCACTTCCCGCTCCCGCGC
GCCCTTCCCTCATACGTACTCGTGACTCAAATTATTGTCCA
CCAGATACCGCCGGTTCCATCACGAGCAGGGAAGCGGAAAG
AGCAGGGAAGCGGAAAGTGGCGTTGGGACCCCAGTTGCCAG
CAAGGTCTGGGCCGTTCCCACGACCAAGGTACGTGATGCTC
TTCTCCCCCCCTCTCGCCGCCGCCGCCGCGCGAGCGAGCGA
CCATGCTAGTGCGCTTCTGGCGCTGGCTGGAAGGCATTCCC
TTCAGCTCGTCTGTCATTCTCTTCAACAAATGGCTCCTGGA
CGAACTCTCTGTCCGGCTGCCCGTCGCGTCGAAGCTGCACA
GCCCGCGGCCGGGTTGGACTCGGGGTCCTTGATCTTCTCGA
AGCCGGGGGTGGTGGGTGGGCGGGCAGCAAAGCATCAAACC
CTCTCCTCCTCCTCCCACCTCACACACAGCCGCCATGGCCC
GATGGTGCACCGCGACGACCCGGATAGCAACAGCGAGCAGG
CCGCAGCGACGAACAGACGGCCTAGATACGGGAGACTTTGC
AGCGGGCAATTGAGAGGCTGCTAAATGGCAGCGAATGTACA
AGGGCGTCAGCGAGAGCGGGCGTTACGCGTGCGAGGTGTGC
GCCCTGCTCTCGAGCGACCCCGGCGACATACACGAGACCAT
TGCCGTGCGACGGCGCATGGCTATTGCAACGGTCAGCATAG
ACACCTGGAGCGGCTGCGGGCGATTGAGGGTCAGGATCCGC
TCGCGGCGCAAGGGCGGCGGCAACGGCGCACAGGCGTGGGA
ACCGCCTGCACCTCGTTACGCTGCAGCATCTCGCCTGAAAC
TTGCCACCGACCCGACGCCGCGGCTGCACCCTGCACCGCAC
CTCGAAGAGGAGCTGCTGGCCGGTGTCCAGAAGCGACAGCC
ATTACGTTCGTCGCATCCTCCCCGGTGCCGATCCTGAGCCA
GGCCGATGATGTCTCCGACGCGGCCGACAACTAATGAGGCA
TGCATCCCCAGGGGTATGCGCCAGGACAGGTTGCTCTCGAT
TGTGCCGAATCCTGGATGGCCCGTGCTCCACCTATCTTCGA
GGGACGGGAGGGCTAATGTGCGGATAGGAACGACATGAAGG
CAAAACGACGTGCCCTCGCTCGTCACCTACCGCAACTATGC
TACGAATATCTTTGTCTGGACGTATCATTGGACTCTTCTCT
GAATCGTCGCGGTCGTGCGGCGCTTCGTTCAGAACGGCCAG
GCAAGTCGTCCTGCAAAAGTCAGTCGCCGTCACGCGCAGGA
CGTAGAGCGCCACCTCTTCGCTGTAGTCTATCAGGCGGGAA
GAATCCCCGAGCAGCCCCGGCGGACCCAATAAGACTGTTGG
CATCATGGGTAGCCCTTGGGCGATCCCGGGTGTTGAGTCCA
AACAAGGGAGGCGAGCCGAGCTAAAACGACTTTTCTGCCCT
GCCGTGGAAAAAGGGAACAACGGCGGCTGCGAGGCAACGGA
GCGGCCATGAGCAGGCCGAGCGGCTGCGTCGTGGGCGGCAG
GTCCACCAGCGTCCGGATATCGCCCTCCTTCAGCGGGCTGA
ATTAAAACCCCTGCAACGCTCTCCACTTTTCAATCGACGAA
GCGGTATCAAACAATAATGCCGTCTTGACTCGACTGCTTCT
TCCTCCTCCCCTCCCCCTCCCCCTCCCCCTCCCCCGAACTT
CGAAGTCTTGACCGGCTTCTCCTGGCCGTCCAACGTTCTGA
TGTGGTGTCTTCAACACAAGCATAATCGTCGACCTGTCTAG
GTCAGTTGTCAAAGAAAAAGCATTGTGAAGATCGTCTTGTC
GTAGATCGCCAAGGAAGCCGCGCGCAAGTTCAATCCCAACG
GTTGCAATGCCATTCGCGGGCAGCGCGGCCGATTCGTACCT
TCTGAGAAGTCGATCATCGTCGACGGCAAGCAAGTCCGTGG
GGCAGCAACGGCGGCAACGGCGGCGGCACCAAAGACCAGGG
AAGACAACCGAAACCCAACACTCCGACGCAACTCAGCCCAC
TCTCTTCTTCAACTCGTCGTCAAGTCTTGTCTCTTAAGCCC
CGAGTATTCACCGTAGTTGGCAAGTTCATCGGCAAAGCCAG
TTTGATGGGACGAGTAGCTGCGCTCCCAGGAACAAGGGGGT
CGCCCTCTCCATCTCGACCTCGCCGTCCGCCTCGTCCCGCT
GAAGACCGGAAAACCTACAACCTGGCGATGAACTATATTAC
AGGCCGAATGCGACCGGAGGCGCTGTCAACGCTGTAAGCTT
GCACCGATACTTGTAAAAGCCGTTTCCACCCATGGCGCCCC
GCGACGGAGAAGAAGAAGCGCAAGGAGGCCATGAAGGCCGG
GTCGTGGCCCTCTAGTCACGCGAGCCCTCAAAGCAGCCGAG
TGGGGGGGGGGGGGGGGGCACGGGCAGCACCAACCTTGGCA
CGTCCACCGCGGGCCCGTGCCGTCCAGCGACGCCCCCGACG
TTCGGCCGCCTTGTCGGGAACCTCCCCGGCCTTCCCAGCCG
CTGCGAAATCCCGTCAAGATCGAAGTCAGAGTCAAGATGAA
TTCTCGTCTCCAGGCATGGGCCCAATGGTCGGGACCAGCCA
CAGCATACAGGGGTGATGGTCGGGTGGTGTCGCGTGTAAGT
CACCGCAACTCTCCTCATCGCCCAACGTCCTCCCACGCCAG
GGAGGAGCCCACTGGACTGGCGGAGTTGGAGGAGTATTTGG
GGTGGCGGTCGGGAGCATCGCGACGAGAGGAGGCATAGAGA
ATATCCGCAGCCCAACTTTACCTTTCCCGTCACGCCGCCTG
GCCGCCCCTGGTGGACGACGCGTTGCCTCCGTTCATCCCAG
TCATTACATCCTCAAAACAACTGTCACATTGAGTTAAGGAG
AAGGCGGATCGTAAGAAGCTCTACCCCAACTTCGGCAAGCT
GAAGGGGGCTCAAATCCTGCCCTCAAGAAGTTCCAATCGCT
AAATAAGAGCCTTCCCCCCCCCCCCCCCATCACATGGCGTC
GAGGGTCGATTGGGTGGACGCAACATTTGCCAGATGAAGGT
GGTGTCCGATACAAGCGCGGCGGACTCGATCAACGCGTTCT
GTCCAGCCCATGGCCCACGACGAAGTCTACGTCGCCGAAAT
CTGGGGCTCGACAGGAGCGGCGACGACCGCAGAGAGACCTG
GCCTTTCTCCTGGCGATATTCGCAGGTCTCTCTGCGGTCGT
CTGGCCGCAAGCATGCTTCGCCTTGCCTTTCTCCTGGCGAT
AGCCACGAGCTGTATACTGACGATGGTGATACCGGCGGATG
CGGGATCACTCAGAATTGCCCGGTTGTTTCAAACGGTTGAA
GTCGACGGACGCGACCGAGTCCCCGGCACCCTCTGAGTCTG
CAACAAGTCGGGTCAGAGGACAGGGAGATCAAGTTCATGGC
CTTGGTGGCGATTCTCTCAACTATCTCATCATGGATGACAT
CAACCATCGCCACCGTCATGCGATTCCAGAGCCGCACCGTC
TTCTGGACGCTCTGCAGTTCCATGGCAAGCAGTTCCTCGAC
CTGTCATGCGCCTTGAGCTGCAAGGCAGGGTGCCGAGCAGC
ATTGCCGCGAGGTTCCCTGGCGAGGTGTACCCGAACTTGAA
AGCATCGTCAACGGCGAAGGCCGTCGCGAAATGGCCATGGT
GATGTACTACCTGCATCAAGCTACGTGCGTGCCAGACGCAG
CTCCGCCACTGCCGCGGCCACGACCACGGCCACGACCCTCT
TGGGCACCTGAGTTAACCACCGGGTACAGGACACTCTGGCC
TCGCAGCCTCTTTCACCAGCCTGTGCATTCGTGTCAGCACA
TCTTCGGTGTTAGATGAGCACGCTGCTGACCAGCTTTAGGT
GTCTGGCAGGCTACGTCACACGGTCGGGCCTCGAGCTGGAG
AAATCACAACCCGGGACTTACGCTCTTGTTGGGCGGAAGCG
TGTTCCCAAGAAACCCAAATCACAACCCGGGACTTACGCTC
AAGTTGTCATTATAGTTGTTCCCAAGAAACCCAAATCACAA
CCTTCTCGGCGGCCTAAGCGCCGGCATGTGCGTCATCCCCT
CCCAGAGTCCACGAATCACTCGCCAAGATGGTTCAGTCCGC
TGGGGATCTTGTCACCCAGGCTGGCAAACTTCTCGTAGGTG
CTCGAGCTGCTCGCGGACGGCGGCGGGGCCGTCGGTGACAG
CCAGCCGAACCAACAATCCCCAGGTCAAGGACCGTCAGTCC
GGAACTTCCAAAGTCGGGCTCCCAATCGGGAGCGTAAATGC
CCATGACCATCTCAAACAATCACGAGTTGAAAAAGGATCAA
TTCAAGTCACTCATGTTCTTCATCTTTGGCTTGACTGGATC
TAGCTTTGTGTCGGCAGTTGCGTCCCCGCGCGGGTGCTGCC
TCGTCGTTTTCATCCTGTTGCTCGGGCATAAATTCGGCCTG
AGCGGGAGCGATGGGCAGCGCGAGAGACAGCGGGAGGGCAG
GGAGGCTCGGGGGACCTGCTCGGGGATGTAGAGGCCGCCAT
ACAATAACAACGAACGACAACGACAACAGGGACAGGTCAGG
CGCCCGGGAGCTCGTCCGCGCGCGGCGCTCGTCGGCCCGCC
ATGGCTCAACCTCACGGATCCTGTACTGAATCAGCGCCGTC
TATCGCATAAGGTGGTTATCCTAGAACTAAACGAAAACATA
TATAATTGCCTATCGCGCCACTATCTAATAGTGCTTGCATG
TTAGATAGTGGCGCGATAGGCAATTATATTTCACTAAGAGT
AAAAGGAAGAGCTATATGCGCTCTAAAATATCGAAGGAGAA
CCCTTAGGTAGTTATAAACGCGAAAGAAAGAAAGAGTAGCC
TAACTAAGAATAAATAGTTCCTCGATTATAATAAGTAGGAT
CTCAAAGCAGTCGTGGTCTTCGGTGAAAACGGCATTATGTC
CGCTGTGCATGCGATAAGCTCCTTGGCGCCGCAACGGGATG
CAATCCTCTGCGCCCGGCGGCGGCGGCAGTGGCGACGGCAC
GCTTACGAACCCCACCCCCACATCCCCCCAAGCTGTCCTCT
AGCACGTCTTTGGGCGCACTCGACTCGCCCTCCAGAGGTTG
TGGGACGCCTTGAGCTGCCGCACAGTCGAGGGAACGCCGTC
CACAGTCGAGGGAACGCCGTCGAGGTGGCCCAGCTTGTTCT
CAGCGTAGCCATGTGTGGACCGCGCTTCTCCCTTGGGGAGA
GGTCTCACCTGGCTCCGTATCATCGCCATAATTTGCGCAGC
CGGGAGTATCCAATCAAGAGCCCACTTTGTTTGTGTTTATT
CTCCCGGTTGCTGTGCCAACCACGCGGCCCTCCTTGGAGTC
CTCATGATGTTTACCAAGGTCGGCAAGAAGCACCCGGAGCT
CGATGTGGACATGGGCGATGCGACCGATACCTCCAAAGCTG
AATCATCATGAGCACGAGGCCTCTGGCGTCGAGACCACGTC
GGCCTTGAGCTGGACGACTTCGGCGTCGTTGATGAAGCCAA
CAACGGCGGAGGATTTCGTTCGCCATCTTCGCCTTGGATAC
AAATCAGCCGTCGACACAACCCAACCGGTAACGTTTGCCAG
TTCGTCGCGCTGGCAAAGGGCGCCGACTACTCGGCCACCAA
ATTAATGCTTGCTAGAAGTTCGTAGTAAATATAGTTCCTCT
ATAGATAAGGTAGTTAAGTTCTACGCTATATAGCTTCTTTA
TTAACTAGAGGACTAGCTAACTACGTTAGGACGAGAACGTA
AGATATGCTATTAATTATAACTACGATAACTACTTACAATA
GAAGCTAAATAAAGACTTAACGTATACTATAAGAAACGCAT
TACTAACTCGATATACGTATCCCTAACTTACTACGCTTATT
ACTATTGGCCATGGTCTGCCCTCGGACAACGAAGACGAATT
CCGTCGAAGAAGTCTGGTTTCGGCCTCACTGCGTCCTTGTT
CCTTTTAGCTACTACGAGAACTTTACTAATAAAAGAGGGGA
TATTATTAATACTATACTAGCTTTAATAGCTACCTTCCTCC
GATAAACTACTAAACTAGTACTAGAATGATTATATTTACCC
ATTATATATCTCGTTAGGCCCCCTAACTACTATATTATCTA
CGACTAGCCTTATCGCATCTCCTCGGGCGTTACCGTCGCCC
GAGATTGGTGGTCTCTCTCTCGGAGAAAATGCTGCAGAACC
TGCCAGGGCCAAAATTGGGCCACGTTGGATTCTGCACAGGT
TGCCGAGCATCTTCGTCTGACGCCACCATTCCAACGCCTAA
AAACAGTGAGGCACCTCGTTCGTTCGGGACAATGCGTTCGG
AACACATTCATGGTCATGCGCGTGTTGTCGCCACCGGCTGC
ATGCTCTGCAAGCCCTGGCGCAGCTTCTCGACGGCCGACGT
CGGGAGGACTACGCCGAACGCATCCGCCGGATGAACAAGGC
TTGACCTTCTACTCCCCCCCCCCCCCCCCCTTTTCGTGGCG
AACCCCTGCTTGTACATGCCCGGTGCAGGTATTTGGTCATC
TCGGGCGTCATAACATGGCCCTCGAACACCGAAGAGATCCA
CGGGGGCAAGCCCAGGTGGTCGAGGAGGGCACCGTACGGCA
AAGACTTTGTGATTTATTAGCATAACCTTTAAAGACATCAG
GCAAACTGCGGAACGCCGGGCAATGTTTGCCCTACGGGCGA
GTAAGAATGCTGGGAGGAATCCTGGACATAAAGGATGCTGG
TCGGCAGGGCTGTGCAGCCGCGCGGGCCTTGGGTGCAGGAG
AACCTACCTTGACTAACCATCATCGGCGCAGCTACTACACG
GTCTGGCAACCCTCTTTGTGCCCTACGCATGTGAAAGCTGC
CTCTGAGCATTTGCTGTGGGCAGCAAATCCATTCATCTCAA
AAGCGAGGCAGCCACCTACACGTGACGGAAGGATCGTCCAT
TACTGAACATGAGCTCCCATCGTAGTGGACTTACGTCTTGC
CCCCGCGAGCCCGAGGGCCCCGTCGCCAACGACCTCGACAC
CAGTCGAGGACCGTTTCGGCCGGTGACGTTCAGGGGGGGGC
CCGGTGCGTACGATCGGCGACGGCCTCGGCTGTGAGCGTCT
CCTGGTGCTTACGATTAACTCGCGACAGTTTCCGCCGACAA
CTGATCCACTGCGTGACGAGCAGCCCCGGCCCGTCCTCGTC
ACATGGCCAGCTGGAAGAAACGGCGTTGATCCGCGTCAAGT
CGTCCCCCAGCCCGCCCGCCCGGGCAGCAACATGCAGCGGC
GCCCGTCTAATAACAAACTACCCTCGCAGTCGACACCGACC
CAGGTCGTCATGCTGGTTCCCTTGGGAGGGCGTGGAACTGG
GAGGGTGTCGATGATGTATTCGAAGCCGCCACGCGGGCCGC
GAGAGCGTTTTGTGTAACGGCGTTCGGCAGGAAAACAGGCC
ATCGGAAAGTCCCGCGGCGGCAGCGGCAGCATCGGCGGCCC
CGTGGCGTCGGCCCGCTGGTCGAGGAGGCCGGCGCGGGCTA
GAGCACGAAGCGGATGGCGCCGCGGTCGATGCGCACGGTCG
CCTGGCAACATACTCCAAAGCATACACACTGTGGCACTAGA
GGGGATGGCCAACCGGTGCGCGAGTCTATCTGGCCTTGCTG
GTCACCGCCGCCGCTGCTGACGGCACTGACGGAGCTTGCCG
GTCGTCGGCGGTCTGGGCCTCGAAGAGGCGGTCCTTGCAGG
AGCGTCCCGTATCGTGGCCTCTCACCACGCGCAAATGCGCG
CATCGGCACGGATATAGCCCCTGGCAGGGCGGTGCTTGCTC
ATCAACATTGCTGGTTACCTCGTCCGCTAGAACAATCCGGC
GCATCGAACTCATCGCAAAACGGGAGCATCAAACGAACGAC
TGCGGCGGCAGAAATGGTCCCCCGAGCGACCGGAGGGCCTC
AACGACGATGGCTCATTCGACTATGTCGGGCGAAAAGATTC
AACATTGGGCCGGGCACGCGCGTGTTCCAATTCTCCGCGTA
GTATCCGAAGCCCTCTTTGCCTTCAGGGTCCTAAGCTATAC
GTCCGTAGGTACCTCGATGGCGAGGGCTCGAGTCATCTCAG
CCCAACTGCAGCCCGCGCGTCGTGCTTGAACGTCTTTTCCC
CGAGATCTGAACAGATATATCGGGTCGAGCCGAGCGCCTTC
CGAGGCCCTAGCGGCAGCGTCGCAGCCAGTCGGACGAGCAC
ATGTCGGCGCCCAGCATGAACCGCAGCAGCGTGTCCTTGCC
GTCAGCGCGCTGATTCTACCCGGCATCTCCTTTGCCATGGG
GGGGCATGGCACGGAGTTTTCATAAGTAGACACGGAGTGGT
GGGCGGCCTGGCGGACGGCACGTTAGTACACCGACCGACGA
GGATGGTGACAAGTCAGCCGCGTCCGGCAGCGGCCCCTCCG
CGCCGCCGCCCACTCCGCCGCAAAGGACCACGCCTCGGCCC
GGCGGCATGCCCGACCTCAACAGCCTCATGTCCGACCCCAA
ACCGCGGCCAGCGCCAGCACCAGCGCCAGCATCATCACCAG
GCTGGCCGCGGTGCCGGCAACGGCGGCAACAACTCGCAATC
GCATCTTCTGTAGCCGGGGACGAAAATGAGCCTCCGCCAAA
GGCATCTCGAGCTTGTGGCGCGATTCCACACTTTCCGTCTG
TCCGCCCTTGTCATGATCGGCAGCAGTTTGCTCAGAAGACA
TCTCTGGCCAACACGGTGATCCGTGATGAGGACGTCGACAA
GTTCAGAAACGAGCGTCGAGCTGTTGAATTGGAGAACATTG
GCGGCAGGTGATGATGAACACGGGCACCTCGCCAGGGTCCA
GTGGAGCGTCACGTTGGTGCCGGCGCTGCGCACTGTTAGCC
TTACCCCGACATCCGTCTTCCAGACGCGGCAATTCCACGTG
AGAATCGAAATTTCCTCCCGCAGCCACGAGCTTCTTCCCCA
GCGATGCGTGCAAGATGAGCCGGCCATTGACGAGTCGCCTT
GGCGCAGCCGCTCCTTCGAACCTCCCAAGCCGTCGCGCCCA
GCGGCCATCGCGACGATCGCCCCACCGAGTTCTCGTTTCTG
TGACCGAGCCCTCTTCATCGCCGCTGCTATTGGGCCCTCGG
TCTCGCCCACGCAGCGATGGCGGCCGGCTCCAAACGGCAAG
CCAGGCAGATCCCAACGGTGCGGACGCAACCCAAGATGCAC
CCCGCCCAGTCTAACGCACACGGGAAGGGCGTGGCCTGTCC
GTCTCAAGGCCACGAGGCGACGGCGCAGGCACGCCCCTGCC
ATCAAAAAGTAAATGCTCATCATCGTCAATAAAGTGTTTTG
GAAGTTTGAGGCCGAGGATACGGTTCCGGATGGGGCAATCA
GCGGAGCAAGACGACGAGAACGACAGGACTTGACAAAGAAA
TAGCCCCGTGTCTGGGTCCGCGAAGGCGAGAAGACCATGTC
CCCAGCGGCTCTGTCGGCGGCGCTAGAACGATGATGCTGTT
AGCTCGGTCCACCAAGCGGCCTTGTACCATGTATGTGTATG
TCCGTGGTCGTCGGATCGGGCGGGCTGTGTTCGCAGTACTG
CACCACACGCCTTGTGGCTGCGCATAAACGGTGGATGCCAT
CCTCACGAGATCTTCAACGGCCTAGCCAAGCGTCCAGACGC
GAGCCGCAGGGAATGTGGCTCACGGCAATCTTGGACAGAGC
TGCGGGTTGAGATGTGGCGGCGCTCGCAGCACGGGCGGTTC
AGCGCTGAACTCTACGACAACGGGGTTGACCATCACCAACC
CATCACTGATTCCAAGATGTCGACATGGCGCTGGACGCGAA
TGCTTCTCTCGATCCGCGGGCCCAAACTCGCCATATCCAGG
CACCGAGACGTGCCTCGACGCCGTACGCAGCCTGGCGCCGG
AGCAGCTTGTATCTTCACGTCCTCGGAACGGGCAGGCTCTG
CCAAGTCACTTCGAGACTTCCTGGAGCAGCTCATGGCCTGC
TCATACTCCTGGTCCACGGTCTTGGAGAGCTCCTTCTTGAG
GATCGTTCCGAATGCCATTGCTAAAGAGAAGGACAATGGTT
ATAATCGTCAAGATGCGCTTCATAGTCTCCACCTTGGTCTC
GCTGGAAGGAAGGCCGCTGTCAGTCTCGACCTGAACCTTCC
GACGTCTGTCGAGCCGTCGTCGCGCGGCACCACCGTCTCTC
GCCGTCTTCGTATTTGCGCCCCGGCAGCAGGTTCCACGGGA
GGACCATCCAACGCTCACGACGTACTTTGAGGGCGAAATCA
CATATCAGGAGGTCCAAGGACGGGGTCTTTTACATTTGTTA
TCGAGGCATGGGTGAGCGGGCACGGAGATTTCCTGCTCCTC
ACTCTTGCGGCCGCCTTCGCCGCGCATGCTTCGACCGTCAA
CCCTCGACCGAATGGAGCCGCCTCAGAAGCCGCGAGTACTA
GCGGCGGGAAACGCGCCGGGCATATTCGACGAGGGCCCGGC
GTATCTTCCCCCGAAAATTGCGAGGCTGAAGGTAATGACTA
CCAGTACACAAAGAGGGCAGCTACGACGTTGAAAATGCAAT
ACTCGGACAGTTCCGACTGTCGCTACTGCGCCATGTCCGAG
AGCGCCCCGAATGGCACGACCTGTGGCGACTATCTTTCGTC
CACATCAGCGCTCTCGATGGCCGCGATGACCATGTTGGCAA
CGGAACAGCATCGACATGACCATCGTCGTTGTGAAGCTGAT
TCGTCAGGCTGGGGTCCGTCCTGAGCATCACGAAGCCTCGC
GAAGCCGTGCGTGTCGCCCGCGATGGTCTTCAAAAAGGTCG
CCCGACGCTCTTCTGGAAGTCAGTTGCGGTGCCAAAGCCAT
GCTCAAGCCATGACGGAACGCTCAAAGAACTCAGGGCTCTG
TGGGTGGCAACAAGAGGCCACGGGCTCCACAACGGACTTCA
ACGATGTCTACCTTGCGGAGCATGAAGATGAGGCAGATGAG
GATCAAGTGGCGGGACGCATCGAGAACGAGCGGCGAGGTCG
GTAGAACTCTCTTTGGCTACCAGCGATGGCCGAGACTCGGT
TCTCAATCGACTTTATCGCACCCTCCTTGCGCACGCTGAGC
ATCCATCTGACCATGCGCGGCGGCCAGATGTAGAAAGGAGG
AAGGTATCCCAGGCCATTCGCGCGCTTTACAACACTGCGTC
ACGGGGAAACATTGAATATTCGATCCCGTCCGCTGAGCTGC
GGTTCGACCCCCGCATCGGGCTGTTCCTATAAAATTTCGAT
CGATGCGGGGGTCGAACCCGCAGCCTTGAGATTTCGTGTAC
ATGAGTGGTGATGTCACTGGCGGTGGTCAACGAAGGCCGCT
TTTTCTCCCCCAGCCAGACGCATCTCCAGATCCTCAATCGC
CGGAGCCGGTCGAGGAACAACGGGGTCAACCGCAGCCGCAG
GAACGAATGCTTGGCAACGGCGCGGTCGTTGAAGATGGTCG
ATGGATGGGCCCTTCCTTGTCGAGGGTCACGCGAGCATCAA
GGGTTGCTTGTCGCCCCCCGCGACACCCTCCTCTACCGTGC
GGAAAGAGACATTCAAGGGACGGTGATCGTTGCCGAGGAGT
ATCTGTCGCTGTTGCTGCGGCGGCGCGCCAGATGATGGCTG
CGTCTCCCTCTCAGCATCACCAACATCCACAGCTGCATTCC
GGGCGCGGGGCTGGGGGCGGCGGTGCGGGAGCGTCCTTTTT
TGAGTTTTCTTCGTATTCGGCAATGGCTATTTGCTTCTACT
ATTTGCGCCGAAACCGAGCGCAATGTTGCCTCCCTGCCCAA
AACTCATCCGACGCGGCACGCCCGAGGATCTCCGCGAAGCC
GAGAGGCACGGGCAGGCGAACGGAGCTCGTCGACGGGGGCA
GGATCCCGTCAAGTATCCATCAGTGACGCCTGATGTCCACG
TTCATCAGACGAACACCATCCACCCAGCGCCTCGGCCAACA
ATCCTGCGGCGGTATGCCGCCTGCGCTGACGCGGCCGACGT
ATCTTCCGTCCAGGCTATGCCCGAACGGCCGGGGCCTCTTT
ACATTGTATCGTAGTATACACATCAGCCGCCATGCTGCCTC
AATGACGCTGTTTGAGGCGGCGGCGTGATCAATGTCGTACT
AATGTGTTGTGTAATTCCACCGTGTTCCTGTGCGGCGACAG
TCCGCCTAGTTGCTGAGCGTCGGCATCTCGAGGGGTCCTTG
GAATCGCCAAAGGCCGCTGGCGGAGGCAGTACTAAGCACCC
GGCCGGGCCTCGCGCAAGCCCCTGTACAATGTCCCGGTCCC
GATCTTCCTCGTCCCCGTGGCCATGAACGTTTGCGTCTCGC
GTTGAGGCCTGTTGGCGGCGCCGCAGTGTGTTCGTGTGCGA
ACTACCCCGAGAGGCTAACGCGACGTCCTAAACAGGCGAGA
AGCGGATGGTTGTTCTGACTCGACCACACATCATATTGCTC
CCGGGCAAAAAAGCGGTCTTCTGGGGAGGGAGCCAGGGCAA
GGCACCCTTCTTCTTGCCAGCCTTGCCGAGCAGCTTGTCGT
CTAAGTAAGACACGTCACGTCGACAAGACATGCGCTCAACG
CGCCATCTTTGAATGCGGCTCGGCGCTTGTATCTTGTCGGC
TACCTCTCCTTGGCGGCAGCCGCCTCGACCGCCTCCCTCTC
GGCAACGGCCTTGGACGCGCCGGCGGCGTCGTTGTCCTCCT
TGCCGCCTGGTAGATGGGAACCATGGTCAGTCGCCAGCGGT
TGCCTGATAAGTTGACACCACGGCGATGCAAACGAGTGACA
GCTGAGGATGCTGGCAAATTCGATGTCTCTGTGTTTTGGAG
TCCGACACTCAGGCTGTCATCGGTCCCTTTGTGCTGCCCTC
ACGAGGAGAAGACGCTCGGGCTGTACCGCTTCAGACAACAC
CAAAGTCGACGTCGAAAACACCCTATAAACGCATCAGTCAG
TGCGCCCGGCTTCGTCGGCCCCGAGGTCGAGGTCCAGCTGC
TTGTCCCCTACTCAAAAACGCCGTGCCATGGTATAGATGCA
GTTAGTCGGCGTGATGCTGTCAGTCTCGATAAGAGAGATTC
GATTACTCTGTCCTGGTTGGCGATCGTGGCCGAAGCAGCAG
CGACTTGAGCGTGTACAGGCCCGGTGCCGACACCAGAGGCC
AGTTTTTGGCCGAGTAACTTCCGATGGAGATGTTGTCGCCG
GACGATGTTGCCGAATGCGTCATGGACCTCCTCGACGGAAT
AAGCCTGGCGTCTATCGACTCGGAAAGGTCCTGGACGAGTA
CCGGCCGAGGATACGGAGCCCACGGTGGTGGGCGTCTCTTG
AAAAGTTCAGTGTGTAGATGCTGGGATACATGCAGACGAGC
TGTGAATTGGGCTGCGATATCTTCCACGATCTTTGAGGTGA
GCCTGCCCGTCAAGCAACTGCGTCGGCTGCCGGGAGCAAAC
GGGCCTTCAAAGAATCGACGCGGGACCTCAGCACGCCCCTG
CATTTCTGCCACAGCCGAGGCAACGGCATTTCTGTGGGCAA
AGCAAGTCGTGTCACGTCTACTCTCCCGCCTACTCCACCTG
AGGCGGGAGAGTAGACGTGACACGACTTGCTGCAGCGAGAA
AATAAGTTCAATGTTGTCGGCGGCAACCACGTGCGGCTCAG
TCCCACTCGAACGTGTTGGGCGCCGTCAGCATCAATGGAGC
GCTCCTACGCGGCAACAGCTCCATGAACATGGAGGCCGCGC
GAATTCCGAGCCAGCCAGCCCAATCTCGACGAGCTGACGAC
AGGACGCGGCAGAACAGCCTCGTGGCGAGCCTCCTTGACGA
ATTCAGCCTCGGGCGCGCAGCGGCTCCTCGCCACCCCCAAT
GCGGGGTCGTCTGATTGGCCCGGTATCGCGGGCCCCCATTG
TCGACTACCACCACTGAACGCGCGCAACATCCAGCATCACC
ACTCTGCCGGTCCGCCTGCTCGAGTTCGATGGCTCTCCGCT
CGGATCGCAACGGGGAACTGCGACAGCAACTCTCTGATGCC
CAGACAGAGCACAGCAAACACGGCCGCCACCTGCGTAAGAC
TAATATGGCAGCTAACTCGCCCGAACAGCAACAAAGCCCAG
CGTCATAAGTCAAAATAAGCCTCCGTAATCCCCCCGCGAAC
TGTGCGCATCGCTCACTCGTCGACAGCAGCAACAACACACA
GCAGAAACGGCGTTCCGAAGCGGCTTCGCCTCGCGCCGCTG
GTTACATGCAACTTCAGCTGCCCCTCTTTCGGAGGCGAGAC
GATTATAGATGTTGAAGACACCGTAGTAGTGGAAGGGGGAG
CACAAGACCAGTGACGTCGACGGCCTCTCTACTCGCTCCCC
CACAAAAGCAGTGGAGGACGCCCGGCCCTGCCCGAACACCC
ATGAGTCGTGGGCTGGACGACGAGGCACAATCCTTGTAAGC
GGCAGGACGCAGGTCCAGAGCCGCCACGAATCACGGTCCAG
TTTCGAGCGACGACGAAGCTCCCTAAGGTTCAGAAAGCTCG
ATACGATGGATGCGACGGGGCGTACCAAGTCGGCGAGTGAA
CAAGGTCCTCCCTCACTCTACGGCGTTTCTCTTCAAGACTG
ATGCGAGACCTCGTCCAGGGCGAGCGGGACGTCACCGACTC
CCAGACATCACCCATCCACGCAAAGGTCGTGTCTGGCCACA
AGCCCAAACGATCCAAACTCCGTACCCAACGCCGCCCCGCG
GGTGCTTCATCCTCGTTTCCCTTTATGAAATCACCGCCGCT
ACCTTTGTCCTGTTGAGTCCCACAGTCAGTTCATCAGGCTT
TCGTGCTGGCCCTTGGCCGTCATCGGCGCGAATAGAATCTC
CCATGTCCATCCATTCGGCTCCCCAGCACCTCTTTGCCACT
TCGCCTAATCTTAACTGATCCGGTTAGGGCGTGTACGATCA
ATTCCATTTGGCTATCGACGCACCAGCAGAGCAATCTATTG
CGACCACGAGCAGAGAGAGCCACGAGCAGAGCAGAGCCGCT
GTCGCGCCCCTGCGCACGCGCTTTGACGTGCGGGAAGCCCA
CGCCCACAAGTTCCGCGAGACGGCCTCAGAGCGCATGGGCA
GCAAGCAAGCTCCTCCATCGCAACAATGGCCCGCGGCTCCT
CTTCCGCTTCATCCATCGGCCGGCGACAGGCTCACTCACCT
TCGTCTTCGGGGTCGTGGTACGGCTCAAGGTACGGGTGCTT
TGGACGACGATGTAGACTGGCAGGCACGGCAATGGGGTCAG
ATGCTGTAAGTCAGCCCCCCCCACTTTGGCTACCCCCGTCT
GGCGTCCGGTCCGTCCACGGCGTGCCTGGAGACTACAACCT
CGCAACGAGCTGAGTGAATTCTTGCCGAGCGAGGCGACGCC
GGCTAAGACATCATGTTTGCCCACCTTATTGCGAGCCTCTT
CAGTACGTTGTTCCCGAAGGCAAAGCTGCCAGTCTGGCTGG
ACGTAACAGCAACCCGTGGACCTAGGTACACAATGAAGGGG
CGGCTGGCGGTTAGACAGCACGGTTCGCTGCTGACTGGAGT
TACGGTGACAGCATCGTCGTCGAGCGCCACTTCTCCAAGTC
CTCACTCTTGATCTTGAAGCCGCTGCTACCGGACTTGGAGA
GGTCATGTCACGATCAAACACAGCGTACGCCGAGCCAGTGT
GCAGCGCACGGCGGACCAGGCATTGCAAAGGTGCAAGTCGG
GTTCCGCACCCTGCGGCCGACACGAGCAGGGGCCCGCACGG
GCGGCCGACACGAGCAGGGGCCCGCACGGTGGATGCACCAT
GTCGCCGCCCTCCAATCCCCCCCTCGTTCCCGCACGGCCGC
ATCTCAGCCGCATTTCGACACGGCGGTAGTCCAGATACAGC
ATGCCACGCGAGAACAAGCCCAACAGGCTGTCGCCCAGCTC
ACCCCAAGAAGGCTCGGGCGCAGGGTTTCAGCACGACAGCC
GAAACCATGATCGTCATCGGCGGCGGCATCATCGGTCTCGA
TTGCTGAGGGCACGCTGGCGCTGGAGTATGGCGCCTCTACC
GGCAACCAGACGGCGCGGCGCCAATCAATCCGACCAATCCG
GGGCCAGGTACATGTAACCTCCGTAACGCCTCCAGCCCCAG
TCAAGACAAGATTGTGTGCTCAGCGTCACCGGTCCCGGGCG
AAGATGACGACTGCTGCGAGCGCGGGAGGAGAGCATTGTGG
GGTTTTGGACGAGATGAAACCAGTGCTTCCCGGCAACGAAT
GCGACCGGGCGCTAGGCTGACGGGAGTCTCGCCAACTAGTC
GGGTTCTCGAGATTTAGAGTCTTGAACTCTCGCTGAACCCA
GGCGAAGAGCCGGCCACCTCCGGGAGAGCGTTAGTAGCGAG
CCCGCGGGAGAGTGTTTTTGCGCGGAAATCAGGCCTGCTGA
GCGCTGCACAGAAGCACGAGCATGGCGAGCCAAGTTGAAGT
TCGTCCATTCTTCATTCATCCACGTCTATTCGTGCTTCATA
GTTTGCTCCTCGAAGCGACGCGAAGCGGTTGCTCAGCGGGT
GCGAACACTTGTAGTACTCGCAGCGGCGCGGGGCGCGGCTG
CGTAGCTGTCGTCGACGGCCCGGCTCCGAGCGGCGGAGCTG
GGCTTCGCACGCTGGCAGCTCTGGAAGAGCGGCGGCTGCGT
ACATATCAACATAAGTAAACCTGCTCCATCCTAAATAATGT
GACAGCACAAGTGACTGTGACGATGGCATGGAACGACTCCG
CAAGCCTGGTTGGACAAGATCCAGGGCACTCACATGAGCCG
AGTCGACCTGCAAAACGAGCCTCTGCCGTCCATGGCCTCCA
TTCCAGATCGTCCAGGTCCTCGGACGAGGCGTGGCCGTAAA
AATGCGTCAGCAGGTAATTTCAGCGCCACGATGTATAGCGA
AGTCAGGGAGGCGTCAACTGCGACACCATCTTGCATGTGGA
CGCCACTGCTCCGTGCTGTGCGCACTACGAAACCGTCGTCC
CTGAGCGACGACGATGACGACGGCGACACTGTTCTTGCGGC
CCAGAGCAAGTCGAGAAAACCACCACCAGCTCCAGACTGCC
TGAGCCACAGCATGGCGACGCAGCCAGGCACACAGATGGCC
GAAGATGTCTGAAGACGCGTCAGTGAACAGAGCTGGCAACT
GGGGGCGCTGCATCGCCAATCAGTGCCATGGAAATCAGGCG
GGGTAAGAGACTTGGGGGTACCTTGCGAGCGAAATGTCGGG
GCGGCGGCCGTCGTGGTCGGCGGCGCCAGAGACGTCGCCCC
TCTCGCCAATGGCCCCAGGACCTAGTGATATATCATGAAGT
AGCTGCTGAGTGCTGACTGCCACCTGCCGTCATCGAGTCGC
GGTGATAAGTCGAGCTTCATCGGCGGCAGTGTTGACTGAAT
CCGATGCTACTCATGAAATGCGGCTGGAGTGTGGAGAGTGA
CGTCGTTGCCTGGGGGAATTCAGAAGTAAGGTAATTACCTC
CAACTCGAGAGTTCAGAATCCCATGGCCGAGGAAAAGGAGG
TTGGATGGGACGTGATAGCTCCCGCGCGCAAAGAAGGGGTG
GAAAGTGACAAGAGACCCTCCCTAAACCGACCCCTGGCCAT
GAACCCTGACAACCTAGCCGCGATGATGAGCAGTTCAATAT
AGAGGCATCCCGCCGATCGGCACGTGCAGGCAAGCACGCCG
GGGTGTACAAAAGCTGGTACCGAGTAAGGTACTGATGATTG
AGCGGCGGCGGCGGCGGCGGCGGCGTCGGATGTTGCTTTCA
ATCATCTTGGACGATGGCGCCTTTCCGGAGGACATGACCCA
TGGGAGTTTTGTGCCAGTGGCGTTGATATAGCAGGTACCTG
TGATTGTCATCTGCCGCAGCCAGGTACCTGCTATATCAACG
AAGTACGATGACGGCTCCTACGGCTGTTACAGCGAGCACAC
TCTCGTGGTGCCTTTGGCTCCACGTTCAGAAACACCGCGGG
CCGGAATCTATGGTGACTATCCACTGCCTTCACCACTGTCT
GCAGCTGCGACTTGCTTCAACTTCACCGAGCCTTAGCCATG
CCTATCTGGTCTCCCTCCCTCGAAAGTGGCAAGGAGGATGC
CGATTCATCTACCGTGAACTCTGTGAGTCATTCCGGGGATC
CAGTTTCGCACGAGCCTGATCAATGCTGTGCTGGATCCACT
GCCATAGACGATGATGAAAACGTGCTCGTCCCGGAGATCCT
CCGAGGGTGACGATGTCGCTCGGGGCCGGCGATGGCTGTCA
ACCGCACCGCATGAGCCCGACGGCCTCGTTCAGGTGTGGAA
GGTCACTGTTTTCCCTTGTTCGTGTTGGCGTGTTGAAATGG
TGGAAATATCGGCGTAGTAGCGCCAAGAGCGGCCATCCCTG
AACAGCATAACAGGGATGGCCGCTCTTGGCGCTACTACGCC
CTGTGCAGCCTGTCAGTGTGCAGCCATCTCACGGCGAAATT
GAGAGCCGTCGTGTTTTCCGCGGTTGGCATCATCCCACTCG
ACCGCCACAGCGCCACAGCGCCACAGGAGCAAGCAGCCACA
ACAAGTCCCAGATGCAGTGCCTGTGTGTGGCCTTTCGGTTC
AACAAAGAGGTAGAAGGAATCTGTCCAGTTGTTAGCACCCA
GAAAGAATCATGCACATGGACATGGGAAGAGAGGTCATATA
ATGGAAGCCGAAAGACGCCCCTGTAGTTGGGCGTGGCTCAG
GCCCCAACGGTGACCCCCCCCCCCCCCCCCCCCCGGGACCC
GTGAATAGTGAATAGTTACTCGGGAGTGTGAACGGGCCCAA
CATTTCTCTCGCTCATCCGCCCGACCGATATCTGATAAAAC
GTTCGGGTCGGCTTAAATCGCCTCTCCGCCTTTTTTCTCAC
GGGGCGGGCAAGGTACGATACCCAAAACAAGTTGCATTGGT
TGTCATAGGCACCAATGCAACTTGTTTTGGGTATCGTACCT
CGGCGCAGAAGGTGGACTGTCGAGGCAGGTCAGCGGCATGC
CGATATGAGCTCCTTGATGTCGAGATCGGGCGTGTGCTCGA
GACGCCCATCTCCCGCCGGGCCAAAATATTCATGTCCATCT
ACAGCCCAAAACAAACAGCACCCCCCACCAGGAAGCTTATC
GTAAATATTGAGTAGAGCGACGGTGTATCAATACCAATGGA
CAACTCAATAACCCGGGGTGCGAGGGTTGAAGACGGCTTTG
CAAGATCAGATGCAGGGGCTCAAAGGCAAGATTTCGAGTCT
CGGCGTCGAGCCCGGGACAACGTAGTTGTACTTTGTACGTG
CTGGCCTCTATACAGAGACGCTGCCACAGGTTCGAGGCTTG
GACATTGTGCTCTGGGACGTCAAGAGCAAAGACGTCCTCCA
CACTACTTCACGAAAGAAATCGTCCCCGGTCACCCTCTCCA
GGCACACCGCCTGGGAGGGCCGGGAGCGCCGAGTTGTGGAT
ATCGCGGGGATCGTCGCAGGCGCCCACGAGGACGTGATGGG
TTAATCGCCGTCCCGGGCGGCAGCGGTGCCAAAGACGAGGC
TCCAAGATGAAAGGCGACATCACCAGCATTGTCGAAGAGCG
GCCAACAACGAGAGCGAGGGCGAGGGGCCTGCACCGGCGAC
CTTCAGAGACAGGTTTGTGACGATGCCTCTTAGTTCGCCTT
GGCGACAACTCGAGTCTCAGCGGCGACGACCACCAAGGGCA
AAGGACCCCCGCAAGACGGTCACGGCCCAGGAGCGCGCCAA
AGTGCAGCCATACCCGTGCTCAACAGCTGACGTTTTGACGT
CAGGCCGATTCCGTGGACGGCGACATCATCCCCAGGCGATG
GTACTATGAGATAGAGAACTCGGCCAGGTAGTGGCCAACCA
ACAGAAGAGAGGGTGGCTGCCATTATGCAGCAAGCAGCAGC
CCGTGGCCGTGGATAGTTCACGACCACGGCACATAATGGTT
GCAGCATGAGGTTGTGCGGGCTGTATCGCAGGACGTGGCCG
CAGAGCTGTTGCAGTTGCGTCAGCGTCGAGGAATTGGAGGA
TCCCATGCAGGTTAGAAAGGCCACAACCGCGTCAGCGAGGC
GGCGACAGTGACCCATCAATCGGCTTCGCCAACCTGGCTTA
CTGGGCGAGCCACGTTAACCCAGTGTCTGCTCTTCGAGAGC
GACAGAGGCAATTGAACGCGCCGTCGCGCCTGGGTCGCGAT
CGAGAGCTTGACGCATCGTGCATCGTGGTGCAATTGCACTT
TCGCAACACAACACGCGCCTCTGGTGAGTACCTCGTCTTTG
CTTGCTCCGGTTTCCTTGCTCACGAACTCCCGATGCGCTCT
GTGCCGTCACTGAAGAAGCGCGTCAAGGAGATGGACGAGAT
TCAGGATCAAGGAACGGACCCGACAATCCTCGACGACGTCG
GGCAAGCTTGTTCAGGAACTCAACAGTCCCACGAGACAACA
GAACGGCAGCGTGCACGAGGCAGCCTTGGGACGGAGTGGAC
GATCCTGGAGGCTGAAATTGCGCGCCTGACGAAGGAACAGA
ACTGAAGAGTTGGCATCCCGCCATTCGCAGGTAGGCAGCCT
ACCAGACACGCCAACAGGCACGAGCCCTGTGCAGGGGGGGC
GACGATGCGACCGTCACTTGCCCAGCCATGGAGTCTCTCTC
GGGAAACTCGGCGTCGGCAGCGGCGCTGGGGATGAGCAAAT
GCGCCAAACTTCGATGCTGGCTATGGAAACACGATCCCCCA
CCCTTTGGCATCAACGATCGCGTCTTTGACCAGGGCACGGA
AGCAAGGGCATCTCGTGGGGCCATTACCAGGAGGATATGCC
GCCTACAAGAACCAGAAGAACGGCGCCAACGACTACGTGCG
CACAACCCGGCCATCATGCACGACAGCGTCGCCCACTACGA
GGCCACCACAACCTCCACCACCGGCTCCAGCATCGACCCCG
GTACGCAAGACTGCCGTCGTCGGGGCCCACTATCATGTCCC
GAAGGTGCCAGGCGACGGCGCAGTGGGAGAGTATCGTGGGT
CGGACGCTCTTCATGAATTTCATGAAGCATTCCTTGTTTTC
AGAGGAATACTCATTCCCCACGGCCTTCATCGAGGACATTG
ACATACTTCACTCCAAGCACCGATCGCGCTTCTTCCGACTG
CCTAAGGGCGCTCGTGGGGCCCCGATGAGAAAGGCCAGGCA
CTCCTCGCCCACCTTCCACCCCCCCACGGTCATGAAGCGCC
CAACCATGCGGCCTCCGACACCATAGCTGTCGAACTGGCCG
CTCACCGGCCAGGACGGCTGCGCCGATGACGCGGGCCAGAC
CACACGGCATTGATTCACATCAAGGAAAAACACCAGGAAGC
CAGACACATGGAGACCGACTCTTGGGAACTGAGAGAGCCTC
CTTAGCCTTGCGCTCCGGTCCCATGGTGCGGAATATGATCT
GCCGCACCGGCAGCGAGGCCCGAGGTGAGTTCCACGCCCGT
ACTGTTGCTATTATCGACGACGGCCTCGACATGAACAGCCT
TCGTCGTGGGTAGCTTCAGGCTTAGTCGCGACCGTCGCAGT
GGCCACATCGAAAAGGTGGTCGCGCGCGTCGTCCGCCGCGA
AGTCTATTTTGCCGTTCCTTCGAGAATCGAGACGTCTATGT
GCAAATGCTGCTTTAGTCCCCTGATGGTATGTCCGCTGATG
GCCGAGCTCGAGGATACGCGCGCGAGGATTCGTGTGGACGA
AGAAGCTACGCCAGGAGCGGCCTTTCTTCCTCCGTGCTATT
TTGCTAGTAAGGGGCAGCTTCGTTAGTATTTTCTAGACTTC
GTGAAGGACCTTATCTCCCGCGTTGTTGCACATGACCTGGT
GGCATAATTCCTATCCCTGGCCTGACACCCCCTGGCCCGAC
GGAGGCGTGCAGGTGAATCGCGGGTTCTCCATGTCCCAGAT
GAAATTCGCGAGGTTAAGAGCCATAGAGATTTCTCGATGAT
GCACATGGCTTATTGGGCTGCGATAGCTCTAAATGGACAAG
AGTGGCTACACATGTGGTGTCGTGCACGGCAATTGCTGCAA
GAAAAGAAAAGAAAAAAATGCGGGTTAATGAAATCTCTCAC
CCCAAAGTCATCGGCAAAGGCCAGAGATATGGCAAAATTGT
GGCATAATAGCCGTGGTAGGCGTCAGCGCCGCTGCCCAGCT
TGCCAACACCGGCATAATAGCCGTGGTAGGCGTCAGCGCCG
GGCAAAGCCATCTACGACACCACGGTCAAGGACTTTGTCTT
GCTTCGACTCTGCTATATCGCACGATGAAGTAGAGCAAAAT
GCCCCCGCAGACTTACAGACCTGCAGGGGAACGAAGTCAAC
TGGCACAATCGTTGGCTCAGCAACAGCAGGGAAACTCATGA
ATTTTCCGATTGAGCATGCTCGACTTCGTCACACCCCCTGG
ACCCCCTGGATTACCGCCCTCTTCATCATCAGCACCGCAAT
TGCCTGCTGCCCAGCTACCACTGGTCTCTAGGCCAGGGTGG
GGCAACAATTTCCAAGAAGCCGAATTTGTCGATGGCTTGCG
GCCTTAAACATGTACTGGAGCAGCCGCAAAGTCACCCCGAC
AGCCTTCGGCCGTACTTTGGCCCGAGCGCCGATCCGGAACT
GCCGCGTTCGGGTACACGATCGGCAAGCCCATCGCCTATGC
CCAGGCTGGGAGATCCACACCAGCGCCGAATACGGCGTGCA
TGGTCGGCTTGCCCATCCCCCTGCTGCCAATGGCACACCAA
AGGGTAGATGTCGAGACACTCGTCGGCGCTGATCACGCGCG
TCACGTGACCGCCTTTTTGACAGCTTTGACTCCCACGGCTT
GGCATCCAGTCTTCAACATCCATGCTCTCGGGGCCAGCGGC
GGAGTGCAGTAGGGCGAGCTCGGAAGATCTCCTCCAAAACG
CACTCAGAAGACCATTTTGACGGCCGTAGAACTGCTCCAGT
GCGTCTTCTTTCTCCTGCATCATAGTTAGCATGCAGCGGCC
CCAGGATGGAGAAGGGCCCTCTGTTCTTCCAGAAATCAGTG
CTGCAGCGAGCTTCCCGCGTCCATTGGCAGCATTGGCATGA
GAACTTTGCCCCCAGTCGCTCGGCTTCAGTATACGCGGAGA
TGGAGCGCTGTTTAAATAAACGTTCGCGTACGACATCGAAA
GGATTCGAGTACGGGTTTCACCCTATTTAGTATACCGGCTA
CAAAAGCAACGAGCCGCCCGCTTCAACGCTGTTATCTCACT
ACACTCGACCTGTGAAGTAACGTTAACGTCGCAATGCGGGG
TACGTAGAACCCGATGCTATCGGTCGGGCCACGCGCCGCCT
TGCTTCACTACCTACTCGGCCCGGTAGTTCGCGTACACGTG
TAGGTCAGCGCGGGACTCGGCATAAATGGTAAAGTACGCAG
CTTCAATATGCCCATGATGACGAGAAAGGCAACCGTGTTCA
TCCGATCCCGCTGGCACTTGCGGTGCTTTGCATGGACGAGA
ATGAGGAACGCGCTCAGCGGCAGCGGCACGCCGAAGAAGAC
TTTCAATACAACTTGGATAGCGACAACACGGAGGCGTGCAT
CAGCCCATGACGTTGTTGAGCATGGCAACGACGTTCATGTA
GGCAAGAAGAACGGGTACGGCGGCGGCGTGAACCACTTCGA
ACCCCCCGGATGGCTTGACGCGATGTGCATGTCCCGCCTCT
GGCGAGGCGTTTGCCCACGGCGGGCTGAGCAAGGTCAACAC
TTTAATTTCGTGGCATTGAACGGACGCAGGGTTGGACAAAC
CGTCCTGACCAGCCCGCGGCCGCTGTCCCTGACAAAGGTGC
GCCTTGCTGCAGGGGCGCTGCGCTCGCGGTCGAGAACGAGG
TCGTCGAGCCGACCTTGACACGGGCTCCAAAGATCTTGACC
GTCGAAAGGTGTACTGTGCTCGGCGTCGCAGTCGTCAGCAG
GCGACGTCAAGCTCCACTGGCAGTCGGACGCGGCGTATCTC
ACATGGGATACAGTGCGGAGCGGCGCACCCAACGCCTGCCT
CGTCGGCAGCCAGTCGATAACAGCAACAAGAAACCCATCAC
AGCAGGCGAAGAAGAGAGCTCAGAACCCGTCGCCTGCCGAG
GAACGCGTCCCCGCCGGCGGCAGGGCGCATGCCCGTGGCGG
GCCGGCGGCAGGGCGCATGCCCGTGGCGGTCCGGGGCTGGG
GTTGCCGAGGAGGTTGGCTGCCCGCTCGATCACCGAGCTAT
TCTCAGAGGCGGCCATCCTTCCGGTGGCGAGCCTGCTTGAC
GGTCGCTCAAGTCGAGGCCGCCCAGGGACACCTCGAGACCC
TCCTGGACGTATCGTCGACTCGGCAGAAGGTACGAAGTACG
TGGCTATGTCACAGCCATGGCGGCCAGGTCATACATGGAAA
CAGCTTATATCCCGAAATGGCGCTCCCGTGTTTTTCAGGCC
TCATAATATTACTTTTCTAACGTTGTGACTGTCTTCAAGTT
TCATGGGCGCATCCCCTACCCGCAGGGCACAAGCTGGGCAG
AACGCGCAAGTATGGCCAATCGGCCTCGGGAACAATAGCCC
GGGTCTCGGTGCTGAACACCCACAGGTCGCTGGAGCCCGTG
CGTCATCGTCTGAGTGCCAGCGGGATATATCAGATATTCCA
AAACACCCATCTCTTGAGCGCGCCCACAAAGTCCCGCCCCG
GGCGAGCAGCTTCTCGAAATCGGCTGCGGTTCCATGCGTCT
GGGGAACGCAGGGTGCGGCACCCGTACCGCCAGCATGTGAG
GCACGCACGCGCCTGCATCCCGCCCAATTCGCGCCGGCGAA
GTCTGCCTGGATTTCTCGCTCGGCGACGTGAGCAGCAGCCA
GAGCAGTTCCTCAACATTCACGGGCACAAATATCTTCGCCT
TGAACGTCGCAGCATTCGTTCGGTCACCTCGTATTCGGATG
CCTACCACGAAGTCTGGGGCCCCCACCTGGTTGTTGTACCC
CCATCGTGCTGATACTCACGCAACGTCCCCCGGAGGAGGAA
GCCACCGATCAACCTCCAGCCGTGCCTGACCAAGACACCCC
TGCTTGGTCCTCGCTCGGTTCGCTAACATGGCGCCCGATCT
TCGAAGCCATCTTCGTCGGACGGAATTTCCGAGTCCAACGC
GGCGATGGCGATGGCGACGACGGCGACGACGGCGAGCGGCC
TTCGCTTGCCAGGGGCTCAGCGATGTCATCGTCTGCCTCGG
AGACGACGCGGCTCCGACGGCGGCCGAGGCAGACGATGACA
CCCCAGCGAATTGCGCGGGCCTCTGCCCTGCGCACCAGCCT
TAGCACACTGCATGGATCTGCGAACTTGCGCCAATTGACCT
CTCCCGGGCCGATGCCGACCCAGCTGCCCACCTCAACGACA
GGATCGGCTCGGAGATTGGCCCAGAATTGCGAGTGCTGCGT
ATTTTAGTTTTTTAACACGACCTAATATAGTATTAGTATAA
TCAAAATGATGAGATAGCCGCTGCCCTCGTATGGTGCCTCC
CGTCTGAGATGCCGCTGGCGCCGTTCATGGTGAACCGGAGC
CGCCTCCACCTTCTCCAGGGCGATGTACTCGCCACCCTGCA
AAGATTTAGATGGGTATTTTCGGGAAGGGGGGCTTGGGAGA
CAGGCGCCTATGTATACGCTCGGCATGGCTGCTATTCTGGC
CGTCATTAACCCATCCCCGCCGTAGACAACCGATCTCCCTT
GGTGCCATTCTTGTCATGTTCACGGAGCTGGTTCCAGAGCT
CATAAACCTGCCGGTTTATCCCTTAGGAACCCAAACCGTCA
GATAGTAATAGATCGAATATCCTAGATAATAGATTATAACT
TGCCGAGTTCTGGAATAGCGCTTGGCCCGTAAAATGTACGT
CGTGTTGGTGTTGAGAAAATCGGGGTTTGCATTGCGTTTCC
TCGTGCGGGCCGTCGGGCTGCAGGAACTTTTTTGGGCGGCC
TCGGTGGCGTCACTCATCCTCATTGATGCGAAATATCCCTC
TCGTAAAACCGAAGTGCCGTCACGGCTAATAATAATACTAC
GCGAGATTTGATGGTTAGGTCTGTATCCGTCTGAGTGAGGT
CTGGTTAGAGAGCTGAGTGTCATGTCTTACAACCTGTGGTT
TCGCACCTGGACTGGACCGACTCCGGGAAACAGCTACACTG
CTGAATGGTCGTGGGGGCTTCCGATAGTCATAAAATACTCG
CTGCAGTGATTCTACCGCATCGTCAATGTCAATCTGCGGTA
TCGGCCCTCTGCCTAGTGATCCCATCGCGGTATCTAATTAG
ATTATCGGCGCGGGCATTTCCGGCCTGAACTTTGCGTACCG
TTCCCGGACTTGGAGAAATGCGCTCCCTCGGAATTTCCAAC
GCTGCAGGACCTGCACTTTGCGGGCGACTCGGACGACGGCA
AGATCGTCTAGTAGTTCAGGCGACTTTGTTGTGTTGCAAGG
GTGCAGGAAGCCGGTCGAGTCGGCCTTGGCCACGAACAGCG
GTTGACGCGCTGCCACGGCGCTGCATCGCCGATGGGAGGCG
TCCGCGATTCCCCGACGACCCCAAGTGTCGGTTCCGCGACG
TGCTCTCGTCGATGAGGACGCCCTGGCGGCCGCCATGGAGG
CCTCATCACCTGCCTCGTCGCGGGCAGCCAGTACCTCATCC
ATCTGTGGATATTTGACATACCCAGACTCACAGCTCACCCC
CAAGGTGGCCGAGGGCGAGGCCCAGGCGAGCAACGCCTTTG
TGCTTGCCGCCCTTCTTGCGCCCCAGCATGAGCTCCACCTT
CGCAAGGCCGGCGAGGGCGGCGGCGGCAAGCCAAAGACCAA
GTATAGCTCCCGTCGCTGCTCGACACCAGCCACGACTGCTG
TGGTAGAGCGCAAGCGTCTGCCTGGGGCAGCGGCCTTCTCG
TGGGGCAGCGGCCTTCTCGTCAGCGTCACATATAGGCAATT
CCCAAGTCACGAGCAGACGGCGGCGTCGTTGCGCGTGCCTC
AATAGCTGTCGACTGCACGTCAGCGTGCTCGTCTCGGAGGT
GCCGGCGCATGCTCAAGACCCGCGCGCGACGTATCCCCCTC
TCGACAGCCTCTGCAGAGGTCGATGAAAAAAACCGTAGCAA
TTGGCTCTCTCCGGGAAAGCCCAAAGCAAGAAGAAAGAGAA
AGGGAGATAGAGCTCGCTGACGGCGGTAGCCTGCGAGGCAC
TGCCACCCAGAGAACACACTCTCAAAAAATGCCCATAACCT
CCATCCCGTCCTGTCAGCTTCAACCGCGCCATAGACACAGC
TGATCCAGCAGGTCTCCGACCAGCAGCGGCCCAAAGACGAT
TTCGGGGCTACCGCCAGGATCGGCGCCATCGCCTTTCGACC
GCACCCATGCTCATCTTGGGCAGCAACTTGTTGGAGGCAGC
ATGATACCCGTGGAGGAACGCTCTCGAGGTACACCTGCGCG
CGGGCACACAGTACATCCACCAGACACATTGAGCCCAGAGA
GAGTTCGCACTCTGGCGAGCCATAGGAAGACTTGCCACCTG
GGGATCTGTAAAGGCCATGGCAGCCTTGTTCGAGAGCCAGG
GAAGCTCACGATGCACAACTCGAGAGCCCTGAAAATGACCC
AGGACGGGCGCCGGTGAGCGCGCGCCCAGGGCCGGCGCCTG
TCAACGAGGGCCTCGGGTTGCAATCCCATCCACTCGCCTTT
TCTATTGTCACCTGGGCCGTCGAGGCTGAGTTTCGAACTGA
GACGCAACAAGACGCAGCAGCCGCGTCACGCCATGCATACC
GACGACCAGAATCACAGATTCGGCGCTGAGCATGGCATCGG
GGGCTTGCTGGCGACCAACGCTGCTACGATGGGCATGTTCC
CCGCCAACATTAACAAAGGCCAACAAAACGCTCGCCGCTCC
AGAAGCGCAACATTGGCCGGCGTCAGGGCGACACGGCGCTC
CTGCGCCCTCGGAGACCCGGCCACGAACGTCAAGTCGGCGC
TTAGCTCTTCCCTTCTCGTTCGACATCAGCAGAAACAACTC
CTGCCGGCCGGGAGCATCATCGGAACCAGCAGCGTGCGCCG
GTCGAGTGCCGCGAGGGCGACGAGAGGCTGCTGCAGGCGCT
CCCAGCTCCTCGGCCGCCTCCGGGGTGGTGATTGCCTCCGT
GTCGCCCTGGTCGGCGAAGTCGCTGTCGGGCTCGGGCAGCT
ATCGTTCCCAGGTCTCGGCGCTGCGGTAGCCGACGCACCTG
CTCGCCGACGTTTTCGATTTCGGGAATCGTACACTTGAGGT
CGCGGGTTGCCGCTCAGCGCCCCGAATCTTGTCCCCCAGCG
CTTTGCAGTGCACCAGATAGCGGCGGAGACGGAAAGGGAGC
AAGGCAGGACTTGCCAAAGGCATCACCCGCGCCGTCGGCGG
AATGTTCTCGACATCATGGCCCGAGAGGGCGGATCGAAAGC
GCAGGACTATGGCTTTCCGACGGACAACCCTGAGTAGACTC
AGCAGCCCAGCCTTGCGCTTCCCATTCGCGCCAGCTGGGGA
AACAAAGTCTTCCGCGTGCTCGGCTGCGAGTTCAACCTCAA
AGTCGTTTGGACGAGGTTGGCGATCAGGTTAAGATCCTCGT
GTATACTCATGCCATGTAACCCGGCAGCGATCTTAAAATCG
GGCCAGTGTCTGTCTGGGGTCGTATCCTCAGGAAGCAATGC
TATGTATCCAACTCCAAATCCCACACCCCAAGATCCCGTGC
GGTCATTGCGGTTGTTACGGCACGGAGGCAAAGGGAACATC
AGGGAACATCGGTTTCCAGCCAGTAGGCGCTGTGATGACCG
TCAAGGTACTGGATCCGGCGCCTCATTATTGTCGCATGAGA
CAATATTTGAACAGTAGGGCCGGTCCAGTCACACAAGCAGT
GGCATCGGGGACTGTTTCCGCCGAACCATTGCCGCCGAGGG
TCGAAGAGGCCCAGGCCAAGCAGCACCTGCAAGAAAAGCAA
AATTTCCTCACTTCATTACGCGTTAGTGTCCCAGCAATGCC
TTGCCTAACGTCCTGCAGCCCGCCTAAGCCCGCCTACTACT
TCGTCGTCCTCGCCTCCGACCGAGACCTGGCCCACAAGGTC
TCAACAATCCTGTGCAAAGCCCTGCTCACACCGTACGTTGC
GTCGTTGTGAGTTACGACGGCTTTACACTGAACGTTCCCGA
GAGATCCTCCAGGCCTCGCGCGACGCCGACTCGACGGTCCC
AATCTTACGACGAAGTCAGTCTCGGCATGCAGGTTCCGGGA
GGACATGTGACGCTCGGGAACAAGTCCAGTTATTCCTTCGG
ACGAGCTGGACGGCATGTTCCACATCTCCTTCGAGAAGAGC
ATTGGCTACAACGAGCTGGACGGCATGTTCCACATCTCCTT
GGTAATTCACCTTCTGGAGCCCTGAGGAGACAGCTGCTAAC
CGCCAGAGCAAAAAAATTGTCGAGACTCGCAAATGGGAGAA
CCGCCCGTCTTTGGCGCGTCCCTTGACCAAAACGCCCACGT
CGCGGTCGAGGCTTGGGACTCGGCGACGGACTTGATCGAGG
AAGGACCCGCCCAAGATCCGCAAGGCGATTGCCATCGGCGT
GCGGACATGGTCGTCGGCGGCAACGTCGCGAACCCGGGGAG
TCCTGCAGGCGGCTGAATCCCCGGTCGAGCGTCAGCGCGCG
CATCTCGGCGTCGTGCCTACCGGGCCACACGGCCTCCATGC
GCGCAGCCCCCCTCGCTCAACAACACCAACTTCACGCACAT
TTCGAGAACAGCGGCCTGCGCGGCGTGTCGCACATCATGGA
GCGGGGACGGGTTCGCCAGTCACAAATGGCGGGAGTTGACC
CTCGAACTCGCGGCAGACACCGCACCGTTGGATGCCATCGT
CACCTGCTGTCGCGTGACAGCGGCCATCACTCGAGCAGCAG
GACGCACCCGCCACGCAGGTCCCCGAGCGTGCTTTTGGTGC
CTTGATTTGCAGGACTGCTTCAGGCAAGTACGTGAGCTGAT
TGCCCCCGATGGCAGATGGTCTTGAACTCTTGGGCCGAGCT
CCCTTCCCCTTGATGGATGCCATGTGATGATGCGTCGCCTC
AGAAGTGGTTCCGCAAGACGCAACAGTATACCGCCGTCTTC
TTGGAGCTATCGAGCTCAGGCGGCAGCTACGTCAGGTCACT
AGAAGAAGCTCGGCATCAAGCGGGGTCTCATGGAAAAGGTC
GGCAGGGGTCATCTTGAGCTCCGTCACGAGGCGGTCCATCT
GGAAAAGTCGAGCGGCTGGGCGGCCTGGACCAGCCGTCCCT
ACAGCCGGCGCGCGCAACGGCGGGGTGAGGCGAGCTGCTTG
AGTGTCCCCTGCATGGAGAACCGGCAGCAGCAGAGCCGGTC
TCGGCGTGCCTTGACAATGGCAAAATGCGCAAACAAACGGC
GGAACTCCGTCATCCGACGTCGTTTCGTCCTCGCCGTCCTT
TGGGGGGGGTTCTTGTGCAGCGGGACCGACTCTGGGGGAAC
GGACGTGGTCGCGACAAACTCGACCATCAACGTGACGGATG
CAAACGACACGGAGTCTCTACGGCACCGCTTGAATCTGGCT
AGGTCGACGCCAACCTCCTTCATCGACGCATTCAGCAGGAT
TGCGCCAGCTCGACCGTCTTCGAAGGCAGCGTCGTGCGGAC
GGTAATCCGGGTTGGCAGAGCTGTGTTGATGTCCATGTACA
GAGTAGTCCACCGGCGACGTCCCGTACATGCTGGACGAGTC
CCGTCGGCCAGGTCCTCGGGCGGCGACAGCAGCAGGTCCAT
TAGGGGCTGCGCGACGAGGACGGCGGCGACCGCGAGCGCTG
CCTTCCATGCCCTCCAAGAACGCATCAAACTCTACGCCAAC
AAAGACTATGCATGCAAAATCATGGTTAGCGAAATACGGTG
CACAGCATCTGCCGGCAAATCGGGGTGGTCTTGACAAGGGC
CGCCTCCTGAACGCCTTCCGCTGCATCAATGACGAATCGAA
GTGGAAGTACTGATGAGCGCCGTCAGGTCACCATGAGCATC
ACGGGCAGTCGGAAGGCGTCCGTGACGACGAACGTGTCGTC
ATGCCAGGTGTTGTCTTCAGCGGGGCTGTCGATCTGGGACA
ACTTGGTCTCGTCGATGACGCGATCCGTGTGGGTGCGGTAC
TGGGTCGTTGTGTCTGCGAGCGGCACTGGCGTCCTCGCGCG
ACCCTTGCTCGATGGGTCGGCGTTGGCGGAGTTTACGAGCC
GGGAGGACCTACATCGACGTCGCGCACAGTGATTCCGCCGG
TGAACTCGCGCATCTCAGCGCGCGGTTTTCATGCTTCCCCC
GTCGAGGAAACGTCGCGACGCGGCGGCAGTCATCAAATGAA
CAAGTCTCCTTTACCACACCCCTCATGAGCTTCTCCGGCGC
AGGTGCTCTATGCGCGGGCGCCGCGTACTATCCGTGTTCTT
GATGAAGATGGGCCGCGGATCCAGGTCGTCGAGCAAGCCCG
AGCCCACGTGCTGGATGACGCCGTCCTTAATCACCAGGCTT
ATCATCGCTAGATTAGACAGCTTACAACACCGACTTCAACA
GTAACCCAGGTGAGGCAGCTCGGTCGGCTTTATAGCACAAG
GCCTTCCTTCAGCCCACCCTCGTGTCAACAAGCGTTGAAAC
GTCCATTGCCTGTTAGTCAGCGGGGGCTTTCACCCGCTGAT
GTATAGCTGGACGAGGGCAGCGGCGGCAAAGACCTTGGTAA
CGACACGGCGTGGCGGATGTCCTGTTCGGAGTAGCTGGTGC
CGGTGCTGCGGGTGCTGCGGCGGTGCTGGGAGCACAGGGGG
CATGGTGCGCAAAAGCTGCTCGAGCGCAGAGCGAGTAGGTG
ATCGCCTTCTCTAATTAACTCGCTAATGCTCTTTTCTTTAT
CTTCGCAATGGGCCCATCTGCCTGCACATGTTGCTCGCGCC
AGGGCGGCCATGAGAACCGCCGAGGCCCGGGAATCTGCCCT
GACCAGCGGAACGAGCAGGGCGGCCATGAGAACCGCCGAGG
GCACTGAACGCTCCGACACCCGGCGCCTACTCAGCCCCGAC
CCAGTCAAGACGTTTGGCCGCGACCGAGCACTGAACCAGAC
GGCGACCATGTTAAGGTTATCGGGGGCAGCAAGTTCCGAGA
GCCAACCCTCGAGCCTGGCGCCTGGGTCCGCTTGCGCCGAC
GGTCTCGGCGTCGCTTTCTGCGATGGCCCTGTTTAGTGGTG
CGCTGAACCTGAGCAGCCTCCAGATATGTGTGCCGAAGCAG
CCATCTTCCAGGTAGCTACCCACGGCAAGTTTGCCCGCGCC
GGAGTAGACGAGGACTCTCGCGGGTATTCGCGCACCGAAGA
GGCTGACTGGTGGTCCGAAGCGGCCTTCAGTGGCGATGCGC
GCACGACGTGGCATACTTGTCGTCGGTGGTAATGTTCAGGA
ATCATCTACGTCGACGACGGCGTCCTCGCCTTCGACGTCCT
GCCCAGGTGCTCGGGGTCGGCCCGCACGATGCGGAGGGTGT
TCCAGCCTCCGTCGCGGCAGCGGCCTCCTCCTGTGCGGCCT
TGCCCGTCTCCCCCTTCAGGCGGTCGACCCTCTTCTGCAGT
CGTCCAGCCGTGATGGTCGGCCGAGGACAGACGATGAAGGG
TGTGGTACCTCCGTAGACTGCAGGGATGGGTAGTGAAGATG
TCTGATTAATTGGAAGATATCGATGATTAGGCATTCCCTCC
AATGGCCGCACGAACCCATTCAGGGTCAAATATGCCGACTA
CTCGAGCTTGTCCAAGCCCGCCAGTGTCGCCAGGTCCCATC
AGTAGGAGCCAAACCAGGATCGGCCGCAGGAACGCAGGGAT
TACTTTAAATTTCTCCCATCCCATATATTTGCCTTCAACCC
GGGCCGGAGGTAATTCGACGCGGGATGAGCTGTGAATGACG
ACGCATCACCGAGAAAATTCCACCACTGCATCAGCAACCAC
AGAGACTGGCAATGAATTCGCCCTGACACCATCAACCTACT
CCAACTATGTCCTCTCGAAGCGCGCGCATGCCCATAACCAC
CGCGCCCTGGCGGACGAAGTCCGTGGGGTCCTTCATCATCG
GACGGGGTTGCCCGTGGATGCGCGAGCTGGGTCCACAAGGC
GCCGGCTCCTCTGATTGCTTCGACGTGCCTTGGTCATTCTC
AAGGGTAAAAACAGTGAAGCCAAGGAGAATGACCAAGGCAC
TAGCCGATGAGGTACTGGGACAGGATGTCGTAGACGTACTG
ATCCGAGGCAGAGATGGCAGCCGCAGCATCAAGGGATGCGG
ACGGCCGCCCCAGCTCTGCTCCCTTCTTTACCAGTATCTTA
AGCAGTATCATTAGTAGTGTCGCTGTTGCGGTTGCGGTTGC
TCCGGTGAGACCCGCGCCGGCGGCCAGGCCATCAACGAGCG
TCCAGTCATCGCCGCATCACCTCGTCAGACACAGTCCAGCG
CGGGGACCGACCACCGGCGGCGGCGGCACAAACGGCCCTCT
AAGCCGCTCACTGGGGAAATCTTGCTCGACGGGCACCCCTT
GGAGAGTGCACCGCCGTTGTCGGCCGCTCAGGCTGCGGCAA
GGAGCGGAGATGGTGCATGTCGACGTCGGACGGGGAGGCGT
TTTGAGAAACAAGTTTCATGCAGTCGTGAAAAGGCCCTATC
GCCGTTGTATTCACCGTGCACTACGCCGGGTGGAAAATCTT
TCCTTCATGGCCCTCAAATGCGACACCAGGAGGAGCTTATC
CGACCAGTAGCCATTGCGTACAGGGACTTTGACGCGTCCGA
GCCGGCCAGCCTGTGTCGAGCTCCGCCGCTGTCCGAGGCGA
CCGACGAGACCTGTCTCGACCGATTCCCAAGCGGTGTCTGG
CAAAAAACAACGGCTCCCACCAGTGACAGGCCGTTGGGGAC
CACCAGACATTTGACATCGTCACATCTTCTCTGCCTCCACC
CAACCGTGAGCTGACAGACACGGCCATCTTCGGTACAAAAG
AGCATATTGAGGATTCGCCCCTGCGATGCCCGCGAGGAGAA
GGTACTCAAAGGGATAGTTGCGACCGTAGGAGATGTAGCCC
AGTTTGAGATTCGTTTTCTCCGTCCTCGCCCACGACTGATT
CTGGAGCCATATGCATCGTTCAGTAAGTAGGCGACCATGCT
ACATTCATCACGGCTGGGGTCCCCATGCATGTCTCGGTCGC
TACTTAGGTCTGGTTCAGACCTTTACCTTTGCGTCGTGGTC
GAGGCCTTTGTCTAGTTATTCGCGCGTACCGTCCTCGCAAG
GGGTTTGTCGGTGACTCTGGCGCCGGTAAGTCCAATTTCAA
ACTTCTGGTGTCTCGAAAGGCGTTCTGGAAACTCAGCTCGT
TGTCGATCCTGAGCATTTGCCTGCCGTGCTCGTCGCATACA
GTCACGCCGATGACGTTCTGCGGCGGCACGTTGTACCCGTA
CTCGGGTCGAGGGCCTCGCGCGTCAGCACGCCCTTGTTCTC
CCGCGCCAGCCGCACCCACCCGGGCTCCGTGAGAAAGGTCC
CAGCGGCCGCCCCTCGCCCCCCGGCAGCTCCTCCCGCGCCA
CGCGCCGGCCTGACGGTGCACTACTACGAAAACGACATCCG
GCCTCGGCCGGCGTCGTCGGCATCCTCGTCAACACGCTCTC
CTTCCACATCTCCGACCCGCCGGCCCCGCTGCTCCTCGCCC
TCCAAGAGGTGCATATTTGACGACGGTGACAATACCAGCCC
CTGCCCACGGGCAGCGTCCGCATCTCCCGTAAGCACCTCCG
CCACCACCGCCCAGCAAGGGCAAAGCCGTCGTCGAGCCCTC
CTTGAGCCACTCGGGCGACGCAGCCACGATGGCTGAATGCT
TTCGCGCGACGTTTGGACCTCGATCAGCGAGGCGGCCGAGG
GAGGCGACCTCGGCCTGCGTCATCGCCCTCTTCCTCTTCTT
CCTCCCGAACAAAATGCCACCAACACCACGTCCAGCGTGCT
GAGCACCCTTGTTTCGCGCCCTACTAGATGTCCACTGACCC
GCTGTGCCGGTCCATCCACACGGGGAACTGTGCGCTGATTT
AGCATGGGAAGTCGCTTCCCCCGGCAACATCGACGCGAGCC
CATCTTCAACCTGGGCGGCGCAATAGGCTCGCTCACTAGCT
GCGACACAGCTTTTGATGGCCGGCAGGGACTATTCCGAACG
TTCAATGACTCCACCTGGCACGCCAATGCCACGCACCCCAC
CTCAGCCAAAATGTGTCGGCCGTAGTAACGTTTGTCTCGAC
GCCAGGGTCATGGTCATGCCCGGGGTGGTTGTTGTCGTTGT
TCTCTTTTTCTCTCAGCTGGCTAGGAGATGTCGAGCGATAC
TGTTACAATTGCATGATTTGCATCTGCATCTAATAGGCCCT
TCACAGAGACTGGTTTTCGCCATGGACCTTTGAAGTACTGC
GCCGGCTACATCACCTCTCTCTATGACCACATCAACGATCG
CGTCCGCTACATCCGGCGGTCCGTCCAGCGCAAACATGCCA
AGAAATCCGCCGGGCACGCACCACGGATGGTCCGCACTTGG
CAACAGCCGACTTGAAAGCTCCCTCCCTGTTGCATTACCTC
CAAGTTCAAAGGGATCGTACCTATGACGGGAACAAAGAGTC
AGCGTCTCGAAATTCCTCCCCTACATGAGTGAGGCTGACTG
TCCTTTAGCAAGGTCAAGCGCCTGGCCCGCCATATCCGACC
GGCAGCGTGCGAGATCCATTCGCGGCCTGAGGGACCATGCT
CCTAGTCGGCACCCACGCTTCAGTCATCCCGCATACGGACA
CCTCAGTCGCCCGCCACGCGCGATGCCCAGGGCATGCAGGC
GCGGTTGCGGAGGAAGTATCCGTACGATCTTGCGCTTCTCT
AGACCATCTTGCTCCACGTGCACCAGCGATCTCTCGGTGGC
TGTGAAACCACCCTGCGCGACGAGCGGGTTCGCAACGGTGC
GTGCAAGTCCTCGACTACTTCGGCGGCAGATGCGCGCGTGC
AGTTTCGGTGCAATCGAGCGCGCTGTGGCCAGAAAACAGAG
GCTTACGTTAAGATCGGGCACCCTGCCGATATCATTGCCGC
TGAAATTCACAGGTAGCGTTCGCCAGGAAACTTACAAAATC
CTCGGCCCTGCTAAGGTCTTCGATGCCGAAGCAAAAGGCGC
CGCCTCTAAAGACGAGTTAGCGATAGAGTTCCGAGACTAGC
AAGTGGTCATGATCGCAAAGCCAGGACGGAGAGACCTCTCG
CTTCCGTTTACTAAGGCGCACTATGTGTTCCCTTACGAATA
AGCGATATCCCGCCGGATCGCTACCCCGTCCCCCCGGGTAT
GCCGGAGCACCGGCGAGAGACCATAGTAGCTATATAATCCG
CTTTGCGCAGGCTCCGGCAGCGGCCATGGCATCTGCCACGA
GCTTCGCTGAATGGGCAAGTCGGAGTATCGGGCAAACTCGG
CTGGCGGTCCCGACAAAGGACGTCCACAATCTAGGCCCCTT
GCTTATGAACCTCCACCGCGCATCTTGTAGTTGAGGAACTG
TGGACGGCCGCGAACCTAGCCCGGGGCTGACTTCTCAGGAG
GACCTGGGCGCCGTAAAAGGCGGCGTTGGCGTCCTTGCGCT
AGCCCGTTTCATCCCGACGCCCACGACAGTGACTGACACAG
GGCGGCAGAGGGATCGCGGGCGGCGGCGACGGCAGAGAGGC
GACGAATACAAGGCCATCATCAACAGCAACTCGACCAAAGT
TGCGCGAGGCGAGTACGAATCGGGAACGGGAGCTGACCACT
AGTTCAATATGCGCAGCGCGCGCGCGCCATCCAGTCGAAGC
GCCGGCGTTGATGGAGATTCCCTCCTTGGCCCGCTCGCCCT
TTTCAGGGACCCGCCGGCTGCGGGCGCTTCGTCTGCTCTAG
TGGCGACGCCAGGCGGATCGCGGGAGAGCTGATGTCCCACG
ATATCTTAAGAACTGCCGGCCGTTGCTAAGGCAGTTCCGCT
TAGCTCGTTCTGCCTATAGTCCTTGTCGTATAACTTAGTAT
AGATATCTAGTTATATTCGTCCCGAAAAAGAATAGAAAGCT
CGATTTATTCGAGGTCTCTCCGTAAAGCAGCAATAACTCTA
GGGAAGTTTAGATACTTTGCCTACGAATATAAATAACTAAA
TTACCGAAAACCTATTTAATCGCTGCTTCGAATCCTATAAA
TAGGAGCGGCAGCGATCCATCACTAGTATATAAGACCCCCT
GCTGCCCACGTTCTGGCGATCGTGGATGTACTGGCTCTCCC
GACTTGATCAAGTACTTCCACTCCAACGGTGCACACCGGTG
GTGGTGTACCACGGTTCGCTCGGCAAAGACAGCCAGGACTT
CCTTAAGGGGGCAAATTCGGCAGTGTCCGTCGGGGGTGTTT
AGGCGGGGTTTGACAACCGACTTTGGCAATGAAGCTCGTGT
ACTATCGTCTGGCTACTGTTCCGGTAATTGGACATCAACCT
AGAGCTCGCCGCTAGTTGGCCGTCAAGAGTATCACGTCTCG
GGATGCTCCTGGTCATGTAGCCGGGTCGAGACGTGATACTC
TTCGAGGCTGAACTGGCGGGCGGCGACGAAAAAGAGATGCT
TGGCTCTGCGCCAGAAACAGCTGTATCAGGGCCTCGAGCGT
CCCATCGGGTTCGCCGGTGGCCCAACAGGCTGCGGCTGCTG
CTCGAGCCCGCGGATGGCGGCGGCGTTGGCCTTGGCCAGCT
CAGCTCAAGGGCAACGTCGGCGAGGCCCAGCGCAAGGGCGA
GTCCTGCGCGAGGACAAGGGCGACGCGCTGCTCAAGTTCGC
CAGGGGCAGCCTGGTGACGGCGGCCAGGAGAATGCACCTCC
TTGGTGCTTCTTCGCCACGGCGGCAATCTCCTCGTCGCCGA
CTGCTGTTTGAGGAGACGGGCGGCCGCATCACGGACGTGCT
TGGGTGTTTGATCCTATTGACGGCACGAAGACGTACATCCG
GCCGGATCGCCTGCCAGCGGCCCGTCTTGGTGACGGGCACG
CCATCACGCCCAACCCTCCCCATCCCCCTCCCCAGGGACTG
GCTTCCAGTGAAAGGGATTTCGGCGGTAACAAATGAGTCTC
ACTTGACGGCATCCTGCTAACGTCCTCTAGATACTCGTCTG
GATACAGGCGGAGGGTGTGGCTGCGAGTGAATGAGATCCAT
CAGTCGAGGCCATCGTTACGCTCGAGTATATCGTCCACGCT
CTGGCCCGCCTCGTCGCTGGCATCGTCGGCGTCGACATGGA
CTCGTCGCTGGCATCGTCGGCGTCGACATGGAGCAGGGCGA
GACCTGACGAGGAGGCAGCTCGTTGGCCAGGGTGTCAATCA
GTGAATAGGTCCGTCATTACCGACATCAACCGTAATGTCGC
GTAGGGGTAGCCGTAGGTGGCGCGCCCCAGCGAGTCGCGGA
CGCTTGATGACCTCAACGCACCTCAGCACACCTCAACACAC
ACACCAGAAATCCTTTGTCACCCTCTCTCGGTCCGCCTCAC
GTCAGCGACGGCCGGGCAAACTACACCACCACCCGCGGCAA
GGTGTTTGCGCTGGTGGTCGCGGAGGAGTGGGAGGAGATGC
CTCTCCGACATCTTTGGCCGCACCATGAAAGGCACCTGCCC
TACATAGACGACTGCAACCGCCGCATCGACTCGGCCCAGAA
TCTCATCTCGAAATGGGCAGCACAGTTCACACAAAAGGATG
CCCTCGCTGCCCTCGGACGGCAAACCAAAGACGGAACCAAC
GGCTCGAAGAGCGCCTCGGGCGGCCGGATCACAAGGGGTGT
GGCTGGGACGACAGCTGGCGCGAGGACCTCTCCGACGCGCG
GGCACGAGGGCCGTCAGGAACAGCACCAGGCCGCCGGCGAG
CCTGGATAGGTAGTTGAACACGGCCGGCTGTTCGGCAACCG
TGCTTGCCCCTGGAGGCGTGCTTGCGAATGTCGGTGTCCAT
CGCAGTGCTGGTGCTCGCGTCCCTCGAGGACGGCCAGAAGG
TGCTGGGGTATCCTTTGAAGCGCCATCAACGTGGCAAGCAG
AGATCTGCGGCCGTGTGGGGCGCCATGGTTCGTCCCGAGGA
AGTGGAGGAGTACCGCTCGTCTGTCTTTCTTGGAAGCCGGA
ACTGTAGGACAGACCGAGGACGGCAAAATCTACCACCGACT
AGAGTCTGGGCCAGTGTCTCCTGTAGCTCCAGTACGCGACG
CATTCTCTTCTCCTCACTCACCTAACGCCTATAACGGCCCT
AAGGACACCTAAACCGGACGCGACGGTTCATCGTGACCTGG
TGACCGAGCAGCACGACCTACCCTGTACCGCCGTGTCCAGG
CAGTCCCATCATCGCGGTGGCTACGGCGGGGGACGTGGTGG
GACAAGCTCCTAGAAGAGGGCAAAGTCATCGACGACCCCCG
GCGTCGGGGTCCTGCGGCGGCGGCGGGAGCGACTGCACGTA
GCAGGACCCCGACGCAGCGGCTGAGGACGACGCGGAGAGGC
TCTGCTGGCCTGATTGATCACTACGTGACTGAAGACGGCGT
CACATCGCCTTCTTGCTGAACGCCGCCCCAGCTGCCGGACA
ACCACCGCCACCGTGTCCGTCCACACAGACGCCAGCGCCGG
ACACGCTGCTGCACAGGCCGCCGTCCAACATCCGTATCCAT
CGTCGACCGGCTGACGGCGGCGCCCGCGGGGTCCGGGGCCG
GCCCCTGCCCGCGGATGCTCCGTAAGTTGCAGACTCTACAT
GCGTCAACCTCAACGACTACCGCCACCTGGCCTTCTACCAC
TGCGTCTACCCGGCCCTCGTCGAAAAGGTCTCGGTCCCCAA
CGCTGATCCGTGGTCACTTACAAAGGCGAGTCGTCGCTCGG
CTTTGTGTGGTGGGGAGACCCGCCGTATTAAGTCCGTACAT
GGCGCGCGGGGACGTTAGCGCATAGGCGTTGGAAGCAGTGA
CCAGGAGTCGAGTTTCTGGTCACAGCTGGTGAACCAATGAC
CCAATGTCAGCTTTCGCCGTCTGGGTCGATTTGTAGATGAC
CACTACGACATTGGGATCGTCTCAGGCGACATTGCAACAAC
TGGTGCCGAGGCGAGAAAAGCCCGAAGATGCAGACCAACAG
AACAGCAAAGCGCGAATAGTCGGCCAGGTTGACGCGATCCT
ATCAGAGGTGCCAAAGCTGCCAGATTCAATGCATTCAATCG
CAGAACATTCATCATGACTCCATCGCCGTTGTCAACCAATG
GGGGAGAGCTCCGTCGTTTTCGGCGTCACAATGTCGGGACG
TCAACTACTGCATCATCCTTCACGAGGTTCCATGGCCCAGC
TCTTTGTAGCTCCAGATCCGCTTAGCCATGGATCTGTTGTC
GACGAGATGCCCGGCCTGTGCAAAGGCGTTTTCATCACGGG
ACTTTGTTGTTTGGCGAGAGCGGTATGTACGGTAGGCGGAG
ATTCGTGTCCTGTCTGAATTCAGCAATTTACCGGAAGGGAG
TGGACCGATTCGAGAAAATGCGCACTCAGCAGAACGTCACG
GGACGTCATACTCGGATTGGCAGCATCTGTGGAATCCACGG
CGACTCGATGTTGTTCGAGTCTATTCCAGCGTTTGCAACCT
GAGGCTCAAGGACGCCTGGGCTACTGTGATCAAGCAGTCAC
CATGTTCCCGACCATGAACACTGTAGCAATTCGCTGCATCC
ATGGAACGACAACACGTCTGCAGCCTCGGACTCAAACACGA
CCATGGCAGTTCTTTAGACCCCGTGGCGATGAAGCGTGCTC
GTACCACATATCCAGCGACGCTGGCCACGGCATGGGGACGC
GCAGCAGCAGCAACATGCTTCCCAACCACAGTTCCTCGCCC
GCAGCCCGCTGATGGCGCCCCGATACGCAGAGAGGCGCAGA
AGTAAGTAAAAACCGAGACTCTGTACATGAAAATCCAGAAT
GCCCGCAATGGAGGCCTTGTCGCGGCTCTCCTTGAGGAACG
CTTGCCTGTGTTAGCGTCAGCTAATGCTGGTGGCGCGAGTA
GGAAGCGGCGTAAATGAGACCGCGGACAGGATGCCGCACCA
CCCCTCACGGAAAGCTAGCCCAAACCCATGCCAAAGGGTAA
ATGAAGCAGACGAGAGCGGGCGGCCGAACGAGACGCCACTT
GCCACCGATAGTAGCCAGCGCGGAAACGACGTATACGTTGG
TTCATTGACCTTCATGACTCCACCCGCATTTCAAAACATCC
CGAGGGCAGAGAAAGTCAGCCCCCTAATCTGAGGATTCGAA
AGCGCTCACGGAACTGAGCACAGTGGCCGGTCAGAGGTGCA
ATCGAGGCCATCAAGTTTGGCGCGAGGACGGAGGGCCTCAT
AAGATGCCCCGATGTCTCTCCAAGACTATGCTGACGGTCAG
CCTCCTCCTTATATAATCCGCGGTTCAATGCGTATCGTCTT
ATCCCGTGCTTGTCGATGCGCCGACGGTCCTGATTTGAATT
AGAGCACCTCCGGGAAGATGCAGTTCCTCGAGGATGGTAAT
TGCCATGTCTGAAAGGCAAACATAGTCTGCCAGTAGAGCCA
CGATCGCCTGCTTGCCGAGGCATGAAGAAGGAGGTCACGTA
GTTCGCACAGAGTACTCTGTCGTAAAGATGGTATCCCGCGC
CAAGGTAACACTGGATGAGACGTAATCAGCCCAAACAGTCC
CCAGAAGAGGTTCCTGCTGCCAGTTTCAGGACACGATGAGT
TATTAGTTTCGCCGCATAGGCGGCGGCAAGTTCACCGGACG
AAGAAGCGAAGAGCCATACCCCTATTTCAATTAGGCAATCC
TAGAGGGCCAAAGTCGAAGCCGCGGTACTTCAGTCGCTCAT
TCTTGCGCGAGCACGTGACGCATGGGGCAAAACCTCGATCT
GAGCGAGACCCCACGAGCCTCGATGCCCAGCAGCGGGAGCG
AACAACATGGTTGGGATCCTCAACGGCACAGTGGCGGGCAT
GCCGTTCAAGGATTCTCCGACGGCGCTGGCCACCATGACAC
TCAATGCCTCTAATCGAGCTCGTCGGCGACGGCAGCGTCAC
GCGCAGAAGTGCCTGAAGCTCGACGACGATGCCGATCTGTT
TTACCTCATCTCTGAGTGTGCCATCCCCGCGGATCACATCT
CTCTTCTGCTTCAATCAGGCCCGATCGCAGCAGGTTCTCGG
TAATAGTTCCTTCGGGTCGGCGTCAATACCCTTCTCAAGCA
GAAGAACATGAGCGAGGTGGCGCGCAGCCCGCTGGAGTCCG
TCACCGCTCTTTGATTGCGGCAGGGACCTCAACGTCACGAT
TGAGGGGGAGCTTGCAGAGGCAGCATTGAGTTCGACGCCAG
GCTCCTGGAGCGGAGGGTCGCCGGCACGGGGAGCAACAGCG
GACAAAGTCCTCGCGCTCGGCGAGCGGCGTGCGCTTACTCG
AGCCCGAGGACGGCGAGCGGCGCGAGTAACGGGAGTCCATC
TATCGATGGCCTCCCAGCTGCAGCAGAAGCAAGCCCCTGGT
TGCCCGATTGCGGTCAAGGGCGGGAACTTGAGCGTGGACTT
CAGTTGTTTACGAGAAGCTGCAACAACACGCACGAGAGCTC
GATGCACATCGCCCCCCCCCCCCCCCCCCCCTTTGACGACC
ATGAGCGTCAGCAACGTATTCTCGACGTGCCGTCTACTCTG
ACAATGTAGACGACTTCGCGCACGGTCCGTCGAAAGTTGTG
CTCGGGGTCTTCGGCAAACTCGTCCTCGGCAATGTCCACCG
CTCGATACCGCGGTACAGCTCATCTGGGTCATTCAGCCTTG
GCCAAGGGCGAATCTGAAATCAACACCGCCGTTGTAGAGCA
TGTCAGATCGACGCTGGAGTCGTGGATCGCGCGGGCGAACT
TGCGAATAGCATAGACGCGGCGACCGTGGGACAGTTTTGGG
GACGTGAGTCAAGAGGCAGTCTTGGACGATATATTGGCTCG
ATGAAATAATAAATTGGGCGCGGGCTTACCAAGTTTCCGAA
CTGATTCGAATCGACAGGCTCGGGATATTGGATGCATCGGA
ATGATGCCTTAAAGAGTTAGCGGTTCCTGGCAGATGGTTTA
AGGATAAAGAAATCGATTTTCCGTAGTAACTGCAATTGCCC
TTATACTTTGATATCTATAGCTACATCCTTATATTCTGCAT
CTGGTAACCGCTGAGGCCGGCGGCGATAGCAGCAGCAACAG
CTTTATCGGGCGTCTTGTCTCGGTAGGCATCTACACTGGGC
CGAACTCGGCGGTGCCGACGCGGATGATGAGGGCGTCGATG
GCTTCGACGTCAAAGAGCTGCAATAGTCAACGATGATTTAA
GGCCTCGACGGCGTTTTCGGCGCGCTCCTATCGTCGCCTAG
GACCACGGGTGCCATCGAGGCCATACTGCACGCCAGCCCCG
TGTCGCAAGGTCAACGACAGCTGCTCTGTCTTGCACGAATC
GGCTGTTCCAATGTCGAGGGCGGCAGAGAGGACATAGGTGT
GACAGTGCAAATCAGCAAACCCAGGGCCATGTTCAGCAGCG
GACGGTCGCTTGGACCGTCACGGCCGCTCGAGGGGCATGGC
CGGCTGAAAGCTAATTTATACGAGGCTGGTAATTTCATGTT
CTCACATCTTCCGCGACGAGCGGCACAGGCTTCTGCAGCTG
TCATCTTGCATTGATGTCGTCGGCCTCTGCCTCGCTCGATG
AAACTCCAGATGAGTCACGGCGCCTCCTTTTCATGCGCACG
AAGTGCATGCGAGACAACAGCGGCGCCTTGCGAGCCTGTCG
CCAGTCAGCATCGCTCTCAGCCCAACTAGGCAATGCAGAAA
TCGGAAGAAGAGCTGTTCGGCTGCATGAAGAAAACGGTGCT
GAGACGCCGGCTACGAACGGCGACACCAACGGCGACAGCAA
GCTACGAACGGCGACACCAACGGCGACAGCAATGGCGAGAG
GGAGTGGGAGATTCTCGGCGCGCTGGCGGAGCGGCTGCAGC
ACGCTGATCGAGGACGAGGGCGCGGTCAAGGTGAGGAGCAT
CGCATACTATGCAAAAATTGCGGGGTGGTGGACCATTTCAC
TGGCTCTGCACCGAATCTAGCAGCTTGGCGACGCTGGCGTC
AGATATCTGGAACTGGAACGCGGCGGTACCTGAGGCTACGG
GCCATAGATACCAAACAGCCCGAGGAGAGGTTGCGTGCCAT
TACTGGCACACCAAAAGGTGCAATGATCTCGCATAGGAACT
ATTTGACACCTTCGGTTGCGCGCTTCCTCGGCCCTGGTGCA
GGCGATGCTTTCTTGGCCGGCGACAAGACGCAGATTGTAAA
ACCATTCAGCCAAAGGGAACCAATACGATAGTTCTCGTGAC
CCTCCGTCGGATTGGCGTCTCCAACAAGCTCGAGGGTAACG
GACAGCCGTACTTTGCCTGCCGATATCACAGCGAATCTGGC
AATCTGGCCGCGAAGCATTCCAGGGCCATGACGTGGCCGAG
GTTGGTGCTGCCCTCCCAGTCCAAGACGACCCGGATCGGTA
GAGGTCGGGTTGGCTGACCACGGCCACGTCCCGGAGCCTCT
ATTCTGGGCTTGTCGGACATCAGCGACGGTGGACTTGGCCG
CCTTCATGGCTGTTGCGCGGCGTTCCTGGCGGACGGCCGGG
TGCGGTAAACACGTCCGCTGCGACCCGGCCGTCCGCCAGGA
CTGTTGCTTGTCGCACTGAACTGGCGTGCTCTTCCTCATCC
GACTGCGTAACGTGTTGAAGCATCACGATGATTGATGGAAT
CTGATCAAGCGTCAAGCCCGCAGTCAGGTTGCCCTGCGCAG
AGATAGAGGGTTACCTGGCACGGCTTCTCAACCTCGGCCCT
GGAAAGTTGACTTGCAATGTCGTAGGGACCGTCGCCGGTGG
ATCATTAACACATACTCAGCCATACGACATTGAACTGGGAC
TCTCAGCGGCACACCAGCACCCGGGTTGACAGAGACGCCCG
GATGGGATAGGGATCTTGTGCGACCACAAACGGAGCCGTTC
ACACCAGTTCTATGCGGGTGCGGGAGCAAAACGCGATTTAT
CGGTAGGCCTGGTCAACATCCTGTAGTGACTTCCACGCAAT
ACGTCTGCGCATGGAGCTTCCGGATCGGTGCCAGCGGCTCG
TCCCTGATGAGACGAAAATCCGCGAGTGGTCGGAGACGCAG
TCTCGAGAAGTTCTCGACGGCAACACCATCTGGCGAACGCA
CCCGCCAATCTTGTCCCACACGGCAGGCATCGCGTCGCGCA
CTTCCGTCCGTCAAGGCCGACCTGCTAGAGCTGCAGCGGAT
GCGAGCTCTTCTCCTCCTCCCGCCACCACCTCGGCATCTAC
GGCCAGCCCGTCCATCAGCTCCACGGGGACGACGTTGTCTT
TTCAAGTTTTATTGCCGCAACGCTTTTGACGATAAGATCCG
CACGTCCCTGGCAGCCAACACGACCTTTTGGGGTGTGGTCC
GCCAGGATCATCGACGAAGTCGTGCCAAACTCGTCCTTTGC
TCAAGGTAGGCTACATCATGCGCGTAGCTCACACCTTGAGC
TCGAATCGGCGTAGGACTCTCAGCAATACATGTGGCAGGCG
GGGGCCTGACAGCCGTGGCTCCCCAACTCCATCTCAGCCTC
CACTATGAGGCCGCGTCGCGCTGTAAGTACCGGAAGAATTA
AAAAATAGTGCCTGCGAGGCCACGCGGTCCAGTCTTTATTC
GTGGTGCGGGGTGAGGCCGACGGTGGGCTTGATGCCGACGC
CTCAACAAAGCCGTCGTTGTCGGCCGGGCACGTCGGGCTGA
GCAGCCGCCGGGGTCCATTTCCGGGAACGAGCGACGCTTCC
CACGCGCTGTGCACGGCACGCCTCGACGGTGAGCTCGTTCT
GTTTTGCGAGTTGAGGAACTCCTGGTTGCTCTCGGATGCGT
TTGCAGACCTCGAATCATGCCATAGCTATTGACGTGGTTCA
CCACCCTGGAGCGGATCAAGCGGTTCCTGCTCACTCAGCGG
CGCAGAATGATATTCTCGATCGGGGCCGGCAAGCCTGGGAC
CAGGCGGTATTGCACTTGAGCATCCACGATCAACTTTGTCA
ACAAATCGGGCTGTGCAAAACATAGAATTACGGACGGCCGA
CCCTGTCTCGAGCCCGGGCGCCCGTTCAGTCGTCCACGACC
ATCATGGGCTGGTTGGGGTACGCAAATGGGTCCTCCGACGG
GCGTGGCAGGGTTGTACATACTACATGTGTCACGACGGGCC
CCTGACCTGGGCGGCGGCGGCGGCGGCAGCAGCAGCAGCAA
GCCCAGCTTCAGCAGGCCGTCGAGCGCCACGGCCGCGGCGT
TCCGCCGTTGGGGCCTTTGGCGCCGACGAGACTGTGCCGCC
CTGCGGCACAAGGTCCGCCGCGCGGCGACCGAGGGCGTCGA
GAAACCTTCGTTGGCCCCCCCCCCCCCCCCCGTCATCATCT
GTCTCCCCTGCAGGCTGGCGCCCTGCCTCGCGAGCCCGAGC
ACAGAGACGGGAGCTGGCCGCGGCGTGCTGAACTTGGCTTC
AAGCATGGTGGCTCATCCTCCATCAGGTGAGGCGAGATAGG
TCATTTCCGGAGGCCCAAGCCTGCACCAGAAAAGGGGGGGT
GCAGCCAGCGCAGCAGACAACGGCGGTGACAGCACAGTAGT
CGACAAGGCCGTAGTGGAGGCGACAGCCGCCCAGCCAGCAC
GTTCCCGTGCCAAAACCCGACCCAGACAGCAAGTCAGCGGA
CCCGCTGTCTTTGACGGGGACGGCACGACCACGAACGACAA
GCGGCCGTCCGTGGTAGACCCCATGGTTGCCCAAACCAGGC
ACGTGGAGTTCGGGCCTGCACACGGTGGCGCGTCTCGTCCA
AACAGAAGCTAACGCCACCCCGTGCCGTCAATCAGCGAGAG
GACAGCATCTACCTTGACCTCTCCAAGGAGAGCGGCAAGTG
GGCTGGAAGCCCGCTGGCGGCGGCGACACCTTCACCCTCGA
AAGGAGGCCGAGGGCGAAGACGGCGCCAGCGACGAAGGAGA
TCGGTTCCTTCAATAATATCCAATACACAGCGAATTGGCCG
ATGGAGCTGGTTAGAGGCGCCTGGCAGCGGCCAATTCGCTG
AAATGAGAAGTTGCTCGCCACGACTGGGTTAGTCGTGGGCG
ACGACTGGGTTAGTCGTGGGCGTGACTGCTTCGTGGCCGAT
ACGCTACTCTTCTTCTTTCCCCCTGAACGTGCGTGTGATCG
GACGGGATATCCCACCAGATCTGCCTTATTACAAATGCGAC
GGCTTGTCTGGTCTGGCACTCGCACCCTGATGCCGACATCG
TAGAAAAAAGCACTCGTACTCGCAGTAAGTTTTGGAGGCTA
GGATCCTACGGGGCCGTCGGCGGCGATGCCATCAACGGGCA
GGTACGGCAGCGGGCTCGCGCGGCGCTGAAGCGGGCACAGA
AACTGGTCGTCGCTCATCGGCATCGTCACGGCCATCGTCGG
GCTGGACGAGAATGCCGATCCCAGTGGCAAGTACACGCTCG
GCATAAAAACCTCTGAACAACTATCACACCTCTTCAGAAGC
AAATCCCAGCCTTCAAGCTACGATAAGACAGGCTGCAGGGT
CACGTCGGAGCTTCTCGAGGCAGTCCTCCCTTTGATGACAG
GAACAATCTCGTGGTTCCCGCAGTCCGGAGTCACGAGGCGC
CCTTGTTAGCATTCCTCTAACGATACTGGGCGAAGCCGTCG
GGCAGCCTCCTGTTCTGGCTCGGCACACGATAGCATGTGTT
GTCGGCGTCCTCACCTTCGTCAGCAACTGGGCGGGACCCAT
AACACTGGCCAAAGTGGCTGCGGCGGCCAGGCCCTGGCCGA
ATTTCGCTGGCATCTGCTGCCGAGGTTGACCAGAGGTGGCT
GATCAACCAACAGGCTATTTCGCTGGCATCTGCTGCCGAGG
GCTGAGACGCTCTTCAATTTCGGAGACATGAAGACCAAAGC
AGCCGGCCCGAGAAGGTAAACACAAGGAATATTATTCCTTT
TCGGTGAAATCCTTACTGGGCATTAGCCAGAAATCGCACTT
CGATCGAAGGTATCCGGGAACAGCTTGAGCCACGTATCGTC
CATCGCCAACCTCCTTATACCCCTATCCATCCTCGTCTTTG
CGTCGTGTCTCTTCCATCAACGCTGTCGACATCAATTGCCC
GTGTGGCTGGAGAGAAAAGTCAGCGACACACCACGGTGCTG
GGGTGGGCGCAAATCACGGGCGGCGGGCGCGGCTCGAGGAG
CTTTACTTCCCTTCCAGGTTCGCTTCAGCCTCGAGGCCTCA
CTGAACGTTGGCGGTGGAATCATGTACTTACAGTCTCTCAC
GTGCCCCATATGCAACAAGTCGGCGCCCTTCGAGCAGCTTG
TGTTCTCCTGGAAATGTAGGCCCAAACTCCCCGAAACCGCG
CGCAACTCTGCCTTCCCATCCGACCGTTCACGCACCTGTGC
CGCACCTTCAACTCGGGCGTCGGCATGGTCATTGCCGTCGA
AAGGACGCCATGGTCGAGGGCGACGTCCTTTTGGGACTGGG
CTGGTTGGCGCAATCGACGGCGTTGGAACGAAGCTCATGAT
GGACAGGGCGGCGTATGATGCGTCGACAGCGGCCCTCAGCG
GGAGACTTGGGCCCCAACACCGGCGGCATGGGCTGCTATGC
GAGCTGAGCGTTCTCACTTTCTGCGACGGTTACACGATTCG
TAGTCCTGGGAGGTGGGATGCCGGGACACTACTTCACAGCC
GGCTGAGCCTCAAAAGCTCACCATCCCTGTCATCGGTGGCC
GGTGCGCGCGGGACAAGCAGCTAGTATACAAGGAAACCTCG
TGCGGCTCACTCATGTCACGCGGGGCGAGGGCTACGGGGAG
CGCCTCGCGCAAAACGGATGCGGCGGGAACCACGCTCGCCA
TGTATGGCGTGTGATGAGCACGGTCCTAAGGAGGCCGTCCC
CATCATCCGATCTAATGGCTCGACGTCGACTCATTCTCTCT
TTCCTCCTCGAGGTCCGCGGCTACGGCAAGCTCTACGACAC
CTCCAGGCCCTTGCCGACGACGTGCTCCAGCCGAAGTCGAC
CTCGTCTGGCACGATTCTGTCCGTACCGAGGGAAAGACGGA
TGAAGTCTCTAGCCATCAAGCAGCCATCTCGGTTTTCCAGG
GCCACACCGCTGCGTCTGTTCAATGATCCGGTTGCGTTCAT
GTTTTGAAGCGTACTCTCTGCATTGCTCGAATGCTGGAACT
TTTCGTGGTGTCCTTGCCGGCGGCCATTGTGTCGGTGTCGT
TCTCGACCTCGCAAACTGATCGATGATGACCCCGTGTATGT
TGTTGCCTGCCCTCGGGCCGCAACACTCGTGTCCCTTGAAA
TCACGATCATGGCTTCAAGGCACCTTCGGGTATTGACATTG
CTTTCACTACTTAAACTGCACCAAACCAGGAAACCAAAAGC
ATCTGATTGCTTTTGGAGACCCCCAAGTCTTTGTATCTACA
GTCGTTGAGGAGCCCGACGGCGTCGAGTATGAGCCCTTCAA
CAGAGGAGAAGAAGCTGAAGCGGTTGTTGTCGGCGAGATGC
TGCGAGGCTTGCTTCGATGGCTACGGCGGCTAGAAACCGAC
CTGTTTCAACAGTAGGGCGGCGGCCGTGGCGAGTGATGGTA
CTGGCTCGACCTGGCGGGCGCCGTACAAAGAATCAAAAGTG
GCAGTTTGTCGCCTCTCGCGCCCTTACCAACGACCCTTTGG
CGTCACAGGGTCCGTCGGGTCGGCAGTCCACTGTTCCGCGG
CCTGATGCCCCGCGTGCGCGCGACATAGCATCGTGCCCTTC
GACCATGTGCATACATATGGCACTGGCGAGACAAGGTGCCG
CTACGGCGTTCCACTAGACACGCGCACGGTCAGCATGGCTC
CGCTACTGGCCAACCTGCCTCCGTGCCAACGTCCCTTGTCC
CGCCGGAAACAGGGCCGCAGCGACGGCAGGTCGGGTGCCCA
GAACGGGACGGCGGAGAGGTCGCATACGACGAGTTGAAATC
CACGAAGTGGCCTGCGTCAGCGGGATTGCGGCTGCGTATCA
CTTCTGTAAACAACTTCCTGCATTGGGATTGAAAGACTCAT
CTCCACCGCCAGAGCTGTGGCCCCCAAGTCGTGCCCACGTA
GTTGTAACTGCGGCAGTCTCCGCGGGCTCTCGCCCAACGTA
CTGCCTCGGCCGGCTGGCTGCCCGCGCGTCTGTGCCTCTCC
GGCACCTTGGTACTAAACGGCGGAGTTGATGTTGTCAGTGA
CTGGGCAGAGACGTGGGCCTCGGAATCGCTGCCATCTACTT
TCCTAGATGTGATACCTTCACACACTAGCATGGGACGGTCC
GTCCACAAGAACAAGGGCGGCAGGCAGAGGTGTTTTGTCTA
AATTTGTAATTGCTCGTCATCCCAGCTTTGTTGCATTCCGT
TCATTCACACCTCACCTGGTCATCCACCCGTCTTATACAAG
CGGGGCGTGGATGCCACTAACAGTGCTATCCTTCACTGTAC
ATACATAACTTACGATGTACCGAGTACCCCGTACAAACCCA
GCCGCGCTTCCAAGAAATTGCGCTGCCGAGCTTGTGGCCTA
GATGCTATGGCGGATGGTGGCGGCTCTGTTGGGCGATCCAA
GTCTGAAATTGGGCATGCGGCCCTAAGGTAGCGCTTCCCCG
ATCCCCTTTTCCAGACCCTGCGACAGTGCACCGGTCGAAAT
CATTTCGTACAACAATGCAACAAACACAATACAACCTGGCA
ATGGCGTGCCGGGGCAAGGGCCGGGTCGGATTAGTATTAGC
ATGGAGCTCTGCCCTGTCGACAGTCATCTCCGAGAGTGAGG
AAGATCGTATCCACCGCACGCACCAAACCACATCTTCCCGG
ACCGTGACCTGGCATGGCATCATCGCGACCAGAATTGGACA
CTCGTGGCCAGACTCAAATACTACGGCGTCTGGACCTTGGC
GCCATGCCGCATGTACGAGTCCGTCACGAGTTGCTCGTGGT
CGCGCAGGTACTTGGCGATGCAGAACGTGCCGCCTGCGCTA
CGGTGCACAAGCCGAAGCATCTTAACAACCCTCGAGGCGAT
ACTTAGGCTAGTACCATCCTCACCGCCAATAGAGTCCACCC
GCATGCTTGCAGACAGCCCGCGCGCGACCCCCGTGCCCATC
ATCTTCGCATCTTGTTCGCTCTGCAACCGCTGAAGTTGGTC
GGTCCCCCAGTCCGAAACCACGTGACGAGGCGGTGTGAGCT
AATCCACCAGAGTCTGCCTGCTGTGCGACATCAAGCGCATG
AGGCTGGAAACAGCCCCGCCCGAAAAAGACGCAGCACAATC
CTTTTTCTTTTTTTTTGCCGCGGATGTCTTGGGCTGGTCTT
TTTAGCACACAATGGATTTCCAGTCGCAGGCTTGCCCACGA
ACGCCAGAGTTTGTGACGAGCGGCGTCAGCTTTGAGTGGAA
CGCTGGACCGCCACAGGCACCAACAACACCGGCTGGGGCAT
AGGTCTTGACTCCTCGGCCGCACGATGACGCAGGCGACACG
AGTCAGAACTCCAGCTGCACCAACCCCAGCCAACGCACCGG
TGGGCCAGCATCTTGCTGCGCTGCCAGCTCTTTCACGCCAT
TTGTTGACCTGGAACTTTTCCAGCACCAGGTCGAGCCAGCC
CACGTCGCCGGCACCGTCGGCAGCAAGACGTACGGCGTGGC
CCGCGGCGACAGGACTTTGGCGGCCGTGCCAAGCAGATCAA
GTTGGGGTCACCGACGCCCACCAGCGCAGACCTCTCCGCAC
GGGCGTCGGTTTCGAAACGGCGTAAAACTGCGAATTGGGTT
ACCACGCCGCCGGGGAACCGCATACTCGTAACACGAAGCAA
CCAGCGACGATGCAGAGGACCACGGGTACACCGGCAGCTCA
GTTCTGGACTAGGCCGGACGCAGTCTTCTCGAAGAACGACG
ACGGTCAGTCTTGGAGCTTTCGGCATATGGACGAGTCAACA
ATCGTCTCGTCGAGCGGCGGCTGAACAAGTATGAGCAGTAA
CTGGTACGGCTCAGCGTCACCATCGAACAAGCAAGGTTTCC
AGTAAAGACCAAAGGAAACGCATGAGCCGGTCGTAGAACCT
TCCAGTTCCCAGGACGGGCTCGTAAAGGGAAAGTAGGCCTC
TCCAGGGGCCTTGGGTGATGCGACAGCACCCCGATTGACAC
CGGCCGCGAGCCGTCCTTCACGGCCCTCGTCGCCATGGCCA
CCATGCCGTCAACGGCGTGACGGTAGTTGCGGCGCTCGGCG
ACATGCCAAGTGGATGCCGACATCAGCTGTCGGGTTCGAGT
CCCGAAACCTCGACTCAGCACTGCATCCATTCGAACGAGCT
GGCTCAGGCGTCGTTCCCGCCGCTCCCGGGCGACAACACTC
CTGAAGGGATTCTTGAGTGGCGGAATCAGCACCTACCTCTC
ATGGCCGGCATGGGCATCGGCGCCGTCACGGGGTGGCCATT
AGCAGGTCGCCAGATCCACACGGCCAAGTCGAACTGGATCT
GACCACTGCTCGAGGTAGAGCGGCAGTGCTTTGCACAGGAA
CGGCTGCATGGATAGCCCCCCCCCCCCCCCCCCTCCTTCAA
CAAGGTATCTCGGGATTTTTCGCGACTGGCCTGCTGGCCAA
GGACCCGGCACCCCCCCCCCCCCCCCCCCCCCCCCCTCCCC
TCACGCGTCGAGACACAGATCCCCATCAAGATGACCTTGTC
CCCGGTGGCGGCGAAGTCTCCAGCCTCGTCATCGTCAGTCC
CTTGTTCCGGCCGCTGCCGACGTCGACGGTTGGTCGTAAAT
TGCCTTTCCCCAGCCACGCGCTCCCCATACATCAATCCTGT
CATCACCAGCATCACGACACCAACAACGACACAAACAGCGG
ATCCACCGACCAAGGTCCTTCGTTGAAGAGAGAATCTGACG
TCTCCAAACAAATAGGCGCGCGTGGCACCCTGAACCACGCT
GATCACAGAATCCCACGGTACGGTGCAACCACCGCTTAGCC
TACCGTCCGCCCGAGGATGTCGAGGTCTACAAGAACCGCAC
GTTGCGCCATCACGCAAGCCCAGTGCCACGAGAGGCGTTGC
CCTTGCTGAGCAGCCTGAAGCGGCGCTGGAGAAATGACTGT
GGCAATTACTTCAAGCTTGCCATCTCCGCCTTCCGAGCCGC
CAGTTACCGACCATCGAGCTCTCTCCCGATGTTCGCCGACG
GTCGGCATCTGCATCGTCGTCGTCGTCATTGTCGTCGTCCT
GCGAACATGTGGGTTCGCAACGGAATCAGCCTCCGACACCA
GGTACGGTCGCTCAGAAGAACGATAAGCAGGTGGATCATGT
GAACAGGAGGACTTCCATCGCGTTCTAGATGAGATGGCCAC
GCTGGCAGTGCTGCCGCTCGCAGTCTTTCCGGAACTCGGTC
TCACCCACCCCCATCGCCTTCTCATCCCATCTCACCATCAC
TACATTCTTTGGACATCATTCCCCGGCAGCCGACGACTTAC
TTGAAGATGCTGCAGTTCAGCCTAGTCAGTACATTCTTTGG
TCTCGCTGGGGGGCTGAGAGCGACAAGATGTCGCGGCGCAA
CACCACGATTCGTTTCATGTCACGAAGGTGTTTTTCTTCTT
GTGACTTGTGAGGATGCTCTCCAGTCCCAGGCCCATGCCAA
CCTGATCTTCTCGGCCACGGCGGCTCTTACATCGCCCTGCT
ACGGCTTTTTCGGCGCAGCACGCTATCGGGGGGTTCCTAGC
CCTCCCCTTATTCGCGGCGACGTATATACCAGACCATGCGA
GGGTGCAATCAGCCTGCCTCCCCTTATTCGCGGCGACGTAT
CAGGCTATTCAGAATAACCGCGGCCAGGTGGAAGAGTCGCC
AACATAGCCAGCTCTCAGAGCAACATCGCCCCCTTTCCCGA
CATCCAGCATGATCAGACGTCACGACGAACGAGTAAGGAGC
ATCGTCCGTGGTAATGCTGGCGTTGTTTGATTTCCCCACGT
TCCGCCCACTCACTTCCTCCCCGTAAGGCCCGGGGCGGCGT
CACAACCAACCCGACAGCCTCGACCGACCGGCCGCGAAACA
TTGTTCAATACCGAACGAAGCAGGTCCAACGTACCTCCGAA
ACCGAACGAAGCAGGTCCAACGTACCTCCGAAGCTGTCTCC
ATACGTCTTCCGCGAAGACGCCTGGCCTACAGAAACGTCAT
CATGACCGCCTCTTCGCCAGCATTCTTGATTCCTGACTTCG
TCTTGCACACGGCCTCGAGGCGCCCGCGGCTGCGGACGGAG
AACGAAATCATCGCGCTCTTCAGCATCCGCATTCTCATTCT
CGCAAAGCTCGAGCGGCAGGCCTCCATGCCTCGACTCTTGC
GTCTTTAACCGAACAGAACGCCCATGGGCTTGACTGGGTGT
AGGAAAGGTACCCGGAAAAGCTGCCTGGAAGTCACATGATG
AGATCAAGCTCCGGGTACACCTGGACACTGCATCCGGGTCA
GGACAGCCCGATCCGGAAACCCATGACGACTCTGTTGACAG
ACTCACCTGCCTGGGCCCTGCCCAGCTTTGGCCCGTTTTCG
CGAGCCGCAAAGTCGCCGGGCGAATAGAACATCGCAGACGA
CTCGAGGGCGTGGGCGACGGCGGTTGCGTTGACCGTGGCCG
TGAAGAAAAAAAAAGACGTCCGCTGTGTTATCGATAAGACC
TCCCAACGGCTCCTCCTCCCCCTTTCCACCTCACCAGCAGC
CCAAAGCCGACAGCGGAGCGCGTAATCGGCTCGACTTCACA
AATTCTTGCTGAAGATTCGGCGCGCCGTTGAGGAAGCCATT
GGGTGTACCTGGGGCAAGCTCAGGCACAGAACGAGAAGGAG
CCCGAGTCCGACCTGGACGTCGGGGTCCATGTGCTCTCCGT
CGGTAGTCCGTACACAAAGCCATCATGTTGGTTGAACCATG
AGCCTCTCGACGGCGACAACCTGGAGTTATGGAGTACTCGT
GATGGTGCAGTCCTGGGCCGCTGGAACACTCGACTGCAGCT
TTCAGCGTCAACGGGTTGAGCCCGACCGGCTCAGGGTACCA
CACACAATCCTTTACGGCCACACTCGCAATTTCCTATGTCC
TGCACAAATGGCAGCGCGCGCGTGTGGGCGAACGTGCCGTG
GGGGGCGGGGATGCAACGTACGCTCGTCGCAATGGTGGTAA
GGTAAATCTTATGTGCATCGCGGATGCAACTCCATTCTTGA
GACCGAACTCCCAGATGACACGCGATCCTGGGTTTCAAAAC
ACTCCGGTCGCTCTTTACCTCCGGCAGTAATATGTGTCAGC
CGTGTTCCGCGCCCAGGACGCACCAGTATACAAACCCGCAC
TGTCAGTTGGATGGCTGCGGCAGTGAGATTCGGTCCGACGG
TCATTGAAAGCTTCCAACCACCACAACCTTGGGAAGTTTCG
TGTCAAGATTCGGCGCAGCTCGGATCCTTTGCACCGTTGAG
TGACGGAACTCCGTAGGTACCGGCAGCTCCCCACAAAATGC
AAAGTACCTCGCATGTCCCACAACAGGAGGAGCTTGCAGCT
GTTCCAACTCGAGTTGATGGCGGTTCCGGTGGCCAGGCGCG
GGCTCAGCAATCATGGCTTCCCGGTACCAGATTCAACTTGC
TTGGAACGGCGAGTCTGATGCGATGCTGCCAACAGCTTAAT
AGTCGCTGCCGATGCCGACGCATTCCCAGCCGCAGACTTCA
AACCCACCCACTACCTTTTCCAGCACATGCAAGCCTCTTTC
CTCTGAATGCCGCGATGGGACGGTGGAGGTGGATTTCCGCC
CTCAATGCGACAGCGCAAGACTGCGTTAGGCCATACCTTAA
GAAATCAAGTCCGCCCACGGCTACGTCAACGTCGTCGTCGC
GCGGGCCGCGGCTGCGTCGGCGTTGTCCATTGTTTGTTCTG
AAGAAGATCGAAGCGGAAATCCATACTATCCCTCCAGACCT
TCCTCTCTGCCTCCTCCCCTCCTCCCCTCCTCTCCCCCGTG
CCTGGGTCTTGCACGTGCATCGTGCCATCTGCGGCATCTGC
GGGCGACGGCAACTTCTGCTCGCTCGACCTGCTGCAGGCGA
GACCATTTGAACCGTAATGGCGTTGGCTCTCGACCCGCTGG
ACCATCACCGAGGACATGGTCGGGCACAAGCTGGGAGAGTT
CGGGTTCCCGCTCCTTCGCTCCCTTCTGCGAGCGCTGACGC
AATGCCAGCACACGAAGACGCCACACGTTCTCCACTTTTGC
CATCTGATAGGGTCTTCGGTCGGTTCGGTCGGTTCGGTCGG
CATTATCGTGGAGACAATGGCCCACCGCACCACATCATCGA
GGCCTTCTCGGAGGACGTGGCTGCCACACGAGATGGGAGAA
GTTCTCTCACAGCCTGGAATCATGACCTCGCGCGACCACTT
GGCGAGCGAGCCAACAGCGCCCGCACATGAACACTACCTAC
GGTGAAGGCTGCGGCCGGGTCACTTGCAGGGATAAATCCAA
GCTTTTGTTGCTTGTGAGCGCCGCCACAAGGTCTCATATAA
TTGCTTGCTTCAGTTTGGGTCGTGGGCTGCTGTTTACGTAC
CTCCCCATGGCATGAACCCCCAGGGCTACGGAAACAGCATG
GGCTTCGCTCGCTGCCGGCACGGGGCTGCTCGAGATGCTGC
GGTCGTCGCCGTAACAGCCTCGGCGGTGACCACAATCTCCT
CGTGTGAGCGTCGCGAGGAGCGGCGGCAGGCGTACAAGAGC
CTGAGGTCCACGCGAACTTCCGGCGGTGGCGACGAGCGCAG
AGGATGCGCCCCGGGAGGGTCTGCCTCGCCGCCAGCGCGGG
TCTTTGTATGTCAGACCCACCGTCTTACATGCTGCAGTCAA
CGGGACCTCATGTCCACCCACGTGGGCTCGCGGCAAGACAT
GGTATCTCGGCAGCGCAGCTCGGCGGCATCGTCGCCGGGAC
CCCTCGGCCGTCCCGAAAGTCACGCCCACGGGGGGGTCCAG
AGTGGTATCCAGGCTGGTCGCATAAACGGGCAGCGTGACGT
TCTAAGCAACCCAGAGGCTTCACGAGGAGGACGAGGTATGG
ATTGTTGTTCACGACATGTCCATTATGCTTGAGTGTGATTT
GTTCTACCACGGTCTCAAGCCAACACCTTTCACGCCATTCA
CGTTATGCTATTGTCAGGGGCGTCGACTCGTCCGAGGAAGT
CGTGCGAGAGTCATGACCAACCCTGACAGGCAGCTACTCCA
TCGGAGGCCCTAACGTACCGCTTTTTCCCAACCGCGCAAGG
TGAAAATAGTACTTCAGTCACAGCAACCTGAGGTGACCACA
ACATCACCTGATGTCCAAATCGTTAGCAATAATCCTAATAA
TATTTAAGTATTTAGTTTAACCGTTCGGTCTGCCTATCCGT
GCCGACGTGAGCTCAGCCAGCGCGTCACTCGGTTGAAGGCC
ACCGGCGTGTGTCTGGGCAGCGGGATTGGCAACCTGGACGA
ATGCCGCGCACTGGGGGCGGCGCCGGTGTCTATGCCGGTGG
CTTTTACGTCTTTGGTTGCTCGATATTGCACTACTCCGGGG
TCACCATGTACGAGCTGTCCCGACCCCATGGGAATTTAGCA
CCCTTCTCCCCCTAGCGAACCCCCTGACTTACACACGCCCT
CAGAGCGAGTCGAACAGGTCCACAGGCACGCAACGGGCCCA
TACTTTGGCTGCTGGTCGAGCGGGCTCTCCATAATCGCCTG
ACCGTATCCCACAGGCTCGTCCCAATCATCATTTCCACCCT
GTTTATTTCTGGAACAGCCGCCAGTAGCGCGCCAGACGGAG
CGCGTCATGTCTTTCCCCGACGGCTGCGAGGCCATTCCCAG
CCACGGGTCGCTGGACGGTGCGCGAGGGAGGAGCTCTTGTG
GCGATTGCATGCCACGCTTTCAAAGACCAAGTGCTGGGAGC
CTGCGCCAGGTCTGCGTTGCCAGTCATACGACTCTCGAGGT
ACTCTGTGGGACGCGAGGTACGATAATTTCCAGTCGGCAAA
TTTGCGCCCGTGTCCAATCTCGGCGCCAATCAGATTCAGAT
TCCGCAGACCATGACCCTCGCGAAGTAATGAAGCGGTTGCA
AATTAGTAACCATTCATCTTCGGAGGCAGGATGTTCTTCGG
GGCTTGTCGCTGACAGGCTGCGGAATCTAGCATCATCGCCT
CTTCCCGCTGCCAGCAGACACGGCCTCCGCTCTCCCGATGT
GGCGCTGCCGCCCGAACCACCGCCTCCACCACCAATTCCTC
GAGGTACCCTGCCCCTAGCCCAGGCCGTTTCTCACCCACTC
CGTCAAGAAGACCGCGCTCGCGATCCCCGCCACGTCGCGCA
CGTGGCCTTGGTCGCGGTCGCGGGAGGGCACGGGTAGACGC
GGCCCCGAAGATCCGACCCTCGTGAACCTAGAATCGCGACA
CGACGACGCATCATCGGCGGCGGCGCTGCCCTTGGCCCTTG
GCGTCCGCTGCGTCCGCTGGCGGCGGTGGTGGTGCACCTGG
CTTGAATGTGGCCGACTATGCTGGCAACACCCCTCTTCAGA
GCCAAAGAAACGGCCCGCATCGGGGTCTTGCTTCCACTTCG
CGTATCAGCCCCCGATTGCGCGAACGCATGGGGTTCTGAAC
TCCCCTCCGGCTGTCTCACGCCTACCGTCACCTTTCTTGGA
CCATACAGCCAGAGCCCGTACGACAACAGTCCCATGAACGA
TGTTCCCACTTCGTCCACGGCGCTGCCACCCGCAAGTTCCG
CGCCTTCCTCGCTCATTCCGCGACGCCTACTGTTCCGCCGC
CGGTTGAGGAAGCGGTCTCCCTGTAACTGCTAATGCACGTG
GTCAGGACTTTCACGTCAAGCGCGAATTTGAAGACGGAAGC
CCTGGGGAGTACCTCGTCTGCGATCCAAAGGGTCGGGCGTT
AATGCTGAGAATGAGGGATCCGTTGCCGAAAGAGAGAACAA
GTCGGTCCAAGCCCTGACGGCGGCGCCAACATCTCTGGCCA
GGTTAGTGATCTCCCGATTCCTTTCAGCATTCACATTCCCG
GCGTAAATGGCCTCATAGCCCTCAGGCATAGGATCCATGGT
AGACTTCATACTTCATGTAACGTGCTGATGACGCGCATCCA
GCATCGCTCTCCCTTCGATACGGCGTCCCAGCCGCTGCTCT
GCTGTCGTCTCGCGATCCGGCGGCAGGATGCGTGTCTCGTT
CCCTTGTCGCACCGCCACACCCGCCCCAGTGCTGTCGGTGC
CGTCTCTTTGTTCCGCGTCACGATCCCCCAGTCCGTGGAGG
GGCTCCCTACCCTAGACCAGCCGGCCAGCAAACTGCATCAC
ATGACGGATTGGTGCTCGAGCTTGCAAGTTGAGTGAGGTGA
TCGATTGGACCAGATGAACGCGCCCGAAGCTACCAGTGCCG
CCACCAGGAGCCAACGATGGCGGCGGTGAGGGGGATGGTAA
TATACACGAACCAAATCCCTCCTCCCATCTCTTCCTCCATT
GGTGGTGGCGGCGGTGGCGGCGGCAGTGGACAGATTCACAT
AAGAAGCCCAAGTGGATGGGCGGAGACGATGAGCAGGGCCC
CGCGGCAGCGGCACCTGAGTCCCTGGCGGAGGGGATGGACA
CAGCCTCCGTCTGCCATTCGCGATGCTGGCTCACACGATCG
CTGAAATACAAGGACATGGACGAGGACCTGCATTCGTGCAT
TTCGTGGACTTGCGTGTCGACAATCATTCTCAACATTGATG
CCGTGGTCAGCACGCCTGCGCGCCATTGGAAGCTGCCAGGT
CGAGCAAAAGAGTCCCACCGCGGACGCAGTTCGGACATGGT
AATCCGGAGGCGATGTATTGCGACTGCGCTTTTGGAGGATA
TGTACACAGACACGATTCTTCGGCAATCCGGAGGCGATGTA
TTTCCTTCTGGACGAAATTTCACTCGCGGACGATTCGGTTT
TGCTCACAGTCTACACCTCCCGGACCTTGTGGCCACAGTGC
AAAGCAACGCCGTTCTTTGGCGCCCTCAACTGGGATGTGTC
CTGCACCTCATCGTCGTCCGCGGCGCCCATGGCCTGCGTGT
CATCTGCATCACCCAGACGGCGCTCGACCTGCGCGACGCCG
GGATCTCCTTTCGCTCGTCGCCCTGTCCCGGCTGCTCCACT
CCTCGTGAATACTGGTCGGGCGACATGTTAGCTTCTCAAAA
AGCGCGAAGAGAAAGTCTCGCGAACCTAGGGTTTCCACCAA
CTCGTCAGCGGGTTCTGCATCAGCCCCGTGCTCCAGACCAC
CTTCCCAAACCAACCGAGACCGTTCTTAAACAACTCCCAGT
CTTGGTAGATACTTGAGCTCCCGCTCGTCCCTGAAATATTG
AGTCGGAGTATCATACTCTGCGCGGTTACGGTCGGGCAGCA
CTCAAACGCTGTTCGCCCGTCAGCTACCTTGCTTGACTTCG
TGGAGGGGGGGCGTCAGAGACGTAGGCGATATAGGGAGGGG
TCCGCCGGCCACTTCGCCGTCATAAAGGGCAACCCGTCGGA
TGGCACTTGTTGGCGTCTGTCGATTTCTTACGGACCGGAGT
ATTGCCATATCCGACCAGCACTGCAACTCGTCCAACATGCC
AGAAGCACTCCTTCTTGAGGCGGAAGCATCTTATCAAGGGC
TTGACTGCGGCGTGCGTGCGCCTGCACCACGCCTGGACAAT
GACGAAGTCCATGCCGTCGGCATGTACGGCCCACACGGCGC
GTTGCACGCCAAAGATGCGGCGTTGGTCTTCAGCTCCTGCT
GATTGCTCGGAACGTCACGGCAGCGATTGACAAAGTCCGAA
CCAGATGCAGCAAACCCATGCAGGAGCGAGCGTGCCATCGA
TCGCCTCCGCTTGACGGACCCGAAAGAGTACGTGCGGCAGC
AGGTGCACCAGGTTTGCTCGCGGTTCAAGGCTAACTGTCGC
ACGTCGCAGAACTTCAAACGCCAGGAATAAGAACCATGGCA
GATGCCTCCTTTGATCAGCTCAGTCCGATGAAAGTGGAGTC
AGGCACCTTTTGGTCAAAAACGGCCAAAAAGAGGCCCTTTT
CCGCGTCTGCGACACCGGCCCACCAACTATCTGTAGGTACC
CAGGTACCAATTGGAGCGTTCGGCCGCCATCAAGTGCCCGA
ACCGGCGAGCTGCGTCAGGACAGTCGGGCACTTGATGGCGG
CGGCGAAGCGTGCTGTGCCTCGCTGTGCGAGGCGGTAGCCA
GACATTGTCATCGTTTGGCTCGACCCGTAAGAGCTCCCCCC
TGGAGAGGGAGGGATATTTGCTACGTCTTTTTATTTCGCAT
TTGCGGGAGTTCTCCGATTCCGACATGTCCGCCATCTCGAT
GAGCACGACCTCGATGACGGCGGCCGCGTCGTCGCCGCCGG
CTGCACCGTGGCGCCGACCTCGGACTCGTTGCGGTAGAGCT
TCGTTCTTCTTAATCTTGCCCGTACTCGTCTTGGGGAGCTC
TGGTGGCGAGAACATCTCGTCGGTTGCGCTCGAGAGCATGC
CAGCCCCGGATCCAAACCAACGGCCCCATCCTCGTGGCTAG
TCCTTTGGAGTACTAGCCGGCGTTGATACGTTGCGTCCAAA
TGAGGGCGCCGGCCAAGCGACGGTAGTCCCTCAAAAGGTCC
AAACTCCCAGATAAACAAAGCAATATGCCAACACCGTATCG
CATTGGTGCAGACGAAATACCGGCATGGTGGGCGTGCCAAG
GCCCTTCCTCGTCCATTTAGCCTTGTATCCAAAGCCGACGC
GCTCGCTGTGGCATTCGGCGCAGTCGAACCACTTGCGGCCT
TGTGTAATGTCGCGACTCGTCTTGGACATCTTCTCCGTGAA
GCGCGTCATCCCAGGCCCTGCAATCAACTGAGCTCACCACG
GAGGCTTGATGCCACAGGCGCATGCATATTTCGATAAATAT
CGACCGCATATTGCCACTCCCGGCAACCATCACTCGACGCC
TGTGAGAGTCCTGGCATCCCCAACGCCCTCCGGAGGAAGCC
CGGCCATGCCTCGTCACCAGCAGCCGCACCAGCGACGCCCC
TCGGATATATCCGGTACGTACGAAGTACCTGGTAGGTGACG
CGTTCCGCCTCTCCGGCCACCAAGTATCCAGAGACAAACAG
TGCACGTCTTTCTCTGCGCTCGATTAGGACCTTGGAGACGC
AATTGGCACGCCTCTCAACGCAGCGTTATTCCCGGCCCGAG
AAGCCGGGGAGCTCCATGCGCATGTACAGTACGACGACAAC
CAATCACCGGGTTCTTGGGTCCCTATTGGGATTGGGGCATC
ATATAACTTGGGTTGCTCGGCGAGAGTTGCGACTAAGATCG
GAAGGCGCAATTCCATGCGTCCGTGTCTAGTTGAAAACCAT
ACGCAGCGGACGGGTATCCTCTGCGACTAGACTTCTCTGAA
GACCCAGCGAGAGCGCTTCTCTAAACTGTCCTCTGGGCAGC
GACGCGCTCCTTGGTGCCGTCGGGGTGGGTTATCTCGGCCT
GGCTTCATAGAACTTGACAGCGGCCTTCTTGTGGCGGAGGA
TCCTTCGGCGGACTTGCCGGCTACACCTTCTACATCATCTA
CACGCCTGCTCCGTTGATGACGGCCTCCACTGATGGCATCT
GGAGGAGGCGTGATGCATCTCTGTCGCCGCTGGGGAGAGAC
TCATACGAGGCTATAAAGAGCTCATACATCACATCCAGCAC
CCAACTGAAGTGCCCGCCCTCTTCGTCACGAAACCAGCCCT
GCGCAGCGCTCCAGCGTCAGCGGCACTTCTCAACGGCGCGA
TACAGAGAGCCATGATGATTCCATGAACTACAATATGTGTA
TGCATGTTCGTCAGTATCAACAGCCACACATCCTCGACCAG
TTAGTGTCCCGGCACTCACGCGCGAGGTCGGAAACTAAGCT
GAGCGGTGCTGGCATGAGATCCGAGGGCATCTCCGCTGGCT
AGGCACTCGGCAATCTGTCTCAGCAGCTTGCTATCCGCCAG
ATCTTGGGTTGTTCTTCCATCATCCGCAGGGTTTGCGTGCT
GCCTGGAGAAGCTCTGCCAGCGCAAACGTAGGGCTCTCGAG
CAGAGCGGTGCCGTCGCGGTCGAAGCTGACGCGGCCGGGTT
GACGCGTTGACCCAGAGAGTCAATCTAAACTCAGATCTCTG
TCAACCTCACCACTCCTCTCCAAATGTCGCCAGAACTGCCC
CGCAACGTCGAGGCCCGCGTCAGCCGCAAGGACGGCATCGC
AACGACGAAAACACCGTGGTCGGAGTCATCGCGAGGAGTGC
TACGAGAAGGCAGCATCTCCCAAAGAACGCCGATCGCCGCA
TTGCAAGGCACAGACCAGCTCCAGGTTTGTTTGCCACGCTT
TGGATAGACGGTTGGCCTGCCGACATCGTGGAGCTCGCGCT
GAAAATCTTTTGGCCTGGCGCGGGGTTGAGCTGAGCGACCA
GGCCAAAAGATTTTCAAAATCTACAGCCCACTCCACTGCTC
GCCGGATTCCAACCCAACGCCGGCCCCATGGGCGAGGAGGA
TGCAAGGGCAACGGCATGGTCGAGGCAATCCGACAGATCGG
CCTCGCCCTCCAGCACGATCCGTTCTCCTTGCATGGATCCT
ACATGGCGGAAGGGATATCTCGATCCAGGCTCTTGTTCGAG
GCGGCCATCTTGGGGACGCGCGAGGTGAAGTAGTGGCCGTG
ACTATGGCTGCAGACCTCAGCATCGCCAAGGGCATCAGGTG
TATTCACCTCGCAAGATCGACGACATTGGTTTCAAGGTAGC
GTTGTCATCAACCTGCGGGCCGCAGTTCCCGTGCTCGCCCC
TCAAAGTCAGTGTGCAGTTCCAAAGAAGGGAAGACGCGCAT
TTTTGGTCGAGAGGCATCGGCGGCCGACATGTCGGCACCAG
GGTACAAAGCGATGGTGCTTCATTGGTAGAATACCATGGCC
GGCCAACACAGAGTTTTGGCCATGCAATACCATCCGAGGTC
TTTGCGAGAACGTGGGGCACCACAGTATTAGTGCAACCACG
GCCATTTCGGTAGCAACTGGCAGCCTCTAGCAAGTACCTAG
TCGGGGGTGGCAATTCGCGGCAGTTCGTCCTCGCAGCACGC
TCAAGAAGGTGCTGAAGGAGCAGGAGCAGAGCCAGAAGAAG
GCCAGGTTGTATAGATGCAACTGTGGCGATCCCTTGATTTT
CGCCCTTGTCAGCCAAGCCGCATCGCCCAATTCTAAAGTAA
GGTCACGGAAGGAAGCGCCGCGAGAGCCCCAGCCGACCGAC
ACGGAGAGGCCTTTGCGTGGCGGCCATGGGAGACGAAGGGG
GCAATGGATCAATCCTAGGGCAAAAAAAAAGGACGCAAGCA
CAGTCCATCCATGTCTATGGCGGATATTGTCACCACCAAAG
TCGTGGCTCGCGACCGGCACCATTTACCTCCCTTACCCAAT
TCGACTACCCTGGCGGTGGCCGGTCCGGGTATGCGGTAAGG
TCGATTCGTCGGCGAAGGCGCGGAGCCGGCGTTGAAGCTTC
TAAATGCCACAAGAGCAATGCCATCGCACTCTATCAGAGTC
GAGGAGCTCGCTCTCCTCATCAAGGACCCCGCGGCCTCCAT
AAACTTGTCCTGGGCCAGTGCAGCCACGTCGACATCATCCA
TCCTGGCCGTCTGGGCCCAGCACAGCCAGCAGACGTCCAAC
ACCAATGTGCAGAAACCGGTCAGGGCTGGACCGGAAGAGTA
GACATGGCCGCCTCGTCGAGCTGTGACGCGGTAGGCCTGGA
ACCGGTCAAGCTATCGTCGGCGACGGTGTCTCCCCGCGTCT
TAAGCAAGGTCTTCCGGAGGCGGCGTTGGGCGTCAGCCGTT
GTTGTATGCCAAGAGTCCGTCGGGCATGGTGATGTCGGGGA
TCCTGATCCCGTCCTGGAAGCCTCGACAGCTCGAGGGCGTT
TACATCTCCAGCGCTACCCCCACCGTCTCTGTTGGCGAGGC
GTAGATGGGGGTGTGACTGGCGGCACACACCTCAAACTCAG
GCCAGCCCCACCAGCGTCGGCACTGTCGACATTGACGAAGT
GTTCTCTTGTTCAGGTCCCACACGCGGATGGTCTTGTCTTC
CCTGGTCAGATGCCTCCAATCGGCCGGAACATTTTCAACCT
GGTTCCGTTGACGTCAACCGCTGAATCCACCGCGCAGGCTA
GACTGCCAGCATTCACATCGCAGGCCTGTTGGATCCCGTCA
TCTTGTGCTTTTGTCGTCTGCGACGTCACCATGAACGACTG
TGTGGCACTCAGGGGCCCATCGTCAGAATCAACGCCCATGG
TTGGTATTGATGTTTGAAAGCCCCGATGCCATGGGTTGATT
GGAAGAAAGTCCCAAATGGCCAGGAATGCTTGGGTCCCCTT
AACCTGCAGGCGCCTTGCTTCATTCCGTACTTCGTACTAGT
TCTGCGTACATTCGCATGCTCTGAACAAATTATGGCGTAGT
AACTCGTCAACAGCGAGGGGCGCAAGGAGTATTAGCGGCAG
TAGAGGTGAGGCGGTAGGCTCGCTACGGAGAGTAGTAGCAT
GACCTCATGATTGGGGAGCTCAGCCAGGTATTGGATCTAGT
TGCTTGGGCATAGGTACGCGCGCATCGTCAAAAAAGAGACC
AAGTGATTCCGCCTTGTCGTCCCGACTGGATTGAGAGGCGA
CCCTGGCATTTTGCTGGGATCATTGGTAGGTGGCCGTTGAG
TTCACTTCACCTTGGGTTGACAGCAGTAGCAAAACACGACG
CACGCGCTGCGGAGTACATACGGAGAACCTAGGGGTACGTA
CCACACGCGTCTTTCCAGCCCAGTTGCTATCTAATCGGCTC
CCCCCCCTTCGTATCGGCCCCAGGACAGTCTTCAGCCGTCG
TCACTTGCAGACAGGGATTGCGGGATGGAGGACGTGGCGTT
CAAATGGCGTCATGATCGCGCGGCTCAAGACGAGGCCTTAT
GGCACCCAGGATGTCCACGTCAAGGCCGAGGCGGACATCGC
CCCCTATCTACTCTATGAAACAGTCGAAGCTCAGGCGTAGA
GAAGATGTCAGCTGATGTGCCCCGGGCAGCCATTGCCAACA
AAGGCGCCGAAGTTGAGCAGCGTAAGCATGAACAGCTGGAC
CTTCCCTCCGCTCGCAGACCCTGTATCGCACTGTTTCCGGT
CCGACAACTGGACGACGGCTCTCAGTATCATGTGTCCCCAT
ATTTCTCTGACGGCGAGACTCGGCCAGAGAAACGCAGCGAC
AAACTTGAATACACAGCAGTCATATATGTCGCAGCGCCGCG
AGCGGGCTCGCCAGACCGCGCGGACGAGGCGTTAGGTGAAT
GCTTTTGCGAGCTCCACGCGCGGTGACCGAAAAGTCCTGCC
AAAAGTCCTGCCGGCTTGTACCGAGGTCAGGGAGGTCTCCA
ATACGAGGACATGTCTCGTGCTGCCTCCATCGCCCGTGATG
CGAAACTTCACTGGCCGAAACGACGGTAACCCCGCCACCCA
AGCCGGCCCCCCCTGGCAGCCCAGCCTATCTGGCCAGTTCC
CTCCGAGGGGTAGTCGATGGCGATGGCGCCTTGTAGCGCGC
ATGTCTCTCGCCACCCTCGCCACGTTAAACTTTTCGCTTGC
CAATGTGCTTGGGGTGGTCTCCCAATAAGGGAGACGGAGAG
AACCGTGGCGACCTTGCCGCCTACGACGTCCTCTCCGATAA
TCACTGCACAACAAGCCACTCAGGGGGCCCCTTTGAAGCTG
AGCACCAGGGACAGGTTCCACCTTGTGCCCGTGACCTAGCA
AGCTAGCACGCATGCCGAAGCTCAACTATCGCCAACGACCT
ATGTCGCTGGCCACCTTGCGCGCAGACCGCGCAGCAGATAG
CGCTTCGCTTCCGACATTTCCATCACCCGGACGGGCAAGCC
TCCGTACAGCTCGAACGTCTCGCCTGCAGTGGAGTCGTCGT
CATAGACGGAACAGACGTGACGGCCACTCACTGACTGCGCC
GCGAACCGCTCATCGTGCTCCAACAGTACCAGCCGTGGTCG
TGGTCGTTAAACTTGAACCACTAAAGTAAAGAAAATGCTGT
ATTCGACGGCAACTCCTGGTCGGTCCGTCGCTCGATGGGAC
ATCGTCGACGATAGTAGCGACGGAGCCTCTGTAGAGCTTCT
GCTTCATCCCGCGTCCTCGGCAAAAGGCCGTGCTGACATCG
CGGCTCGACGGCACCATGAACGTGAATAAGCGCCAGAAGCT
CAACACGTACCTCGTCGGCACGGGCAGGCGGCGCATCCTCA
CGCCAAAGGAAATAATCCACCGGGGTTGGGGATGGGACGGG
CCCTTTGTCCCAGCTGCTGGCAATGCCGCTCCCCACGCCAA
GCCAGAGCCCAATGTGAGTTCGGCCCCACCCTTTGCACGAG
AAGGCCAAGAGGAAGAAGTACCAGAACGTGGACCAGGTCCT
ATGATGGAGGGCGGCGGCGGCGGCGGCGGCACAACCGCAGG
GAGGGCGCGAACGAGGACGACGGCGATCACGACATGTTTCA
ACAGTCCAAGCCATCTTCGACGACATCAAGGCCAAGGCCAA
AGTAGGTGCCACGGGAACTACGGTGCCCGCAGGCAGGCCGC
GCCAGGGGGACCGAGCAATGCGGCGGCATCGCGACGATACT
GGTGGCTTGGGTGCGGATGCCCGTTAACGCTCGTCTTGTGG
TATATGAGCACTCCGACAAGCGGGACTCTAATGAGCACGTA
AAGAGGACCTTGGGTACGGGCCTCGGGGTACCCAAGGTAGG
CGAGCAATTGAGCAGAATGTCAACACCGAAAAGGTCAGGGA
TCGCCAATTAAAACATCAATCGTCGCCGAGAGGTCGTGGAT
GCAACCATCTCCCTGGTCATCACCACCTTCGCCATCGCATG
TCAGGAAGAGACCGTGGGCACCCTCGCGCCCAGATGTTCCA
GGCAGCCACAGTCTGGCCGTCAGCGTTGCCAGCCGTGGTGT
AGGGACAGTGTAGACGGGCTCGGCTGAGTAACAGGCACACC
CCCCCGGGAGCAGCCGTGCTCCTGTACCTACCAACATGATG
TGCAACTGCGCCCTGTTCAACGCGCGCCATCCCCGCCGGTA
GGAGCCCATGATGGCGACGGCATTGCCCAGGCGGAAACCCC
AGGAGGCTGGATCGTCTGCGCGATGGGCGTTCCCAGCACCG
CTCGAAGCCGGGGTCCAGGTCGGTCCGGATGATGCGCTCGT
GGCCACCCGACTTGCCGCGGCCGTACTGCCTGCCCTCCTCG
GGCTGTCGCGGTTCCAGAAGCGGCGGCACCGGTTGCGCCTG
GAGGCGTCATGGAAGACGACCTTCTATACCGGAAATGAATA
GGTGTCCCCTGGTGGGCTGGCGGCAGGGCGCTCAGCGCCTG
GGAACCGCCGCCGCAACCCGCCGTGACGAGACTGGCAGAGC
CACAGGACAGGAGTCAGGAACAGCAGCAGCCTGTGGAACTC
CATCGATCCCAGCGTAGAGGCGCCGCCACGGATGAACTACA
GTGGTGGTGCTGGTGGTTGGCGGAAAACGACTCCACTGTTT
GCCACTTCGCCTGGAAGTGGCAAGGGGGCTGGTGGTGGTGC
GGCCACTAGAAGAGGCCTGTCAGCCCGCATGCCCCCTCGCA
AGACCAAGAATAGCATCCCGCAGCCGGACTACCCACAATGG
TCGATTCCCTGGAGGTGCGGCACCGGCGTTCTGGCCCGCTC
ACGTCTATTCAAGAATCTCTCTTTCTATGGTGCCAATCGCC
GGATGTACTGGGTCATGGAGCCGAACTGCGCTTTGGTTTCT
CACCTATAATCTCCGTCAGTCCCGCCCAATCATGCCTCTTA
CATTTGTCTACATCCGTCAACGGAAACGGCGGCTCCTCAGG
GGTTTGACATGAGCTTAACCCACGGCGATATCAGCGTGGCT
AGACCCGCCGCGTCCAGGGGCCCGTTTAGTGCCTGTGGGCT
TCTAAGGTCCAAGACGCCGACGGAAACGAAGAGGCCATCTG
GGCGGGAGGCGCGGCATGCGCGTAGGCGTGCCCGTGCGTGT
TGTCCCTGTGGCTGCGATGGCCCGACTTCCGAGATCCCTCG
CTACTGCATTGTTTGTCAGACGGAATTGCAGGTCATGGGTA
CTGCGACAGAATGGGGGTGCCTGAGGGACATTTTTCACTTC
CTCCGCGTGGCTCCTCGGCCCAGTTGGGCTTCCTCTTGGAC
GTAGGATGGAGTTCGCATAGCGGGTGGCGTCTGGCCACGTT
TGCGAGGTCGGTTGACAGTCCGAGGCTGGCTCTCCGAGTCG
ATCCTGCATGACGGAAAAGACGGGGTCCGAGATCATCTGCT
TCTCCTCGTCGCCCATCTCCCAGTAAAACTCGCCGAGCTGG
CTGGTCAAAGCTCGAGGCCGCATCGACAAGTACGAGTCCCA
AGCCAAAAGATCCGCGATCCCAGCAGCTACAGAGTTGGTAT
GCGCTGGTTGGCAAGCTTCTCGCACTGGGGATGCATGATCA
CAACGGCAACTTCGAATTCGCAAGACTCGTCGCCAGCACAA
CGGCTCGGAGCTTCGGGACGCAGCTGCAGGCGCTCACGCTG
TGAGTCTCTCCTATCCTGGTCCACTAGCATGTTCCTGAAGT
GACATCGACTGGGAGTACCCCGGCGGCAACGGCGAGGACTA
ACTGGAGGATCGAGGATCGCCCGCTTCCGGGTCCATCTTCG
ACCTTTATCGACGCCATTTCCGTTGGCGCAACGCTCTCCGC
TGCGCGCTCAAAGTCGTCCTCGCCGCGGTTGGAGTTCTTGC
CTCAACTGCAGCACCCGCAACAGCCCCAGCACCAACAACAC
GTGCGGGCTCGTGGTCGCAGCAATGCTGTTCGCGATACCGG
TTGGCTGGCCGCGACAGCAGCAGCGGCGGCGGCGAGCTGGT
CGCATGAGACTGTAGTCTCTCGGGGTCTTTGCCGGCCTCTG
CGAAGCTCGTCATCCTCGGGCATGGTCCACTGAGACGGACT
CAATCACCAGCCTCGAGAGTCAGGAACAGCGGTACAGCAAG
AGATTGAGTTCTCGAGAAGACAGGACTTTTTGGTCTCGAGC
GGTAGAGACTGGCTTCGACGCGTCCCTAGCGATGGTAGGCT
GGCTAATGAAATCCCAGCCGCCGGCTCCGGTGCCATCCCCG
CACATGCAGCCCCTTCTGCTCGGCGGTAACGATGTATCGTG
CTCCGGGTCCCCGTACAGTGCGGCCCCGTCCATCCACTAAA
GGCTGGCGGGCTATTGGGACCAGACAAGCCACCAACAGCCG
GTCACATCTAAAAATACACCCCATAGGCATCTGTAGCGCAG
CGCCGGCGGTCTCGGCGTCGCGACGGTACGCGTCGTCTTCG
TCCCTATACGCATCCCTCTCCCGATCTCGCTCCTTCTTGTA
GGATGTACGAAACGACGAGGCAGCTGGAGAGAAGAAAGGGG
CCCGCGCCGGCGCTCCTCCCCGGCGACCGCCGCGCGCAGCT
GCAGCTCCCCCAGGACCGCCCACCCGGCCACGGCGCCCTCG
TCGTCAAGCAGGTCGAGCGGCGGCACTGCCCTCAGAAGTTC
TGCAAAAGAAGCGGAACAAGCAGCAAAAAGATGGCAAGCAG
ATCCCGGTGAAGATGCCTTTCATAGTCTGCGTTAACGAGCC
ATTGCAGAGTCGATTGCGCTCGACGGCGACGGGGCGGACAA
AGATACCTGATGCCCTCAGCCAGCTTATCGGAGTCCAAACG
TCGCCGAAGAACGGCACAATCATCGTCGGCAGCCCGCACTT
TCCAAAAAGTCCACGAGTTCCCGCGGCGGGTGAAACGCCGT
GACCTGGCGACGGCGTTTCACCCGCCGCGGGAACTCGTGGA
TTGATGCTCGCCAGGGGATGCGGAAACGCGCGTGTCGGCGT
GCGGGCGAGATTGGGCGGCGCAGAGACGCCATGGCAGAGAT
TGCTGGCGACCTGGGCTTGTCCAAAGTGCCATTCGCTATCC
GCAATCGGTGTCGGATGGCTCGGCGTCACACAGTCCATATC
TCGTTGAACCGCGACTGTGACGACACTGGGGGCAGCAACGT
GCGGCGCTACTCAGCCGCGGCAGCCACAACATCGTCCAGGG
CAGATGGCGCAATCTCGCACCGGCTCCAAGTACATCCTCTA
ACTTGCCAATGGCCTGGAGGCAGATCTGGAAGAGCTGGTAC
CGTTCGTATCTTCGCCATCGCGACCATGCATCTTGGCACAT
GCCAACACACGACAAAGCGGCAGCCATCTGGTGTCGTCCTA
GCTGCTTGGACCAAGTAGTGCAAGCCTTCGAGAGCATCCCG
CGATTCTCTGCGATACATCGCTGGCCCTGATGTCGCACCTT
TCGGCAAGATCCCCCAGAGTCGGCTCCACGGCAGACGATTG
CTGTCTGGCTGGGCCGGTGGCCCTAGAGTCTTATTGTCTTG
GAACTCAAGCGCGATAACGCCACGGCCAAGGAGGTGGGTGC
ACGCTACGCATCGCTATGCACATGAATCGCTCAATTTGGCA
TGCCACCGGAATATATCATACACGGGGAATATCAGCGCTCC
TTGGAGGCGGCGGCGGACGACGAGGAGGACGACGAGGGGCG
TGGAAGGCCGAGGGCCGCGGCACCAGGTCGATGGTCTCGGG
CTGCGGCGCGATTCAGTTGGCGGCATATCTCGCGAGTCGTT
GTCGCAGTTTGCGTTTGATGCTGCCACGTGGAGCACATCGA
CCTTGGCCATTGGATCGTCCCACCCATCGTCGTAGGAATCG
ATTGTCTGCGTGGTTGGCATCGAGCGCGAACGAGACTTGCT
ACAACGTAAAATGCGACCGTCCCCAACGCCCAAAATATGCA
GCAGGCAACGAGGGCAGGCCCGCGATTCTCACGAACTTGGC
CGGGGGGAGGGGGGGGGGGGCAGAGACGGGAATCGACAACG
GCCTCGCGCGTGCGCCAGACCGTGGTCAAGCACACCTTCGT
ACAACCGCTCGCTATTGTACCTTTATTCGGAGAGGCGGGAT
AAATTTTCTACCTGGTCTGGCGGTCTGGTGGGAAGTAAAAT
CACTCTCGGGTCGTCGGGCACCCTGTCGGACAACGACACTG
GCGTTGGTCATCTCACGCCGCTGATCTGCCCTGGTGGACGC
GCCCCTCTGCGATCCCCCAGCGGCGCCTCCGTGGGAGAAGA
CTTTTGATCACGAACGGCCACGGCACGGGATCACGCCCTCA
TGCTGCTGAGTTGCATGGCGCGCCGGGGGTGTGACAGGAGC
GTTTTGCTCGCCAGCCAGAGCCCCATGCCAGGTATTCAACT
AACGTCTTCGTCATTGGCGCCACCAACAGGCCCGAGCAGCT
ACCGAACTTGAGGAACTTTTCGGGGTGGTCAACGGGGTACT
CGATTTGGCCGTTTCGACCGCGAGGTGGACATTGGCATCCC
TACCGACCGGTCCGCCAAGGCGACCTCTTCATCGTTCGTGG
GCAGACACGAGCCTCGCGATCGGCTTCGGGTCCGCCATCTC
GTTCTCCCCCCCGAGGTGGGCGGCGCCATCGAGGCCCTGTG
TACCGAATGTTCGACGTCGGCGGCCAGCGATCTGAGCGAAA
GTTTGCTGCTGAATCACGAGCGACATCGGCTGTCTTGGGGA
AAGTATCCTCCTTCCTTGCGCGGTTACCATGTTTCCCTGCG
TGTGTTTCCAGCAGCAGAGGCATTGACCGCCGTGAAGGCGT
GCCCCGACCAGCCATTGCGCCGGGGGAATTGAGGGTGCTGA
GCACGTCGGACCGCCGCCCTCACGGGTATAAATACTCTGCC
GGACAACTCGTCTCAATACGCCATTGTGCAATTGGCCTCGG
GAGGCTCGAGTGGTTAGGGGCCCGGATAAAGAGAGATCGAG
TTCAATCTGGCGCCTGCGGTCGTGCTCGAGGATGCCCTTGT
GCCCCCTCCCGAGGACATCTCACCAAGAACAGCAGAACTAC
CTCGTTGTGGTTTTGTCTCCCATAGTCTTGTCCGGCGTGCA
CTACGGCGGTGATGTAAACTCGGCCGGAGAGTGGCTTCACG
ACATGCATTGCCTGCGGCGTCTGAGTTTTACTTGTTCAAGA
AGGTTTGAAGCAGTTGGCACCGGGGGTGAGGGATCGGGCTG
TCTTCGGTGATTGCCGCTGACACTCGGCTTCCCAGCAACGG
CCAAAAAGTTGAAGCCACTGCCCGTGTGCGCTGAGCTCCCA
GAGTTGACGCGCTTCAGCCACGAAGCCAGCATCTGCTGGGA
ATCGGGAGTCGCCCGTACAGCTTTATCGAGTACACATAGTC
CTTTCGCAATCCATGGCGGCCGCATTGACGACGCTCTTGTG
GTGGAGCAGTTGGCTTCTGGCGTTACTGCTCATGGCCGCGT
TGGCAATGACATCGAACACGCGGCCATGAGCAGTAACGCCA
TTCAAGCAAGCACTTGAGCGCTACCCATACGAGTTTATGCC
GCCACTAGCACGCGCGTAAGCAGCGCCAGTGAGTGAATCTC
CATTTGATAAACAGACATCCCATGTCCATCCCTCTGCGCTT
CAGCCCGCCGAACCAGGCCGCGCCGCCTGGTGCCACGCCGG
TATGGATATGTTCCCATCGTCGTTGCAAAGTGTGGAGTCTT
GCGGAGGACGTTGGCCGCATCGTGCACGGTATATCCGTCCC
AGCTCGAGCGCCTCGCTGCCCCGGTCGAACACTGCGTCTCC
GGATGGACAGAGGCAGTCGTCAGAGGGAGACGGCCATGGGC
CCGCCGACGAGCTTCGGCGGCGGGGGAGGGGAGGCGAGGGG
CCAGGGCCTCGTCAGGGGTTCGCTAGTAGCCTCGACCTCCC
CTGCTGGTGCGTGCTGCTGCCGGTGTTCGCCGCTGACCCAG
GGTCGTAGTGGGATGACGGGCATAAGGATCACGTACACGAT
TCACCGACTGCTTCCGAGGCCGATTGGGTCCCATGGAACGC
CGCCTGTTTCGCCCACGGCGCGGCTTGGGGGGCTTCTCGGT
TCGGGTCTGTTGTCTGTGGCCAGGTGCGCGCTTTGCCGAGG
CCGGGAAAGGCCTTCCGGCTCTACACTGAAAAGGCATTCAA
ATTTGAAGGGTGTCCATGCCCATCTTTGGGTTGTAGACCTT
AGTACGGGAAGCACAACTTACCTGAGCCGCAATCACAGCAT
CTCTCAGCATGGCCAGATCGCGCGCGCGTTGTTCTTCTGCT
GTACACCGCTGGCAAGAACACCCCTGGCAAGTTGGATCGGG
GTCGTCTGATGTGTCGTCGGCGGCGTTGCTGTTCACCGAGG
GTCTGTCTGCGCGGTTGGACCCCTTACCAATGTCGCCCTCG
CGTACAAGGTACAGGCCAAGCGGCACCTCAGCCGAGGGCTC
TTCTCCGTGTAAAACTGTCGCATCACCTCAATGGCCTTTGT
GCCTCGATGAGCAACGGCAGCGCGGTTACGCAAGCATCGTT
CGAGGAGTTCGAAGAGATGTCGATAGGGATTGTCGACCATG
CGTCTGCGCCAGGCGGCGTCCCGTCGACTGGGTCATCGAGG
ATCTCCCTTCTCTTCACATTCTATAGGTACTTTCAAGCAGG
TTCAGGCCGCCCTCGAGACGCTCCAGGAAGGCCGACCGCTC
GGTTCTATACCCTTCAACCGCAGTTTTCGTTGCACGTGACC
CGGGAGCCGTGGGAAAAGCGCGAGGAGGACTCACCGAGGCC
TGCCGAATACATTGCTGTTGCTCTCCCAACTTTTTATCTTG
GTGAAGCCCTGGAAGTTGGCCTGCACGGATGGAGAAAGGGG
GTCCAACAAGACTTCAGGCGCGAGGTACTCCGTCGTGCCGC
CAGCTTGGCTGAGCGAGAAGCGGCCAAGACGGCTGCACGCG
GGGCTCCATGACACAAGACTCGAGCCTGTCGAGCGGAGCGG
CCAGCTTGCTTGTCGCGACTCGGCGTCGCCACATTCCCATC
CGTAAACTTTTCACTATCAACAGGAACAAGTGATTCTCCCG
TGTCAGGCCAGTTCAGGGAGCCCCGCCAACAGCTGCTCAAC
GAACCCTCCACCAGACAGCCCGGCTTCTATGCGCAGACTCC
TGTCTTCGGAATCGGGCAAACGGGTGGCAGTGAAGGCGGTC
CTCCCTGATTGCTGCCACGGCGTCGACGACGACTCCTTCAC
GGACCCGGGCCGGGCGCGTGCGGGCGGGTTAGCTGCTCCTA
CTTGCGTCTCTGTTTAACGGCGTCGGCGAGCGTGTCGAGCA
GGGGCGCGCCTCACCGAGGTCAAGTTCGTTGAGCTCGGTGA
GTGGTTCCAGCTGTACTGGCCCACGGACGAGGAAATCACAG
TCCGATGTCTCGGCGCAGCCCCTCGAACAGTTCCTCCGCGA
CCCTCCGTGGTCTTAAACGACGTGTTATATCCATTCATACT
ACGTTTCGAAACGCAGTCCTCAGCAGTCAAGGCAGGGAGGC
GAGGCATCCTCTTGGCATCGCGCAGGAAAAAAAGAAGTTCG
TTGTTCTGCCACAAAGGGTCCGGCGTTGGCGTCCTTGCGGT
CTCTCCCGCCACACCCGCGTCCTCGACGCCTCTTCCATGTG
TGTAAAGCAGGGAGCTGTCACGGGCCTCGAGCACCGTGTGC
GAAGGGATGACGTGAACAAACGCTACCTTTAGCAAGCTCCG
TCCGACACCGCTACCGTCTTCGGCGGCAAGAATCTCGATCG
GGTAGCGGTGTCGGAGCAGCCCTAATTGCCGCGCTGACTCT
CATTTCCCGAGGATGCTAGACGACTCGATTGTCCCCTTACT
TGTTTTCCATCTCCAGCCCGCGCGTGGCCATTTCCCGAGGA
CCCCTCCTGGTCCAGCAGACCGGGGATATACTCGGTGAAGA
CGGCTGGGAGGCGAGCGGGCCCGAGGACAGCGCGTACAAGA
GAGGACGCGCTTCCCGGGCTCGGCGTCGGGGATGAGGGCGG
GGCAGCGGCATCTTCAGCAGCGCCGTCTTCTTCGGCGGCAT
CGCTCAGTGAAGACAAGCCCCTGTAGGCTGTAGCGTCCAGT
ACCGCAACGTGGGAGGGGCGCTGAAGCAGCAGGACAGGGGA
AACCTCTGACGATTTGTGGTCGGGGCCCAGCATCATGACCT
AATGGCCTCAAGGCTGAGCTCAAGGGAGCCACCGGCGGTGC
AAGTCCGTCAAGGCTCGGTTCGCCATCAAGGAGAAGAACGT
GTTCCAGCTCCCGGCAGATGCGCGGGTGCGAATCTCCCTGG
CTCCAAGTTTATCCACGGCACGGCGTGCTTGTTCCCCGACC
AGAAAGGAATCAAATTGATACGGTCGGGGAACAAGCACGCC
CGGATGTCCACGTCCATCTGCGGCATCCAGAAAGGAATCAA
GATGGGAGTTGGGTACTCGGCGCGGTCTTTTGTATTCGACG
AGCGGATGGCAACTTATAGACATACGTCTTGAATCTTGATG
CTCCAGCTGTCTGGTCGTGGCCGTGATGCGCTTCTCCGCCG
CTTCTCCGCCGCGCGGACGTCCTGGCCCAGCGCGCGCATGG
ACATTTACGAGCTGCTTTCTCGATCTCTGGCACCCTCAATC
CGCAGCGTCCTCTTCACCCTCGACGCCGAGAGTGGAGGGGT
CTCGGACAGACCTGAAGACCCGGCAACACCTCGGCCACCGC
GTTAGCTGGCCTGCTGTTATCGACACCAGGTCGCCTGTGGT
TGCGCCGCCTGCGAAGTCGTCGCGGTTAGCATTGGCGCAAC
TGCCTGCCTGTTCCCCCGAGCGAATGGCCGTGATGCTGACA
GCGTCTAGAAGTACAACAGTCCGAGACATCGTATGATGTCT
CAAGGCTGCGCCGCGCGCGCCGGGCATGAAGTACAAGCACT
GGTCACGGCCGGTCTCAAGTCGTTCGGCGTGAGGATGCCCT
CTTATATCTGGCAGGAATCGCACCGTCGTCTCCGTCCTTGC
CCGGGGACCTACAGCGGCCTCTTGGAAATAACGGCGCGGTA
GTAGTCGGCGTCGCGGAAGGCATCGCTCAAAACAGGCCGTA
GACGTCCAAGGCGGCATCATCGTCGACACGTGGAGCGACGA
GAGTTTGAGAGGGCGGCTGGCGACGGGGACGGCACAAAGGT
GGCCAGCGCGGCGCGCATCTCGACCATGTTCCTAGCATCTT
CTTGGTCACGCGAATGTCGGCAGGGATACGATCGCCAGTGG
AGACGAACCATCTTGATCTTCATCATGGCCTCATTGCAGTC
GGGAGATACCATGGGTCGCGCGAGGTATACGAGTACTGATC
AGTCGCATGGTCGCTCGGCGCGTTCCTGGGTGTTTGGCCCT
ATGGGCTGCATGCCGTGGGACTGCGCGTTGACGCCAGCGTC
CTCGTGGCCGATTTGGAAGACGAGGTGACCTCTTTGAAGGA
CGCAAACCAACCCCACCTCGCTCTACTCGTACTAATCCCGC
AATTCGGAGGCAGACAAAATCAGCAACATGGTGCGCTCTGC
CGAGGACATCGGCGTACAATCGCAACAGCAGCAGCAGCCAT
AAGCCGAATGGCAGCGCTCGCGTCCGCAGAGAGTTTCATCC
TCTGGCCTGGAGGCTCTCGGCGGCTCCATGGACAATGACGT
GATGGATACAAGCTGGCCGACTTCCGCAACGAGCTGGATGC
ATCATCGACACTTATATTTCCGGAGCGAGGTAACATTCATC
TGAATCCGGACAGGTCGCAACCGAGTAAGTCACACGAAAAT
GGACGACCAGGTCATACTGACGGCCGTGCTGCTTGAGAGGC
CTGGCATCGAGAATCGCGCGCTAATCCGGACCCATGCAGCT
GATATCCGATCCAGGCACCACGGCTGGCGGAAGATGCCAGC
CCCGCCAGCTGGGTTCGCAGCACTGGATGAAGAAGAACCCA
GGCCGCGTCTGGGGCAGTCCCGTTGACGGGCGATGGGCGAG
ACGACGACGAGGACCTTGAGCAATACCGCCTCTTCCAGCAA
CGCAGCTTGTTCCGAACAGGCGCGAAAAAGTTGCTCTCGAG
CCGAACTGCGCTTCAGTCGCCAACAACGGCATTGCGGAAAC
GGCGGAAAACGTGTTGGCGGCGGCTCTGATCCTTCGATAGG
GAAATATCCGTAGATCAGGCCTATCGAAGGATCAGAGCCGC
GCGAGGACTTGGGTTGCATTCGGCGTGAAAAGAGGTTGTTC
GACCTTCCTCAGTCAACACACTACGTCAGCCACAGCACACG
CCCAACGCCAAACTCCCGTGCCCGCCCCCGTTGCTCCCCTA
CGGCCTGAACGACCTTGGAGCGGCTACGGTTACGAGCGAGA
TTCTGCGCTGAATGACCAGGCGGCCGTGACCAGCGGGCACC
CTTGTCGAGCACTTGGATCGCCGGAAAGACGAGGCCATCGA
CTCAAGGCTTGCCTCAACAGCATGCAGAGTCTTCTGGGCCT
CGGAGCAAGTCAGCTCACGTCGAAAACGAGAGGGCCCACCT
GTTGGTGGTGTCTCCCTCAGCAGTGATGCCATCCACGCCGT
CGCTAGTGTTCCGTACGCACCGGGGATGTCTTGATCCTGCT
GCGCAAAAGGCAAACAAGCTCGAAGCCGACGAAGAGGTTTC
CAGTCGACGCAAGAGCAAGCCCGAGAGCAGCATGATGCCGA
AGGACAAGGACAGAGAGCGGCGGTGCCTCGAGTACGCCTAT
CTCCAACAAGTTCATAACGTCGACCTTGGTGACGACCTTGC
CCGCTGTGACCACCAAGCTTCAATATCACCAACCACCCGAC
TGTGATGCGTTCATTCATCTCGTTACAGCGTCTTGATCACT
CTTGCTGTATAAATTCTTGGCATGCCCTTTTTCTCCTTGCC
TCTTGCCCCTTGACTTCCAGCTAACACATATCCCGCTAGCA
CTTCCAGCTAACACATATCCCGCTAGCATCCTCGAGACGGG
AAATTCGAATCCCTCGATGTCGACGCCATTCTCAAGCATGG
CGTCAGCGAGTTCAAAGGCCCATTATTGCCCATCAAGTCTG
AGATTACAGCTCAGACACGTCGGTGGCCCCGATAAGAGAGA
AGAATTCGTCACGATGCGGCCAGCGGCGTTGGATGGCCTCA
CGATCACGCGTGTCTGCTGCCAAAGCCATGGGCATGGTCAT
TAGTCGTCAAGATTCGTGGCCGGGACTAGGGACATGACCAT
TCCATAAAGGCTCGCAAGCTCGGAACTGTCTCGAGAAGGTT
GCCTTGACCAAAGGTCCCTCCATAAAGGCTCGCAAGCTCGG
CAGGGCCTCAATCGCAAGTGCGCCTGCCTCCTGCTCCTTGG
GGAGGTGCTGAACGACTTGCCACCGAAGATCCTGCAGAACT
CAGGCTTTCTTGCCCGGCTGCTTCAGCACATCGCCCGTCTC
AGAACCAGATCCATCAGGAGCGGCTGCAGCGAAAGCACCAG
AACAACTCGCCCTCGCTGTGCAGCAAGCAGTACAACCAGAT
ACGGCAACCTGGGCAAGCACCTCCAGGCGTGCAAGACGCAG
TTAAATGGCAATGTTCATGTCGATGCTGGTTGAGGAGCTGT
GGTGACGTCGTAGCGGTCCTCGCGCAACTTCTGCATGGAGT
CGCCGAGCTGCCCCAAAGCCCGGTGCGGCAGCCAGCCGTCA
GGCGGGCTCTCCGTCGTCGGCGGAGCCGGGCGGGGTGATGA
GAAGACGGCCTTGATCAGCTCGGGGTGCCACAGGGCGACGC
ACTGCAGGTCCACTGGGGTGCCACGAATAGCAACGGATTTC
CGCTTGGATAGCAATAAATGCGGTCCGCCTGGCGCCGAGGA
ACACCTCGTGGGCCGAGTCACGATGTCTGCAGCTTCCCAAA
CTGGCTCCGGCTCGGAAGCGCAGCCACGTATATCCGGCCAC
GCGTTGTTGTCCTTGTGCGCCGCCCTCTTTTTCACCCGCTT
GTGCTTGGCCAGCGCGACGGCGCTGTCGCGGTTCATGACCT
CACGTCCGTCAGGTAAACTCCAAGCGCCCCCTTCCCTTCAT
GAAAGGATCGATTCCTTTCTCGTTCACGTCTTCCAGGGGTG
GGAGCTCAGCCAAGGGCATCCCTTGACCGTTCAGCGTCTTG
CGGCCCTTGAGGCCAGGATCCGCGCCGAGAGCCTGGAGAAG
GCCGCCTCGTACCCCTTCCGCATCAACCTCGCCCTGCTCAT
AACCGTGACCCAGTCGAGGGCGATGTCATCGTGGTGTCCTC
CCGCATCGACTGAGTCTGGCCAGGGTCGTACCACATCCTGA
GTCGCCGCCAACATCGCAGACGTGGCCATGTTCATGGCTTT
CCCCACTGCCTAGAGCACCACAAGAGCCATGCAGCAAGCCC
AATGGCTGCTGCTCCCTCCCCACCCCCACTGCCTAGAGCAC
TTGATCATGGTCAACAGCGGCGACGCCGAGAATCCCAAGTG
TGGCTTGGCTGCATAAAATGCGCCGGCGACAGTTAATCACC
TGGCGATGTCCTGTAACGATCGCTGACCCGGAACTCGCTCG
CCCGCTCAGCAGAGGGAGGGCAGCCACGCCATAGATGCCCT
GCTTGCGACGGTCAGAAACACGCGAATCGACAAGCTGCTGG
GAAGATGCGGATGTGAAGAACCTGTAAGAATCTGGCGACTA
ACGGGTGCGGTGAGTGCGCGCGGGCAGTCGCTGGTCTCTTG
GCGCGGGCAGTCGCTGGTCTCTTGGAGGAAGCAATACTGAC
TTTCAAGTAAACGAAATTCGCAAGGACGGGTCTGTTGTGCA
ATTCCGATGTGGCGCAGGTGCACAACAGACCCGTCCTTGCG
AAACGCGGCAAGACACCCGACGTACTCACCTGTTTCGGCTC
GAGTACGTCGGGTGTCTTGCCGCGTTTCCTGGAGCTAACGC
ACGGCTTGAAGGTGCGTTAGCTCCAGGAAACGCGGCAAGAC
GGCTTGAGACCATGAAGGGTCAGGTGCAGTCAGCCCTGGAT
CCATGTATCTCCACGCGTACCAGTCCCACGTCTGGAACCAC
ACTGGTTGCCTTACGATGTACGTCAAAAGATCAATCAGCCC
TACCGGCGCACGGCGAATTGCGGCATAGCCTGGGCGAGAGG
TCCTTTTCATAGACCATGCACGGCAGGATGCGCTTGCGGAC
CGCTCCGTCGCCGGCATGATCGGCAACCTGGGCCTGCTCAC
ACGCGAATGTACCTCGCCGGCGTCTTCGACAAGGTCCGCGA
TCTTCATCCCGGTGAGTTCCCGACCCCCCCCCCCCCCCCTT
CGGTGAGTTCCCGACCCCCCCCCCCCCCCCTTTTCATCTAC
CGTCCCCCATCATCGGTAGCCAGCTGCATGTTGAAGTAGAG
CGATTCCGAGACTGGTCCGTCAGCTGCAACCCACCGTGCTT
GCCGATGATCAGTCGCTTTCCGGCGTCAGACTCATCGTCCT
GCAGATCCAAGGACCCGAGACGGCCCCACGTACCACAGAAG
CGACCGGCTGGCGAAATCCGCGACGCGCACAAGCCTCAGAC
TCGGGAGGGAGCAACGTCCTCGTCAGTGCCGCATTGGATGG
TGATCAAAACCAGGAGACAGCGCGCGGAAGAGTACGACTTC
TCTTTCCAATCTCATACCCTCGTCGTCGTCGGAAATCTCAT
GCAAATGACTGGGAGGCATTCGGTTGAAGTCCGTTTCGAAA
GCTCAACTCCTCTGCCGACTCGGCTTCATCATCGCACGGCG
ATGGTTGACATGTCTCGACACGGCACGCCCTTGTCCACCGT
GTAAGTGGCTACGAGAACGGCATCGAAACACGTGGGCCGGG
CAAACGCATTACCAGGTCGACGCAACCACACGTTCGCCAAC
GACACACGAACTGCTGAGCACTCGATCATTGTGCTGGCTGC
GACGATGCCAGCCTGTGGAACGGCGTCGACCGACCGTGGCT
CTGTCACCGACAGACCAGTCCGGCGAACAGACGCAAGAGAG
GCAATGCTTCAGAGTCGCTCCCCTGTGCCAGGTTCCGACGC
GAACCTCGCCAAGAAGCACTCGGCCATCATCATCTCGCCCG
CCTGCCCATGGCCCTGGCCGCCCCGGCCACCAGCAAGCGCT
CTGACGACGTTGTCATCGACCAGGGGAACTCCATCTTCGTA
GGCCGTGTCCTTGGCTAATGCAGGAGGGGTCATTGAGTCAG
GGCGAGGGCGGGCTCGGTGACGAGTGCGAGAACGGTGCAGT
CTCAACGCCAGGCTAGCCAGCGAGACTGACGACTTACGCTC
TCAGGAGAGTCGTTGGATACCAGCAGCCTGGCTGAGCTTCA
GAAGTCAAATACAAGCTGAACGTGGACGATGAATCGATGTC
CACACATGTCTCATTATCTGCAACGGTGCCTTTTTCACCCC
GCGATCGTGTTGACCCTGATCTTCAAGTGTGCCAGGACCGT
GTTATATCAAGCGTAGCAGACGACCCAGACCCATCCGGCCT
ACCGCTGGCGGCCTCGCGCCCAGAAATCGTAGTAGTGGCTA
ATGCTCCAGCGTCCGGGGGTCGTACGATGGCGACGGCTCTC
CTCCGCCGCGTACGACCCGTCGAGGGAGTCACTCCGTGCCT
GTCCTGGACCCGTTTGCGCTCAGCCGGAGCGGCGTCTTCCC
CCGTCGGTGCTTCTGTACCTCGACCGGCTGCTTCAAGAATG
AACTTTAAGAACGCCAGCAACCTTGATCTCATCGCTCTTTC
AGCAAGCGCGAGTGCGAAAACCTGGCGATCAAGATTTCCAG
TCCGCTGGCCGGCACCAGCCCGGGTGGCATCTCTCCAGAGG
CCGTCTCACACGCCAAAACTCCCCAACGTGCAATGGGGTAC
ACCTGAGAATTCAAACGGTTCTGCGCAATAAGCGCATGCAT
CTCCTGCGCACCCGCCTCGCCACGCGCAACCGCCTGCGCCT
TAACGTCCAGCATTTGACAACCCAGACACAATGGCCTCCAC
TACAGGGACCCCGAGGCGCACGCGTCGCCAAGAGGAGTCCC
GACGATGATGCGGAGGGTCACGATCACGATGACGGAGACTC
GAGCTTGTGGTCCAAAAAGGCCAGGGCAACTAGGCAGGAGC
CTCGACGTAGCAGGCGCCATCGGGATCAGAAGTGGAGAGGA
GGCTTATACCGAGGCCCAGGCGGGGATGCAAAAACGGCTGG
CAAAGATGATCTTCAAGGCGCAATCGCCCGATGAAGAAGCC
ACGGTCCTCGAGCGCCGCGGCCGCGGCGTCGTGCTCCTTTT
TGAGCAAGTTGCAGGAGAAACCGATATTGATGGCAGTCTCG
GCAAAAGGCCGCCGTCGTGTCAATGGTCAAGAACGGACTCG
TGATACTCTCAGCCAGGCGACGGTATGACCATCGGCCATGC
CATGTCGCTCGAGGTACCGGCCAGGCCATCCATCGACAGGG
CCTGGTGGTACCACCCACGTCGCCGTCAGCGCAGGAGATAC
ATAGCAGTCTCCGTCCTCGCCGCGCTCGTCTCCATCGTCGT
GCTGGCGAGGGGACCTTGGGCGGCGGGACGGCGTAGCGGAT
GCCATCGACCGCAGCGTCGCCGCCGCCGCCGCCGCGCAGCC
CGCGGCGCCCTCGCTGCTCACGGTCATGACCCGAATCTCGT
GTCAACGACTTCGCCGCCTACTACGCCGTCCAGCTGCCCTT
GTCCAGCTGCCCTTTGGCGGCGTCGCGGGCTCCGGCTACGG
TGGGGGGGTGGTCCAGCTGCCGACAACGCTGATGGCAACAC
TGCACAGTGACCGCACGCAACTGGAGCGCGAGGCTGCTCTA
CACAGGGTCGGGCAAAACGGCTGCCTACCTCATCCCAATCT
AATCAGTTCCACGATACCGGCGCTTTTACTAATTCGCTCCA
AGTCTGCACCCTCTCGCCATCCGCGGCAGCAGTGTAGTCGA
TCAAGCCCCACCAGACGAGACGCCGCAAAGTTGAGTCTGTC
CTTCGAACAGCCACGGCCCGCGACGCCGCGACGGCAGCATC
TGGTGGTGTATCGTGGACGACGGCAAGGATGTATTTCGAAT
CATGATGAAGAGCGAAGGCTCCGGGTAGAACGAGCTCTCAA
CTGCAGCGAGCTGTCGGAACCTCCGCGTCGCACTTCGTCCT
TACTGGCTGTTCATGCAGATCCTAGTGGCGACTGAGCTTCT
GTCCAGTCTGAGGAGAAGCTCAGTCGCCACTAGGATCTGCA
CGGGGGAGCTGGTCTCGCGGCGCCAACCTCTTCCTCCTTGA
TTCAGTGGCCTGGCATCGACCGATATGAGGCTAGGATATCG
ATTTTCTGTATGGTTGGACTCGATGGCGACTTGAGCATCCT
GATGCCCAGGCCCTCGGCGGCGAGGTGAGGGAAATGCCTCT
ACCAACGATACCCAAGGTACCGAGAAGAGGCTGCTAACATG
TACGATCCAGTTCCGTGCTCCAGCAACCTACCCTCGCAAGA
GTTGGAGAAGACGGGAATTTCGGCCCTGAGGAACTCGTGCT
CATTCATCTTCAAGCGTAACCGCTAACTTTTAATTCCTTTT
AGGGTCCCGCCAATCCTGCACGCCAATGACAAAATCGTCCT
TTTGTCGTTGAGGTGGTTGTCGTTGTTGTCGCCTTCGTCGT
CGACCGCATTCAAAAATCGTCGACGACGAAGGCGACAACAA
GTGGCCGGAGTTGACCTGAGCGACGGCGATTCGGGGAGTAC
GAGCTGGGCTGCAGCGACCTCCCCGGCTGGGGGAGCGGGAA
GCAAACGATGAAGATAGAGGCGGCGATGAAGAGGACCAGGA
CTGCGAGAACGCGCCGGTTCCAGTAGAGTCGATCATGGCCT
AGCAGCAATGGCGGGACCATCTCTGCTACCTACCACGTTGT
CTCCGTGTAGTGCGCCAGGTCTGCCTCGAGGCTGGCCGGCG
GACCTTGGCACCGACAGCCGCGGCGCGAGGAACACGCTCCG
AACACGCTCCGGCGCCTCTACGGCGACCGCGTCGTCTTCTG
CCTGCGCAGCGCCGGCTCGCCGGGCAAGAAGGCCAAGGCGG
CCCCGTTCTTTTGAATGTCTCGTGACATGGACCGAGCCGGC
GAAGTGCTACAGACTTGACACCTCGCTAACACATCGCAGAC
AAACGGGCAGCTGTTCACCCCGACAACGGCCGCCTTGCTGC
CGGTAGACAGACTCTGCAAACGGTTCAGAGCCTGCGGACCT
AGCAGCAGCGCTAGAAACCGCGTATAGCGCCTGATTTTAAG
GCCCGCCGCCCGACCGCCTCCCAGTGGTAGGCGACGGTGGA
TTTACATGTGTCGGGAGTGGCATGGAAGAATATTGATAGGA
ACCGCAATGTGCCTCCCGTTCCGAGCATCCCCAACGTCGAT
CTCGCACAATCCAAGGAACGCAGCCAGGAGAGCTCCGAGTC
CGAGCCAGAGCCAGCTCGCGCACGCGTAAAGCTGCTGACGC
CGGAATGTCTCGCCAGATCTCCCGGATACCGAAGACGACAT
TCCGCGTCAACTGTATCTCTCCTGGCTACATGCTGACGGCC
CTTGTTTTCCTGCGCGACGGCCTGCGCGCGCAGGTGCTTCT
CCAGGTTCAGGTCCAGGAGCCCTGCTATCAGACTTGCATAC
ACATCGGTGGCTTGCTGGCGCGATCGCTGCTTCTTGCGGCA
GAGACGGGCGTCGGTCGTCGCCTGGCCGCCCTGGTCGCCAT
GTGCACCGTAGTAGTCGTATCGTCATTGCCGCCAGCCACCA
GGTGAAGAAGATGTACACGGCGCTCGCGACGACCTGCTGGT
TAAACAGCCGGCGGAGGCTGCCCTGGCGGCCCGAGCCAGCC
AGCATCAACGTCATCCGCGACAGGGACACGGCCGAGGCCAC
TGTCGAGGCCCTGTTCCGGGCTGTGGTCGTCGCACTCCACC
CCACGAATATGAGCCGCCTCCGATATCAGCGCTGCAGTCTC
GGTCTTGGAGTTGTCCGTTCCATCGGCGTGCTTGTGCCTGT
TCTTCATACCCAGGGTCCCGCGGCCGCCAATCTTGATTCTG
CACAGGTGCAGGAAATGAGTCTGCCCCAGGACGATGAGGTG
ATCTCACAAAGCGGAACGAACCCAGCGACCGGCCTCTGGAG
TGAGAGACATGTAAGTCGACCGACAGTACAGCCCGTACCCG
CGAGCGGCCCCCGGAACGAGCGAACGAGCGAGCGGACATAC
GCTGCCGCGGTGGAGGCTGGCGATGCGGGCCTTGGCCTGGG
AACAACAGCATCAGCAGTATCAGCAGCAGGCCAGACGGCCT
GGAAGAGTCAACGACGAATCCGGCAAGGCGGAGAACCGATT
CGAAGAGGAGCGCTTGATGCCCTGGACGGGAATAACCTCAT
CTGCGCAACATTGAGAATGGCGCGGTTCACATTGTGCCCCA
ACCAGCCTCTTCACCCAGCGCGAGAACTCAGCCGCCCACAC
GAGCATCGGGATCGGGCAGGCAAGGTCCGGCACACTTGGCA
TTGAGACTACCCTGAAGGGGCAAGAGCAGCGCGTCGAGTAT
GAGTTCCTCGCCTTCATCGACGGCCTGAACATCCTCAGCCA
CCCTCCCTCCCTCCCTCCCTCCCTCCCTCTCTCCTCTTCCT
GCAGACCAACCAATCTAGGGCGCGGAGGTCTCGACGGGACA
TACTGGCCGCCCCTTGCCAGCGACTTCTCTACCACCACTCA
GCCTCTAGTGTTTATGTGGGCGACAACGCTCGCGTCGTCGA
TCATGAATCGGTTCGTCAGCCGTAAAGGCGGCTTCTGGGTC
TACGGGTCATAGCACCTGATCCCATCGTTGCTTGCTCACCA
GCCGGCTGGCCAACGTGACGCTGAGCATCGTTTTCTCGCGA
TAGCTACACTCAGAAGTTGCCTACGAACAACTCGGTCCCTG
GTCGCCCAGATGGGCCCGGTCGAAGGCGGCGAGGACAGGGT
CATTGGCACGCCTCGTGTCCCGGGGCGGACACGGCCATCTC
GATATTGGACTGGTCTGAAGCGGCAGTCCCATCCGGCATGG
ACGCTGCATTCCATCGTCGCCGGCGTGGTGTTCGTCATGGA
AGAATGGGATATGAAAATTTCCGGTCGATCTTCAGAAGCTC
GACGAGGCGGGCGACGATGACGGCGTCGCGTCGAAAGGCCG
TTCGCCCACCTTCCACCGGACGGCGACCACCCGCTGCGACC
GTCCCAAGGTTTCTCTAAGCCTACATGCGGTTTGCCCATCA
GTGATACTGTCGCAGCGCGTCCCTTTCAGTGTCTTTTGCCG
GCCGATGGCCAGAGAAACCTCAAGAGAGGTGCTCCAGCCGG
CTCCTTGGCCGTAATTGCTCCCTGCTCCGCTTCGTATTCCA
AAGTCGGCGCGATTTCGAATCCGTACCAAACAGGACAACGT
AAGAGTCAGCCAAGTCGGCGCGATTTCGAATCCGTACCAAA
CCTCCATGCGTCCCAATACGCAACCATCGTCCAAGTCCTGA
CAAGGAAACATGGCACGGTGCATCTATCCCCAGCATAGGCG
ACCGATGATGCTGTTTTTGCCAGAGTAGTCACAGGATTTGA
GAGGTACTCCGCCGAAAAATCCTGGCCGTTGTTTTGCCCCC
CGTCAACTCCATCGCCAGAGCAATACTTCTCCGAGAAGGAT
GTACTCCAGGTAGCAGAATCCGGAAGCGCATTGCGCGAAAG
TAAGAGCTCCAATCCCCCAGCCTTCCTCATGCAGCACGCTG
TAGGGGCGTTCGAGTGGACGCACAGCCCACCAGTGCATTCA
GCCACATGCCTTTCCCAGGACCCCACCAGAGCAACTGGCGC
CAGAAACCCCACAGACATGTCGATAATACGCGTCAGTCCGA
AAACCTGCGGAATTGCGCCTCCATGACCGCCCGGGTATGTG
CCTATATAACCCTCGCGCTCCTGGTGGTACATCGGACGAGG
TTTTACCATCCTTGGTATTCCCTTCCAACAACGGATGAGGA
GCCCAGGGGTACTACATGTCCGGCCTGCAGCTCGCAACTTT
TGCCGTCGCTTTATCGACGGCAAGGATCCGATTCAACCTAG
GCTCCTGACTGTACCCCAGGCCTGGCCTGGATCACTCCCGA
GGCTGTCAAGTCAATGGCTGCCTTAGGCCTTCCAGACAGCT
TCTCTTGGCCAACAGCGGGGCCCGAAATATCAATCGCTCAC
GGACAAGTCGCACCCGGACACGGCCTACGGCACGTCCCTCT
GCGGTGGCTGGCCTGGGCCTCCAGGAACTCCAGGGGTCCTC
AGGGAGGATTCGTTTGGAGCCGATAAGTACCAACGTCCTCG
ACCGCAGCGTCGTCAGACGCCGGAGCCGAGGACGTTGGTAC
CATTCTGTTCCTGGATGAGCCCACGAGCGGATTGGATGCGT
AAGAACAAGCGTGGTCAGGTCAGCGGCGACTTTTACGTCAA
GTTTTGGTAGCAGAAACCGCCGCTGCCCGTCTCCATCAAGG
CGCGTCGGGAAATCGTCTCGCGGTAGGCCACGCGGGGCTGG
TGCCGCCAAGATCTACGCCGCCGTCGACGCCAACCTCGAGG
GGCCCCCGTCCATCCGCCTGCGCCGCTCAGCTCGAAGAGGC
CTCTGCTTGTTGTCGCACCACTAAAGCGTCCTGTGGCGCCA
ACTGCTCACCACCGCGAAGTCAGCCTCATAAATTCCCGGTC
CAGCGAGAATCTCGCTCGCGCGGACGGAAAACACCAAGCAC
GACCTTGCCTTAGGAGCCTTCACTTTTCACCGAGCAAGTCT
GGGCTGGCTCCCGGGGACAACAAATAGAGCCCGTCCTCCAT
TCTTGTTCGAGCTTCGCGAGCATCGGCAACGAGTGATTGTA
GGGGACAGAGGTGACAACACCAGTGCCCTTGGTGGGCAAGA
GTACCGAACTTTTCGCGCCACCTGATTCGCCAGGCCCACAC
GTGTTGAGTCCAAGTTTCAACGGGTGCCTCTGCGCGACTGC
GGCAACACTGCCAACGTCATCCGGTACTTCCCTACCCAGGC
GGTCCGTGCGTGCAAAAGGGCTGAATCGATTGGCCGCCTCG
ATTTGCAAGTGGTCGATGGACGTTTGAAGCAGGGTAGGTAC
GTTAGGTTCTGTATCATGCCCTCCAGCAGGAATTGTAGCTT
AGCTTTGACTTCACGACCAACGGTTCTCTGAAGCAGCTAGT
AGACACGGCAGGGCCGTGGTCAGCGGTGAGCATGAGAACCA
AACGATATGCTAGTAGGAAACGGCATGGCGGGTGCAAGCCT
TGTCAGCGAGTACGAGACTCCGTCGCAGGAGTACATTGACA
CCAGCTTACAACCTCGCGTACAGCAACATCGTCCCAAGATC
CACCGAGGCCAAGAGCGCAGCCTCTTCCTCCTCCAGCTGCT
GGCGGCAGGTGCTCCGGCGGCGGCTCCGGCGCGTCGATCCG
GCGCGGACACCATCGGGTTTCAGAGGCAGCGAGGTAAGGGT
TCCTTGCATGACGCCATGCTCAGCATTGTCAATACCTCCGT
GCGCTTGTCACAGGCACTGCCGGCGGCGCCGCTGAGATCTT
CAGTGCTAGGACGACCAACGCTACGAATACCTGGCCAGAAA
ATAGCCATGGCTTTCTTTCGCGACAACTTGTTCTTTTCGCC
CAAATACACGCGTCCGAGGGCGAAGGCGACATCTTGATCTT
CTCTGAGGCGGGCGGCTTCCCACTCTCCCGTCTCGGTGCAA
GTGCAGCGACGCAAAAGTTTCGAAGGCTGGTAAAAACGGAC
TTTGCACATCCGGTTTACTCCAGTTCTTCCCCTATACAACC
CTGCGGGTGACTTTCTGCAACCTCTTGAACGAGTTTGTGGA
GACCTGCCGACGTCGCCCGGCCTACGCAACCACTTCCTCAC
TAGTGGCGACATCCGCGTCGCCTGGCTGTCCAGCACGTTCT
GCCTGCTGTGCGGGCGGCAGCGGCCACATCCCCGCGGCCGG
GGCTCCTCTGTCCCTGGTGGCTACGGCGAGAACACTGGCGC
TGCACGACCTTCACTGTCCTCGGAACCGACGGAATTCCCAC
GCCCAACCCCAGAACATTCCCAACGGTGCTGGCATCACCAC
GTTCTTGGAACCGATGGACGCCCGACTGTCGTTGACACCAC
AGTTCCGGTGGGCAGGTTGTCGACGCCAGAGACTAGAGCAG
GGCGGCTATGATGAGAATGGCGTCCCAGCATCCAACGGTGG
TTGCGCGGCGCACCCAAGGCCAGCGCCGAAGAAGTCAAACC
GTAGTTCAACGTGGTTTAGCCAATAGCTTTAGATTGCGAAT
CCGACCGAGGAGGCCACGTGCGAAGTCGACTGCGGGCCGTG
GTCCGAGACGGGGACGGCGGCGGGGAGCTTGATGACGGCGA
GATCTACCAAAGCCAACAACCGCAATTACATGCCACGATAC
GGTGTATGTGTATGTGGCGTCGGGGTTGTGCTAATAGGTCT
CGAAATGCCATGGGCCGCCACGGGGTTGCAACAGATCATCG
GCAGTCACTGCAGTCACTCTCGTGACATTGCTGGCTCCTTC
ACCCCGCCATTCCCCACCCACCCCACCAAGCGTTTTCCGTC
GTCAGCATTCGCGTGTTTCGCGGCGGCCTACCTCAACTTCC
GCCGCATCGGCGCTTGCGCCCAGTGCTGACACCCCACTCGC
ACAAAGGGCGGATTAGAACTCAGTAGTCGTGGATAGACTTT
TGCTTCCAGCCGCAGTTGGCCCAGTTCCAGATGCCCTCTTC
GCCATCGAGCCGCTGCTCCGCGAAGTCGTCGCCAACGCGTC
GAGTACATTGAGCTCGGCGGCGGGGAGAACAAACAGCTCGA
GAAGCGCGAGCTCGTCATCGCTGGCGAGGACGCGGCGCCGC
GCCCTCGGGCCACTCCTGGGCCGCCCTGCGCACGCCGTCCT
GTCCAATATCACATCATGTTCAGCGTCTATCAGTGATATCA
AGGGTTTCGCCCGACTCGCACGTAAGCAGCATCTTAACAGG
AAGTCCAACTCCAGCCATCGCAGCGGGACGCCGGTTCGAGG
TTGGCGAGCCCTGTTCGTGTCGAGGAAGTGTCCTGGAGCGA
CGCGCGATCAGCTCGATTTCCACGAAGACTCAGCGGATCAC
GGCAAAGCTCGTCTGAGTGCCAAGCAAATAAGGTGATGCCA
ATGGAATAAGAGTAGAAATACGGGTGGGTTGGGTGGGCTCT
TGGATTTCGGGGGGCTGTCGCCGAGGGTGACGGGTGTCGGG
TTGCGGTGGGGGTCTTTTCGCAATTCTGGCTAAGACGTCGG
CATTATTGCTGTACGTTTACCATGTACATAGAAGTATTGCT
GCATGACTCGTTCAACAGGCCATCCCCATATACTGAGTACT
GGTCACTCGGAGGCCAGTGTCAGTCGAGGTCACTTTGACGC
AAGCGGGTAACGCGGGTGAGCGGCGGCCACATTGCCCAACG
AGGTAGCACAGCACCCGTGCCCATAGTCCGTAGTCCGTAGT
ATTCAGATGAGGGTGGAGAGCGGCGGCATTAAAGATCTAGA
TACAAACCAAGTGTTTGGACCATAGTTGTAAATGCCTCTCC
GAGCCATGAAGCTGACAGGTCTGTAGTCAGGTAATGATGTG
GGATCTAACAGTGGCCGTCACATCATTACCTGACTACAGAC
CGTATTGAGCAAGTTGAGAGCGTTTGAGGACAATGGCCACG
TGAACGCCGAGCCCGTGGCCCGCGACGTCGTCTGCACGCGC
GGGGACGACCCTTGCGATCGCAACCACGCCCGTCGAGCCCA
CACCGCGTCTACTGAGCCCACCCACTGACTTTATTATCAGT
GGTGCGCGGGCCGGACGGCGCGTGGAAGTGGGTGAAGCCGT
TCGAGCACCTTGCTCTCAACCGGCTTCAGCTCCAGGCTATC
CCGAACCCCAGCTCCTCCAACAGCTCCGCTACGCCCTCACC
ATCATCGGTCTGGTCTGCGGCCATATTTGGAAGGAGCACGG
TAGCCTAGCCAAGGCTATTGCAGCAGAAGAGACCAAGGCCC
GGCCAAACTGCTGGATCGGCCATCGAGAGTCGCACTTGCAG
CAGCTGGGTCGTCGGCAGGCCCTTGAGCGTGTTGATGATGA
CCCGTTTCCTGCTGGCGACCCCTGTGGCTTTCGTTCCCGCT
CTCGAGCGCGGACCCCAGGCCTGAGGCCAAGGGCGTGCCGT
CCAAGCGCCATTGGCAAAAGCGTGGAGTGCGTTTTCGGCCT
ATTGGCAAAAGCGTGGAGTGCGTTTTCGGCCTTGTGCTCGT
CGTCGTCGGGAATGACAACGCGGCCGGCAGTCAGCGTCTCC
CATCGGCCAGGGCGAGTCTGCCATGCTCGTCCGTCCATTTG
CTGGCCGATGAAAGGGGTGGCGGCCGCAACGACGGCCTCGG
AGGGGTGGCGGCCGCAACGACGGCCTCGGCACCCGACACGC
GCAACGACGGCCTCGGCACCCGACACGCCGAGCGCCCAGAA
GGCACCCGACACGCCGAGCGCCCAGAAGACAAACGTGGCAA
ATTGAACTCCTCGACGGCAACCCCAATCATCTTGTACAGGA
CAGAGTTTCGACGCCATCGGCAGCACCTCCGAGGTTGTGCT
GTACGCCTGAACCGGGAGGGCGAGTTCATCTACAGCCTTCG
TCAAACTTGTCCATCCGACACAGAAACATGCCAACCTGGGA
GCGACGACCTTGCGGATTTCCGGTACGAGACGTTTGACTCG
CCTGAACCGGATGGCAGCAACGAGGCGAAGAACGAAGACGC
GATAAGACAGGTTGAATCTTCGCTTGTGATGCTGACAGGGA
GTGCGCGTCAAGGATGCGCCCGAGACGAAGAAGCGCAAGAG
ACGAGGACCTGCGCTTCTGGCGATCTCTGGCTCGCAACCAG
TCAAAAAGAAGAAGCAGCAACAGCTGCTGTCGCCAGACGAA
CAAGCTGGCGACGCTCGGCGCGCTGGCCGTGTACTGGAACA
GCCCCGCGCTGCGGCGCGCGCGTCGGCAAAGTATAGCGCGA
CCATGGCGGTGAGCAGCAGGCGGTATGTGCCGTACCAGTAT
CTGCTGCTCACCGCCATGGTCGGCGTCGCGATCATCGTGTC
CCGACAGCGAGGACGAGCGGCGCGGTCAACGATGGAAGCGA
GGAGTCCTTGTCCTCATCCGCATCCTCGTCTTTTGCGGTCA
CCGTTCCTTGACTCGACAATCGTGAAGGCGCTGGATGGAGC
GTGTCGAAGCTGTTACGTCGCGGGGAGCCAGCCCAGTCGTC
CTCGGACACCGGGGGAGCATCGGCGGCAATGGACTGGGTGG
GCTCAACAACCCGGGCAACTCGATGGCGCCGCCATCCATCC
CTCTTCCGCCGATGAAAGGACGACAGGACGCGGCCGCAGTC
GTGTGCAAGAGAAGACCCGGCCTAGAACGGCATGACGTCGA
TACACGGCGGCGGTGGTGATCAGAGCGATAAACTGGCCCTC
ATCAATACGCTGGCGTCGGTCCCTGCAATGCAGGTTGTGTC
ACAAGGACGTATCTGAGGTTCGACGCCAGTCAAGCCCTTTG
GCGATGTAAGTGGATTTCCTCTATAGGTTTCTACGAGTTGC
GCCTTTGTCGCCGAGGAACGCGTCGCCTTTGGGTACCAGTT
AGCTGCGTCTCCTTCCAGGACATGACGAGCATGTTTGGCAA
GACCCGTCGTTGGTACCGGACCTGAAGACGGTCTGCTTCAG
TGGTTGCAATGCTGGCGACTCGGCTGAATCCTCTTGAGATG
CAGAGTAGGTTTGCAGGGCGCCATCATCAAAAGTACGCAGT
GTGGCAACCCCCCCCCCCCCCCCCCCCCCGGGGAGTCGCCG
CACCCATCCATCCATCCACCCATCCATCCATCCACCCATCC
CGGTGCGGACCGAGGCGACACGGCAGAATATACGGGCGTTT
CAGAAGCGTCGAGCCGCAAGCCCGCCCGCGGAGGAGATCCT
GCGGAAGTCGTCAACGACGGCATTCACGATCAGCGTTCACT
CGCTTTTGCCGGTGATGACTCCGTACACGCCGTGCAAGAGC
GAGGACATCCTGGTGTCCGGCAGCAGCGACTCCAACGTCTT
GATGGCGTTGACTGCGGCCCCGTGGCCCTCGAGACTGGCAA
GGGGTCATCATCGTCACGCTCCAGGGGAGCGGATCCGCCCA
CTGTGCCACCGCCGGCACAGCAGCAGCAGCAGCAGCAACCG
CGCCGGCACAGCAGCAGCAGCAGCAGCAACCGCCGCCGCCG
TGGACGACCCCGAGACGGCGCAGCAACCCGGGATGATGACG
CCGTCTGCCGGGTGCGCCTGCGCGCGGGCGACCGTATGGGC
CGGCGGGGCGGCCACGCTACCGGCGGCTCGAGGGCCACTTT
CTCCGAGGCTGGTGGGCTGCCTTCCAGCGGTTGATGCGTTG
TCACGGCGTACTGGGGTTGCCTGGCAGCAGTGGGAGGCACC
TAACTTAAATCTCTCCGGCGCCCCCAGCGGTGCCGGTAGGC
GTGATTTGTCTGCTTAATTGCGATAACGAACGAGACCTTAA
CTACTACCGATTGAATGGCTCAGTGAGGCGTCCGGACTGGC
AAAGCTTCGGGAACGTGGCTCCCTCGGGAGTGTTATAGCCC
GCGCGAACCTCAGTCCACCACAGGGTATTATGCAACGGGCT
GAGTTTCCTCTGGCTTCACCCTACACAGGCATAGTTCACCT
GTTCGATTAGTCTTTCGCCCCCATGCCCATGTTTGACGATC
TATCCTGAGGGAAACTTCGGCGGAAACCAGCTACTAGAAGG
TGGATGAAGGCTAAAGAGCGCCCCCGGGTCCCTAATCATTC
CAAGCGTCTCACCCATACCTCGCCCTCAGGGTAGAAACGAA
CCGATTTCAGGGTGATAGGCCGTTAAGAAGAAAAGAGAACT
CGACGTCCCTTGAAAATCCGCGGGAGGGAATAATTCTCACG
GTCTTCAACCCGGGTCGGCCCGCGAAGGACCTTAAAACCAG
CCGCCACAAGCCAGTTATCCCTGTGGTAACTTTTCTGGCAC
CGGTCCCAGCCAGTGGGACGCGCTATTGGGGAAATCGAGGC
CGGCGATGGGCCGGGCGGCGCGGGTGTAGGGTAGGCCGGTC
CCGACCTACCCTGCACCAACCGCGCCCCGCGACGAAGCACG
CTGGCGTGGGCGGGCCGCGGCGCGCGCCGGAGGGCCTGCGA
GGGGGGGGACCGACGGCCCCCCGGGGCGGGCAGGGCTCCCG
CGGCACAGCGCCTCCGCGCCCACTAACAACTCGCCCGGTTT
GAAGCTCTCTCGCCGGTGGGCGGGTATAGGGTAGGCGGCCC
GTAGGCGGGCCGGGCTTGGGCGTGGCGGGACGCAGGGTGCA
TACCCTAGACCCGCGCGCGCCGAGGGAGGCGCAGGGTAGGC
GCACCAATCCCTCCCGAAGGCCGGCCAGCCAGACTCCCACC
CCAGACTCCCACCAGTCTTCCGAACCGGTCTCGGCGCACAT
CATCTCCGGACTCGAGTGCGCCCCATCCCCAAACCCGACCT
TGGGCCGGGCCGGGACAGGGCAACGGCGCAGGCGGCTCCCC
GCGAAATGCGCCCATACGGTCGCCCGCGCGCAGGCGCACCC
GCGACGTGCGCCCCTGGTGGCGGCGTTGCGTTCGCGGTGGC
AAATCGACTCACGGCCACCGCGAACGCAACGCCGCCACCAG
GGAAAACAAAAAAATCGACTCACGGCCACCGCGAACGCAAC
CATAGACTCACCGACCCCATCGGCGGGGCGGCCACGCTACC
CAGCCCACCAGCCTCGGAGGCGGGGAAGGCGACCGGCGCAG
TGGGTCCGGCCCCCGGCGCGCTGCGCCGGTCGCCTTCCCCG
CGACCGCCGCCGGATGGGTTCTGTGGGCGACTGGCCGATGG
GCTCCTTCTCCGGGGTCGAGCCCTAACCCTCCGTTACCCGT
AAGCGCAAGTCATCAGCTTGCGTTGATTACGTCCCTGCCCT
GTTCTGCTTACCAAAAATGGCCCACTAGTGTTGATACATTC
TTGGGCGCGGTCGTCGCGCGCTGGCCTGGCCGCGGGGCGAG
CAGGGGCGCCGCCGGCGTCGCCGCTGTATAGGGTAGGCCAG
CGGAGAGGTATAGGGTAGGTCGGGTGGTGCAGGGTAGGCCG
CGGGCGGTGTGTACAAAGGGCAGGGACGTAATCAACGCAAG
GGTCCCGCCGAAGCAACGTTCAGGTATGTTCACAGGGGTTT
CCCGGGTCCCTAATCATTCGCTTTACCTCATAAAACTGAGT
TCATCAGACACCACAAAAGGCGTTAGTACATCTTGACAGCA
GTCCCCTTGATTTTGATTTTCAGTGTGAATACAAACCATGA
CAGGGCCTCGCGGCGGCGCGCAGCGGAGAGGTATAGGGTAG
GCGCGCTGCATCTACCATGGCGGTGTCCGCGGCGCGTGGTT
ACTGGTGGCGCCGGTGAGGGCGCGCCGCGCGCAGCGCGTCC
GATGCCAGAGCCAAGAGATCCGTTGTTGAAAGTTTTGATTC
AGGGATTGCCCCAGTAACGGCGAGTGAAGCGGCAACAGCTC
CTCGCGTTCGGTTCATCCCGCATCGCCAGTTCTGCTTACCA
ACGTGCGGGCGGTATCACCGCGTTCTGGCATGGATTCTGAC
ATGAGCTTTCGAGATTCTGACAATGAAAAATCCTAGTTAAT
CGATTAGCGTCTTACTAGAGCCTATCGCGAGCACGACAACG
AATATAGTCCTCCAATAACCCAATAGCGTTCTAGTCAATAG
AATCGACAAAAGCATCGAAGCTACGATAACAACAAGCCCGT
TTATATACTAGGTTATAGAGCTATGTTAGTCACTACTTGGG
ACGATCTTATCTTAGGACACCCATAGCTATAGGAAAGCAAC
ATAGCAAAGAGATCCAAGGACCCTATGCATAACGGAGACAG
TATCTAATTGCAAAAATAACCTATGTAAGGTATATAATAAG
TACACTCTTACGATATAGACCTGCACTAGATAGTAGCGACC
GCTCACCGAAGTTTAGAAGTCTACACTCTTACGATATAGAC
GTGGTTATGGCTGGCTAATTCCTTGTTAGTAGCGTTAAGGT
GCGTTGAGTAGGCATATTAACTATGATGCGGTATTATTTAA
CATAGAGGATAAAATTAAGTCATAAATTACAACAGCGCCTA
ATAGCTAGTAAAGCAAGCCTCAGGAACGCTGCTGAATTCAG
CAGCTATGCATCTCCTCCGTCTGGGACAGGCAATCTTGACC
AGCGACGAAGACGAGCCTGACTACAGTTCGACAACTTTGCC
ACTGTAGTCAGGCTCGTCTTCGGCATAGCCCAAGCTCACCG
AAGAGTCCTCCTTCCGCGGGCGGCTATGCTAACGTAAAAGA
AGCATAGTATCGGGAAGTGGCCATTCCTCGTAGCTCGCAAT
CTAGCTTCACCTTCAACGGACTACAGGGCGTGTTTCGCAAC
TCTAATCGTCCTGATTCCCGCGCGTCCAATGTTTGAGCCCG
TTCACGCGCGGAGGATCAAACAGTGACAGCAAGAGCATCAC
GAATTCCGACCCGTCAAACGCACGAAATCACGTTCTCCGCG
TTAATACGAAGGGATAAACGCGGCTGACTATGAAAAACCAT
TTATATAACTATATATCGGTCGTTAGGTTAAAGCGGCGCGA
ACTACGCGTGAGTATTTTCCCGTCCTCTTCCCTGCCATTCC
CAGCGTACGCCAGTCGCCGTCAGAGTCGAAATAGCCGCAAC
TCTCGGTTTGCTACTTCTCACGATGATGCGGTGCTCCTTGA
TACGGCACGCTTCGCAAATTCGCTATTATGAAGACCTCATT
CCTATTGTTCAATGTGAGTTCGTTCCACATGACTTTGTGGG
GACGCGGAAGCCTGCGTGGCCGTCGAGCGGTGCACAAACTG
CTCCCGGAGCCAGACAAGCGCCCTCTCTATAACACGCCTCC
ATCAAGAACGACATCACACGCGTCCAGGCCAAGGGCAAGAA
CATTCTCTACCGAGTTCAACCCGGTGCCGAAGTACATGCAC
ACACCACTCTACAATAACGGCAGTGTCCCGTCTTGCAATGG
GCTTTTCTTTGCAGTGACCTCGGTTCTCATCGCCAACCGGG
CCACCGCAGCTCGCCTACGTCGGCCTTGAGGGAGCTGGCTA
CAACCGCTTGTGATTCTACTCCGCCACCCCTCCTTGAATAC
ATACACGTTTCAAGGAGGACCGGCAATTGGGACGATCAGGT
GTGCAAGCTGGTTACATGCCCGCACCCACGCGGCGGTCGCA
TTCCACCGATTTCTATTCAGCGGCGTCACAACGGTGATGCC
TGTCGTCTCCGACTCCAGCACTACCCCCGCCGGCGGCCCGA
CGTTTCGAATTCTACTGCAACGGCGGCGAGAAAACATTACG
ACAAGTCTGCTTGCATCCTTCCTGCGTGGCCGGCAGCACCA
TCGGTGCTGGCTTCTCCACGCCGTGCCAAGAAACATGGATT
CCGAGGACCCCGGCAGCAAGCAATGCCGCGGCGAAGGCGCT
ACCCATAATTTCAAGCAGCGCGGCTGTGCCACTGCCATCAT
GCTGTCGTCTTGTTCCTGGGCGGGACCCCGTCCAAGCTCAG
CAAGGCATCACAGGCCTCAACGGCACAGATAAAAGGAAGCT
CGATTTTATGTAAGCGCCGGCGGCCACCACTGAAGCTAATA
GCTGACCTTGTAAGCGCCGGCGGCCACCACCAAATGTGTGA
CTGCTCAATGATGCCCAGCACGGCCATGATGTCTCCGATGA
GCGGGCTGTTCTGATCCGTCCGACCCCAATGTGACAGTAGA
CTTGGCCTGCTCCTGAAGCGCAGCAGGATCCAGGATGTTGT
GCTCCAGTGCCTCCAATGCGCGATCATGCATCGCACCCTGC
GCGTTTAGTGCCGGACATTACCCGCGCGCCTCATCCTGGTT
GCGGCCTTGACTATCAACTCCGACAGCTCGTCCTCCCCAAC
CTGGCCCTCGCCGCCGACTGCCGATTTACCACCCAAAGAAG
TAAGCAGGTCATCAATCAATCCCTGACATGTGTACTTGAAC
GAGATACACGGCGCCGCTGTCCTCGTCTCGTCCGGGGGCAT
GAAAATGCCAACAGCCTCGGCGGCCAGGCGTTCTGGTCCCT
TTCTTCTCGTCAGGTTTTGTCTGTGATGGCGCTGCTTCCAA
CCTCGCATTAGGACGTTCGGCGTCTTCTGGTGGCCACCATT
GGGTTTGCCATTGGAGTCGACATAGCCTGTGGCAAATTGCT
GAGGGTTAGTTGTACTGACACGGCGATTTTCACCTAGGCTT
GATCTATAGGATAGATTATGCGATCTATAAGATAGATTATT
ACGATCTATCCTATAGATCGCACTAATCTATTATTTATTAG
AAAAGGGTAGAATAGAAACCCTACCTACTACTTTAGTAACT
TAATAAATTATTTTAAAGATCTTATAAGAGTAAACTTACTT
CGAGTTTGCGAGTCCCAGTTCCACATTTGGCGAGAAGGAGC
TGCTACTACTCCTACAACTGCCCCAACAGCACGGACGGCAT
TGATTTCTTCAAGGTGTACCCATTATGTCCGAAATGAAGGT
CTGTCCCTAGCATTATGTCACATAGCCACGAAGAAAGTGAA
GACTGGTTGTCGAGAAACTCCAGCACAGACCTCAGCATGGC
CGAACCCCAGGGATAAAATGCCCTAATAGCGCCACGAAGAA
AATGGTGGCGAGCTCTTCGTCGGCGTTGACGCGGTCAACGA
ATTTAAAGCCCCCCGCCCCCCGCCCCCCACCCCTAAAGGCT
GGGCCAACATAATACGACATCGGAATTGGAACGTGCACATG
ACACTTACATATGGGTGACCCCGAGGTTAAGGGCCTCACAG
CGTCGCCTTCGTCCTGGCCGCTGTGGTCTGCGGATGGGCAG
GCGCAGGAGATCCAGAGCCCCCAGTCGCCTCACGGAACTTG
TCGTGAAGGTCCTCTCAGACCGGGACTTGCAACTAAGCAAA
TCTGCATTCACCTTGATACTCGCCCCCAGGCGTCTCTCGTG
CCTGACGACGCTGTACTTCGCCCACTCGTGCAGCTTTGCTC
GCCCGTGGCCCAGCCCGCCTCTTGACCACTGTAATGGCTAG
AACAACGTCGTGGAAAACGCCCGCGCGACGGCTCTTTTGGG
CGAGCAAGCCTCAGTAACGCCATTGGAAGCTTCCACAGCGA
AGTCCGTGGACAAGTCGTTCCAGTCGTACGGGTGGAACGCG
AAGGCCGTCGACACCAAACGCGGACGCGAGAGGGGGACGGT
GCGCCGGTGCGTGATGGGAACGATGACGGCGCCGCCCTCGC
GGCCGGGACGTCATCTTCTACGAAAACGCGGCGGCGCCGCA
CGTCTGTACGTCAGCCAACACCTCTCAGTGCCTTACTACGA
CTGACGTACAGACGTATAGACTGGACTATACGGTACCAAAC
GACTGTGGGACAATTCTCAGCTCCTGTGGTCTTTGAAACTA
TGAGGGCCACGGGCTGATGGCGAGCGCGGGCGTCATGGGCT
AGCTTCATGACCGCCACGAGCAGCTCCATCACGAGCTCCCT
TCGTCAGGCCCATGCCGACGCAGCAGAAGACGGCCGAGCCG
GATGACGGCCCTGGCATCCACGGCACGCTGTCCACCTCACT
TCTGACCAGATTGACGAACTCGTCAATATTTCCATCATCTT
CATCCCTCCCCTGTACGATGCGCTGATTCGAGCCTCGGCAT
TGACCTTTCGGGTGCTCGCCCTCAAGGGTGAACCTAGGGCG
ATGTCGAGCAGATTGACCACCGGCAGGGTCTTGGGGCCCAG
GTCGGTATCCATCACTTGTTCATGTTCATTGATTATCGCAT
AACAACGCGAAGCAGCAGAGCAGGAACAGCGCCGAGAGCGA
AGATGACCTGCTGCCACCGTCATCGTGGCGCATGTCCAACA
TCGCTTTTGCCCGACAAGCTCTGTAGAGTCTTTTGCACACG
CGACATCTGGCTACATATAACTCATCAGCTTTCACGTCGCT
GACGTCTCGCCATCTAGGGCCCTTATCACGCGACGAAGCAT
CCGTGGCCGCACTTGAATTGCGGGTTGAGGTCTGTGGGGCG
AATTCAAGTGCGGCCACGGGCTCGAGTGGGTGATGGGACAC
TGCTCCGGGCGCGCAAAAGCCTACAGCAGTCCTGTTGCACC
CTTGGTCATGATGGACCCGTCCCCCCTGGCCCTTTTGCACA
CAAGCTGCAGGCGGTGTGGTCGGGATGGGGGTAGACGATTA
GCCGCGCCTTTCATATCGGTCGGGGTTGTTGAACGCAGGGC
GTCGACCATGGCCTCGAGAGCGAGAAAGCGGCCCCGCGCGA
GCAGGCGCAGCGTCAACCTGCGACACCTGCCGGACGGAGCT
TTATATTCAACCCTTCCCGCCCACATTACGTGCTATTCGCT
CCCAAGACACAGCGTGGGGTCCCCAGAAAAGCCCATAGCTA
GAATGGCGCTTGCACCGCGGCGGTGTGCTGTTTTTCATATC
TCCGTCGTGGCTGTCTTGACCGGTTTCTGCCGCAAAAGCTG
TTACAATGATCACGGGTGTACACCGTCGTGTATCACTTTCC
GGCGTGGATGCCAGACCGATCCCCACGGTCCTAACGTGGAC
ATAGGGACACCAGCCAAGCGCAGTGCTGAAGTTGAGTCGAA
CGTCATTTACCGGCCTCGGACGAGACTGATTAAGGCCACAT
TCAAGCGAGTCATGTTCGGTCCGGGAATGCTCTGGCAAGGC
CACTCACTGCCTTCTCGACGCGAAAACAGTGCAATCGCATC
TAGTATCAAGGTTAAAGTCTCCCTAGGATAAGGTTGCTGGT
GCGAGACTACACTCGGAAAGCCGGTAGTATCAAGGTTAAAG
CTTCGCAAGAGGACGACGCTCGCGCCTAAGTAAAGGGGGTT
AAGGCAGCGAAAAGCAGCTTCGCCTTAGACTAATGACACGC
TGGGACAATGCATGCGGAGGCGCCAATGCATTATGTACGGA
CCCTCTTTCGACCGCCGACGCCTATTCCTATCTGACTGATC
CTGGTCACAGACAAAACGGGCGGCACTTCCAAAGGCGACCC
CCGGGGTTTGGTTCGGTCGGCACCTCGGATTTTGCAGGGAT
GGGGGTGCTCTCATCAGGTCCGGCGTCGTCGTTGTAGTAGT
AGACTCTAGTTTACTGTTGACGTCTACATTGAAATTCACCT
TTCTGGAATTTGCTTGGCGTCCGTCCCAGCGCAGGTATAGG
TGATGGGATCTGGTGCGAAGCTGACAAGTTCCGCCCGCACG
TTCATCTAACAGCTCAGTGCCCGCGACTTTTGGGTTTAGAA
CAGCGAGTCGGCGTCACTGCCAGCCACTTCTGGTGTAGGCC
TGTCTGCAACTTGAAATGGACAACACTTACTTGAACCCAGT
CTTTCATGATGCCGCGTCTGCAACGCCAAGTAGTATGCACA
GATGAACTACATTTCAAAGTCAGGGTTAGGCAAAAGCTCCT
ATTCGTCTTGCTCATAGCCTCGCGCAGGCAGAGCGCCAGGT
CGTGGAGCCGCAGAGCGAAGCGAGTCCGGCAGCTCGGGCAC
CGTTCATAAAAGAGATAGCTCGGTCGGCCTTAGACTTGTCC
CCGGTCTCTCTAAAAACCCTCCGTACTACGAATACACGCGC
TTGTGGGCTACCGCTGATGACGACACGGTTGTCCATGACGG
ACTAAATACTTAAATAATACCTTCGTTATTATATTAACTAT
GTTTATATCGTAAGGCTTTACTTCGTGCGTAAAGGGCATAC
AAGTGTCCGTCCAATTGGGTCGTGAAAGTGTACTGTCGTTT
GACCGCGTCGACGAATACTTCCCCGAACTACTAGCACAAGA
GACCTGGACTCGACATCGAGCACCACCGACACCTCCGAGGA
TCGCACGGTCCATCTGGCGGCGGCGAGGACCGCTTCAGCGA
CACCACGACCGATCTCCCCGCGCCCCGAGCAATCGCGACCA
AGGCACAACCACAGCTCGGGCGAAAGCAGCGTCGATTCCTC
GGCATAAAGAGGAGATGATTCACGGCCAGACCACAGCATCT
ATCTATCTCCATGCCTGACTCAGCGATACTTTTCGTATCGG
CAAGCGAGGCCAGTAAACTGCCGGGCCACTAATCTTCTAGT
GGGAGACGGGGCCCTTGATTCAGGACTTGCAAATTGCAACA
ACGGGCGGGAGCAGCGGGTGCAGGCGCGTCCAGGCCGGGTC
GCGCCGGGCGCGCTCTTCGTCTTCAACGTCGAGCACCCCGT
CGATGGCTCCGGCAGCGAGACCGCCCGCTGCGCCGAGGAGC
TCATTCGCTATCTTGGTATACGCATTGGGCTACTATGAACC
AATTCTCAGCCATTGTGCCTCGTTTCCGTCAAACGCACTGG
ATCGCCAAGGACGAGATTCGCCCTGGAAGCTTTGCCGCCGG
CTCGCAGATCATGATCAGCTCCGTAACGCCGCGCGGCCACG
CCAGCAGGATGGGCTGTCGGCCGACTACGAGATGGCGGTCC
CACAAAGTCGGCCTGGTTACCTGAAGTCAGGTCGGCGCAGC
GACAGAGACAGGTCTCAACGCAGTAAGCCCGTGAGCCGGCC
CTTTTGGTTTTTGCCAAAAGCAGCCCCAGGCGTCTCAGCCT
TTGTACATAGCTGGTTGGCGCGAGTTCAAGGTCAGCGACGT
CCATTCGCACTGCGCGTCTGCGAGACCTGTCAAGAGGCCTG
GTCAGATCGCCCCTGTGTAGCGTAGGCAGATCTGGTATCAA
CCGCGGCGCTTGTCGCTGCGCGTGTCCTCTCGACCGATATC
GTCATCGCATAGGTGAGTACCAGACCGGCTGCTCCGACACT
TCGCGCGTCCTGCCCTCGCTCGACCTGGACGGCCCCGTGCC
CGCTCACGAACCGGCACGCCCGCGCGCGGCGCCCGCGAGAA
TGATACAAGTTCTACTCGCGCGCGGCCAGCTCGTCGCCGTC
TTCTTGTCGTTCTTGCCGCGCCAGTACCTCGTCGTCCTGCT
ATGCGGCGGATGGGCTGCGGCGAAAACGGGCGGGCGTTGCG
GATGGGCTCGGCGCGGGCCTCCTTGAGGCGGGCGCAGGCCT
GGGATGCGTCTCAGCCGATTCATGGCGAGGTACACCTTGAG
CCGCGCCAGACTGTGACATACCGTATCTTGAGGCGCCCAGC
TCGTCAACGAGGATGACTACCGTCTCATCAACCAAGGTTAA
AATGGTGATGCGGCCGTCGGCGTTGTCCATTTCCTCCGCAA
GACGACGAGGACGACGACGCCGTGCCTGACCTCGACGCCGT
CGATGAGGGCGGCCTGCGTGCGCCGCGCGGAGATGCACCAT
TCCGGCCCCGCCACTGCTCCCCCGCGCGAAGCCCTTCCGGC
CGCGCGGGCAGGCTCACGGCCGGCAGCCCCGCCAGGCTCGC
GGACAGCTGCTAGTCCAACGCCCTGTGGCGGAGTTGGTGAG
CGACACCCGGAACGGCACCGCACGGAACACCAGAGCTCTCG
GGCGCAGGAGAAGAGGCGGTCGCGGTCGAGAAAGAGCCGTT
ATGTGGCTCCAGCGGCTACGCACCCAACAGCGGCTAGCGAG
AACCCGAGCCATCATACGGCCGGGCAGTTTTGCAGCCTTTG
AGCACAGGTGACACCTGGGACAGTAGAGGACAAGAGCAAGG
TGACGCGCCAGAGCTGGCATCGGGAGCAGGGAAATGCAGGC
CTGACAGGAACAGGAGCTGGCGCAGACGGCGAGGCTCGGCA
CGTATGGCTGTCCTCGGGCGCAGCAACCAAGCCATACACGG
GATGTGAACGTCTTCAGCTGCTTAGCCATGGTATGGGTTCC
CATGGCTAAGCAGCTGAAGACGTTCACATCGTAGAGATGCT
TCTGCCAGTTCCTGCTGCAGCAGTGCAAGGCCGCCGGCGTC
TCCGAGACGGAGATCCCCGCCACGCGCCTCCTGCTATGCGC
CTGCCCACGGGCACGTCGACCGTCGCGCCCTTGAAGAGCGA
GACGTAGCCCGGGATCTGCGCGCGCCCGATGCCCTGCGGGA
GACCTGAGCCTGCTGGCCTACGGGCTGGAGGATACCAGCGT
GGGTGTCTTTCCCCCGCCTCCCGGCCACAACGACAAGTTGG
TTGTGGCTTCAAGGTGAGCCCAAGGAATTCCACCATTCTCT
AGAGAATGCTCATGACCACTCATCCGTCGTTTTGTGTAAAT
TACGGCGATGCCTTTGATCCCTGTTTCATCAAGCGCAAGAT
TGTTGACCGTCAGCTGCCTCCTTTACGAGGAGCGAACCGGT
CAATGAGATTGAGCAAAACGCGGAGCAAAACGCGGAGCAAA
CGGCGTTCAAATATTGACGTCGGCAGAGCTGGCACTCCAGA
TCAGGCGGAGCGAGGGTCACCGTCACGACGAGCAGCTACTC
GTGCTTCGTCAATGCAGGCGCGAAGGTAGGTACAGGAGTTG
ACCAGGCTTTTCTGACGCCGCAGGGTCCATCAAACCACAGT
TACGACGGGTGGTCTATGGGCTTGATCTGGGAGACGGCTCT
CACGCCGGTCTCGAAGCGATCCGAAATTTTGTACCAGGAGC
CGCCGCCGCCAGGGATGAGGCGGAAACCATTCTGTTTCGCC
AGGCTCGGGCCAGCCCCTGCCCACAAGTCCAGGTCACTCGA
ACGTGAACACAAAATGGCCACGATCGCGATTCACTCCGCTG
TGAAGTGGACCACCACGGGACAGCTTCTGTGCAATATCCCT
TAACAAGTCTTGTGCAGTGACGATGCCTCTCGGGGGCAATG
AGGTGCGCCCGGCACGGGGACGGCCCCAGGTGCACCCGGCA
TTTGAACTCCACCCCCCGGCCCCCCCCCGCCACACCCGGCT
GCGCCTTACAAAGGGACACACGCCACCAACAGCAGCTGCCT
GCAGACTATCCGATGGCGAGCCAGGCCGATGCCTATGGAAT
GTCGACGGTCGCGTGCGGCGCGAGCGACACGGGGTACTTGC
AAGCGTATCCCTTTCGATGACCCCACCGTGCTCATGGGCGT
CCATCCGCAGTCACGCGATCCGCGGTCCCAGCGCCGGCCTC
CTAGATACTGTACGGACCGTCATCTTCTCTGGCGGTGGTAG
TAGGTTTGGGCGGTTGACGGCGGTTGGGAGGGCTGATGCTG
CTCGTAGAGCACATTCGAGTCGTAATTGTTCAAGATGGGCT
GGCACGTCTAAATTCAACGGCAAGTGTGGACATGTGCGCTC
TAGCTCACGGGTATCAAGCCCACGCGCATCAACAGCGCTTA
GCCTGGGCCACAGTGGACTGCCCGACTCCCGAGCCCGCGAC
CTCCCGTGAAGTCCGGGCGTCGTCGCATTCCCCGTTGATTC
GCACACAATTGTCCTCTGGTCGTTTGACAATACAACTCAGA
CACACCTAGAACCATTCAATCGACTGCACACAATTGTCCTC
TATTGATCCATGGGACAAGGCGGGTGCCAGGGGCTGTAACA
GGCGCTCTGTCCAACGGGGGCTGGTGATGCTTTTAAACGAC
ACTACCGTGGTCGGTATGCCCTTTAGCACATTTAGGCATGC
CCTGATCGCAACGTCTTCGCCCATACCCTCGACCAGATCAC
TCGATGAGGACATCGACGAGCTCGAATTATGGCAGTCGTCG
GCCTCCAAATCCTCGAACCACACAAGGTGGCGTATATTAAA
AGCGTAAGTCACCCGCCACACCGTAGCGGTTAGCAACTGTC
ATTTGAATCGGGATTTCAATCCTGATGAAAAAGCAACGCTC
AAAGCCGGTTTTTCGTTTGGCGCCATTAGTCTGGTGTGTCT
CATGAAGCGCTGGTATTGTACGAAAGGTATCAGTAGCATTG
CTGCTAGTTTCTTGAAAACCCTACTCTTCCGAGAACAACCT
ACCGGCGCATGGCTCACCAGCGGCGATCGCTATTACTCTTA
CGCGCAGCGCTTAGCTCCCCCGGCGTTAAATATACCAGCTA
GGTGGGCGCCTTCGGCCTGTCGTCGATGATTTCCGCTATAC
ACATCTTGGGAACCGGCCATCACCGAATCATCGTCGACACC
ACTTGCGGTCATGGCTGACGCAGTTTGTGCTCGGGCGGGGA
CAGGCCCGGAGACTCATGTTCCGAGAGGATGGTACATTGTC
ATAAAGGCCCATCGGATGCGCTGCTATGGCCATATTCTCAA
AATATAATTTCGTTATCGCCCTCGATCTATTCTAGAGCAGC
TGACCGATGTATTGAAGCTTCAGACTTGGCCTTATCCTCGA
GCTCGCCCTCGCATCTCCCGCCAGTACTGAAATGTGCACCT
ATTCGCGACCTGGTTGAGTTCGGCGTAGGTAAAGTATTGAT
AGATGTAATCTCATCGCGTTCAAACCTAGGGAGCAGGCCGA
TGGACACCCAAGTCAAGCTACACGGCCAACGAGTTGAGCTT
TGCCGCAGACTTGACAGGGGCGACAATATTGGGAAGGCTCC
CAGCTCGGCACTGAAGTCGTCCTCGTCAGTGAAGAACTACT
GCCGAGCTGCTCGGCCGTATCCCGGCATGATGGCGCTGCCA
GAAATAATGAACGCCCTTGTCGTTGACTATAGAGTAATTGG
CTCATGGGCTATGGCACACCCCTGTCCAATTACTCTATAGT
GATGTCGTCAGCAATCGCGTCTGTGTCTCCCGTCATGTTCT
CTAGCGACTGGGATTTGAAGCGCTCTCTTGAGCTCAATTCT
GTTTTGCACACCGAATTGCTCATAGGCAACCATTCCCGTTG
GTCTACGAGATCGCCAAACACGTTGATATTGCTCGTTTCAA
CGAGGGAGTCAAGCGGGCGCCGGAAACCATCATGGAGTGCC
GGATTGTGCTTCTCGAGAACCTTACCATCCAGGCTCTGGTA
GGCAGAGATTCGAAAGCACGCCGCGGTATCGGACGAGGCAA
ACCGCGGCGTGCTTTCGAATCTCTGCCATGACTCGTTCTCC
CGGTTCGTGTTCGACTCGACCGCGAGCAATCGTTGTCCAAC
AACAGAGAACTTGGCAAGCTCAACGGCGTTAAGCCCAGCCG
ACGTTGAGCATCACGTCAGGCGATCTTTTAAAGGCGTTGGT
CTCAGCTACATGTCCGACACCAGCGTCAATCAGCGTTTCCT
CCTCGGCAGGTACAGCGACGCTGAGGACGTCTGCTACGGCG
AGCAAGACGATCTTCATTCCCACCGTCAACCAGCAGGGCGA
TGTCGATATCCCCCGATCTGCAAAGCCAACTTACCGAAATG
CAATATTGGATGAGGGAGCTCGACGGAGCTAGGCGGGCTCA
GCCAGTGTAACAGGCATGCGCTGTGTTACCACGGGATGCCG
TGAAGTCGAAGCCGCCACGGCATTGATATCCAGCAAAGGGG
CCGGACTGGAACATTCAACGCGGAACCGTGACTTTTGTCGT
ACCACCCTCCGCGATACGATCGGCGCCGGCCTCATTGGTAC
GGTTCCATTGTCATCGATGGCGTCGACATCAAGTCGCTCCC
TGCCCAAGGAGCTGCTAGCGCAAGAGTCTTCTGTGTTCAAG
AACCATATCTGAGGATTGGGCCTGGATATCCTGGAGGAAAC
GGCTTCAGACGGGCCATAGGCGTTGATGACCTTGACGTGTC
CGGTACCGACCGAGTCCTCGCTCACAGCTTTCTGGCCAGGC
TTGGATCGAGTCACAAACTCCCTTGCCCATTATCTTGCTAG
ACTTCTCGTGGAAGGTCACACGCTCGCGCGCGGCTACGTCA
GATACAATCCAGATGGAACGCTGATCTATCTTGGCCGCCGC
TGAGCCCAGAGATCACGAAGCTTAAATTCCATCTCCGTTGT
GAGAGCTTGAATCGAGACACCATCGGCGAGGATAATGCGCG
CGTAGCCTTTGTGATTGAGGCATCAACAGATCGAGGCAGAG
TGGGGTCCTGCCGAGACCTGCGTCGTTAGCACGATCAAGGA
ATGGTAGGGATCATGTATCGCGGAAGCGCTACACTCAGTTG
GCCCACGAGAGAATACTTGGCGAGGTCCTCTCGGTTGATTG
TCGCAGGTTGGCACACTTCTCGACAGTGCGCTCCCATGCAG
CCTCTGAAGCAGGATTTCACCAACGCAGCCGATCGGGGCCA
AGTCGCAATCTGTCAACCTTCATGGAAGTGAGGCGTGGCAT
GCCCTTGTCTTGGGCCAGGGCAGCAAGCTGAATGGCGCGGA
GGGTTCTGGAAGATGGTCGCCACAGACAGGTTGAAGCCCTT
CCATGGTCCAGCAACAAAAACGTTGCCAAGTAACGCAGAGT
ACTCAAGATGCGCTCCGGCGCCAGGACGTTGCAATTCGCAT
AGGATACGCAAGTCAAAATCCGCGGTCTTCGGGTGGAGTTG
TTCTCCCTCTTACCTCTGAGCTGAAGCAGCAGCTTAGTGAA
TGGTCTCGCACTGTTGAGGCCTGTGCCAACCTTCGCACAAG
AGGCCCCTCTGCGCTCGTTACGACCGTATGCCAACTTCATC
ACTGTCGTTGACTTCCACCGCCACACCAACAGGTCGATTAC
CTCAAGGCAGAAAGAAACCACAGTCTCGGGACGGACGCCTT
AGCCTGGATGTGGGAACCATCAACGACCACGATACGGGTTC
CAGGCTGTGATCAAGGAAAACACTACCTGGGAGGAGACTGA
GAAGCTCAGGAGGCTTGCGACTTTAGCAGCCTTCTTGTCGT
GTCCACCTCCGAAATGGGCGCATTGTCGCATCAATTCGAGC
ATTCAGGTCCCAGGGACCAGCAACAGAAATGCTCCCGAGGC
CGACAATTGAAAGGTGTCTCCACGACATGGTGTCAGAACAG
CCAAGTTCATGACAAAATCTCGTGTCAATACAGCTCTTCTA
CGACTGACTCCTGTGGGATGCGTTGGTGAGCTCGTTGTTCA
GAAAGCCTGCTTGGTCTTTTCTTCATCGTTGAGATAGCCAC
CTCGAAGATATTCAGACTGCCGTCAAGACTCAATGCAACCT
TTCAGACTGCCGTCAAGACTCAATGCAACCTATCCGAGAAG
AAGGCTCTGATGAGCGTGCTCCGTCTGTCAATATAACTCCT
CTGTCATCGGGCCAAACATTCCATTGCCGGCCTTGAAAGGT
TCTGAGCGAGCAGCAAGTGTCGACAATTTCCCGTCAGTTCA
GCTCATAGGACGTTCAACATCGGTGAGAAGCTGTTGGACCA
ACAGCGTTATCCTCTGAGACCAAGGCGAGCCTGGCACGGGT
AAATTGAAGAATGCGGACGTCGGGCGTAAGCCGTAGCCTCT
GATCGTCATCCAAGGTCCAACTCTACTGCGGGAGTACCTCG
CGGGCTCAAACGCCTGACAGCGTCACTTGGCCAAGATCAGC
GCATCCCGAGTCGTCTTATCCAGCAAGCCGAATCTCGACAC
CAGCTTCGAGCCGCGGAACTCCTGAAGAGCGTCCAAGATGA
ATGCGCTGGAACAAAAAGCGCGCTGAAATTACTAACTCTTG
CCGCGCACATCTTCCAGTCGCCCGAGGACTCCCCAACAACA
GATCTGGTTCACCACGAGTCCGGCGATGGCCTCATAGCCTT
AAAAGATGGAACCATGTATCCCGGCAAGGTCTGTAGGAGGC
CAAGCAGCTGCTCTCGTTCTCCTGGGGAGGAGTGGAGAAGG
GACGTCCTTGACAGGGGGCTCTCCTACAAGAAGCAGCCTGG
AAACGTTGCGAGTTCCCTCACCTTCCTGGGCCGCTCTCTAC
CTGGACGTCTTGGAGCAAGCCAGAGGCTGACTGATCGGCAT
TAGTACGTACGGACTATACGCTGTAGCAAAGACGAAGGCAG
CCCACATATATGAACACGCTCGTGAGATATCAAAACGAAGG
AATCTTGCCGTCAGGCTCAACGGCGTCATCAGGACCGCGGT
CAAGTCGCCTTTGTCGACATCGACAATGATCGGAGCGTCTA
CCCGTCTCACATCAACATCGCGCTCCCTGACTGTATCATGC
ACTCGGCCGTTGAGCCATGGCAGTTGCATCAATGTCCGACG
AGACTCTCGCGCCGGTTCGTCGAGACTAACAAGACGGCAGA
CTCGAGGTTCCTGCAACGCTCGTGCGGACCTTGAAGTTTAC
CAAAAACATCTAGGGCTGCACGGGGTCCATTACAAGATGCT
CCAACACAGATGTAGTAATCCGGAACAGCTTACTACAGTCA
TATATCTAAGAACGCCCTCGCCATAAGGTTCTTCTACTCGT
TACTACTAGCTAAAAACCTTCGATACCTCCTCGACGTTAAT
GAAACAAGAGTCTGTCAAAACACGCTCGCTCGTAATACACG
AAGGCCGCCAAGATCCTGGGCGTCGACAAATCGAGCAGCAA
CAGCGGTGGTGGCGGTGGATCGGGGTCTGCTGGTGCGTCCT
GATGGAGGCGGCGTCGAAGGCGCGAAGGTCTATTAGATCAT
CGAAGGCAGTCTACGTCTGCCGTGCCGAACAACGTCATTGC
ATTGTGCGTTTTGCGCGCTTCTGGATGGACAAGGCGACGTG
GACGGCCTGGTGCTGATGGGCGCAGCATGCGAGTCTCAGCC
GGCATCCATAGGTACCCTCGCATCTCGGTGCCATGACGACA
GAGTAGCGCAGATGGATACACATCACTTTTCGCAACTCGCC
GTCACAGGCGCTGTCACTTGCACGTAGCAGCGGCTTGTTGC
CAAGCAGGCACAGGAACAAGCGGCATGTGCTAGCAGAATCC
AACCACATTGCCAGCCATGCCCATGAACAGCGCGTGTACGG
GGTCTCATGCTCCTGATGGACATCCACTTAAAGCGAACCCT
AGAGTGCCATGCAGGTTGAGCGGACAGAGGCGGAGGCGTAC
GGCGAAAATAGACAAAATGCCATAGGTAGCTTGGAAGCCCA
GGCCGAGCCATCGTCGCCCGCACTGCCTACCATGCGTCCAG
ACAGGCAAGCGGCGCCAGTGCCTCCACGTCGAAACCGGCCA
ATGAGCTCAACAGCGAAGAACATGGCTAGCTGCTCGTCCAT
AGGAAGGGCAAACACAAAGGCAGGCTTACTTGCGGCTCTTC
TAGTAAAGATTAAGAGACAACCTAGGGTATTCATGGATATG
GTCACCAACGCGGTCCAGATCGGCGCCAACTCCTTCGCCCT
CGAAGACGCAGAGGTCAAGCCACCAGCAGCAAAATCCAGCG
TTCAGCTATAAATCGAACATCGGAACCGCCATGCTAAACAC
TCGTGGCTTAGATGCGAGTACCCAGTAGAGAGTGAAGGGTA
GGGGCGCAGCCTGCCGGCGGCGACAGCGGAAACATGTTTGC
TCTTCTATGCCCGCCGGCGGCGGGAACGCAGGCATGTATTC
CAGCACGCGTCGGGTGACGGCTACGGCGCCCACTCGCGCAC
TTTCTGCGTTGCAAGAGGATCGACGGCGAGGGACGACGCAC
TTCCAAGGAGTCAGACATCGCCATAGCCTGGGGAGGTGGCC
CGCCGCCAGCGGACATGGAGCAGTAGTCGTACAGACCTTCG
GGTAGTTTGGTTTGGGAACCCGGAAGCGGTACGAGTCGATG
AAATTCGCCCCCCCCCCCCCCCCCCCCCCCCCCCCCCCCTT
CTCCATCTGCAGTGCACGCACGCACGACACGATACATGAGG
GTCTGCCCCGGCGACGCCGGCGGCAAGCATCATACTCAACC
TACGGGGACATGGTGGCCTGCGACAACGAGAACTGCCCTTA
ACCTACCTACCCATTGCTAACACCTCACAGCTGGGCTGCGG
CACCTCCCGGCCGACATGCGCGTCCTCGGCGACGAGTACAT
TTTAATTCGAGAGACATGCTCATGTGGACAACCAGACGAAC
GAGCATTGCGCAAAGAAATCCAGAGGCGGGAGGGCGACATC
GCTGGGGCTGGGGCTGGCTCCGCAGGTGTGGTGGTGGTCTT
GGTTGTTAAAGTAAAAGTTGCACGTTGAGGCAGGTTGGCGT
CACGCTCGGTGCAGATGGCCCGGCAGGCAAATGAAGTAGGC
CACCCAGTCGGGGCCGCTGGCGATGAATCGTGCGAGCCCCC
TGACCACTCAGCTCCTTTGGCGGCTACAGCAATCATCTCCG
TACAATAGCCTGGACTTTGTCGTGGTCCTCCTGTGGTATGT
GATATCGACAGGCCGTAGCTCCCCGGCGATGGACGGTCCTC
TTCTGCTACATGGTCGAGGGCGGCGGCACCAAGCTGTTTGC
TCGGATCTTGACGGCCGCGGCAGGGTCCTGCAGCCAGTCCA
CCGTCGTCACCACCGGCCGCCGCGGCACCGGCAACATGGCC
GAGTGTGCGAGAGCACGCCCCTGAGCAAGACGTTTGCCACG
CATTATGCGAATCGAGGCGGCGCGGTTGGAGGGGGCAATGC
GTTTAAGCCAGAGGAAGGGTCGGCGGCTCGGTGGACACACC
CAGGAGCTCCGCCGAAAGCGCGTCCACCCGAGGCCGGCTAT
ATCGTGAATGGGTATTTCACCCCTGAACAGCTGCGCGGCCA
GAAAGACGACGTAATAACGGCGATCAGAAGGTTCGTCAGCC
ATCAATCGTGCTATACTCGGCGGCATTCAGGAAAAAGCCGG
CCAGCACGCTGCAAGGCTCCCGACGTCGAAGGCGAGCGGGA
TGGCGCAGCGTACGGCGACGCGCCGTCAAAGGCATCGACAG
ACGCTGCAGCTGAGGAAGCTCCCCCACGGCTGCTGGGGCTC
CTGGTCAACCGCGACTGAGGCGGAACCTTCTTTCTTTCTCG
GGTACTCGTACGTTAGGCCGCGCTGGGACGACACAAGCTTG
CCCCGGAGACTGACGCCGCGCGTAAATAGATCAAAGTGCTT
CCTGCAGCGTGACCGCGACGCACTCCCAGACTCTTCCGCCT
CGGCAGGCCGGTGGCGGACGCCTGAGCTGCCAGTCGGGTTG
GGATGCGGCATGGCTTTGCGCTGTAGCTGTGTACGTGATGC
TTGTCAAGGAACGTACATAGCCATAGTGGCTGGCCTGTCCG
TCTGTCCGCCAAGGCCACGGCTCTGACCTCGAAGGACCCCA
AAATAGCTTCTCCCATCGCTCGCCGTCGCCTCCTTCGCCCT
GAGACGTTTCGTGCCCACCACAAAGGTCAGTGTCGTTGGGC
TAATATTGTCGATATCAAGCCCGCCAACATGGAGGAGCTGA
GGCTCGCATCTCCTCGAGCTCTCTAACACGCCTAGAGCATC
GAGCAACCTCTTCAACCGCACGGGTGATTGAGCTGAGGAAC
GGTGTTAGACAAGGGACCACCGTAGATGGCGAGCAGAGAAT
GGTGCCGGGTCCGCTCGTGACGGCGTCAGGGGTCGCACGCG
CTCGAGCCCGCATACATCTACCCAGGCGCTGTGACGCGGGT
GGGCGTACGTCAGTCAGGTGCCACGTCACACGTCTCGAGGA
GGACGACGGGCCCGCGCAGACGTCCCCTGTGACGGATTCCG
CTGGAAGAAGAGCTTGGCATCGGTCTGGGTCATCTGGCGCT
CTGGCACTGTAACCGAGGAGCGAGATCATGATTGACTGGGC
TCCGGCGCCTCGATCCTGGTCGAAGACGACGCTATCCTACA
AGACGGAGCTTGGAACAGGCCAGGGGCCATGTGTACTAAAG
GGTTGCAACGTGAAAGTCGGCAATAATTGAAGTCATGAGAC
GGAGAAGAGGCCGCCGGCGCCGGCGTCGCCGTCCGCCCCCG
ACCCGCCGCCCCAGTACTCACGGGCTCCATGAAGGAGCTGT
CCTCACCTTGATGACGAGCGCGCATGAAAAGGCGGGGGGCT
CCGCTTCACCCGATGGCTTGCAAGAGTTTCTGTCCTGCTTG
ACTCCTTTGGCTTTGTACGACCCCCTTTGCGCCCCATTCCA
GCCTGCATGGTAGCCTCGGGCGAGAGAGCGGAGGAGGAGGA
CTGCGCCTCGCCAGCTCCCGCGACAAGGAGGAGCGGCGCAT
CCACAGCTCCGGCTCGCGCTCGCGTTCGCGCTCCCACTCCC
TGATGCGTGATGGCGACGAGCAGCTCCGACTTCCCCCGCTT
GATGGAATTCAGACCGGCGGCGGCGACCTCATTTGCCGACG
GCGCTGTACTGCGCGTCGTGCATTGCGAGGGCGAGGGCGGC
TCTTCCACGCTGCCTTTGCCCAGTTCTGCTACACCGGCGCT
GCCGCCGACGTGTACGCCAGCGTTGCGAAAGATACTCAACT
ACTTTACCACCAGCGCTGCCCGCTGCCAAGAATACCAAGAA
TTCAAGAACTCCGTCTCGTGCAGGCGAATTTGCATTGTCAA
TGGTTGCGCGTGGGTTGGGTCCCTGTCTTTATGCGGAACCT
TCCACGGCCCAATCCCCCCCCCCCCCCCCCCCCTGGCTGGA
AAGGCTTACGTCAAGTACCTCCACGATTACGTCGAGGCCTT
TCGAGCATCCACTGCGCCAGCATCGTCGCGTCGAGGGGCAG
CTCTAACGGCCCTACTAAGTCAGGGTCCGTAGGACGAGTCT
TGTCATGACAGTTGGACCCCCCCTGGTAGGCCGCTCTGCCC
CTCTACATGGGCCATCATGGCAGGGTTGCGGTTCGCTAACT
AACCGGAAGACTCGATCCGCCAGTGTCTCAACTTTGTGTAT
AAGAGTTGGCAATGATTTCTCCTCAACACGTGCATGACTCC
CTTCGGACATGGTTCCCATTCGAGCCGCCTACTCCATGTCG
TGCTTGAAGCCCACGGGCCTCGTTCCAAAATGGTCGAGGCG
GCGTGGGGTGGGTTCGGGTTCGGGTTCGGGTTGGGGGCTGG
GTCTCATAATTTACACACGTCGCGCGTCAGTCACAGATAGC
AGGTGCAGCGGTGACTGACTCAGTGTGGCCGCTAGCAGCAG
CTTGGTGGGCTTGGAAATCTCGGCGTCGATTCTGCGGGAGA
CCGCTGCAACGGGGCCCAACCGCCAATGCTGGACCGGACGA
TTCTTTTTAAGTTTTTGTCACGGGGGTTGGAAAAGGAGGCC
TTCATCAAGTACCCCACGTTCCCCAACCATGCCGCTGCCAT
TTGCCGTGGCCAAGCTTGTTCTGGACCAGATCCTTGACCTC
ATCGTGTATCGATTCGAAGTCGTTAGTCGTACCAGTATGTT
TTCCTCTGCACAATTGGCCACAATTTCAGCCAGGTTACGCT
TGGCTCGTGGCGAGGGGGCGCGTTCGGCTGAGCTGGACGAG
GGATGCCGACAAGTGGCTCGCGTTGACATAGTCACAGCATC
CCGGCCGGGTCCATTATCAGCATCAGCACTCCGGAGGGTCC
TCGATGCGCCCTGGCCGCAGCAGAGCCGGATCCAGGATGTC
CGTAAGCTCGTGGCCGGGTACGTAGCCAAGTAGCGCAGCCT
CCCGGGGGTTGGGGAAGTCACGGTAGGTATGGATCGTTTCT
TGCGGCGTATTGGACGATGTCCGGCGCGATAGAGGAGGCTT
CGAAAACTTGATCACGTCTCCGGCATTCCTCTTCACAGCTG
GTGCAAATAAAGCCAGCGAGCGGATGCAGTCTTGCTCTGCA
AGGCACAATGCATCAATCAGCCCAATGCAGGCAGCACCAGT
CTCATCGCGAAGTCTGACGTCCCCAACACGCACCCAACGAT
GATGAGTCTGGGTTCCTCCGCAAAAACGAGGTCTACGTCAC
CCGCAAGCAACGAAGAGAAGCAGTCGAGAGAAGTGCTTCGC
GTGAGTAGATGGTACGTGAACGAATCCAATGGCACCCTTCA
GGCAGAAACAGGAACAAAAGCAGGAATCCCGCTTGGAGCCA
TGATGCGGGACTGTGTCAGGCAAAGGGGGTGGTTGGGAAGC
TCCATGGTGTGATGCGCGGACGGTCGAGACGCGTCGAGACG
GGATGGCGAGGCGCCGGTGGCAATGGCGCGGCAAGCATGTA
GGCTGCCTCGCCTCTGCTTGCGTTGCATGGGCAGTGGAGGA
CCGACGTTGCGGCCCCGGACCTACGGGCACGCCGGATGTGA
CGAAAAGGCTACCTGATGCGCGTCCATCACAGTACTGGAGA
CTCAGGGGTGCCGTGAGAAACGGGGACCACGTTGCCCTCGA
TCCAAGCTCCACAGTCGATGCAAAAACCTCCTGACGAGGGT
TGCTGCAGCCGACGCTTGTACCTGATCTACGTATCTTGAAA
TGCGGGGAAGAGAGCAGGGACCCAATCAGGAATCCTGGATC
GGCTCACGAGGCAAAGCGAACGGTAGTCGGCGAACTGGACA
AGAAGGGGGCGTCGACGCAACGGTGGTATGTTGGTGAGCGA
AACCACCCTGAGGCCAACGTCATCGCCTACTCTCCATCAGG
ACCGACCTACCAAAACCACCCTGAGGCCAACGTCATCGCCT
ACTGGTGGTCCAGTGACAGTCGTCCCGGGTGCTCACCAGAG
CCTCGCCGACGTCCCACGTCCCGGCAATGCTGGAAGCCCCA
ATTTATGCGCTCGTTCGCTCCGCTGTCTGCGGCTGTCCCTG
CACGACTGGAGGCTATGCGCCTCTACACTGCCCAGACGCCA
CTATGCGCCTCTACACTGCCCAGACGCCAGGAATGCCCTGC
CTCTTCAACCGTCACATTCTCCGCAATGAGGCTATCTTGTT
CTTCTTGCGGCGAACCATGTCCTTGCCTCGGATGGGAGTCC
TACAAACGGTCGCTCGTCGACGTGAGCTCTTAGGTGGGAGT
AACCGTCTCGTCCAATCGGACTGAACCGGCCTTTCACGGCA
GGATGATTGCTGTTAGTTTGCGTAGGTGTAAGTGAAGAGTT
TCAGGGTCCAGTTCATTGGGCCGGTAAGCATACCAGCTAAA
AATTTCAAAATAGGACTAGACAATAGCAGCTAAGCTTAAAC
CGCGACACGCTGACGCGGCGCATCAACCATCAAAGAAACGA
CAATGGTCACGGCAATAAACCAGTCCTAGGAGCGCCTCCAG
ATACAAAACAGGAGTCTTCTCGTACCAGTGAAGAAGATAGT
TCGACTGGCGGCGTCAAAACCGGCTTGTGTACAACGTCGGG
TCCAATACCCTGGCTCAACCCTCCCAGAGTGATGATCCGAT
TTTGCTTCATACTGCTGCGGCGTTGTGGTCATTTATGGGCG
GCGGGTCGGCCCATAAAACGCGAAAACGAAATGAGACCCTC
ACTGGTGGTTTAGTGTGGCCCAGTCACACGCACTATTTGAG
CCACACAACAAGGTTGCGCGCAATAGTTGGAGAAAAGCACA
TCATTCTACGGGGTTGGGAGCGGCAGTGAACAATGGTGGTC
AATGAAGCATGCTACAAGCGCCCGGTGGTGGTGTGAGTCAC
GCTGACAGCTTAGATTGGATCCGCGTCAAGAACCATCCTTG
CGTAGATGTGGACTTTTCCACGGCAATTCGCGCACCGAGGT
CGGCTGCCGTTCGGCTCGGTCGGCTCCGAGGCATTCGAGCT
CCGCCAGCAGGGGACCGAGTCGTGTGGCTGCCCGGGTTGCC
TGTTCAATCGCAGGGAGCAGCGCGCGTATTACAGCACTGAA
CCCCCATGGCCATGGCGAACCCAATGGCGCTCACGTGTATC
CGGTTCAAGTGGCTAACGGACATTGAAAGGTTCCAATCGTA
GGGACGGCACAGCCCGCTGTCGTCACACAGGACCCGGACAC
CGCCTTATCACCAACAAGTGCGTTGGTGAGTGTGCCACATG
GGTACCGCTGCAATCGTCAACGCAAAAATAAACAAGGGCGT
CCGTCAGGAAAAAGACAAATCGGGAAGAAATACACGCCAGG
CGGTGGAAAAGTACTTGGCGCCCTGGTCGTTGGTCTGGCCG
AGGAAACACGACGAGGAGCGCGGCTGCAGGGCAGGGGAATA
CTGGCTAGCCTCGACGAATCCGGCCTCCAGTACGTGCCACC
GAGGAGGTGGAGGTTTGGTGCGTGGGTGTGGTGATGCTGTT
CTTCCTCGTCCAGTCGACCGCGAGTTCAACGTCCTTGCCGC
CTGCCGCAAGAAGTATATCGCCAGGTGAGACAGAAAAGCCC
CAGCTTTCGCCGCCACAGCCCGGCATAGACCACTTGGCGCC
GGGCGGGCCGAGAGATGCCTCGATGCAGAAGCCCTCGGTGG
AAGCCGTTTTCGCGAGTCCCCACGCGTCCCTCGATCTTGAA
CCAACACATTCGTCAATTCGCCCTTTTTCTGCTTCGCATCC
GACACTGCGAATCGATTGCGCCGCCGCGCGAAATACCATAA
CTGCGTCACGGCCGGCAGCGCGTCCACGTCGAACTTGACGA
CTTCCTCGTCCAAAATCTTTCCTCTTATAAAAACAAGGCAC
CTGGCGTTTGCCTGGTAACCCCTAAAACGGGACCCGACCGT
ACGGTCCTCTGCCCTGCCATCGGGCGCGCTGCCAGCGGGAA
AAAAAAGCGCTCCTGGGGCGCTGCCTCGCGGTGCTGCGGGC
CAAGGCGGGTCCAGGGCAAACGGTTCCTGCGTGATACGAAC
GCTCGGCGGCGTGCGGGACACGACGATGACGCCCGCGCGCG
GTGCGCATCATGAAGCGCGCCGTCGAGCTGCGTCCGGACAT
CGGCCTGGACCGACGTCTGTCAGTGCCTGCTCGGGTGCTCG
CCTCGTGCGCGTCGTCAGGCCCGAGGGCAACAACCTGTACA
CGGTGTGCCAGCCCCTGCGGCGCTCGGGAGTAGTGGGGTCG
GCGGCTGGGACGAGTATAGTCGCGCCTGCGCAGCAATGGCC
AGCGTCGTCCTCGTCCGTGGCGGCAGGGCGCAGGACTGTCC
CGCAGGACTGTCCTGGTGTTCGCTACCACCTGGTCCGCGGG
AGGCGCCAGCCCCTGTAGGTCGGGACGTTTCAAGGGCCGCT
CGACGGCCCCTGGCTTCTCCCAGGCTCACGATCCCTTCGCC
ACTTCTACAGTAAACCGCTGCACAAACAACAAAGACCAATA
AGGTGGCGTCTTACTGGCGTCTAGAAAGCCAACATGGACGA
GGGCGCCGCGGAGAGCTCTGCGCTGACGAATTCCTCCATTA
GTAAAGGGGAACCTGGTCGCCAGGTTTGTATGACGTCGGCG
TCAAGCCCGTTGCCGCGCCGCAAGACTATCGATTGCACTCA
AACCAGCTTCGCGTTGTCGGCGTTGTCGTCCAGCCTGGCTC
CGGCCTACCTTCCCCCATCCCTTTGCTGAGCTCTGTGTCGG
AGTACTGCCAGGGAAAATTCCGTGATTGGGACGACAAGATC
CGCACGTCTGACGGCTTATTCGAAGGGATCAACCGCGATTC
TATGCCGCTGGCGGCTGTGGCGGTGCCGCGCGGGGAGTGGA
CTTTCCAACCCTCGTAACGCCGTACCATGCAACAACCTCGC
GCAGCCGGCGTGGCAATCCTCCAGCCGTTGCTAGAGGTGGC
GTTGATGTGAAGCTCGCTCTCTTGCGAGCGTGTAAAGTATT
CTTGGCACAGCAAGATCACCCGTTCTGTGTATCCTTGCTGC
CTGCCGCCGTGGATGCGCACCGCAAGTACCTGTCCATGGCG
CACCTTCAACGCCTGCTCTCCGTTCGTGATGCCGCCCGTCG
GAGCCTGCACCACGGCTTGCCATGTGCATGTGCCTGGGGGC
AGACTACACCAAGAGTACGGCCGCCCAGAATGTGTTTGACA
TCATTCTGTTGCTCGGCATTCCCAGCACCAGCCTGCCTTGG
ACATCTCGGAACTGTCGCCGCCCGCCGTCCGTGGCCGCCTC
GCCGTATTCTCATCGCAAGCCAGGCTGCCTTGTCTCCCGTC
ATGGGGCGACAGTTCCGAAACGAGAGCGTGGATCTCACTCA
CTGCGGAAAAGGAGCTCACGCCGAACCAGGTGCGCAGACGC
TTAACTTGCGCCAATGTCCCCTAGTCGCAAAGACCACACAT
AATAAGTGTCGAAACATACTCCATAGTTATAAAGTATGGCA
GTCGCTTAAAATCAAAAAAGCTAGTACCTTTCGCGTGCTGC
CTCGTTGGCGAGTGTCGGCGCCTCTTCGCCAGCCCAGCCTT
CTTGGGAGAGAAGCGCTGTCCGCTAACAGCAATGGCACGTG
AAAAACTGCTTCTCGAGTGGCGACGGAAGCTTGACCGCTTG
TGGCGACGGAAGCTTGACCGCTTGCTCGAGGCCGAAGGGCG
CCCAGCCGTCCCCTTCCGACCGAGCCCAGCTTCAAGACGGT
CTGAGGGACGTCAGCAACCACCTGGGCAAGGATCCGACGCT
GCTGTGGACGCCCTCGAGCGCGGGTTCGCCGAGCGTGTCGT
GAGGAGACCAACGGCTCGCTCGTGCGAGGCGTCGCACAGCA
GGTCCTTTCCATTCTTTTCACGGTATGCTTTATTATGTGGC
TTGTTCCTTCACACCACCCTCGGCCACGTCTCGGGGCTGCG
CCGTCCTCGAGACGCGTCCGCCCCAGCACCCGCGGCCTTTG
GCGTCTGCGCAATTTCCGGCCGGCCGTAATGCTCGCGGGTA
GGCGCGGTGCACATTGTGGGCGTGCCTGGCAGACAGATCCT
CAAGATGGCCTGGGGCCAGGCACTACAGGCCATCGATGTCT
GAACGCGATCGAATGGACGACCTCCCCGGCTTCATGAACCG
GTCCTTGCGGGATATGAATTCCATAGTTCCATCTGGGTTGT
CGTCCCGCTCGTCCTCGTGTCCCCGACATTGGTGGCATCGT
AAGACTGGCGATTTGGTGCGCTACAACGATGATGGGACGCT
GAAGTAGTTTCGTGCCTCCTCGGCGCGCTCGTACGCGGCAG
GGTTGCGCAGCAGGCGCATGCTGGCGTAGCGATCGTCTCTC
GCTTCCCTTGATTTCAGGCGCGTCCATATGTGTACCGTCCG
TGCCCAGTTGGCTTGCGATTCAGCGACGAATCGAGGCAATT
CATTCGCGCGGTTAATAAAACCGGCAAGGTCATTCATGCGT
TTGTCTCTGCCTCCTTATGCCGGCTTTGTCCAGTACGCTCT
TACACGCTCGAAGATGCCGGCGGCAGGAGAGAATTCCGTCT
CGGGGCCTGGCGCCCGGCGACGACCGCACCGAACGTGATAT
TCCGCCGGAGCAGCTGACGGCGCGGCCACCTATTTCACATA
CGCACGACGCACAACCTGGCCCAGTACCTGCGCGGGCAGGG
GTCGACAACTTGACGGGCTTCATAAACAAGGCAGAGGTCAC
TGTGAGAGAAGCAACTGCGACGGGCGTGAGGAGTTTCGCCA
CCGACCACCATCGGACGCGGCTGCAACACGCGGCTATGGGT
GACCGAGGACAACTTCGCCACGGCATTGGACCAAGACACAC
GGAGTCTCGTTGGAGAAAATCAGCCGCAGCGACAGCTTCCT
GCGGATGAACGAGTCGAGCGCGTCGACGTGGCACCCTGGAG
CACAACCGATTGGCGCTAATCGTTGATGGTCATCCGGTTCT
CTCGTTGGCGACGTCGACGCCCGGTAGCGGCGCTGACCGCC
GTTCCGGCGGGCAAGCCGGGCGTCACCGTTGCGACGGTGCT
TGGGCCGTCGTGCTCGCCCGCTACAACGACGGCGCCTCGGA
GCCAACGACGTCTTCGATGCCCACAACAGGCGCCTGTCGCC
CTATGCGTACCGTCAGAGCACGAGCGAATGAATGACCTTGC
CTATTATCCTGGGTCGGCCGCGTCCGGCTGATCAATGGCTG
TACATGTTCCAGCTACGCGCCGATGTCGACCTGGACCGCTT
CCGACGCTGGGCGACATCGGCCTCTGCAGCACGGCAGACGT
CCGGCCTTCAGTATGGCCATCACGGCCACGATGGTCCACAT
CGCCTGACGCCCGTGGGCTGCGTGGGGTGGCTGGCGGTGCA
ATATTAACGGTATCACGCTACCCGACACTTCACCTGCGATT
CCTTTTCACGCGTGCAACGGCGCCGATGGAGATTTCCAGCT
GGCCTCGCCCTGAGCAACGTCGTGGGCTTCAGTTCGACCGT
AACTCGATCAGCCCATCATCCGGGAAATCGATATCACGCGT
CCCGGGGAGCGGTGGACAGTCAGCCACGTCCCAGAAGGGAA
ACCAACAGTACCAACAGTACCAACAAGTCGCTCCCAAGCAC
TCGGCGTACACGCTCGCGTGCGCCAAAATGCTGCCCCGCGA
GCGTACGAGATAGGTGAGGCCGGCATGGTGTGTCGCGGCCT
CGTCAATCCTTCGATGCGTTCCCGCGTGCGTCGGCCTGTCA
CGCACTGGAGCAAATGGGAACGGTGGGGATACCAGGAAGAG
CTTCAACGCCCTTGTCGTTTCAGGCTTGTCTCGGTCGGGGC
AATCCGACGCATTCGTCCGGCGTTTGCAGCTGCCACAGCTT
GATTTGCGTTTCCGCGATGCCCAGGACGTGGGCGAACAGAC
TTGGTGCGGTACAACGACGACGGCACGATCGAATATGTCGG
TCCACCGCCTGGGTTTGCATCGCTCCGAGAAACCGGACAAT
GGCCGACTGGCAGTCCTCGGCGACCGAGGCATCCGGAATGG
ATGGCCTCTCTGTGCTCTCCCGGAACCAGACTCCAGGGCGG
GCCAGAGACTGGTTCATGGGCAGGAGCATGTCCGAGCGGTC
CTCCCGATAGGCAGCATCCGCAATACTCGCGATTCTATAAG
TGCGCTTTCCGCAGAAGACACGGTTGAGGATGTCTACCCGG
AGAGGCGAGTGTTGCATCCGCGTCCAATAGTCTTGGGAGGG
CGAGGTGAATAGCACGTACGCGACGTCTCCTGGGGCGGCGG
GTACGCGACGTCTCCTGGGGCGGCGGCGTGTTCTGGGTCCG
CGTGTTCTGGGTCCGAGGCGCGTCGTGGTGGCAAGGACGAT
CGTCCACCACAAAGGGGACGCGGTGAAGCAGCATCTGGCTC
CACGGCCGGTCTTCCCGCGGCGACCGGCCCTCGACTCCGAG
CACAGGCGTACGAGGATGCTCAGTCCGTCCTGCCCCCGACC
GCTCCGCGTAGGTGCAGCGTCCGTTCCACGCGACAACGGCC
CAGGCGAACGTGGCCGGCATCGAAGACATCGTGGGCCCCGT
GCCTACTCCCTCGCAACCCGCGGCGGTAAGAACCTCTTCAG
CGGGATCAGGGCCCAGGGCGCAGGTGCAGCAGCATCCTTTG
TTCCGCAGAAGCCCTCGCTCCGTACATGCTAGGCGATGGCG
GATGTGCTTGCCGCCGGTGACGGTGATGGTAATGACGGGCG
CATCCCATCCACGCAACCGGCATGAAAAGGTAGCCTCCCAG
TACGAACACGGCGACGTAGTCGGCGATCTTGTGCTCGTCTG
ATCCCCATCTGCTCGAAGGGCATCATCTCCGCGCCTTGGGT
AAAGGCCACAGTGTTGCGAGCGGCTTGGGCCATCCTGCTCG
CTTTCCGCGACGACCTGAGACGACGTCGGGCCCGAAGCCTG
GCGACGGTCCGCGAGAAATGCGGACTTTCGCCGAGCGACGA
CGCGCGGTGGCCGTGAGAAACGCGGCCTCGGCGACTGCTCT
ATCCAATCATCAAAAGCTCCCCTAAATGTAGCCACCAAGGT
GCTCGCGGCAGCATGATGAACGGTGGGAGGATGGAACAGGG
CACCAATGCTGTTGAGTAGCCAGATGGGTCCCTCCATCACC
CATTGCGAGAAAGGTGCACACGGCCAGATGCTGATGGGCAC
CCGAATCGTGCCGAGAATTCCCGGAATGGTGTGCCTGGCGT
ACCGAGGTGAGCCGTAAACTCCAGACTAACATCATGAATGC
TAGTGAATGCATATCCAGAACAGCACCCAGAAAAACGACTC
ACTGGTATTAACCTAAACGGCGACGGCACTATCGAAACCTG
CTCCACCGCCTCCCATGGCACGGTCGACGCGTCTTCCCAGT
CGGCCAACAAAGGTAGAGTACATACTTTGGCAACGTGCATA
CTCGGCCACCTTGCCACCCGCCATGCGCACAACTACATCCG
AAGAAAACTATTGAGCCGGGCGCGCCAAGAGAAGTCTCCAG
AGCTTGAGCACTCGCAAAAGCCGTATTACATGGTGTAAGTA
AGGACTTGATGAATGAGAACCTGCGGCAGCTTGAGCACTCG
TAGGTAGCCTCCAAAATACGCTGCGGCATGATTCGCAGTAC
TCGGTGGGCTCCGATCGGACCCAGTGCCGCAAGCCATCGGC
GCCAATCCCAGGGCTGATGGCGGCGGTGAACGTTCCCGGTG
AGTCCAAGTTGATACGGTTCCCTTGCTTGCTCGCGAACCTT
GTCCCACTGTCCCGGATCTGCGCAAGGTCCACTGCCGCGGT
CTCTCTTTGGTGTACAAGCTCGACCGCTGCCTGTTGGGACC
CGTTTCCTCCACCGTTTGAGCTGTAACTCGGTGACTGCCAC
GCTCTGCAGAAGATGAATGGCAGCACATCACTATTGGCATT
CCTTTTCAAACCCTTTCCTCCAGCGGGAGATGGGACCAACG
GCCGACGCGAAGAGGAGCAACGCCGACGCGAAGCGGCAGAA
AGACCGTCCGGAACAGTCGCCGGCATAGCTCAAGCTCATCG
TGGGAGATTGAGTCAATGCTCGGGGTTGCAATCTGTGACAA
GATGTGTATTTGGGTGATTGCGTGGTTCAGCTCTTCCTTCA
ACACTCGAAAGTAGATCACCCGAGCTGCTTGATTGACAACA
AGGAGAAGATAACCACTTCGCGGGATCCGATATCGGCATGA
GACTTTGATGCTGTCATCGACGGCTTCGCCCACGCCGCCGA
GCCAAGGCTGGCATCCCCGCCGACGAGTTCCAGCGGGCCAT
GAGTACGGGCAGTTGGGCATCAGCGGGTACTCGACGGTCCG
CGTCAGGTCAGGGGCGCCTGCGACGGCTGGGACAATGCAGC
AACACCGCCGCCACTATCGCCCACATCTTCCAGCCTTCGGC
CGTCTCTGCTGACTATTCAGCGCCAAAATGAAATGAGACGC
GCAACGCATCGAGCGGGTATCGGACCCATGACACGAAAAAC
GCCCCGCCATCAGCATATTTCCTGGCGAGCCCTTCATCAAC
CAGTTTAAGCATCTCGTCTCCCGCAAGCCAAAGCCACGGCA
GGTACGTCTGGTAGCGACGGCGAGTTATCAGGTGAATACGG
GCGTCTTCGGCCGACCGTCGCAGCAATTGCACATTGTCGAC
CTTCCTTGCTTGCGTTCTGTCGTGAGGCAGCGTGCTTGTCC
CTGCCTTCTCTGTACGTCGGCGGAACCATCTTCGTCCACTT
ATTTTCCTTGCCGAACGCTTCAGCAGCTCCATCTCGGACAT
CCGTCAGAGCATGCATCAAGCCGGTGCTGCTCTACGCCGCC
CGCCAGAGGTGGAATGGGACCGGTTATGTTCACCGCGTTAG
TCAAGGCTGTCCGCATGGCTCTTGAGAGCGGATCAGATGCG
CCCAACGCAGCTCAGTACCGCATCTAAGAACACCTACAACC
CGGCCTGAGATAGCTGGCGACGTGGGAAAAGACACGGGCGT
AACTTGGCGTTCTTTTCCTTCGTGGCAGTCGGGCCGGAAGA
TCCGCGGCAGCCCAAGCAACCTTGACGCAGCGCACCAACGT
AGAAGTCTCCTCGGGATATGCCCGGGGCTGTCCACCCTCCG
CAGACAGGAAGACAACCAAGCCGTTCAAGGCCGAGAGCTGG
AAGTGGTACAAGGTTTCGCGCCTTGCCGACGTCCGACGCTG
ATAAAAGGCCAGGCATCGCGCGATGGGCCGCACATGCTAGT
TCGTGGCCGCCGGGCATGTCCTGGAACGAGCTGCCCCCTTC
TATAATAGCAAATAGTGACCCTATTGGCTGGCAGGCCACTG
CTGTCCACGAACGTCTAGATCCATCAATTCGTTCATGGACA
GGCGGTCGACTCGACAATGGCGTTGATGGCGAATGCGGAGC
GTACTGTATGTAGAGTACGACGGGCTTGGTCATTAGGAGCT
GCCAGTCTCGTTGGCAACCGCGCGGGCCATGAGCGTCTTAC
TAGCCTTACTAGATGCCGATCAATTTAGCATCCATCGCCCT
ATGCAGAGGTGTTAACCCAACCTAGGACAGAGAACAGGTTT
TTGCTTTCCCGTTGTGATCGCGGGCAGGGCCAGGTTACGAC
AATGGAGCCCATGACCTCGGCGACCGCACCCCCGACATCGG
GCCTGGACTGGAGAAGACGGCGCGAGAGCGTACGAGCCTCC
CCTCCTCTGGGCCCGCAAACCACAGGCGCTGCCGGCGGAGG
AGGACGATGCCGAAGCCTGCCGGGGTCAGAAACCCCCGGTT
GTCCGTACATCCAACCTTGCCAGAGTTTTGAACGGCCTGCT
CTCAACCTTCGCTCGAACGGCGGCTTCCAGCTCGATTGTCG
CGCCATCGAAACCCCACGAACCGAACACGGTTCACAGTTCT
CCGCGGCGGACTGCATCAAGCGGCTGCGGGAATAGCGGAAG
CTACTCGTATATCCACGCCGCAGGGTCTCCGCCCAGGCCCA
ACCGCCGCAACAGGCTTCCCCAGCTTCTCCCACGCCGACGA
CGCCACCGAGATGGCCGTGTCGGTGAGGCTAGGACAGCTTG
GCAGCAGTGGCCGTACAAGGCGGTGGCCGACGCCATGGAGG
ACCGCCCTCGCCACCAAGCGCCCCGGTGGCGCCGCGCCCCC
CCGTCTATGGCTGGAATATGCGACGGGGGTGTGATGTACGC
GCGGACGCTGTGCAATGCGCCGTCGCAGATGGGTGGTTGGA
GGCAGGGGTCGTGCCGCTGTCCGTGGCGGGGTCGTGCACAC
GACTTTGGCAACTTCCAGCCCTGCGGCGCCGAGATGGAGCG
GGCGTCGGTATCGCTGCCGGCGAGCGAGGCGTGGCCCGAGT
GGGCGTTGATAGATGCGACGCGCTGGCGCCCCTGGGCCTCG
GGTGTCGGCACGGCGGTCCTCGGCGCCGCCCCCGTTGGCGG
ATAAGGGCGTCCTTCCCTCTCTAGAGGTGGCCCAAAGCGGA
GACGTAGTCGCTGAATCCCGCGGCGATGCACTTTTCCTGGA
ATCTTCTTGAGGTACTTCATCAGCACCTTCTGGTTGACCGG
TGCTTCATTACAGCCTGGCGCTGCACCGAGTCGGAGAGGAT
TCATGGCCCGCTACGAGGGTCAGGGACGGGTATTACCTGTT
ATCCGGAGGCCGGCGGCGGGCGAAGGCAGTGACTTGTGAGG
CCCTCCCCTGCCGGCCTCGACACCCAAGGTACCTTCCACGC
GCCATCATCATCACCAAAAACGGCACCTGATTAATACGGGG
AGAAGATGAACCCCTGGCTCCGTTTGCACGATGTCATCCAG
CCCCCCCCCCCCCTCCCCCCCTCCCCCCTCTTCCCTGGACA
TCGCCAGCTCGGCACCCCCCCCCCCCCTCCCCCCCTCCCCC
GCCGCCGTTCTGGGCCGCGGCGAGCTCGAAGATGGCCTCCT
TACAACATCGGAAACGCGGGCGTAACCGACGATTTCTACAG
ACGAACAGTGTAGAAGAGAGCAGAGATGTAACGTTTCGCGG
TCCTCTGCCGGGACCTCGGGCGTGGGCTCCAAGCGCTCGCA
CGTCCTCCCAGCCCTTGGAGCGACCGTGGCTGGTCTGCACA
GGAGAAGAAGCTGCTCGGCGCGATCCCCAAGCATTTAGAAA
AACCTGCAGCCGGACCTCGGCCTCGTCGACGGCTCGCTGCA
CGGCTCCGTCAAGGACCGCGCGGCGCTGTACGTCGTCAAGG
CAACGGCCAGCCGCCGCGCGCTGTGTCGAAACATGTCTTCG
CCCGGGCAGACCACCGGCTGCGGTCATATTTACCGGGCCGC
AAGCCTCACAGTCCCTCAGTCGACCTCGGAGCCCGAGATCC
CTCAAGCACGCCTTCGGTACCGGCCACACCGCAGCCTCCCA
TGCTACATATTGGAGGATCTCGTGACAAATAGACTAGAACA
CCGAGACCAGTGCATATCTTCATGTCTGCCGAAAACAGACC
GCTACTTACTAGTTATTTACCTATTTACTAATTTTAGTGCG
TAGGACGTACATTTATTTAGCCATAAGTACAAAAAAGCGTG
CGGTCAGGAAGTGAGAAGCGCCGTTCGGACAAGCATGCACT
TTTTATTCCGTCGCTTGGGTCCCGAACTGTCAGCACCAGAC
TCTAGCGCGTCGGACGCGGGCATTGCCAATCTTTTTGTACC
GCTAAAGTCACCGCTATGCGCGCGCGTCATATCGACCACGA
ACCGTTGAACTACACATCCCCGGCTTTGCTTCAACAGACTC
AATACGCTTGCAGAGTTTCGCAGTTCCCTCCCGCAGAAATT
CGCAATCGTCTTACGCCTACCCATTCTGCTATGATAATGAC
TCCTCTTGCTTTATCTTTGTCGTCTTTGACTCATTTCCCTT
TATTTACCGTATTGTGCCCTCGGAAGCTGTCAGGAAGTGTT
ACGATATCCGCGTGTGCTACCGGCCTATATCAATTGAGATC
CCGAGGCAACAAGGAAGCTTCACGAGCAGCTTGCCGACGTC
CATCGCGCTTGGATTTGTCGCGTTTGGATTTGTCGTGTTTG
ATGGTTACGAGAAATGAGCTCGGCCATAGCATCGGCACGGC
AACTGCGTCCTCGAAAACCGCCCGCTCTGCCACCACGAAGA
GCAACTGCAACAGTCCGCAACGGGGCCAGCATCAACTACCT
ATCAGAAGCGCAATTGAATCCGGCCACATATTCAGGTCATT
CTCTTCTGCGCAGAGGATCGCGGGTTCCATAGGCATCACAC
TTTCCGCTTCTTCAAAACAACAGTAACAGCTACTTACTCTG
GACCGGGGTTGCCAATTTTCCTCGAATAACTGGCTGACGAA
TCCGCTGACGATGGGGAAGTCGGCAGAGTCACCGAGGCCTG
ATATGGTATATCTCAATCGACATGGATACTTCAAACAAATA
GTCCTGCAGTTCGTCGAAGCCAGTAGTCGTAGTGAACGAGC
GATGGGCCACTTCTGCGGGCCAGGACCATGCCGCGGCTAGA
TCACCTTCAGTTAGGCGACCCGGCTTCTGCCTGCAATGTCT
TCTGTGTGTCCTCAGTTGGCCGGCATTCGCAACAGGAGAGG
ATGGTCTGACTCCCTTTGGGCGGTTGCGTCTCGTTTTGCGA
CTGAGCTACAAGAATTTTTGCCCGCTCTAGAACCAGACTTG
GAACTGCGAAACTCTGCAAGCGTATTCTGTCCACTCTGTCT
TCCATAAGTCCTGCTGGATCCCGGCACCTATGTCTATAACA
AGCCACTGGCGGCCAAAGTTCGGCAGAATCCTCCCGTTAGA
GCGAACCACGGCAAGAAATGCGCATACTTTTGTGGCTGCAG
TGTTGGCGATCAACGATCGCCCACGAAGGGCGGCGGTACGA
ATCGTGATGCCCCCTGGGGCCCCGATTCACTCACACGACAG
GACGCGGAAAGTAGGCTGGGCTATGATACATATGGTTTAAA
CCACCGCCGCCTCCGCCTCCCAGCATCTTCATCAGCGAGCC
TTGACGATTCCCCCAACTTCCGGGGTCAAAGATCTTACGCT
GGCCAGATCATCACCGGACGCGTCAATAGTCCAACCGTGAA
GAATCTGTCGAGCAGGCGTGCGAAAACATCATCAGGGCGCA
GAAATGAGGGTGCTGCACTGCTGCAGGCTCTGCAGTCACCC
CCGCCATTATGGATATCGCGCCGTCTTTATCTGGGGTCTCT
GAGAGCGCCGAGACCTGGGACGTGGCTTGTCAGTATGTAAA
GCAGTACCGACTGTTCCACGCAGCTTTTGCCCAGTTTTGCT
ATGCCTGGTATCTTCAAGAGCAGGAGCACATGTGCTTGGAG
CCAGACCACGATGACATGGACGTGAACTTACAAATCCGCAA
CTTTGAGACGTTTGCCAAAGCGAAAACCAGCGAGAAGTGGC
TCAAAGGAACCATGGTGCAACGGTTCTGTTGCGACGGCTGG
CGAGTCACGGCAATCCGGTCCCGGCAATTATTGCATGGAGC
GAAGCCGAGCGGGTTCGCACCCGCAACCATCCATCTGCCCG
ATTCTAGCACCGGCTTCGGTCTACATGGAATCAGCTGCTCG
TCTCTCGCCGGAACGACTCTCGGACTATGGAGCGAGGGTGT
CCGGCGTGACCATGGCTCGCCGTGCGCTCGGAGGTCGCTCG
TTGGAAGGGGCCTTTTCGAGCGGCGTTGGTCAATAATTACG
GGAGGCCAATATGGAGATTCCTCGACACCTAGAGCTTTGGA
CGGCACTCAGAAAGGCGATCCAGTCGAGTGCCAAAGCATTC
TACGTCGAGGCTCATGGCACCGGCACTCAGAAAGGCGATCC
CCCGCCGTCTGAAGCACCCGCCGGTAGAGATGGCTCTGTGA
GATCCGACCGCTCGCGAAGGCGCGTGCAGTGCCCGTGAAGG
TTTCAGCCCATCATCGTCGGCGACGGACGACATAGGCTGCT
ACACAAGGCTAACCTCACAGCAATGGCACCATGTTTGGCCA
CGTGTACTCCGTGATGTGGGCAAGGACCGTCAAGACTGCTA
GCTCGAGATTCTGTACAACGCCCTGCCCGACAAGACCAAAG
ACTTTGATCCTCTAGCCAATCTAGGACAGGCACTTACAATA
TCCAAAACAAGGAAACGACCCTGTGCCGGCATCGGTCTGTG
ATGGTAGAACTTGGTGCTAACATGCCCATTTAGTTTGGACT
CGTGCCATGGCCATTGCCATCCGTGTTGTCCTGGTCGGCGT
TTGCTATCTCATGTGAGCGGCGATCCCCAGCGCCGCCTCCC
GCTAATATGCCTAGCTTGCACATGCTTAAGTTGCTCACCTC
CACGGTATCGCTGAAGCCGGCGGCGGCCTCCGGCTCGGGGG
TCGCGGGTCGTCCGCTTCATCTGACCGTGTCACCGATATTA
CACAGCGCGCGACGATCGATCGGGGCTGTTAAAACCTGTCG
GAGTTCCAGTACTGAGAGCCCACAGCCCACCAAGCTTCACT
CAACAAGTCACCTTGTGCCACAGTGACACACGGGAACGCAA
TTATCCCCTTGCTGCTGTGTCGGATTGTGCCTCGCTGCACA
GCAAGAGGGTGCGTCAAAGACGGGGCTGTGCAGCGAGGCAC
TTGGGCCGCCCTCGACATCGCTAGTGACACTGGCCTCATGA
AGAAGTCTCGACCAGGAAAACGATGGCGGCGAGCCTCCGTG
AAGTTGCCTGTGGCGAGCTGCGATGACGCTCACGGCCTGGT
TGTCCCTTGCTGCCACAGAGCGACATCAGGCGACTCTGAGT
TCTGCCCCAGCCTCCACGCACGCTCGCGGGCTTGCAGGTCC
GCCGTCGAGGCCCTGCCGGTCGGCGAGGTTGCTCAGGATGC
CTCGCTCATCCGACAACAACCCCGAACAGACGTCCAGGAAG
TCCTTTTCTCTTCTCGTCTCCCATGCCGCTGTTCAACCTAG
GACCAACCAGTGAAAAAGATCGGAAGGCTTCACGACATCAC
CCGCCATCCCACTCCTCCGGCAGCCACAGCTCAAACGCAAT
TCGTTCCCCGGGTTCATCCGCGGAAAGATCAACGTCCCGTT
GTTGAGCTGCTCGGCGAGGGCGGCGAGGGTGCTGTCGTAGG
ACAGCTACGTCAACAACCTGCACCCCGTCGAGCACGCCGGG
AGGGACAGCTCGGCGGGATCCGGCTCGGGGACGACGTCGCC
ACGGGGGCCTTCTTGTTGGGCGGAGGGAGCGACGGCGGCGC
GGCGTGGGACGGGGTTGCGGCGAAGACGGCGCCGACGGGGG
CCTTTTGTTGCTTGGCGGCGCGCGATTTGAGAATCAGCTTC
CTCTCCATCTTCTCCTTGAGCGCGCCCATCTCAAAGTCCTG
CGCCTGTCGACACCGTGGCTCCCAGTGAATCACGCGGCAAT
TGGAACATTTTCTAAATCGACCGCAGCGAGAAACTAGTACG
GTAAAGAGGGCTGCGAGGCCCGATAGCGCCTGGAGCCAGTC
ACAGGGAAAGGATGGGCGAGCGGTTTGTTGTGTCGAGACGT
CTCGTTCTGCCAATGCAGCCCGGCAACTCGATCATATTCGC
CGGGCGATTCTACTAGGTCGCGGGCGGTAGCGTGCGGCTAG
GATCTTGCCGTCCATTTTTGCCCAAACCAGAAGAAGGTCCG
AATGAAGGACTTCTTGACTCCGCTGGCACCGACACCGCACT
ATATTCTCAATCTTGTTGCGCGCGCGTTTCTTTTCGGCAAA
TGCATCTGATTGAACAGGAGCGGCAGGGAGAATATCCGTGC
CGCCCATCCCGCCGCCTGCACCAATGGCGCCCATAAAAAAC
GCGTGACACGCGGGATGTCGCGTCGGGGCAGCTGCGGACTA
TGCCGTGCCAATCAAAAACGCCGTGGTAAGGAAATTCCACT
TACGTAGCTTTAGTATAGCGCCCTTCCTACTAACGACTATG
GTTACTCTAAAGGCAGGGGGCCCTAATATAGCGACCTTATC
ATCTATAAAGTCTTATAGCTCCTTAAGTAAATTAATATCTT
TCGCGTAGGGTTAGTTTAAACTATGCAGCTACTAAGCTAGA
AAGGCTCCTATTAAGTAAGACTACTCCTACGGGATCTTTAA
ATGAGGAGATGCATCTACCGCTGGAACATATCGTGAGGTCC
GTCATAAGATATGACATTCGCGACAAGGACGAAAAACGACG
CACCGATCTCGCTCCGAGGGCGGAAGTAGTGTTTTCTGAGG
TGCCGCTGTCAAACCTGCGGCACCACCGCCAACAATGAGGA
CGGAAGAAAGACGCCTCGAACCTGGTTGATCTTGGACCAAA
TTGTAGGTATTTCGATCGGCCCGGTCGCAGACAATAGAAGG
ATACAAAATGGCATACAACCCGACCACAGGTTCCGGTTCAG
ATTGATCTATCGCATAGTGCCGGCATTTCCAAAAGCCCAAC
AACTCAGTATAAGAGCCACTCGGTTGGCAGCCATAGTACTC
TGGCAATGGCGTGGAGCGCGCGATTTGATTGTTTCGGAGGA
AAGCTCAGGATGTCCAAAAGCCCTGGCGCCGAGTTCATGTC
GTGCGACATTCACGCAGCTCCCGACAGGAGCGGATTTACAT
CCACAGTTCATTGGTAGGGCCTCAACTGAATGAAAAGGGTA
AGGAGCCAGTTCGAGAGACTCGCTGCCGGTGAGCCCGGCTT
GATCTAGCAACAGAGTCCCACGGCGGGCCAACCCCTCACGA
CATATGCCGTTCAGTTGTCCCAATGTGAGCAGTAGATGCTG
TTCACGCCCAGGTTCATCGCCGCGAGCCGCGCCACCAGCAC
GGAGTACGCCATTGCGCCGGCGGTGTGAGGGTGAGTCGCAT
CCTCAGAAAAAAGCATAAAGCGGCGGTATGAGACAGGCCGG
TTGATGAAGCTTTTCGCTGGCGGCGTCTGAACAAAAGGCAG
GGCTACGAGGATGACAACTACTACGGCAACGGCCTTGTTGG
TCATCATGTTCAACCGAACGCCGTACGAGTGCAACCCAACC
CATCTACAGAGGTGACCTGTCAGCAATGCCCCAGATGACCG
CCACCATCCGTTCCCGAAAGCGGCATCTCATTCGCCCACGC
GCCAGAGGCCAAGACGGCCACGGTTGGACGAAAAGATGGAC
CCCCAAGTCTCCAAAAACTCCCTTGCCAATGCATGACTCGA
GAAAATATTCCCAAAAAGAGCCGGTGACAACATGATCATCC
GACACGGTAAGCAAACGCGGCGGCCTCGACGGCGAGCTCGA
CTTCTGCCCACCCGAGAGTCCTACATCGTCGAGCTCGCCGT
ATGGTGCAGAATAACAAGACCGAGGCGGCATCGTGCTCCTA
TTTCCAAGTCCATCTCACTACAGTCCTGTCCCGATTGCCTT
CTCGCGGCCGAGCTCGAGAGCAAGAGCGTCTTCAACCGCAA
CCTTCCGCGGCAATAAGTTGCGCGAGCCAACCTTGGGACTT
GCTGCTGTCTTCCGTCACTCCGTCTCCGTTGCCGCCAGTCG
GATGGCCACAGCCACAGCGCCCGCGCGACTGAGCTAGTCAA
TCTGCTGAGATCTACAAGGTCGAGGTCGGCAAGGGCGGGCT
GACGACGTCTCCTTTGTCGGCCTTGATGGTATTAGGAGTGA
CCATGACACAGCCACCTTGCCGGGTTTGAATGCTGTTGGAT
CGCGAACTTGTCCCGAATCGCCCGAGTGCGGACCGTTGATT
TGCGGACCGTTGATTGGGCCCAGGCACCAATTGCCTCCAAC
CTTCTTCAACGCCCGTCCGGCATCAACTATAAGATGGACAC
CTGAGGATACTATCAAGTGGCGCTACATTGCCGGGTCCTTC
AAGCTGCATCATCCAATGCGCGTTTCATTGAGAACAGCCTT
GACAGGAACCCGCTAATGGTCGGCCGAGCTTAAACTCCAGT
CAGCCTTCAAGTTCGCCTGCCTGGAACAAGTTCAACCGCCC
TTGCAAGATTGAACGGGTACCGATACAACATCAGGGCAGCG
AACGACGTTGTCGGGGTCGGCGGCGTCATTGAGATACCAAC
GTTGCTCTGAAGGCAGAGGGCCCTGCTACAGCGACCTTGTC
GACCGGCAGATGCGCCACCTCGGCCGCGACCCGGGCAACCC
GGCATGGGCGGGTGCCGGCTCGGCGACATCAGCCACATGCC
GGTGTTCGGCGGCGAGACTGCCACCCCCACCAACGTCCGCG
TCAACACCAAAGCCAGCGGGCGGCAGGGCGAGGACGGAGCA
GCACGACTCCCCCTCCCGCCCGAAAAAAAAAAGTTCAGGTA
GCAGTAAGAGCCGTTGGAGCCGGCACGCCGAGTATGGAAGC
CCAACCAATACGGCAGCTATCGCGCGCACGGATAGACGGCC
GAGACAACTCCAGCAGCCATCTACAGTAGCAATCGGCAGAG
CTACACACCGAAGTCTGTGCCCAGAACCAACGACTACGCTG
ACCTTGTAGATAGCATCAGCCTTTGTCAGCCATCACGTCGT
ACAAAGAGCAGTGGAGATGTCCTCGCCACAGACGACGGCAG
CACGCAACTCTGCCAGAACTCGCAGCAAAGACTCCCCCGCC
GCGAGGGAGGAGTTGGAACGCGATGCAGCAAAATGTGCAAT
GACGACTCGACCTGGGTCACCACGGTCGGGTTGCCAGCGGA
CAGCCCTCGGGAAGTACCGGCACTCCTGTGCCTACCTCGAC
TGGTGAGCTTTCCCCCGAGGCAGCGCACCTGTGGACGAACT
AACACTGGCGGTTGGGAAAACCGAGAACGTACATGGTTTGC
AGCAAGGCGCGGATGAAACTCGGCTTGTCCATGCTGTATTC
ATCATGAGTAGAGATAGCGGCGACGACGCTGGTTCTGGCTC
CTTCGACGCAACTGCGGAGGCAGCAGAGTGAGCCGGCAAGA
CGAATGGACTGCATCATCTCCGGCATCTCCTTATATACCCA
CTGCTCTCGGAGTCTGTCAGCTGCAGGAGACGCAGCGTCAG
TGAATGCAAACATTGCCGTCCATCGACGAGGTCGATACGTG
GCAGTCCGACACATCGTCGCCGGCTGCGACATCTAGGAGGC
CTAAGCGCCGTCTACCGCAACGGCGATGCAACCAGTGCCTT
GCTCTTCAGCGTGTCGCCAGCTGTTGCCTCGCTCGGGGCCT
GTTGATGGAGTTGAAGCAAACGACGGTCGTAGCGCCTCGCG
CTCGATCGCGACGCGAACCTCGACCCCAACCGAAGCCGCTC
GCTGCACGAGACTCGGGGAGCGGCTTCGGTTGGGGTCGAGG
GGCGCATCCCACATGTTTTCCAGAGTCGACCTCAAGCTCAG
CTCGGCGTCACGATCAATCGCGAAAGCAGTACGTACACTGT
CATAGAGCTTCGGCGGCGAGCAGTCTTATTCTTGGCCTTTT
CATGTTGTGAAGTCCTTCGTCCAAACCAACATCGATGGGAG
TCGTCGACAGTGAATGATGGCGCAGTTAGGATGAAGACCTT
ACGGACAGATCACCATCGACCAGCTTTGAGGAGTCGACCAC
TTCAGAAACGAGGCAAGGAGCAGAGTCGCAAAGGCAGACCA
TTATTCTTACCTCGAAGAAACGGCCCCGTCTCGCCACGTCC
AGATAGTAGATCTTGCACCTCGTTGAGGCGGCGATCGTCTT
GAGATCGAGCACGTCGACGACGAAGACGAGGAGGAGCCGCT
TCTTGCTCGATCGTCATGGCCGGCACGGGCGACATACCCGT
CGTCTACGCGCCCTTCACGGCAGAGACGATCCCGAGACACC
TCCACCCTGCGGGCGCTCGGCAAAGACGCCAAGGGCGAGAA
AGATTACTTTACGGGCGGCACTTTGAACGCCAACGCCAAGG
CCTCTCTTCAACTGGGATGGCGCCCGGGAGCCCATCCTGGA
ATCGTGACCTATTGTGCCATCATCGTCAGTTATGCCAGCGC
GGCAAACCGCTCGACGAAAGCATCCTCTTCCTTCGCGCCTA
GCCTGCAGAGAGAATTCGGGCGGCGTTTCTATTCCCTGGCT
GGCGGCTTGCGTAAAGGAGGCGGCGTGGAGGATCGGGAGGC
ACATCCAAGCGCGCCTGGCCCGGCGGAATTACTCTTTACTG
TCTCGTCCCGGCAACTCCACCAGCCCAGCGATATTGGAGAG
AGTGTGGATGACAGCGAGTGCGCGCGGGCTGGCCAGCCTGT
CCTAGGCGAGCACCAGCGGTCAACGTCCACGGAACCGGTTC
CTCTTACACGCCGCCTGCACCAGCACCATATTGCCTGGAGC
CTGGCAGCAGCAAACTGCCCCGGGGCGAAAGTATGGCCACA
CATACCCTTGTGGAGAGCGGCATCAAACGGCGTCACCAGCG
AAATCGCACGAAATGCGCCCCGGACGCATTCGACGCGACGG
GCGACAGCAAAACTCGCCACCGCGGGCTGAGGAAATCGCAC
TGGTGCTGCCCGGGCCTGGGCCTAGTCACCAACACATCCAT
ACGGCCCAGGTCCGTGGTTTCTGTCCAAAACACGGCGCCAA
TGGTGGTGTGTCCGAAATATCCTGGCCGCTTTTGATCCAAT
TGTTGATTGAGATGCCATTGCGAGATGACACTCGACATACT
TGCAGCGGCCTTCCTGAGCGCCCTGTTTGTCGGCGTCGCGC
ATGCAGCCAGTCGTCCAGGGCAGAGTCGCAACGATGTAGGA
ACTCTACTGACACGACAATGCGGAGTCTAACGGCTTGGCAG
CGCAAGGCGCCCCTGACGAGCAGCTCCTCGCCGGGTGGCAA
TGGGAAGGGTTTCCCATCCGCGGCCCATACTTCTCTACCCA
AGCAGCCTCGACGCTTGTCTCTGTCGCAGCACAAGAAGTAC
GGTCTTAGTCCCGTTAGACTCTAGAGCGGAGCGAATTTTGC
AGTTTACTGCCAGACGCAGGCTCGGCTTTCGGCCTCGTCTG
AACTTATCCAACGAGCCAATCGTCCTCATCTCCGCGGGAAT
TCCATACTGTCTGTTCTGGTCAGGGTTGGATACTTGAGACC
CTGATCACGTATGTCAATCACGTGGCGCAGGTTTGGCGGCT
CGAGGCCACCCCGCTCAAGTCTGTGTGACAAATATGTAACG
CCCCGCGAGCACGCCATCCTCGCAACACACCCATGGCGTTG
AGACGTTGATGATTTGGACACGGCCATTAAGAAGCTCACTG
TTTATATTAACTGTGCCGCGCGCTAGCGATAAGTGACCTAA
GCAGTAAGCGTCTATATTGGCCCAAGGTGAGCTTCCACTTC
GACGGTCCAGACTCCAGGCGCGCGGCTGTGGAACTTCTGAA
CAGGCGCCTATTGAGGGTTACGGCGTCGTCGATCTCGAATG
GTCAACGCATTGAGAGCCGCCGTGATGTTGATGAGAGCCCC
AACCTTCTTGTCGTTGGGAGCCTGGTTACCGTTGGAGGCCA
TACGATGTCGGCAATGTGCGCGCCCTCAATGACTTTGGACT
TACTTCCCACGCCCGCCCCGCCTATACTATCTCCCGCGCTA
ATTAAGCTCTAGGATCTATCCCGCGTTAGGGGCTTCTCCCG
CGGACCGCTTATAATAGCTTCTCTACCTTACGATCAGATGG
CCCGCACCTCGGGTTGCCTTCTTCGCCAGCCTGTCGCTGCA
GAGCAGAACGAGGTGTAGGCCTTGGCCGCTCTCTGCCGCGG
AAGGGGGGGAATACCGTGTGCGCGGTCAAGCGAGGCCTCTT
GAGCCTTGTAGTAGGTACTCCGTACCTGAGTGATCCCCCGT
GGAATGATCCTCTGCAAGAGCTGTACCGCCTCGCAAAGGTC
AGCGTTAGATCCGGAGGCGGCGGCGGTAGCACAGGACTTGT
CAAATGCTTTGCAGATGTCACGAACCTTCGTCAAGAATGAC
CAGTCGATCTGTTCCAGCAGCGTGCCGGTCAAGAAGTCCCA
TGTTCAAGCACGTACCGACGCGACAAATATCAGAGAAAGAG
CAGGTCGCTTGTGCCAGCTTCTCCAACATCCTTACGAGTTC
TGCCGTGGACTAGGTGCGGTCGTGGAGGTAGTTCCACTGGG
ACCATTGGTTATCACAGCCCCCCTTGATTTCGCCCCCTGTG
AGGTTGCTTTTGTATCCGAGCGGGTGCAGGAAGGGGCTGCA
GTCAGTCGCGCCCCGGAGCTCGAGTTCGGCCGCGCAGAGGC
TCTGGACCGCTGTCGGCCAACAGTTTCCAGGTTGGTGGCCT
GAGGAAAGAGTCTACGGCGTCGAGGTGGTCGATTCGCACCT
GCCTCTTCAATCGCCGACAACAGGATCTCCAGGTACCGCGT
CAGATGGCGAAGTCGAGCGGCACGAGTAGCTTCGACGGCGC
GACAGGGGCGTCGCATCGATCGGGGGCGGTGGAGCAGCAAG
GCGACTTCGAAGACGTCGGGCAGCAGGAGAAGCACGGTGGT
ACTACGACAGCGATGATCGGCGGCAGTCATCGGGCAGTGCA
ATGCAGGTCGCCTACGAGCGCCTGCTCTCGCGCCCGCGCCG
AGCAATTGCTACTGCGCGAGCGCGCTCGACGCCGACACGCG
AGCCGTCCGCCACCGGGGTGCCCGTCAACCCGGCCAAGGTC
GAGGTCATGGTCGTCGTCGTCGTGGGCTCGGCGGTCGGCGC
TTGGCTAGCATCCATTGTTCCACGAGCTCTGATCGGGGCGG
GTGAGGCTGGGCGTTGATCACACGAATACCTATGGCTTGAA
TGCCATATATAGATAAAGTGCTAAATCGAGTGGCAGGGGTT
GGCGACCGACGACGAGCCTCCGAGTGGCGCAACCCAGTTTC
GCCATGTGCGCCAGATGATGCAAGACGGTGCGGCTCGCAAA
CTCCAAGTCAACATATTGGGCGGCGGTGTCATACACGCGCT
TCGCATCGCGACGCAGCCGACAAAGGGAGCTCGTGCCACGG
GAGTTTGAGGCCGCGCGCGCCCCGCTCTCGCGCCTCACGCG
TGCAAGCGGACATGAACGCGCCTGCCTGTCCCGAAGCCCTG
AGGTCCTCTACATTTTCTCTCGTTCTGGCCGCCTTCTTTGC
AGCTTGGCGGCCAAGTCCCACGGCAAGGGCAAAACCACTCG
GACCTCAGGCGGGCATGCTACGGTGAAGAGCTGCTGGCTTG
TGTGGCCGACGAGGCCAAACCATGCAACCGCGACCGACACT
CTTGCCGAAGGATCTTCTGGCCCTGGCGGGTTTTTGACGTC
CGACGACACTCAACAGGGCACGATCACAACACAAGATGGAC
CGGCTATAAGGAGCCGACCCCTATCCAGAGGGCGGCCATCC
CGGCAACGCCGATGAGATCGCGCGCCTGCTGGGCGATGGGG
AGATCGGATATGTAAACGAGCAGTGGTAGCAGGAACGCGGC
CGGAATGTCGCCTGCTCCTCCCTTGATCTTGGCGAAATAGG
GCACTGTCCAACCTTGAGGTCGTCAACAAGGAGATTAAGGG
TACAAGCACTTGACACCTGCCGTTTGGATCGTATGTACTGT
CATGACCAGAATGCTGATGGCCGTGTGAGTTATCGCTGGTG
TATACAGATGTATCCCTCACCAAAGTGTGGACGGGGGGCCT
CTCAGCATGACAAGTGGTCTCGGCCACATATTGTTGTCAAT
CTCTTCTTGCCTTGCCACAACGGCGTGGTCCCTTTTCTCTC
CCACAACCTCCCCACAAACTCGAGAAACGGACAGTGACTCT
ACTGTATCCCTGGTAGCATCCAGTGTCAATGAATGACCAAC
GCCTGCTGCCGAAGCTCTTCCAGTGGAGGTAATGTCTTATC
AGCGACCACTCAGTTAGCACCTATCGCCTGTTATCCAGGGA
ATTTTGGCCATGAGCTGGCGCCCCCCGATAACCGCCGAGTC
ATCCCGAGCGGAGGTGGACTCGGCGGTTATCGGGGGGCGCC
TATAGCCTAGCGATGAGCGGCAGTTTTTCGACAAATGGTGT
CCAAATATCACTAAACTGCTCGATGCCAGCTTGCAAAGCTT
CTGCATTTGAAGGTAATTGGCCGCACCATCAATGGTAGATA
AGCCGTTGTCTGTAGCAACTCCGGTCAGTTGTGATTTAATT
TCAGTTACCTTGATTTATCGCCGTGATGGAGACAGTCCCGA
AGACATAAACCAGTAAGTATCGGGACTGTCTCCATCACGGC
AAGTTCTTGCTTCATGTTCGCTGTAAACGAGTTTCAACTCT
CTTTACAACGTCCCAACGCTCCCAAACGTGTTTATTGTCAC
CAACGATTTCATGCTTGACGCGCTGGGAGGTCCGGAGGTTG
CGATAAAACGACATCGCGCGCTTGGTTTACCTCGGCTACGC
CATCGCGGTCTCGGAATCTGCGCGATATCTGCGAAATGCCG
CCATTGAGTCCAGCATTCTCCCAGCACTTTGATTGACCAAG
GGCCGGCGCTACTGTCGCCACCCCGACAACCACATCTGGCA
CAGTTCCCGGGGTCGAAACTCCCGCCGTGGGGCAAACCTGC
CTACATCGGAATCTAGCACGCGGTCATCCTGGCGAGATTGA
ATAGGCTGGCCTGGCCGAATCCGGGCATGGCGCAGCGACTG
GCTGGGATGGCGGCTGTGCGCGTTAGACCGTTGGAGCCTCG
GCGCTATTGTTCTGGAATCGCGGGGAGACCGTCTGGAGGTG
CGACGCCCACTTCTGATCCTCGGCGGTAAGTCGACATGAAA
CAATTTTGCGATCGGCATGTCAGCGCCAGACGCCTTCGCAG
CATGTCCTCGCGGTCATGCTCCTGTCATCGTTGTCGTAAGT
CGAGCCCCTCCTGCGCGAAGCGGGCTTCACCAACGTCCACT
AGTGGCTTTCGGCTCCGCCACGAGCATCAGACCTCGATCGT
TCGATCGTGGCCCTGATGCGCGGCGGAGAGGCTATGGCTTT
TTTCAGCGTATGTGTAAAGCCGGGGGTAAAGATGAGTGGAC
GATATCAGTCTATGTATGAGCCCTCCCAATGAGACGAAGGC
AGATTTTGAAGCGCAGCGTCCGTGTACATTTGTCCCATTTT
ATGTATATCTCCGACAGCGGCGTTCGGCCGCACCGTTGACT
AGCCAAGGAAGCAGAGGATTCGATGCCATGGTCATGTCATT
AACTGCAGCGATTGCTTTCGCGATGTTTCCGCAGTAGCCGT
TGATCCAGTCCGGGTAATCGCGTCTTAGCCAAGCGGCCCTG
ATGTCGGCCTGTTCAGCACTCGGCTTCACCTTTACAATGTC
TGTTTTGTACACCCCCCCCCCCCCCCCCCCCAACACACTCG
TATACTTTCCACCGGCTCGCCTTCCACGATGGGAGATGTAC
GCTGTGGTTTTTTAGCGCTCCTTCCTTGTATTCTTAACGAC
ACGGTGTTGTCGCGCGTTAGCGAGGCAGCTGCTGATGGCCC
ACCGACTCCAAGGCCCCGAACCTCGTCGTAATCGGCCGTGG
CTTGTAGGTCTTGAAAACGGCGGCGTCACGGCGCGAGTGCA
TTTATTTCCATGGTCGACGACGGCAACCGCGCAAGCATCCA
GTTGGTTGCGCACCATTGACCCCTTGCCGTCAGACCAACGG
CATTTTCTTCACGTTGGGCGCGGCCGGCATGCGAGAGGCCT
GACTTTGTACTTTTCGAATACGGCCAGGACAAAGTCCGAAC
ACTTGTCAGGATTCGTGGGCCCTAACGCTTTTGCGCATGGC
GGAAGGATTGTTTGTAATTCCCCTAACCCCCTTTACTTGGG
TCAACCCCTGTGAAATGAACCTTGGTGGTCTCTGCCCCATG
TACATATGTTTGCCCCTAAGCCTTCTTATTAACGTAGTCGT
CCTTCCACACGATTGAAACGCCCGAAGTACTTCCATTACGT
CCCGCTGGCCACCATGACGGCGGCCATTTCGCTGTACCAGG
TCCGACGATGACTCCGACGACGGCGGCGCTGACGGCGGCGC
TCGTGCTGGTCTGCACGGCCCTGTTCTGGTGTGACTCTTCC
TACCTTCCCCATTGACCACTCGGGAACCAATGGAGCCCCCA
GAGGAGCGTGGCAGAGTCCGCTGTAGACCGGAAGAGGCACA
TCTGTCCGGCGTTGACCTCACGCCAGTCGTCGCCGGCTACG
GAGGAGCACAAGGTGGCCGTCGCGCGCATCCAGAAGCAGGT
GGGTCAGCTCCGTGTCATTCCGAGAGAGCTGAGCTGAGCAT
TTATGCAGTGGCCAACCTCCCGCTCGCGGTTGCCAGTTCGA
CTGGGGGACTGTCAAGATGGCAGTGGCTTTGATGATCGACG
GCTGTCCATGACGTTGCGGGCATTAGCATCCACGGCCAACC
GATGGGATGGGATTGACAGCCCCCTGCCAATAAAACAAAGA
CAAAGTGATGCGTGCGAGGCCCAGAGCACAGCGCCTGAGTG
AACGGATCTATGCCGAGCGGCATGACCCAGTAAGGGCGGCT
GTTGCTCAGCATGGCCTCCACAGCTGCTTCGTTGCCAGGGC
GAACAGACTTTGTTCTGCCACGGTCGACTGTCTTGTTCCGT
TTCTTGTCGTTCTTCAAGCGCTGCAATTCCAAATTGGCAAA
GACACTTCGACGCCCAGACGCCCGAAGAGGACCTATGATGG
CTATCGTTCCTGACGATGTTCGGCGTCTGCGCGGGCAATCA
TCACCAAGTGTCTTCAATTCCCAAACCAGATGGATCCTACG
CAGCTTCCTCGCGCGAATTACAGTATGAATAATGATCTCGC
GGTTCTCACGCCACGTTTCCCGGTTGAAGAAGGCATTGTGC
TCATAAGAACAAGGCAACCGCTGCAGCCCGGTTGCCTTTCT
GCTCCTTTAAGGTTAAGGGCCGTGAACTACTTTATGCTATA
AATATTAGAACCTAGACTAACCCCGAACCGCTTACCGAAGT
GCCACCCGCGCAGAGCATCGCCGCCACACGGATTCTCTTCC
CACCAACTACGTATGATTTGCGACACCGGCTGTGGAGCCAG
CATACGTATGCATTTGCCATCCACGGTTGCCCAGTTGTGTT
CTGGTCCTTGTCATTTGTGCCCGCAAGTTCGACATTGAGGA
GCATCAAAACGTCCATCATGCGGAAGTAATCAACCCCTATA
ATGCAAAAGTCAGAAAAGGGCGAAAGCATTACGCCGGCGCC
GGCGCTCAGCTCCTCCTGGACTATGGCATAGAGTACGATCA
TCGAGTGCCTAGTCTCGACTCTTGACAAGGATGCAGGGTCT
ATTGTACTATAGGGACAATCCAGTACGGGCAGGAGATGTCG
AAAGACGACTTGATCCAACCCGGCGTTAGAAAAACGTTCCT
TTTACCTGACCGAGTTCGAGCACGCTCGCCTGCCGTGGACA
TCCGTACTGCGCATCAAAGGCGGCCATCATCAACATGACCA
GAATTTGCCAATTTTCTGGACGGAGTAGGCTTGCCGGCCGA
TTTCCAAGCATGCCCCTAGCCTGGTACGATGCTCCTCTGTC
GGCACCGATGGCAGCGATCCCGAAAATGAGCTCCAATGAGT
TCGATAGGTCTGTTTAATGACATGAAAGAGCTTGTTCGATG
GTCTCTCACCGGGCGTCGAGCGGGGTGACGGCATCATCGCG
CCGACTATTATTCCGTGTAGCCCGCATTAGCGCCTATATAG
TACCGAGCCCCAGCCCATGACCTTCACCATCACCAAGACCG
CCTAAGCCCAACGTCGTCGACGGCACTTGCCGGACTTGCGG
GGAGGCTTGGGAGACTTTTGCATCGGTGGCGGATTCTTGAG
CCCCATCATCGCTTGGCCCTCACGGTTCAATTCAGGCGTTC
AGACTCGACTGCGCGGGCGGCAGAGTCGTCTACAACAGACA
AATAGCTGCTCTAAATAGCGCGGGGCCTCGTGAGACTGCTC
TCAGCGTTTCAGCTCCTCAGCCACGAACAGTCAAAGCTCTT
TGCTTCTGGAAAGAAAGTCGCCTTGTTTGGATTTGTAGAGA
AATACTATCGGAGCCATGAGCATCAGCAGTAATATCGCAAG
TCTCTTGGTCGCGTTGGCCACGGTAAGCATAAGGAGGTTCA
CTTCCTCAGTCTCTTGGTCGCGTTGGCCACGGTAAGCATAA
AGTAGGGGTCGGACAAAACCCGCGACGGGTTGTGCTCGGGA
GAACACATCGGCCAGAGCGCCAGGAACGATTCGCCCCAGGA
GCCCTCGGCATCATGACATCCGGCGCTTCCTTTGGGGGGGT
CCGTGTTGGTTGTTACGCGGCGGGACTATTGCCTACGCTCT
GAAGAGATTGTCGAACGACTCGTGGGCTATCAGTCAACTGT
ATAAATTACGAGCACCTTTCCGGAAGTGGCGGCGAGGATCG
TACAGATTCATGGTACAGGGCCTGCGAAGGTGTCAAACCCA
AAAAGCTTGCCCGTGAACTTCGCAGGTATGCCATCAATGAC
CACAGTGTATGTTTCACCGGCTTGGACAAAATCAGGCTTAA
CTTCGGCTGCTGAACTGTGTCCATGGCACGAGGTGTTGGTA
CCTATCTACGGCGGCTGAAGCGGTGCCTGCTGTTCATGGCA
CTCGGTGCACTGCAAAATCTCGGCTCGGTGCGGTACCCAAT
TAGGAAGTCCACAGTGGGTACCCGCGTAGCCGTAACAAGTA
GGCCTGAGGAGGGACGACAACGGCAGGCGGCGGCGGCGGCG
AGCAGCGGGCCGACGTTTGTCAACAACGTCTCCACGCCTCG
CCAGCTCGGTGCACGAACTACAACAGCAGTTCTCTGTTGCT
AAGGCGGAGAACTCGACACACAGCTACGATCAGTGCCTGTT
CCATGCATCACAAGAATCGGCGGGCTTGATACACCAAGTCA
ACATCTCCGCATCTCGGCGGCAGGATCTCGGCGCAACCGTT
ACTCAGCCTGGGACGCAGCTCGTGATGTAGATACGTCATTG
TAGAATTATCGGGGACTAAGCAGTGCTACTCGGCTTGTACC
GTAGGCGAAAGGGGCGGCCTCGGAAGCTGAAAATCTTTGGA
GGTCGAGAGTGAAAACAACGCCGCGTCACCCCAGCCCGTTC
TTGTATTCATTGTAATGTTGCGGCCACGTGCGGCTTTTGAC
AAGGTAACTTAGTAAAGTATCTATATTTCATTAGTATACAG
GACGCTGAGGGCAACGGCATCGGGGCCAGTGGAGCGCGAGG
TACGCAAACGCAGGAAAAAACGGCCGCAGATATTATCAGGG
CATCGAATTCATCGTTGCCCCAGTCGGGCGAAGGACGGAGG
GATCGAGGACCTGACGCACCCCGAGGACATTGAGCACTTCA
ATTGAGCACTTCAAGAAGCACGAGGAGATGGAGCGGGCGCA
CTTAAGATGGAAAGATCCAGCGCAGGTGGTGTGGGTCGCTG
TCAGGGTATCTAGGAGGATTCGTCAGCACAGACCAGGGTAA
GGTGGTGGCCGTTTTGGGTGCCTCGACATTGTTTTCGCCTG
GCTCGCCTTGTCGGATTTGTCGCCCTTGGATTCCCTGCTTC
CAGGATTCTCGCAGCGGCAGCGATGCCAGCACGGCGACTCT
GAGGCTGTAGGCTCCTTGCTCGACGGGGGCTTTGTGTCGGC
ACAGTCCAGGTCCTCGAGCGCAAAGACAAGAAGCCCGCGGT
CCCTTCTCCGAAGTCGTCGACCCTGATGCTGCGCCACCGGC
GTCATGTATTGTCGCTATCTCCCCAAGACTGCCCGCTGTGC
CTGCCCGCATCGACCAGAAGCTGGAACGTGCTTTTTACGTC
TCCCGCCCAAGATAGCTTCGCGCCACCAATGACAACGTTGC
CCTTGCACAAGTATTACGGGCAGTCGGGTCAACAAATGTCC
AACGATGTGTATGAGTACAACAACAAGCAACAATGTTGATT
GCATCACTGCTACCCGACTTCCTTCGAGACTCGACTGCCCA
ACTCGGTCGCTCATCTTCCGCTGGGTCAAGTTCTTCGCCAC
GTATTTGCCTCAGGTAAATGCGGGCGAAGACGACTGGTACT
GGTACGCTGTTGCTCCATGTCTTTTCAAGCAAGTTCCTTCG
ACGGGGCCACTTCCGCGCGGCGGCCATTGCGGCGGTCCAGG
CGCTGCCAGTAGTACGACCCCGTCAACCCGCTCCACGCCCG
TTACGCTGGACGATGTTGCTCTACACTTTCATATTATAGCT
ACCAGCTCCCGTCTCGTCCGCTGCCTGTCCTCATGGGGCCG
CAGTGGTCGTCCTTCTCAGGCTAGCCTTATTGCGCATGACT
ACCAACAGCAGAAAAAAAGTCCCTCGCATAGCATGATCCGG
ATCGGGCTGCAGCACATGCGCGAAAACCACATCATCCACGC
GGACAACATCTTGGTGAGACCCAGACCGCCCCCCTGACAAT
GGCGTGGGCCCCATGCCTGTCGTTAGTGCACAACGCAAAGG
ATTAGCCAATCAAGGCACCGCCCCGACCAATCGTGGCCGTC
AGGCGATGCAGCAGCAACAGCAGCAGCAGCCCATCGACCCG
AAGATCATCCGGGATCCGAACCACAGCATGAAGTTTGGCTT
GGGGAGGGAAAAGAGGAGTTCGGGTCAGGATATTTTGCGAC
AATGTTCCATCGAGCGTGGTCGGCATAAAGTCTCCGTCGTC
CTGAATAGAATGTTTGGCGGCAGCTCCAACTCTTCGGCATC
CAAGCGGTTGGTGGCGGAGGCGGCGGCGACCCTGTCGATGA
CCAAGGACCTGGTCCGCACCCGGCGGTATATCGAGAAGTTC
CTCCCAGGCTCCTACGTAACCGTCGCCCGCGCTTCGGTCAC
GCTCATTTCGAACGGCTTCGCTCGAAAGGCATGATCGAGAG
TCACCGGCAAGGGCAAGGCTCCCGCGCGCCACGAACCCGAT
AGGGCGCGACGAAGGTCTCCCGGAAGCGGTGGCCGAGTCCG
CAACTCGGCACGCATCTCGTCGGCGGTACGCAAGGTCCTCC
AGCCCGTGGTCCGGCGCCTGCGCAAACACGGGCGTGAAGAG
GAGGACGGACTCGGCCGTCGCGAAGGAGTGCCGCCGGTCGA
GCATCTCCCGCCGCACCCTGCACGACATCTGGCTCCGTAAG
TCTTGGCGACTTAAGTAGGGCGGGTTTTCCGATAGACTGAG
GTTTTCCGATAGACTGAGTGCGACAGCGGTTCGAGGAGCAA
CTCAACCTTGCTAGTCTCATCGGCAAGACGGAGACTGGACA
CAGTCGAGCTGTCGCAAATCCGGGGAGGCCAGCGGGCACGA
AATCCGGGGAGGCCAGCGGGCACGACAGGGCGAAGACGGCC
AGGCCAACCTCGTGGAGACGCACAGGCGCAGAAGCTGGAGA
TGGCCTGCGACAGCTCCCAGCAGCGGCAGACACGGCGGCCG
CGTCGACGACGCAACTGGCCCGGAGATTGTCGCGCCTCGCG
CCTGCTGGCGAACGAACCCGCGTTCCCCAACAGACGGAGTA
TTTGCGCGGGTGAGACAACGCGGGGCGTCGGCGGCGGCGGC
GTCAGGGGACGAGCTTTGCGCGGGTGAGACAACGCGGGGCG
GGGGTGAGGCCGGGTTGTGCCAGCATCAACGTCGGATTGAG
AACCGTCAACCCACGATTTCCGGGGGGTGGGCGTGGGAACC
GCGAAGAAGGCGAGGAAAATCCTGCAAGGCCAAGAGAGCCT
CCTGGCGCGAAAGCTGGACACGGGTGCCGTGCGTGAGAGCG
TATCTGCCACGAGCCAGTTCCGGCGCTGGGATGGCTTTGTT
TTGTGTTTGCACGCAGCGCGCCCGAGGAGGCGGAGGAGGAT
AGTACCGAGTTGAGACCTTCCGGTCGCCGGCCGTCATTGGC
CGGGTTTCGTGGACAACAAACGGCAAGGGCGGCGGGACCGG
CACAATGCTCGGCGATCAGGCGGCAAAGCAAAAGAATTCGT
GGCGTCGACGTCGACAGTGGCTAACCCCAGACCAGACGCAG
AAACAAACACATGACCTTGGCGGCGGCGCGGCACGCGTCAC
AAGCTACCGCCGGCAACGCACAATGGCTTCCTCCCTCTTCG
GGAAGGATGAATGGCGCGGTCGAGGTCTGGGATGTTGCGAA
GATCAGATTGCGTTTAAATTCCCCGACTATCACGGCAGTCC
CAAGGACGTGTTCCTGGCGCCCATGCGCGACGGCGCGTGCA
GGTAGTGGCGGTGACGATTTCGACCTCGAGAGAAGGGTCTG
CATCGCCGTTATTTTCGGCGCAGCTTCAAGAAAAGTTCAGT
TTCGAAGAAACAAAGTTCGTCCCTGTTATGCAAGGAGCCTC
GGCGCCATATCAGATATAGTCTTTAGCATGGTTCTCGACTC
GACGCTGGGCCGCCCAGCGGCCCTCGCGGCCCTGCCAACGC
CGCAGCCTTGGGAGTCGGCGCGCCACCACCACCACCACCAC
ATAATTATAAGGTTTAGGGGCATTAATACTAAGAAGCTAGG
TTGAGGCGCTCGTTCTCGACCGAGGCCTGCTGCTAGGCGAC
CCGCCGCTGCACGGACTCCGCCGTAGCCTATAGCGGCCTAC
CGGGAAGAACGAGTGGACGGCGAGGAGGACGAAGACGCAGA
AGGGATAGGCTTTTCTGGGTCCCTTTTTATATCCGATTCTA
CGGGGCGGCGGGCGCGGACGCGTCGCGTGCTAGCGGCTACT
CGCATGATCGCGGCGGGCGTCGGCCACCACCCTCGCATGCT
CGGAAGGACCTCTTCGAGAGCGATCGGGACAGGATCATCCT
CCACAAGACCCTTAGTCGGGCAGTAGAGGATGATCCTGTCC
GTAAACCACGTAGAGTATACCGGCGCAAATGCTACGGCCTT
CACTCGATCGAGCGACCTACCCTGCACCTTGTACTCTGTGC
CACGAGATGGCCGCGCTGGGCAGCAGGATCGACCGCTCCTG
CTGTTCCCCTGTTTGAAATCCCGGAATGCTGACTGTGGAAA
CGGCAATTCTCTGGTGGTCCCGGGACTATTTGGCGCCAGCA
TCTTGCCGCATATCTTGAAACTGCACCATTTGAATCGCTGC
TTTGTGTACCCACGCAGTCGCGTTACGCCTAATTTCTTCAC
TGGTTCGCTGGTAGCTGCCTCGGTTTCAGAAGCAGTGCCAG
TGCAACAGAGTTGGAGGGCGCGGACTTTCAGTTGGACCTCT
GGAAATGTGCAGATGCAGCGCACCAAGCCCGAGTCGCCCTT
TGTCAAATGGATCCAACGCTCCCCAAGCCCCAGGAGCGGAA
GGGTCTGAATCAGCAGCTGGCGGCCTTGCTGTTTTGTGCGG
CACACATGGAGATTTGACGGCGAGAAATGTCATTGTCGAAG
GCAGTCAACAGTCTGCTTGGCGACACAGTCTCTCTCCGTCT
AGTAAAGGCAAGCGTCGAAGCCCTGCCAAACCGGGTACACC
CAAACACAAGCAATCATGGCCAGGACCGTACTCATACCCTT
TCGGATCCGTTGATCTTTGGCGTTTGCACCTGGAAAACCGG
GCAAGTTTCATCGCCGAGTCCATCGCTTCGCTGCCGGAGCT
AATCTCTTCACACCCGACTGCCCCCATAAATAACTTGGAGA
GATCACCAGTCAACAAACGGCAGCATCCTTCATCACCACGT
AACAACTTCTTGAGAACGAACCCCTCCCAGCGAAGACCATG
ACCCGACCACTTCTGTATTGCCAGCCGCAGCGGCAGATAGC
TTAAGGAATACACCCCCGCACCTGGTCTGCTGTTCAATGAC
ACAGTTTTGTATCCCTTTAGCGTCAGAAAATAGATAGTAGC
AGGACCGTGCAGGGTAACTGCGCCCACAACTGTCTACGTGG
CTGTCCACGTCGTGAAACCTCAGGGCCATGCTTTGGAGCAA
CACCCATACAGCCGCGTTCGCAAGGATCGAAAGGATCGAAA
ATTCGAATGCGGTCTTGGCCCGGCGGTACGACAAAACTGTA
GATGGGTACGGATGAAGCGCCCCAAACAAGTGGTAGTAAAA
ACGTTGATTATGGACTGGCGCAGCACCCTAACTTGGTTGCT
CGGCCGTTAGTAAGTTCACGCGCCTAATACGAAGCCCCTTA
TGCATCGCGTTGTCCGAGCGCCTGTCCATGCTCAAAGGTAT
TAACCGAATAATCAAAACCGCGAAGCCAGGTTAACCAACCC
CAAGACAGCCCTCGGAATTTCGCGGTCACCGGGCTAGCCGC
TCCTTATATAGGATAAAGTACCTATACTTAGTAAGTCGATC
AGACTAGCCTAGTGCTACGCCCTAACCTTACCTACTAACAT
ACAAACCACCCCTCCGGGGGCCACACGGCCGCTGCTGCTGC
GTGGGGCAGCCCACAAAACGCCCAAGCGAAATGAGAACCCC
TACACGAGGACAGCCTGCTCCTTCTACTGCAAACAACACAA
AGTTATCGCTATGAGCGTGGCCCGAATCCCGTTAAATGCGT
CTGGAAGAGCACGCCGCGCGCACCACCTTCTCCTAACGGCG
ATCTGATGACGAGTCGGCGCCCAATTCACCGGATACTCCCA
AACTTCGGCTCTCGAAAACGCGGCTCTGGGCAGGGAACGTG
GTGTCGGACACCACTTGTTGCGCGGATTGGTGATAGGGCCC
GTCGCGCAAGCAGAAAGATCCGTTACTACTGACATCTCCCC
CGCTGCACCTCGCCAGGAAACCGTAGCAGGAATACAGCGAA
GGATAGGCTAGCTATATAAGCGCTAATATAGGCTATATAGA
TAAGATAGATTATTAATAATCTATAGATTATAGCGATCTAA
TAATAATCTATAGATTATAGCGATCTAAGGGATTATAGCGA
AGCGATCTAAGGGATTATAGCGATCCCTAGGAGCGGTAGCG
GTATCAACATCCTTACCGTTCACGGTCAGCGGGGTATCGAA
TAGAACAAGCCAGAGACAGGCCCTACTTGGGAGGAAGGGTC
GCTTGTACTGAGAAGAATTCCGGCCGGCCCTTCGTATCGCA
TGCAAACCCAGATCTACCCTCTGAGGAGGCGGCAGGAGAGC
TCGACCACAACCCCTCCCGGCGGTCGTGCTTGATCGACCTG
ACTTTGTTGTGTGTACATGTCAGTCATTGCCTGTTTCTCGG
TCACGTAGAAGACCTCGTCTCGATGCCGCCCGCCGCGCTAA
GGCCAGTGGAAGTAATCACACGACAGTCGCCGAACGGTGCC
GTCTGGGGCGTTGATACTGGCGAAAATTATGGGAATTGGAG
GTTCCAGGTATGAGATATTCCGGCCAATGCAACCCCTGGCA
CCCCCTCACCACCGTGGTGTCGTTGTCCTTATATTTTATTA
GGTTCGCAGCGCTCCATTCCCGCTTAAAGTCGCCCCATGCA
GAATGGATGAGGGCCTAGCACGGTGAGCGATCGCCTAAACC
CTGGGCAATCTCTTCAAGAACCAAGGCCGGCTCGGCGACGC
TGTGGATTGGGGGACGATGCCGGTCAACAAGTGAACAAACA
GTAACGACGAGAAGAGGGACCAAGTTAACGTCTATCAACCT
ATATGGGAACCCGAAAACAACGCAGCTTGGTTTGTGTGATA
GACCATGACCATTCAAATCGCTGTTTCGCCTCCTATCAGTC
CCCCAGCTTGAGGACGGGTCCTGGGTGGCAACCAACTCCGA
ATTCCTCCAGCCTTCAAGCCCCTAGAATATCCTCACGTGCC
GGTCAACACACCCATGCATGCCATGCAAGGCACAGTGGCAG
TCCGTGGTATGTTTCTCAAGCGGGCACATGGAGTATATCGA
GCAATCGTTCCTTTCAGAATCAGTAAGATCACAGGCTCACC
CAACTTGTAATCTGAGTCTGCCCATTGTTGAGCTCCTCTGC
GTGTTTGTAAACGTCGACGGCAGCCTAACATTGTCTGGTTC
GACAACGACGTGTTTGTAAACGTCGACGGCAGCCTAACATT
GCTGGCGTGGCAGGAAGCGTCGAGGTGAGTGAACCAACACA
CCTAAAAGTGCTGCTTCGTGCGGTGTACTCCGTACGGACTA
TGCTCGACAGAAAACTCGACCGGGACTAGCTGATGGCGGGT
CCCATTTACTAGAGTTGGGCCGTTGTTGCCTCTCGCCGTCT
TCCCACGCTTCAAGCTTGTGCAGGAGCATGACCATGGTTCC
CATCATGTGTGGGATTGGGGCTGGACACCACTGGCCTTCTG
TGGTTGGACACGAGTGTCCCCGTACAGGGGCGGGGCTCCGC
TGAATCGGAATCGCACAACGCGACAGTACCGGAATCAGACG
GGTCGCATGCATATGTATCTCGTGACAACGAAGGACCTTCT
CCTCTTTGTGTCTTGGTGCACTGCAGCATCTCGGCTCGGTG
CGCCGTGTGTATCATTCTTCCCGAATGATGGCTACGTGAAC
AGGGGCATTGCCCGCAAGCGCGAAAACAACCGGCACATGCC
CTCGGGGCTATCATTTCCTCCAGAGTTTTGCCCATTTTGGG
TTTACTAAGTATAGAAAACGCAGTCACCGATTTCACGAGGA
AAATCGTATCGTCGCGCAGGCTGCATCCATATTTGTGTCCA
ACGCGAACGCTCGGAAGTCCCCCGAGCAGTCCCCCGAGCTC
GTATCGTGCATTATGGGACGCCAATAGCATGGAAGCGTTTG
TTCATGGACCTTTTCCAACGCCTTGTCGAGTGGTGGAGTAC
CCTCGCTATCCATTGAGAATCGGGAACATGACGCAGACATA
TTAACATTGACCATTGGCGGCGAGACCACCAGAACGTGCCC
CAGGCAGAACATCACCACCGCGCGTGTTGTTCGCTATCGCG
TCGTGTTGCGCTCGTTCGGCCACCTGATCCTGCCGCAGTTG
GTTGCGGAGGTCGACCCGACCGTGGGCCGAAAGTCGAAGCT
GTTGAACATGGGGCCGAACTCGTGTGTGGGCAGGCCAATCC
GCTGAAATCAGGAACTTTTCCCCCCCGATATGGAGACCATA
CGAGAAAATCGATCATCCGTCGCCCTCAACTTAGGTAGGTG
CAATTGGTTGGTTCTCGGAGCGGCCACAGGGAGCTTCGGCG
TGTTCCATTGGCTTGTCACCCTTTCCCCTATGTGCTCCCGG
GTCAGACCTGTAATAATTGGCGGGAGAGGGCAGCCACAGTT
CGCGTGTCCAACGTTTCGAGCTGTCCCCATCATCGCTTGGC
GTTTGATGCCGCGCCGTCCGCATCTTCACTCCAGGACACTT
AGGTTCCGGCCGCCACCCTCCAGCGCCGTCGTGATGCCCAG
CTCCAGCGCCGTCGTGATGCCCAGGCCGGCGCCCTGGAGAA
CGCGCAGCGCGAGCCAACCTCCGTACCATTCTGCGTTGCAT
TAGGTCCAGGGCACATCGAACAACTGACTGACGTGGTGACA
GCGCTTTGATGTACGGCCCCCCCGGCACCGGCAAGACCCTC
AACAGGGAAGGGGGGAGGGGCGGCGAGCAGGGAAGCTGGGA
GTGCTTTGCAGCGAACACATCAAGTATTTGAACACCAGGGC
AGCAGATGAAGTCACCACGCCTGTGCCAGCTGAGGGTCTTG
TGCAGCGACAGGAACCAGGACGAGGACTGCACGTACACGGC
CCAGCCCTGGCTCAGTGACACGCTCGCGGGCGGCCACAATG
CTCAGTGACACGCTCGCGGGCGGCCACAATGCGCAGCCGTG
GAACTGGCCGATCCACTCGTCGGGGTGAGCCACGTTCTCCC
ATGAATGGATCCAGGTCTCGCGGGTCTGCCTGGGCCTATGC
GCCAGGGGGTGGAACACCAGCGGCGACGTGTACCCGGTGAC
TACCCGGTGACCCTTTTGCGCGCTCGCACCATGTCTGCCTT
GCATTCGACCTCGGGGCTTTCGGCGACCTGGTCAAGCGGAC
CCTCGCCGTCATGTCGCCCCCGGCCGCCTGGGGCAAGTTTG
AGTTCCATTCCTGGCGTCATCGAAAGGCTCAGTCTTTTGTC
GACAAATCATCTCAAAAATCCCGTAGGAGCAGTCTCACTTA
AATCTCGGCCTATGCAAACTCGGGCGAAAGCGACATGGCTA
ACCTTCTAGCGTCTAGGTTCCAGTGCTTAAATAAAAAGCTA
ACATCAACTCCATATAGGCGCGGAAACGATCATTTTTAGTC
CAACTGTCGTGAATTTGTTCCACAGCGCGTGTGCCTTATCG
CCTGATGGGGAATGGACACTCCCTCACGACGGGGCTTTTCT
AAACAAGCCTTTGTTTTGACCAGTAAGACGTGCTGAAGCTT
CTCATCCGATCTCCCAATCCCGGCCGCCATTCCCAACGATG
TCGCTGCTCAGGGTAATTTTCCCTGTCCCTGTGATTAATCT
GCAAGTGTCACGGAACGTGCCGGGGTTGTCGACCGAGCCCT
GGTACCCACGAGCCCGCCGACGGGACCGAGCAGGCCGGACG
GGTGGTGCAGAAGATCGGCCCCGTGGCCCTCGACACGGCCA
AGCTCTCAAGCAGCAGATCGCCATCCCTTGCCGAGGGTTTG
CTTCTGGACTTGTGGAAGCACCAGGCCGACTGCAACGGCAA
TGGCTTACAGTTCCCGCCGGCGCCTACGCCTTGCAAGCCGA
ATAAGGTTTATATCGTAAGGCTTTGCTTTATATATAAAGGG
AACTTGAGACTTGCTCATCGCGATAGCTGCCCATCAACACC
TTTAACGGCCCTCGTCGACTCACGGATGCGTCAATTCTCGT
ATTTCTCTTGACTCCTTCTGCCCATCCATTCCTCGAGCCAC
GGATGCTCAGATGAATCGGGCAACGACTTATTTGTAGTGTG
GCTTTCGGGCTCGACTTCCTCAGCGGCGTTGCTCTTGTGGC
GTTGCACCGGCTATTGCCTACGGCGTCGACATTCCGGAGCA
TCCTCCTCCTCCTCCGTGCGCGTGTATACCTCCCGCTTGAT
ATCTTCGAGGGCAGCGGCCCCAGCCAGGGCGGCGACTCGCT
AGCCGCCAAGTCGTCAAGTCCGACACCGCGACCGTCAAGTT
ACGGCGATCCCGTACTTCCGCGAAGTCGTCATCATGTCCTT
TGGCCAGCAGCAAAAGTCGACGAGCTCGTTCACGCTGGCCG
ATGTTGTGCCCGCAATAACACCTCGACCTACGCCTGCTCAA
AACAGGGCTGTTCTCGATATCCTTGATGTGCCTCCGGCTGA
GCGTGCCACGAGGTCCCCGTCCCTTGCAACTTGGCTTGCAA
TACTCCCTGGATCCAAAACCCTCGCGAAAGGGGCGGCGTCG
AACCGGTGGCTGTCCGTCCTCGGAGATGCGCAGAACATCGA
CCCGACGTGGCCAAATCTGGCGGCGATGTGGAGCGCCGATT
TAATACCTTATAAATATATTCCTTATATTCTTTAAGATTCC
GGTCGACCCAGCCCTGCAAACCCCAAGAGAATCAGACCGGT
GTGCGTCCCGAACAGCTCGACATGACATTCGCAGAGAGCTG
TATTGAAGAGAGAAATATCTCACGGTTCATCCCCCCACGAT
GAAAGTGTATCGCCACATGACAAATGGCGACGTGGTGTTGA
GTTCAGAGGATTGCAGGATTCACCATTGCGTATGGCATGGA
GGAGAGGACGCCTCCGAGGGCATAGCCCGAGCAGTCCGTCT
TGACTCGGCAGCCCCTTGGGCAGCCACATTACATTGATGAC
AGGGAGATATAATCTACTTACTTTAATAAAATATTAAAATA
GTCTTTATTACCTATAATATCTTGCGTGGAGGGTGTTGCTG
ACTAGGTGGAAGGGATACGCCGTCACCGACCTATATATATT
AACGACGAACGGAGCATTAACGACACTAGCTCCGAAGACGA
ACCGCGTGCTATAACAACGACTACAACACGCACCTCTTAGA
GAGGATATTAAGGACGAACTCTATAAGAAAGAGCGACCTAA
CTTATTCGTATCCGGGGTATCGTTATCCGACTCGTCGTCTA
TAGACCCCCTAATTTCCTCACCATAGCATAGATACCTCGCC
ACGCAGGTCCGCTGGATCCCCGGCCATACGTGTATTCCAGG
ATCTCGCTGGGGTACGTCGTCGGCGGCATCATCCCGCTCTT
ACAGCAATGTGGGATGGGGACCCTGGCGCTGAACATATCAA
CACCGCTGGCTTCTACTTTGCCCAACAGTTCAACTTCAATA
CGGCAAGTACCAGCCCGGAACTACCACATTGCTCATGCTAC
AAAGGATGGCCTGTGTTCTCCAATGTCTGTGGCTAACATAA
TTCTATCCATTGATTGACAGCGGCGTGCATGGCGACGCTGT
TGGACGATATCGACCAATTCCAGCCTGATGGTTGTCAGTGG
GACGCCGCCGCCTACCAACTCGGCGCTAAGCACTATTGCAA
GCCATAACGCAGCGGAGAGTCGACACTGGCAATGAAGCTAA
AGTTACCCTGGTCGTTTTCGCAGCCGGGCGTTCGACTGTGA
CAGGGTGCTGCAGCCCAACTCTGTGGAGTCATCGGCCATAC
CTCCTCTCTGAAGCGTCGGGCGATATCAACACATGACAAGG
GCAGTATGGGCAAGGCGTAACCCGAACCGTTAATGTTACTG
TCTACTTCCACGGTGACTCCCGCAAGTACTAACAGCACGAC
GATTATTGATTGCCGTAGCGCCCGCGCCTTTTCCCGGACAC
ATGCTCAATCGGAAAATCCGCGGGCAGGTCTTTCTTGTTCT
ACCTCATTCAACTCTCCCGTCCAAGAACAAGAAAGACCTGC
TCATCAAGCTGGAAGAGGTCCTTAAACAGCCCTGTTGTGCT
CATACTCCAGACGGTATACACTGTGCCGCCAAATATCAAAC
TGTGCTCTTTCTGATACCGGCGTATCAGGGGTTGATAAATG
GCGGCAGGCTCGGCCTTCTCCACCATCATCCCCAACCCAGC
ATTAGTGAGGCATCGGCCGACGGCAGCTAATTGGTGAGGGC
GCGAGGAAGCAGATCACCAACGGCCACAGTAACCATCACTG
TTTCCAATTCAAAGTCTGCCCGGTGCAAGATTGATTGCGAT
ATGCGGGTAGCAGTGTCGCTCGCTTTTGCCCGACAAGCTCT
AGCCCCTTCAAGGACTGCGTCGGCAATTTCGGCGACGTTCA
CTTTACTTCCGTGCCGGGCGCGATATCGAGCTTCAAAAGCT
ATCGAGCTGTTAGAAGCGGCCAAGAACGGGCATCTGGCAAC
GTGAACAGCGCCATGCTGAGCCCTGACAGACCACCTCCTAT
CCACCTCCTATGTTTTCAAGCGTCCACATTCCTAGCAGTCG
GGAGAATACATGCTCGAAGCCGCTGCTAAACTCCAACGACC
TTGCCGTCAGCCAGGCGATGCTACAGTCTTGGGGTGGCCAA
CTTCGTGGGTAATTGCAGCTCCCACTACGAAGGGCCCCAAG
GGTGGCAACATGCCCGACGTCAGCATCATGCATCAGCAACC
GCTTGTTCTAGCGACAGCGGCGATGCCACTGCAGAACATGA
GACGCGGGCCCGTCAACAGGCACAGACACAGTCAGATCACG
ACCTCGAGGCTGTCAAGACACAGGATTGTCGCGCCTTTCCA
CTATCATATAGGTGCGTCGGCAGCAATGAGCGAGAACATAA
CTTGCAACAAAGCCCAATTGCAGCTGTGCGAGAATGCCGCA
GTCTGTTATCCCTGCATTCGCCCCAGTATCCAGTCAACTCA
CTTTACATATTTAAGATTTCCTTTAATATTTATTTACCACT
ACGGAAACCCCGGTTAAAGGCGGCCTTAACGTGAGGGTCCT
TTATATCCATAAGCTTAAGGCGGAAAATTTTCTTTTCGTTA
ATAAAATCTTCATGATCCCCCAATTTGTACAATATAAAACG
CAGTTCTTCGGAGATTTTTGCTACAATCACCCGTTCGGACT
TACAGCTAAGAATATTGTTCCAACAATAACGTGGAATCCGT
CTACCAATGGAAGACTTTTCCTATTACGAATTAGATCAGAC
ATTTCCGTGACAGGGAAATCCTTTACCAATTAAGTTACTAA
ACCAATCCAAGGTTAATTCACCGTGACATGGTGATTCACGA
CCCTTTTTCTTTCCAAATTCCAGGATCAAATGCTTTATCGT
TAACGTAACTTGCGCTACGTCATAGCTATAGTATATAAATT
AGTATTTGTAGTATTATCATCTTCATACATAAAAGATGGAT
TTCTCTGCAGCTTATACTATCTACCTGTTTAACAGAGTAGC
TTATACTTTTGTAATATATACTGTAGCCGTAATTACTATAA
TGCAAACGCTATAAATATTCCTACAAATAAGAATATTTGTG
ACCATGAAATGCATGTCCATCGGTCTCATTATATAATCTAA
AGCTTATTTTAATTAAAACTCTTTAATATTTAACCATGAAA
CTCTATATTAAATAAATAGGCGTATATATAATTTAATGAAT
AATAATACACTGTTATAGCACTACGCTACAAAACAAAGATG
TAATACAACACCACTTAATCCTCCAATTGTGAACATGAATA
ATCTTAATTATCCCTGGTTTCGGAATAATTAGTACAACTAT
ATATAAAGTTCAACCTGTACCGGCTCCACCTTCTATACATG
TATCATTAATAAAGCGTGAGCTGTTACGATACTGTTATATA
GTTATTAGGAACAGCAATGTCAGTGCTAATAAGATTAGAAC
CTTAATATTTGCTCTATTTTCAGGGTTATTAGGAACAGCAA
TATATAAATGAATAATTTTACGATAATGAAAAGATTTGTTA
CTCCATAATCTTACTACAAACGTAGTACCTTAATAATGAAA
TAATAAGTATCATTCTGGTACTATAGCTGCAGGTGTTTGCA
TGATTTAGTTAATTCTATTACAGTTTCTTGTATAATAGTTT
AAAGATCATAATACTACGAACATTCCTATTGTTAAGAAACA
AAGCTACCAAAATAGCTAAACCGATAGCAGATTCTGCACCA
TTCTAAGTCTGATTCTGGTACTATGTATGAATCGAATTCTA
ATTTGAATTAGGTAAAAATGCATTAAAAATAGATAGTAGAC
TACCTAATTCAAATACAAATCCGGCAGTAATTATACCTATG
TACTTAAATAGTATACTGCTCCTATAACACTAGTTAATATA
TATAGCAATATAAAGAGAAACCTATAGCAATTAATATAAGG
TAGTAGATAATTCTGAATTTCTGTATACAGTACTTAATATA
TGGTTTATATATATTAAGTACTGTATACAGAAATTCAGAAT
TCTTCATGTCTATAAAATTTCGGTGGTCTATAGAGTACAAA
CCGGTTAGGTCGGTGTTTGGCAGTAGCCCAGCCGCTGTATT
GAGTCGGGACGCCGGCAGGCCCGCGAACGGTGACGTCATTC
TCGGAAAGGTTGGGTTACGGCAAGGAAATGGAACGCTCATG
GCACAGCCGGAGAATGATGGCGAAGGTACGAAAAGTTCTGA
GTTCGACGAGCACGATGGAGCCATCCCACGTCGAGGCCCGG
CTCGATGCAACACACTGAAGCTACGACAAGTATACACTGCC
TGCTGGCTGCTCCGTTGGGGCCACGCAAATAGAGGGCGGTT
TCCTATATTTTTAAGATAGCCGTAGTACCATCTCCTTGCCT
GATATCGGCTTCGTCAATAGCGACATCACATACAACCCTGA
CGACGTTCTTCAGTGGCGTGCCAGATCTCGAGGCGGTCTCT
CCGTGGAGTCAGAACACGAGCGGCTTCGTGAACTCGTCGGA
GCTCGTAACCTTCTTATAAACGGTTGCAACGCTGTCAGTGT
CCCGGGCACCTCCAGGTCGGCGGCGGCATCAACGACAAGAA
CTGGCCCTCTAGCGCCATCGCCGCCGCAGTCGCCATGGCAG
TCCTCCCCCAAGCCATCACTCAGTGCTATCAACACTCCTGT
CCGAAGAAGAGCGCTTTGCCCAGCAGCAGAGAGAGGCACTC
ACGAGGACAACAACGGCATTCGATCGCGGGCGAAGTGGTGC
ACGTGGCATCAATGTAAGGGCTTGCCCTGCATCACCACCAA
TAGAGGCCTCTATTTAGGACCCCTATCGACGTGATTCGCCC
TTATAGCGCTATTACGATAACCTTACCGCTAAAAGAGGCAT
AAATGAGTCAGGATACTACCCGTTATGCTCTTCCTAACAAC
TTCCCGAGTCCCAAGGACTGCCTCGCAGCCCGAGAGCCAGC
CCTCGAACCGCTCAACAACTCCCGGCCGAACGTCGACTCCG
AAAGGGAGCAAGGAAACGCGCGGCGACCCTATGGGCCTGCC
ACCGAAGAGTTGCAGCTCCTCGTACGTATGTGGTTGAAGCC
AACCAACGGTTTCCAAGTTCCTGTCCCGTGGAATAATTCCC
TAATTCCGGGACGCCAGGAACAGCGCCGAAACTCAAACCCA
CACGGGATAGATCGTGCGATCTATAAGATGGATTATTAATA
ATTACTTAGGTCTTTATCGCCCATAATATCTTATTTAAGAG
TAGAGTCCTCTTTATACTTCCTATAATTAGCGTTCTCGTAA
AATATTACGGAAATAGGCCGCCGCACCTATAAATACGGGCG
AATGGTGCGAGCAATCGGAGCGGCAGGATCCGGAGTGGGTT
CCAAGCATGCTGTTACGGTACCTCAGCGGGTAAGCCAAGTG
GACCCTCCCTCCTTCATCGGCCACGGTATCACCGGCTGTCG
ATCGTTGATGTCGCCCGCTCCTTCAGATAAGAACCTCTCCC
AAGCAGTGGGCGGTCTCATCCGGAGATGGTGATGCCACGGT
TTGCCGGGCCAGGCGTTCTCCGGCGCCACGGTACCGTCGCA
ACGCTACGGGGCGTGATGAGCGGTTTCGGGGAGGACGACAT
CTACGTGCGCAAGCACAACCCGGCCATCATGCACGACAGCG
GGCAAGTCAAACAGTATACACGTTACTTCGAATCCAACTAT
GTCGTCATCGTCATCATCACCGGCATCGTTATCATCGAGGA
CTTCTCGATCTTGGTGGCAACCCGAATTCTGAAGATCAAGA
AGCAATTCCCCTTTTAGCTGCGGTGCCTCCCCCGGCTCGTT
AGAAATGGCCGTTTTTCGAGCTATTTCAGCGTGACCAAGGG
ATCCTGGGATGAGAAGAGTACGGCGCCAGCTCAGAAGGGAC
CCGCTCCTCATGAGACGCGTCTCCAACATGGCGATGTTGCT
CCGTTCCTTGCCGCCGATAGCGAGAAGAGAGAAGTCCAGCC
TATGAGCTTCCCGCCAAATGCGCCACCACAGTCTTCCCGTA
GATCATGAATGCCTGGATCGCCGTCCCAGAATACGCAAAGT
GGTCCTGTTGCTTCCGCTGCCGTTAAACTCGCCAAAGACTC
CGACCGATTTGAGCACACTGCCTTGTCTGCCTTTATCGCAC
AAGAAGGTTGTCGACGTGGGCGGTGGAAGCGGACATGTTTC
GCTTAGGTGTTTTGCGTTCGCCGTAGCTATAAATAAATAGG
ATAAAGGACTCCTCCATAAACCACACTAATGGGGTCACGCA
TGAGGGATAAGCACGGTATACTAGAGGAGGTAAGGAAGGGC
CATCAACGCGGAACCGACTTCGGCGGCACGGCTAGTCCAGC
GTTGGAAACGTGTCAAATCCCTATGGAATGGTCGATGGCAA
GATCCTTCGGTAGCTGCTGGCGCGAATGCCGAGCAACCAAG
GAAAAGGATATTATTGACTGCATAGGTACTGCTGGTGATGT
ACAAATAATCTCTAGTTATACGTTGGCACAATGGAAACTGT
GCCGTCGTCCCATGCGGCGGCATCAACTCTCTGTCTGAACT
GTCATTGGGAATGGCGCAAGCGGCATCCAGGTCGTTGCTAG
GGCGCAAGCGGCATCCAGGTCGTTGCTAGTCTGCACAAGGT
GTATTGCCAGCCCGTCGCATCGGCACTTGAACGCGCAGTTT
GTATGGTTTCTGAGCGCCGCCAGCGCCTAGAGAGTTCATGG
CTTTGGAACAGAGTGGCTGACCATACTGGGCGCGGCGCTCT
GTCAATTCCACAAAGGCCCCCTCATGTGGTGCAAGAAACTT
GCAATGACGAACAAGTGCGGCAAACACAGCTCCGCTGCCGG
ATTCAGCTCGATAGACTTTGCAAAGCAGCCAGCATACCAGT
AAAGTTGAAGCCATCAACGTCTGCCTCACGAACCCAGGCCT
ATTTAACGGCTACGCCCTAACCTACCTGCTAACATAAACCT
GCTAGCTGCGCGTGGGATAGCGGCCGTGTGCATTCGGGGCC
CCTTGAATTCCAAGCTCTAGCCGCAGAACATAATGCCATAG
ACGTATAGTAGCATCGCCGCCGGCCGTATAATAAACTACCC
CCTAGCTATATACACAACAACGGTGCCCATGTAGGTCGGGA
GTGAGTAGTCTGACTGTGTTCCCGGTTTCGGAGCGAACTAT
CAATGGTGGCGACGATATTGCAATGTCGCAGTTTGCGCAGC
ATTAAAAGCTAGCGAGGTATCTATGCTATAGTAAGGAAATT
GCAGCTTGGCTTTATATAGTCATTTCCAGAGAGCCTCCGGC
AGTGCTTCGGTCGGACTGGCCGTCAACGCAGGGAGTCCCCT
CTCACAAGCGGGTGGAGAGTCTACATTGGGGTGCCGTCAGG
AGTATGCGGGAGTAGGACGACGAGACGTGGGATACTTGTAT
TACTACATTTTACACTCTCGCACAGACAACTACGGTCGATC
CACTCTCGCACAGACAACTACGGTCGATCTCTGTTCCATCC
TCTGTGCTCATGGCTCGTGACGGCATGACGGACGGTGGGAG
CCGCATAGAGGTTGTCTGTGCTCATGGCTCGTGACGGCATG
CGCCAACCGTGATATGATTGCCCACTTGGCGCGTGTTGCAA
TGCTGATGCTGCTCCGAGCTCGTGCATGAGATTGGCAGATC
GCAGCATCAGCATGTGCCTTCGATGTCGCCAGAGCTGTCCC
CTGTCCCGGCATGGCGCAAGCCATAACGAAGAGTCTGCGCT
AAGAGTCTGCGCTGCCTACTCTCGAAGAGTTCATCACTCAC
GGCCAGGTGACGGTGCGGTGCCATGAGCGACGACTGTCTTG
TGGGATATTCGCCAGATGGGCATGGCATGAGGTGGCTGCTG
AAGTCACTCCTCCGACATACCTGCACGACGGAAGTGCGCTC
GTAGCCACCAAGGTACCTGCCACGCCAAAGTCACTCCTCCG
ACAGCCAGCGAAACTACCAGCGATGCTGACGGGGTATCTCT
TGTGGGCAGGCGGAATCGTCCGATGGAAGCTTTTCACTTTA
CTCGGGAACGGCCCGCACGACGGCCCCGAACTTTCCGCCGG
GGTTACCGGCAGTGTCCTACCAGTAAATCTTATCCATCGCC
TTCCCCACCGTCCCTCAAGGCGGCGGAGATGAAGCGGTCAT
CACATGTTCACCTTTCAGAGCACAGACAAGGGCTCAACGCG
CGACAAATTCCGAGTTCGGCCAGCAACGGCAAAACGCCGAT
ATATTGACGGACGATGACGGCGGCTTGTACGCTGAGAGGAC
ACCCGTTCTTATAGTAAATACAGCGATATCCTTACGGTACT
GTCCTCTTCGGCGATATCCGCGTAGGAATACGTTATATACC
CCTATCGCGCCACTATCCAACAGTGCTTGCATACGATATCC
GTTAGGTTACTCATCCATAGCCATAGATATCCTAGCACTAG
ATATCCTTTCTTTAGATTTTCGTCGATATAGTCGCATAGCG
CTACTTTAGATATTAATGGCCGTATATATCCTTTCTTTAGA
TACTATTAAAGACCGCATACCGCTGCCTCTTATCTCGGAGA
CTCTCTATCTATCGACGACGCTCTAGTAATAACTCCTCCGC
TCAAGACGTCCCGCCAGATGCGCCACCTAGATCTCGAGGCC
CTTGTCATTCGTCGCTTGCGCGTCGACGAGCTGGACCTGTC
GCAGCCCCAATCTGGCGCTGCAAGAGATATATGGCCACGCC
GGTTGCCGCCCCATCCGTGGCTCCAGCCACGTCGAGCTTGT
CTAGTGCTATGCCCTGACCTCACCTACTAACATAAACCTGC
GATCCCGCCGCTAAGGCACTCTACGTAGGCAGCTACCTTAG
TTCCCTATTTCTTTTCTTAGCATCGCGTATACTATCTATTA
GACAGCGACTCTAGCAAGAACAGGCTGTGAAGTAGTGTCCA
GAATATTGTCCGCGAATTCACAGCAGCCTTTGAAGTATGCG
CGAAAAGGAGACCGGCAACCCAATAGAGCGCAGCAAGTACT
GAGTCTCGCGAGTGCACTGGCCCAGCCTATAGCGACGCGTT
CCAACCTTGTCAGATGGCGGCGAGCTTCATTGGCCCGACGG
GCTTTAGAAGGTTTGCAGGGCGTGTCTGCCTCGCGCCGTCG
CTGAACAGCTGCCGCCTGCGCCTTCTCTTTGCACAGGGGAA
CTCTCGATGTTAGGCATCATCATCATCATCGTCATCAACCA
CCCCGTTGGGCCAACAAACACCCTGTCGCAGATCTTTTGGT
CTTTAGATCGCGACGGGAGACAGTGACAATGCAGCGTGGAT
CAAGTATCGCATCATCTCTGCAATAACACCGATGTCGTTCT
CTATATAGTTTAAACTAACCCTACGCGACTTCGTCGCTAAC
TCTCTTATACTATCTATCGTCGATGCGTATGGCTATAGCGA
CGGTCATTAACCCCGCGCCGCTCCAAATGGGTCCAGGGTTG
TTTCCGCCAGCACTAGAACGCGCGATGTGAGAGTCTTCGTC
CTGATGACTCGTCGAACTAGCACCAAAGGTCTGCGCCCTAG
CCATCTCTACATAGAATTGTCCGTTGCAGTGGATTGTTAGT
CTAATATATAAATACCTTACCTATGCCTATATTTATAAGTA
CTAGAGTTCCTTATTTATATCCGGGGTATCGTTATCTAACT
TATAGATATAAAAGGAAGAGCTATATACGCTCTAAAATATT
TATTAAAGTTAGCTTATTCTCGTCGTCCTTAAATTAAGATA
TCCTTATTAAGCTCTAGGATCTGTCTTATATTAGGAGCTTC
GCCGAACTTAACTACCTTATCTACGATAAAGAATTCCTCGC
AAGTATAATAATAGAATTATCGATATAGAGATTAATTACCT
ATAACGAAAATTTAATTTTTCTAAAATAAAGGAAACTATTA
CTTTTTCGGGACGAATATAACCGGATATCCTACTTCGGATA
ATTAGGGAGTTCTACGAATACCCGATATATAGATATTAGGG
GAAAAGGATCCAAGAATAGACGAGTAGACGCTCTTAGTAAG
AACGAAATCATAGTTAAGGACCATACCCCTCTACTACTTAT
TTCGTTAATCTATCGAAAGTCGACGACTAAACGGAGCTTTC
CGACGTCAGTTGGGAAGCCACAGTGGAGAGAATCTGGCCGT
CCACAGTGGAGAGAATCTGGCCGTGACCCTTCTCGAAGTTG
ATCCTAGTTCTTATTATATACCTTGCATAGGTTATTTTTGT
CTGTACCGGCCCCTGGACGTCTGCGTGGCTCGAATACTTAC
GGAGACTCATCAACTCATCGCCATAGAGAGCCATTCGTGGC
CAATCTTTGTTCGCATGGCTCAAGTGTCGTCGAAAATGTCC
ATCCAACGGAATGGGGCGAACCGTACCGGCTCTATTTGGAA
TTGTTGATGTGGGTATGACCCGCGAAGAAGTGTCTGGATTC
CTGGGCCCTCCGGCGAGCTTCCCGAATGCCCTGCACGCGTA
TTATTTTTCCTTATAAAGCTCCGTGATGCTTATTTCTCTAT
TATCTAGTGCTTCCGTCTATCGGTAATACTAGATTAGAGTA
CTATAGCTTACTCCGTCGCACGTTAGTGCATAGATAATATT
TGCTCTAATAGTTATATTTTCCCGATATAAGGTTAGTACTT
CGACAGATATACGACCGCACCCAGTACCTTCAAAGCAGAGG
TCTGATCCACCTAAATCTCCCTGCAACAAAAAAACAGCCGA
GATTAGGGGCTCGCTAATAGCCTTTTTTAACGTATCTATCG
CTCGGATTCGCCAACTACTACCGACGATTTATTAAGGATTA
CCTCGTGTGTAGGGGATAGCCGGCGTTTTGGGGCGCTCCAT
AGCAGCGTTGTTCAACAAGTCCACAGGAGGGAGGCGTGGCT
CCTGAGTCGCTCATTCTTTTCCATGTGTCAAGGTTTCCAGG
TGAGACCGTCGGGGCAAGTCCGATTCTCATGTCCCAAAGCG
GATGGCTCAATTTTTACCTGCCGTGATGACATGCTGCCCCC
GGATATCACGCGCTTGGAAGCGGTGGAAAGGTAAAGCTAGG
GCCGCAGACAATTGAAGAGGCGCTGCCGAGAGATTCTCGCC
ACGGTTATTCCACGCATATTCCACACCATCCACAAAGATAG
AGATATAATATAGAATATTCCGATATACCTATATATAACGA
GAAATATAAGCTTAGCATAGCCTACTACCCTTAGACGGATA
CTTCCTTATATAACTTAAAGCCTATTATTAGTTTTATCCTA
CGCATTTATAGGTGCGGTAACCTATTCTTGTAATTATTCTA
GCGCTCGTAGGATTCTAGCGCCGGGATAAGTTTATCCTCCT
CTATAGAGACCCTATTCTTCCTTTATTACCTTCCGCTGCCT
AGAAATAGGGATAAAGGCAGCGGAAGGTAATAAAGGAAGAA
