# Supplementary material for: EnDeep4mC predicts DNA N4-methylcytosine sites using a dual-adaptive feature encoding framework in deep ensembles
Source: Genome Res. 2026 Mar;36(3):589–99. doi: 10.1101/gr.280977.125 (PMC12951953; doi:10.1101/gr.280977.125)
Supplement: Supplement 1 [file Supplemental_Code.zip › Supplemental_Code/EnDeep4mC-main/data/4mC/4mC_Tolypocladium/train_neg.txt]

CGCAGCACATGAACCTGGTTCTCGCCGATACTGAGGAGTTT
CGGGAGCATGAAGACCTTGTCCGCAGCCACGGCGGCATCCC
CAGGCGGCTGGATGTAACTGCAGTGGTCGGCCAGCGCGCTC
GCCCACGTCCCCGTCCGAGCCGACTCCCCTTTGCGCGCGGA
GTGCATGCGTGTCGCAAAGGCCAGTTCCACCCTCAAACTCC
CCCACGGTAGAAAAGGCTATCAGCAGCGACGCGGGTCCGCC
ACTGGCTGTCGTACCGGGAGCGGAAGTGCTCGGCGGCGGAG
ACTAGTAAAAACTTGCAATACAACCAATTCCATCCGCTAAC
GGTGCCGACGGGGAGGTATTCGAGCGAGCCCCCGGCCGTGG
GGCGGGTGACAGGTCGGCTGCTGTTAGTGCCAGGCCGCTCC
AACAGGAGCCGCCGGGGCCGCTAGAGGGGAGCGTTGCGGCT
CACAGCAAGGGTGTTAATTGCGGCGGTCCCATTCGCGGCTT
GGTATATCCATGCAATCCATCCTGGCCATCAACGCCTAACG
CACAGAATCGCGGCACTTGTCCACAATCAATCTGCGCCGAT
CGGAAATCGAAACTGGCCGACCACTCGCTCGTCCCGAGCCC
CGTCCATGTATCTCTTCCCGCGGTCTGTGCTGGCCGAGAAA
CGCAATGCATCAATTCGGTGCATCTTGTCGATATTCTGCCA
GGATCCGGGCGCATGTCCAACCCACGGTATCGTCGTCAGGC
TGTGGAATACCAGTATCGAGCGAGGGAATGGCGCTCAGACG
AGGTCACGCACACGTTTATACCACGTTGCCCGCGGTGCCAG
GGCGGCCAAGTTCAGCGTGCCGCTGCCCAAGGTGCGCGGCA
TATTGTGTCCAATTTTCATTCATCGTGAGTATATGCTTTCC
GGAGGAACCGACCACGTTGACGATACCAACGGTCAGGGCAC
TAGCACCTCGCGACTCTTTTCTGGGTGGTCTTGCCCACCTC
CGTAGGTGCCCTTGCCGAGGCATCGGAGAGGCTCAAACTCC
GATTGAGACGTAGGGGGAGGCGTATTACGATTTAATGAAGC
CTCTCCCCTCGCCTGCACCCCTTGGCATTGGAAGAAACAAT
CATGGACTTCCAACTGCTCTCGACAACCCCACGCCGCCGAG
GCGCGGGCCATCGCGCACCCCCGGCCCCGCCGGGCCCCCCG
CGTCGGTCAAGGTCGTGCGTCCATTCGAGATGAAGTCCTCG
GTTCCCTCTTATCGGGAGGACGGACGTGGGCTTGGACGTGT
CGCCCTCTTCTCTCCCAAGACCGAGGACTGGCAGTCGGTCG
GCGGCCTTTTCCGTCAAAGGCACAGTAGGCGGTGGCCCGGG
CCATTTGGGCGAGGAGGTGGCCGGGCCTTGAGACTTTGTTG
AATTTCCTCCCTGCTCTGGTCGTATTCGCTCAGCTTGGCGG
CCGACGAGCGCCCGGCGCCACTTCCCGTCCGGCCCAGCCAT
TGCTGTACACCGCCCTTGTGCGCCGCAACTCCGATTACCGA
GGTTGAGAGAAATCGGAAAGCTCAACAGGGCGACTCTCCCG
GTCCTGGGGGCTGGCGGACGCGAGCACAGCAACAGCGAATA
GAGAACCCAGACGGCGAGCGCGATGCCATGGACGTGGATGG
TAGTCTTGGACATAGTAAAACCAATGCACGAGCATGCCAGC
CTAGAAGACGCTGACCAGTACGTTACAGTGCCGTCTGAGCC
CATGCAAGCTCGCGACGCCGCGGGCCGTCAGGTCTCGCTCC
CGCGAGGGCCTGACAGGATGCAGGGCGTTCCTCGCGTGACG
ACCCAGGACCAGGTTGGTAGCCCGGGGACGAAGACGCCCGT
CCGGCGGTCCGCCTGGAGAACCAGGTTGGACATGGCCGAGT
GTACTCATTCGCCCCAACGCCCATTGTCGTTGTATCCCTTT
GGCGGTGCATCCGTGGCCGACCGCCTCAAGGACTCGACAGC
GTAAGAGATAGATTGCCCGGCCCTGACCGGTCCAGCATCTT
CCTCTCGGGCTCCCAAAAGGCCCCCACCGCCGATTTCCCAT
CGGAGGTGGAATTTGAACGTCAACCAGTTCAGTTGCGCTAT
AGAAGCGTCGTGAAGATTGACGAAAGGCGCGAGGAGGGATG
AGGTTAGCAGACGCACGCAACCACAGATGCTCGCAATGACG
GGCGTCCGTATGCCTTGATTCCGGGTGAGTACAGCAACGCC
AGGGCAGTCGACGACCAGAGCGTCCCGTCCCGAGTGGTGCG
TGCAAGTACAACCTGAGATGCACCAACAAGGGCTGCAAGTT
GACCTCCGGGTCTCGTGTCTCGGGCCATCCGCCAAGTAACC
GACTACCAACCCGGGCTAAGCGGCCTAAGGCCAGTGGCGCT
TTCGCCGTGCCCCCTCTCATCTTGGCCATCGGCCATCGCCA
AGCCTCGTCGACGATGCTGACCCTGCACTCGAACGTGGCGT
CCTCCTTCGGACTGGATGCCCTTTGGCTTCCCGCTGGCGCA
ATGGTGCTAACATGCCTTCTCTTAGCGCCTGCTACGGTCCA
CGTTGGATTTGCACCACCACCGCAGGCGCCATACCTTAAGG
CTCAACGCGATTCTGTTGGACCAGGCAAGAACGGGACATGG
CGTCGGCTGGGCAACAGGGACGGATAGTGCTAACGCGCCTT
GTCCGTTTGGACTGGCTGCTCCTCTTCGACCTGAGGATGTG
CTGCCCGACGAGCAAGCCTTCGGGGACTCCTTGAGCAGGCT
CCAGCTGGACAAACTGCAAACGTCATCTTCATCGACGACAT
AAAGAGGCCCTCGGCACTTGCAAAGACAAGATAAAAAACCA
GCTCGTCGGTGAATTTCTGGCATAATCGCCCGTCAACATCT
GAGCTTTTCCAGCTCGGAGACGCTGACCAGGCTCGACCCCG
CTGGCGAAGCGCGCCTGGTACTCCTTGATGTTAGCCGGGTC
GTTGGCCTTCTTGACGACGACGGGGTGGCTCTGGATGTATT
GTCAACCACCTTGCAAACCCCCCGATACCCAGCCAATTCCT
TCGAGAGACTCGTTCCACATCTCCTCGTACACAGGCTCCTG
CTGCGGAATCCGGAACTGGTCATACAGGCCTCGGTAGTGTC
CCACAAGTTACGACACATCGCCATATTACCCTCTGCAGGGT
AGGATGGGTTTCCAGATCCTCGACGTCATCGAGTTCAGCAG
TGTACTGTTGACTCTTTGCTCGTACGGAGTACACGCGCGTT
GAGTCGGTCATGTGCAGGTGCAGGCGGTTCATCTTATTCCA
CGGGAGCAGCCCAAACATGGCGGGAGTGGACCATCTTGCCG
AGGCGCGGTTGCGGTTGCTGCTTGGTTCGCCGTCGAGGGTT
ACGGGTTTGACGGGTTCGTTCGTGTACAAGCGTCGAAGCTT
GTGAGGTTCTCCAGGAATAGCAGCGGCACGACGGGCAAACA
GAGGGCGGCGTCGGCCGAGTCGGAGAGGGTGCTATTCTGCG
TTGAGCCACACGGCCGAACACATTTAACGGCTGCTTCTTAT
GGAGGGGCTCGTCTGCGGTGCTGCGCCAGAAGGAAATGTCG
TTTTCCGATTCCCGTTCTTCCACCACCCAGCAATCGCAGCC
CTTGAAAGTACAGCTAGAAGCAGCCGAAAAGTTCCTCACGG
CTCTGCATGGCCGCGCCCGTCCGTCCCCTTTGTTAGCTGTC
CTCGTCGTCGCAGTCGAGGTCGAACACGTCCGTCACGAGGT
CATTGCTATGGTATTGTAAACTTTTTGGTATCCCTGTGATG
GCAAGGGAGGGCGGACTGACCATTCCCTCAGCGGCGCGGCG
ACCAGGACGGCCGACGACGGCCGCGGAGACTACGACAACGT
GGCTTCCCGTCCTTGTCTACCCGGGCATGCCAGTCTTCCAT
GCAACGAAACGACATGATGACGAACAAATACAGAAAAACGA
CGACGAGCTCGCGGGCGCAACTCCCCCTCCCAAGCGGCGCA
ATCAAGGACTACTTCACGATCCCCCATCACCTGGCGGCGCT
TTCTATTGTTCATAGATGTGCTAATCATAGCCAATATTATT
CAAGTAAGCATGAACAAAACCCAATGTGTGTACTTCTAGTA
TTTTCGACTCAGGGTACTCTCTTTGTTGTTCTTGTGCTGGA
ATTCATGGTGTCGTTCCCCACGGCTACGTCTGCCCTGCTTT
GCTCAACGATATCCTGCTCTCCAGGTCCAACGCCGATATCA
TCCCAGCCGACGGTTCAGTGCGCCTGGATCGAGGCGGATGA
TGGAGATTGTGCGGCGAGCGCAGGGCTGGTGTGGTGAGGGA
TCCATACCCGGGGGACATTTCATCCGCCACAATATAAACAA
GGCAACGTCGACTGCCGGAGCGGCGGCCACGACGACCCAGG
GGCAGCCATGGCAGCCATAACGGACACCGATAAGGCGGCGG
CCTGACCTCATCGAGGAGGTCCTTGGGAATGTCCGCCTTGG
CTCGGACGATTCACGCGCGCCAGCGTAAATCGAGGGCAAGA
AAGTAAACGTCGAAATTGATCCTTCGTACTCGTACAGCCAA
GGAGAAATGGACCCGTCCGTCCGCAAGGCGGTCATGGATGT
TGCGAATTATCCCCTGCAGGCTACACGCAAACGACGCCGCA
TCGATGCCTTCATCGTCGGGCGAGTGAGCTCATCGTCTCTC
GCTACTGGCCACCAGGCAGGCGAGCAGGTCCGATCGGGCGC
ACACAAAGGGCCTGCAGGGGCCGCTGTCCATCAACCTGGTC
CCTTGCAGCGGCCTGGTCGCCTCCACCAGCTTGGTGCGAAT
ATCTTGGCAGTGGGAGGAGACGACAGGTGCTTCTCCTCATA
AGCTCGGGGGAACGCACAGGCAAAGGCGGCATTGTCAGCCG
CAAGTTCTGGAAGAAGGTTGCCCAGGGCATCGAGTTCGTCA
GACGGGGACCTATGGGTTTACGCGATTTGCTTTCTTGTGAT
TCTCGGGAAAGCTCCGAGGGCTTGGGTGTGCTGCAGAGTGC
GAGCACACGCGCAGCAGCGACGGCATCACCGCCGCGGTCCA
GTTGAAGCTTCGGGGCGTAGCGCAGTGAGACCGCCCGAGAG
GCATCTTGGAGGTGGAGGGGCAAATGAAGCGACGGGACCAG
CGGCTGCCACCGGCGTGGCGCAGCAACCTGTGGTATCGTCG
ACTTCTTGATGCAGTGGTCGCCAAACACGTGCTTGCACCTG
GGAAAGGAGTCACCGTGATACCCCGGACGAGAGCTCACCGG
GTACTCAGAGGCTCGGGGTACTCGTCTGGGTGGTGACCGCA
GCATGCAACCCACTGCAGGACGCAGGCCAGTGAAAAACATG
CAAAACTCCATCAAGGACAGCCTTACCTCTGCGCAACAGGT
GTCAGCACTCGTCGGTGAGACATGCCGGGGCAGCTCAACCT
TTGGACTGCAGGATGTGGTTCTTGGAGAGCTTGCGCTCGAG
CCCTGCCTTCCCCGTTGGAGCGAGAGAGGCGAGGACGACGA
GCCCTGCATATCCACACCACCATGGTTCGTGGGGGTGATGA
ATCGCGGAGTACGACGTAAACGCCTACCAGACGGCCGTGGC
ATTTGCGAGGTCTCGGGGTACAAATGACGAAGCTGGAGCCA
TCGGATGCTTCAATCCCATTCCGGAAACACCTTGTTGCTCC
GGTATATCTCCTGTCAGGAGCGTGGTTTCGGAGCGCGGGAT
CCGCCCAAAACTATTTACCGCTGTTGAACCATTTACGCGAC
CCTTTTCTCCCATATGAAGGCGTCTCGTCCTTCACGTCATT
CCTTCCTTGCCAAGAGACGTCTCGACGACTTGCAAGGCGCC
ACGTAGTCCGGGGGACAAGACTTACGTGTTCCTCGAGCGCA
AGAGAGCCTGAGACCTCGGTCGGTCGTCTGTTGCGGCGACG
CACGGCATCTCAACTTTAAGCACTCCAGGGCAACAAAATAA
CTTTACCGGGCAGATCTCAGCTGAGGGACTGGAGCTGCTGA
CTGCCGGCGTCGGCCAGGATCACGCTGTACGAGGGCAGCGA
CGCGAAGCTCTCGTGTGCCCCGCCAAAGCTGCTGCCTCCCA
CTATTTTCCCAATTATTTTACATTTGCGTACGGAGGAGGCC
AGACTTGTAGACTACACATACCCCCTGGCCAAGAGAAAGGA
GACAGCGCGTGCCGCTCTCGCGCGTGATGTTTGCCGTGCCT
TCCCTCTCCGACCCCCTCGCCCCCCTGCGCGAAGCCCCCGC
ACAAACCGTCGATTCGTCGGCACACCAGACTACCTTGCGCC
TCCGTCGACCCCGAAGCACACTGTCCTCGACCGCACGATCA
TCAGGCGCGGCCACGGCCGTCTCGTGGTCGCAGTTTAGGCC
CATCTGCGCCACGTTGTACTCCCGGCAAGCGACCGCGATGG
TGCGTCGCCAAGAACACGTACCTGCTGCTGTACCTGGCGAG
ATGGCTTGGGCAAGAGTGTGCTTCTACGTTGGCCTGGCTCT
GAGGTGCCTACGATGGGAAGCAAGTCTACGTCACCCCGAGA
TACGCACGCCTCTTCGCTTCCCTTTGACTGCTCCTTTGGCC
GCTCCCAACGGCCTCCCTGACGAGGCATAGTGGCGGAGGAG
TGGCACTTACAAGATGGGCTCAACGTTAAAGCTGCTCGTAG
CACCACTAACACGAAGCCATCTTTGCCCCAGAAGCGAACTC
AAGTCCCAGTACTGGGTCTTCTGGTATACTCCCCTCGTTGC
CGACGCCGGCGATGCCCGAGCAACAGCGGCCCGGCAAGCGG
TGAGGCCTCCCCATCATGAGCGACGTCACGACGGCGCTGAC
CACCGAGGACAAACTGGGCTCAGCCGACCTGGTGGAGGAAG
TACGATGGAGAGAAATATGTCACGGGCTTGGCGAAGAGGGT
GCGAAACCAGCCCCCATGGGCAATTCGGTAGGGGTGTCGGC
CAACTCTATCCTTTCACTCACCGCCGCCAGCACAGACCAAT
TCACCTCGCAGCGGTTGGAGCTGACTGCTATGAGGCGCGTC
ATCCCCGCGCCTATGGTCGTCCCAGTACTTGGTATAGTTGT
AACCACATCTACATGGAGGACGAGCTGCCGACCCGGGAGTT
CAACCCCAGCTCACTCCATACCGACTACAATGCAGTCGGCA
CCCTCACGAGGAATTAGTTGCATCCGACTTTTAACAAGTGG
TCACCGAGTATATCCCCGGTCTGCTGGATCAGGAGGGGCGC
GTTACTCCGTACGGAGTAGTCGATAAGACGCGGCGGATTCC
CTCGACCTGCCCTGGCTCTGCTGGTCATCATTCCACTTACA
CTTATGACGCATGCTCGACTCGCCGGTGATGGTCAAGGGAA
TGGTGATGGAGCTGAATGTGCTGGGCACGGTGGTGGTGGTG
CGTGCCCGGTGACTTGAGTACGAGCTGGACGACCTCGCCGG
CAACGCGAGAGAGGGGAGTTCAGCGTCACAATCCACACGGT
AGCCGCAACAGCCCGATGCACCCCGGGTGCCCAAAGGCGCG
GGCAAGAACGAGTTCAAGGGCAAGTTCGACGTTGATGCCAT
CCTACGGCGACGCGTCTATTCATGTCTACCCGGTAGAATCC
GGCAGGGTAGCCCATTCTCTCGGTCGCTGTTTGCTGTTTTC
GCCGTAGGGCGCAGGGCCGCCGAGGCCATACCCGGATGGAC
CTCTCCGTCAACGTCCTCATCGCCACCATTGAGGCTGAATG
GCCCAACAAGCGGCCCTTTTCGCTCAACGACCCCAACATCT
ACATTATGACCGACACCATTCAAAAGTCATTGGACCGCCCC
GTGTAGGTGCCGGGGTTGTACGAGGTGGGCACGGGGTAGAC
TGGCTGAAGTCGAGAAAGATCGCCTATGACCCCCCCCGGGA
TGCAACGCAGTCCTCGAGGCCGAGACGGCCACATGCATGCG
ACTCCAGGGAGCGGTCGCCCCCAAACTGCCAGCCCGGCCAA
GATCCTCGGCGGCAACGGTGCGCTTGACCACTTGCAGCTGT
GTTGCAGGCACGTCGCCTAGCTCGTTACTGGAAAGAACAGG
TGGTGGTCCTCCTGGGCGAACGCTTCGTGCGTCTCGTCCTT
CGGGCCATCCCGACTTCTGACATATGTGCCCGTCCGATTCT
CGACAGTTGACCTGCAGCTGCCCCGTCTTTCCGGCGGGGAA
TTGTGCTAATATCGACAGGGCGGCCGGATATCCAGGTGGCC
CATAGCGGCGGCGTTGGGGACCTCTGTCTGAGTAGGTACGC
GACCATTGGCGCGCGCTGGGCGGCGGGCCTTTGCAGCGGCA
AGCTGCTGATCCATCGCTGCCGGTGCTGTCTTGCTTCTCGA
CATCGTGGTCCAGCGGAAAGCTCCCTCGTTGCGGCCTGGCA
GACGGCGATGGCAGACGCAACCGCTGCTGCAGCCACAGGGA
AGAAGCTTGTTCCACCTATCCAGCAGCGATTGCGACCGCTT
CCCCCTTGAACTTCGAAGGGCGGAGATTCGAGGGGCGGCCG
CCTTTGCGTCATCCGCCTGTCGCTGGATATGAGCCTTGCTC
CTCTGCGAGAGCTCGATCGGCGCGGCGCAGACACGATATTT
CGTCGTAACGCCGCCTAGTACCACCTCGCATCGGCCATGTT
GCCGTGGCGCCAACTTGCGACTCCTCAAAGGCGGGCAGACT
ACGAAGTAGTTGGGCGGCATCGGGTCGGTGATCGGAACTGT
TCGTCGAGATAGTGGAGGAGCGGCGTAAAGACGCGCCAGCT
TGCGAGACCTTGAGGGAATGCGTAGCATGCAGACTCCGGAG
AAATAGGTCGGTCAGCGAGACCAAGACATTGCGTCGCCTCC
TTCTTGTTTCCCGTCGCCGACGACGGGGTTGGGTGTGCGGA
CCGCCGCGTCCTCGTGCACGCTCCACCGCAGCACCCACGTC
CTGCCCGTCTACTCGGTCTACTGCGTCTACAAGCCGCCGCG
ACCCGCCTCGAGGCCATCCTCACCTCCATCCTCGGCGGGCC
GTTGTTTCTCTCTCTCGCGACATGACCACTTCGATGGAGAC
GGTGGAGCTGGCCCTGTATTCGCACATGGTACCCGTAAGCG
CACAGCGCCTGCGACCATTACCGCTGCTGCAAACCTCGGCG
GGGTGCTTGTCCTCGAAGAACTCGGGGTTCTTGATCTTGCG
GCTGTTGGAGCTTGAAAGATCTGGTTGGCGGCACGAAGCCG
GCTGGTTCTAACAATACTTACCAACCCTTGAATGCCTGCCG
GGTAGTCGGCTATGAGCTCTCGGCTTGGGGGCAGTATCCGG
TCCCGATGATGCGCACATGGCAATCAGGTACTCCAAGTTTC
AAGTGCTTCTCGCCAGTGAGCTTAGCTAGGTACTTGAACTC
CCAGCACCGCCGCTGACAACCGCAGCACCTGGCTCGTCGGT
CGAGCCAACATCAAGCGGTCCAATTTTGTCAAAGCGGCCGG
TCTTGCCGTCCGCCCATAATCCACACCGAATAGGTCCAGTC
CGTCGCCGTCGCTCGAGGAGCGCTCGTCGTCGGCCTCGAAG
ATCATCTGCTGCCTGTAGACCGCCATGTGAGCCTCCTGTTT
TGTGCGTCAAGGTTTAATGGCGATGCTTCTGTTGTGCGAGT
CGCCTCCCCTTCCGGCTCGGCCAGCAACACCAACAACCCAT
GCAAGCTCTCTGTTCACGGACAAGGAGGCGGAACTCAGGGC
GAGCACGCATCTAGCCGTCTCTCGATGGCGGCGTGAGAACG
CAGGCCATCATCAACTGGGACCACCAGATCGAGTTCCCGTC
TGACATTATTTTGTTGTATACTCATCTGCTGCGCCTGTCAC
CGTGGCCAGACGCCCGATGGCAATGTCCCTCCAGCGCTCGA
CAACGTGGACGAAAGAGCTTCTGCCCTGCCTTCCCTTGCAG
ACCCCGTTGTCGAGCTTGAACTCCCCAAAACCTGCAGTGCT
GCGGAACCGAATCAGTGGGCCAAAGAGGGCCTCGCAGCAAT
GAGGATTCCCATGGTGAATGCGGTCCCTCGCGCGCTGTCTC
TCGTTGAGCGGCTCGTTGTTCAGAGTTCGAATGATCAGGCC
GCAGTTGTCGTCGTCCTCGCCCCGGGAGGGAACTCCGTCGG
GCAGGCTGCACCCGGCGCCGCCCCCGCTACCCAAACCGTCG
CAACTCGTGACAAATAGGTACTCCGACTTCTTGTCTGAGCC
AAGGCGTTGCTCTCCTTGGGCCTGCAAATACTGTTGCAGGC
GTCGGAGGCGGCGGAGAGGACGGAGGTTTGGGGCAAGTGGC
CTCAACTCGGGCGTCGTGTACAAGGGTGAGAGCCAGGCCAC
CTTGGGGTCCTCCCGAGGATCCAACGAGACTTCGACCGCGG
AGAAATGTCTAGACAGGATTCCGTTAGCCAGATGACGTGAA
GCCGAACTCACAGACGCAGGCGTGCCCGTGCAGTGCGTCCA
GCCAAAGACGCAGTTGAGTGCTTCGGATTCCGCAACATCCG
TGAGGCGACGGTGATTACAGCCAGCGGGAAGTGAGAGAGAA
CACGTCGACTTCGACAGCTTCTTCTGTGCAGTCTCCTTGAA
AGCTATCGTGAGGTGATTAGCGATGTTGGAAAGGACAAGGC
CCCCTAGCGGCGGAGGCGAGCCAGCAAGCAGGCTATCGCAG
AACGCCAAATCCCAGCACCCCACAGGAATCTACCCACCTTG
GTCGTGGCGGTCGAGATTGACAAAGGCAAGGGTCGTTCGTC
ACCTCGCGTCTGGACGGGCACCGAGTTGGGGTCAATCTTCA
GCCATAAATCTCACAGAGTTCGGCGTAGCGAGGATGCAGAG
CGCCCCCGGGTCGTACAAATCACACCGCAGCCCGACGGAGC
GTCCTTCAGACCTTGACACCCATGAGCAGTACATTGCTGAC
CGTTTCCGGGGCTGCGCTTCCACCCTGCCCGAGCAGCGCAG
CAGAAGTACTCGGCGCTCATCATGCAGCGGGTCGCCATGAT
GACGATATGAACTGCTCCCACCTCACACGTCAGCAAAGAAG
GATGAACAGAGCAAGGAGTACTGGCGATGGAGAGACAGCAT
AACACCTCCGACAACACCAACATCCCCCGTCTCTGCTTGCC
GATGATGATGGATGAGGGAGCAAGTGGGCCAGTGAAAGGAA
GGGGGCCCAAGGACGGATGGCCTTGCGGACCTAGAGTTGCA
GAGGCTGCTTCAGGAGGAAGCTAGATATCCGGATGACTGCC
AGTACTCGACGCTGATGCGTCTCGCGCGGGACCTTTGGCAT
CCATGCGCATAAGAAAGGGGCTTTCGGGGGGCAACAACGGG
AATCCGGGCCAATTTGTTTGCCTGCCACCTGTGGCATGTGG
GCCGGCACGGCTGGATGCAGCAGCAAGTGGGCGTGGATGCT
TGCGTCATTTCCAACGGCAACTCTGTCTCGCCTTGGTCAGG
CCAACCAACCGCTCAAGTTTCACCCTCAGGACTCAGCAACG
TCAGGTAGAATATGCGACAACCAGGATGATGCAGCCTGGAG
AGCAGTGTCGACAGCCTTGGCGATTTCCTCGGACGAAAAGA
CGGCTGTGTCGCCTGCACTGCATCAAGTCATGGAGGCAGAG
GTTACACCCGCTTGATTGATCATTTCTTCGACGGCGGGATC
GGCTTTCGCTTCCACCCGGTCGAGAACATCTGGCCCATCTC
CTCGACTTCGCCGCCTTCGACAGCAGCATCGCGCGGTTCCA
TGGTGCGAGTTCGGAGAATCCGAGGATCTGCCGCTGATGTG
TTCTTTTCTACCCCGACGTGCAAGCACGGCGCTCAGTTCCT
TTTGCACCTGCTTCGTTCTCCGCCCACCATCTCTTAATACA
TCATCACACTTCATGCCTGGCTTGGCTTGTGAGAAGCTCAG
GCTGGGCAAGTCGATCCTCTCAACCGGGCGACACAACCCCT
GTTCGAGCAAAGTAGTATTGCAGATGCGCAATGCTGCCCAG
GGACAGCGGGTCATCTCCAACATCCCATAGCCGGTCCATAT
TGGGTCCGTCCTCGTGGTGGCCGTGGTGGCCATGATGGTCT
GACGTCGCCCGCGAACGCAACTCCAAGGGCATCACCACGTA
GCCAAGCCAACCGAGATTCTCGCCTTGAGCCCTGGGGAGGA
TACCTGCATGCCTCTCATCTCGGACGCCTCTCTCCTTTCTT
GAGGCCATCTACAAACCGGTCGCCCTACGACACCTTGACGA
CTAGGGGCAAACATCCTACTCGCCCACTTCCACTACTGTAA
AAGGGACTGCTTCCGGAGAACACGAGACTGCGCAAGGACAG
CGCGCCCACTGGCGGCTTTTCCAACTCCTTCCAGATGCAGT
CCGGGGCGGAACGAGAGAGACGATGCGGGGATGCGGCGGCA
GCGGCGAAGCGGGGAGCCGTCTTCTGCCGCAGCGCAGGAAC
CACGCAGCAACCACTGGGGACGGGCGTCTGTATGTACGAAG
GCCAATAGTTGCTTTAGCCACGGCGCGGAAACTCGACGGCA
CGCGAGCCCAACGTTTGGCGCCTGCCACGCGCTAGGCTGCA
CCCTTTTGCACCACCATTTACCAACCGTCCCGATGACAACC
CTGAAAACGGAGCGTCGCCTCGACAGGAAGAAGTAGAGAGG
TTGCTGAGCGCAGCCTGGAGCTGGGACGCCGTGGCTGCCTT
GCGCGGAGCAATGGAGCAGGCCCTTGTGGGAGCAACAGTCG
AACTTGAGAGCCTCCCGCGGCACCTGACATCCCATCCATTC
CTAGACGGGCAATAGTCCAACTTAGAAGCAAATGTGGCGCC
CTTTGACAAGGCCACGGGCACTGGTGGCAGCAACGGCGCCA
TGCCCTATCGAGACTCGCCTCTCTGGCAAAGCAAGCCTGCT
GCCCCCGTCCCCGTAGTCGGCCATCATTCCTCGAGCCTCGC
ACCTCACCTTCTGCTTCAAGCTGCCGCGGTATCTCGAGGTG
TGCTGAAAAGGCCGCCGCTCCGGAACAGGTGAGCAGCCAAG
GGCCGTCCTCGCTGGTACCGCCGACGTACGCCTACCGGGCG
CGCCAAAGACGCCGGCAAGTCTGGTGCCAAGGGAGCTTCAA
AAGACGCCGGCCTCCTTTGACTTGATGGGATACAGGGGGTG
GCCAGTGAAGAGCCCACCTACGAGTAGCCGTAATATAGGCA
CACCGAGAGACTCGAGGCTGCGCTGCCCGACCGCGACGTGC
TCAGTGCCATCAGCATGGCTCACGCCCGAACATTTTCCTTC
GGCCAAGGGTTCTGAATTTACAAGATACATGTGCTTTCGTC
GTGAAGGCCCAGTCGGCCAGCCCAAGGAAGTCCTTGGGATC
GTGGGACACGACTAGGTATACTGACTGATACGACACTTGTT
CCATCCCTCCATCCCTCCATCCCTCCATCCCCTCCGGCTTC
TCCTCGGGACGGTCAAATTTCGACCGCTCGGCCGTCGACAA
ATCCGTCCAGCCTGACTCTCCCCACATAGCCACCCAACCAC
ATGCGCAGCGCCGATTGTGGCGCAGGCCCGAGCCGTGTGGC
ATACAAGACTCGACAGTGAGCCTGGCCTCGATTTCCGCCGA
AGCAGCCTCAGCAGGACAGCCAGAGGGATCGAGGTCCAATG
CAGGGTAGATCAGGGCAGGGCAAGGCGATCGATGGCTATGA
TTCTGTTTCACCTCCCTTGCCGGTAGCAGCCACGGCAGCTG
TTTCTTTTATACATACGTTTCGCACAGTTGGTTGAGCTCGT
CCGCTGTAGCGCTCCCAAGGCTCCGTTCGCAGTGCAGCATA
GCGATGTCGGCGAGCAGATTCCAGGCCAGTAGATTCCAAGT
TGTTTATGAAGCTTGGCGCACGGTTGGAAGCATCGGGGCGG
TTGGAATCGCGAGATCTCGACGCGAGAGCATGGTCTACTGT
TGGTTGCGCGGGTACCGTCACTGCCCATCTGGCGCCTGGCG
AGAATGTCGTCAACCTCTTTCTTCTTGTCGAGGTCTTTCAT
CCGTCCTCCAGCCGAGTCCGCCTCATATGTAGTTCCCCTGC
CCCCCGTAGCGAGGATAGAGCCTTCTGGGCCGGCGTCGGGC
TTGACAGTCTTCTATATTGTCTTACAACACGACAGTACGGA
CTCCACGGCGGCCGCATCGACTACGACGACGACGACGACCA
AGGACCGCGCCGCCGCCGAGCGCGCCCGCCTCGCCGCCATC
GCCAGAGGGCACCAAAGGGGCGCCACACAGCGCCAAGCTTC
GGCGAGACGCCCCGACCGGTCTCCTCGAGCGGCGCATTAAC
GACGGCATGTCAAGATGTGTCTGATTCAAATTCCAACATCC
GGCGCGGGTATTAGGAGATGCTCCGAGCCTCGTAATCCAGC
TTGGGGCGCTGCTGCTCCCGCGACCCCTTCGCTCGCTCGCT
ACGACGAATCGTGGGGAGGGCCGCGTGGCGACGGCTTGCCT
GGATTTCCAACGGCTACCAGCCGAGCGCAGACCGCAACCCA
GACACCGTCGTCGCCGAAGTCGAGGGCAAGGGATTCGTCTC
GGATGGCTACATGTATGCATCTTCCTTGTTGTCAGATGAGC
TCGTCCACCTCGTGCATGAGCTGGCGCGTTTCTTCCTCCTC
TCGAGGCACTGTCCGTGCACCGGATTTCCAACGGCTACCAG
AGATGTGCAGAGGAATCTACCAAGTGATTCCCGGCGAGCCG
CATGGGGGCAACAACACTGGCACACTGCGGCTGCCATGTTG
CTCAGGACAGGTTTTGGTATCAACCAATAGAGAACCTATGA
CCCACCTTCGGCAACAATGACTTCCTGCCGCACAACATCAT
TGGTGATGAACGGGCGAGTGCTCGCCCAACACGGCCTATAT
GCGGGCGAGCAATGTGCAATCTCATATGCAAGCATGACAAG
TATCTGACTCGGCCTGCGATCATAGTATGATGGTATGGCAC
CTCGAGGGCCTCGAGCGGGACTTGGCAAAACTGCAGTGGTT
ATGGTAATCGAGGACGCGTACTCGGTCTCAGGGATGCCCAG
CAAGATACCTCTTTCTCTACCTATTACCTATTTCCTTTCGT
GTACTCAGCGCCGGCGAAATCAGCAACGAGACATCCGAGTT
CGGCGACGGCGACGGCCTCGCCATGTCGGAACAGAGGCCCG
GCGAACAGCGCCGACATCCTCTTGACTTCGATGTGGCCGGC
CTCAATGGCGATGATTGGGTCGAGTTCCGGGGCGATGCCAG
GTTTCTTGGCTGGGCTGAGGCTGGCTGTTGCATCATGAGCC
GAGGGAGGGACCTGGCCGCTCGGAAGCAAGCGTACGAGTAC
GCGAGCGTCCGCTGCTTGGGCCGAACAAGCCCGCAACAAAG
CAAGCTGCCGTCTTCGTCCTCGACGTTGACTTCGAAGCGGT
TGTCTCGCTCTCTGCCGTGTCGGGTGCGTTGCCTCTTGATT
CCAGGAATAAAAGAAAGGGACCTTGATGGCGTGACAACAAC
AAGAACGCGGTCGTTCGCAGCCTGCCGTCCGTGGAGACGCT
AACTCGTCCATCGACAACGCCATATCCGCCATCTCGTCGGC
ACGAGTCCGACTTGGAAGAGCATGGCTATTCAGAGTGGTCC
GGCAGGAGTGCCCATCCGGCCCGTTCCTGCATCATTGAGAC
GTCGTTGTATCCCTTTGTCTCTCACAGCACAAGCTTTCCCT
CCTGCTCGTCCATACCGTTGCCCAGTCCCCCCTACCACCAC
TGCTTTTGGCAATATTAGGGCTTGTCGTTCACGCTTTGTCG
CGTACTACTTCCTACAGATGCAGCCCTACACGGGCCAGAAC
GTTCTCATACCCAGAGCCGGCATATGCTCGCTCGTCTTGAC
GTCGAGCCTTGCCCGCAGCTCTTCATACTTGAGCCCGACTT
TGAGTGAACAGGCACATGTGCCGGATCGAGCTAATTGACCT
GTCGATGCTCGCGGCGACAGCCTCGTCGAGCTCCAGTTCGG
TCCACGCGTCCGTGCGGGAACAGCTAGGTGAGCCGGCCTGA
GGGCGGGATATTGGTTGAAGCTCGAGAGTTGGGCGCGATGC
AAGAGGACACGACGCCTAGACCTCATAGCCGTCATCCAGTC
CGGGGCCGGGCCTTTACTCGCCGGAAACCAGCACCGTGCTC
CGTTAGATGTAACCCAGGTGCAATGCGACACAAACATCAGG
CGGCAAGAGACCCACCGTCTCAGCAGCATCGTAGACAAAGA
CACTCATCGTCATGTCGTATCATCAGGGTTACGGCCAGCCC
CTCTCCCACAGCGCGATGCGCCTCGTCGATAACAATGAGCG
CGACGCGAGAGTGTGGATAGCCGAATCAACCAGGGCTTCAG
TCCGATCCATATCGTGGGGTCCGCAGGAGCCATGTGGCAAG
TCACAAGTGACGATTGATGGCGACGTTTGTAAGCGACTCAA
GGCGGCTCACCCAGTCTCGCCAATAGCTCGTGTAGTCGCTG
ACAGCTTCCTTTAGTTGTGACAGGAAGCCAGTATGGAACTC
GGCGAGGTCAATCACCTTGGCCCTGGGCTTACTCGCCACGT
GGGCCAGGACCGTGGTCTGGCGCCACGACTCAAAGGCCTTC
CCTCTACAGTTCCCATGACGCTGCAACATCTCCCAAGTACG
GGCGTGAGCACCCCGCTGTGCACCATCCGGAGCGAGATGGC
CAGCAGAAGCAGAGCAGCAGCAGCAGGGCCACGCCGGCGAG
CCTGTGCTGGCCGGCCGTTGCGCCGCTGCTCACCCGCGGAC
CGCGCCCACGCCGCGCGCCACCATGCGCTCCCGGAACTCGG
CGCCGTGCCAGTCCAGAATGCCGTGCCGCCATGCTTTGCTT
CATCGGACGAACTGTGCGGGCGAACCATGCAGGCATGCTCC
CGAGCTGGGAAGGTGCCGGCCGCTGGTTGGTCCCGGGTCCT
GCTCGCGCGACCGTCTTCTTCTTGTCGGGGTTCGCAGCCAC
TGAGGTGTAAGACGGAGAGACCAAATCAAGGAGAAGTGTCC
TGCCTTGCAAATCCAGGGTACGAAGTACAGCTAGCCACATG
GTAAAATTGGACGACTCCACCACCATTTTGCGACACGACAC
GTCCCTCTCTTCAACCAAGACACCCAGCTTATTACCACCCG
CACTCGCGGGACTCGATCAGCTTTGCTCGGTAGGAATCAAG
CAGCCCAGGCCCGCACGGAGCGCCGGGCCTTGTCTCTCCTC
CTTGACGGTGGAGGGGTTTGCGTTGCGGAAGACGAGCTCGG
AGGGCGGTCAACATTGCCGACACGGCGCAGCTGCGGAGAGA
GGCGTATGATCAGAATGAGGCCAGGCTCGACTCGGCGAGGG
TGGCGGGCTTCAATCAAGGGCAAAAAGCAAACCAGAAAGGT
CTGGTGGAGATGGATTGGAGCAATGTTGTGGCGGCTGGCTC
GACTTTTGACGAGATGTGTGCATCCCTGACAGGGAACTCGT
GAATGTTCATGTTGGTATAACCAAGTGGCATGGACGGGTGT
CCGCCCGCCCAGCAGCGTGTCTAGCTCGCCAGCCAGCTCCT
TGGAGTCTCGGCGGTTCTGGCTCGCTGATTCTGAGCTCTGT
GTAGCGGACATTGGCGTCGGCGCGTGCGATGCAGGTGTTGA
CCTGTCAGCAGCCAGTTGTGCGAAAGCAGCGGTGGCATCCT
GCCAGCCGAGGCCGAGGCGGCAGGCAAGCCGGTCCTCGTCA
ATACATAGTCGACAATCTATCTACTCGTAGGGCCGCTGGAA
ACGGGGAGGGCTTCCTGCGGCTGGCGAAGGATCCATTGGAT
ACAGCATTGCACCTGCAAAGCCCGCTTCTCAAGGACGGCCA
CCGCTGGATGGCGCCGATGCCCTTGACCTTGCCGAAGCCGT
CAAGAAGCATGCCAAGCCAACCGAGATTCTCGCCTTGAGCC
AGATACTATCACCCAGCCTACTCAGATTCTCGGCCGCCCTA
CCGTCCCTGGTTGGAGGTAGCTTGGGTGGCCCGAGGAAGTG
CGCGCAACTTAGATACCTTGCCGTACTCGTCTTGGTGCGTG
TGGTGCCCATATGTGAGTTGCGTCTCGGTTGAATTCGATTT
TTCCTGGTTCCCCGGCGCCACGTTGCCCGAGCGAAACGTTT
AAAGAGCCGGCCGGCTTGGTCACTCATCAGAGCCATCTCTC
GACGGCACCGACTGGGCCAGCGGCGGGCGCAACGAGTGGTA
ATCATCATGAGCATACGTGCCATTATTCGCAGGCGATGGTC
TCGAGAGCTCGACATAGGGGCCGAAGAGAAGCAGGAGGTCG
CACATAACCGGCGTCTTGGACGGGTCTTGCCAGTGCGTGCG
TAGCTGGAGTCAGCGCGCCTCGCCCGCTCCTTCCCTCCCTC
CATGGACGCCGCCAAGTTGACAAGTATTGGGCCCATTGCTG
GGCAGCTCCAACCGCCAGTGCCAACTACCAACTTGCAGGGG
CGAGTTTTGCTTCCCTTCTTCCCTCCCCAGCACCACATCAC
ATCAGTTGTTGCGTCGGTGGCGCACTCCGGCGCACGTAATT
CCCGACATTGAAAGTTAATACTGAGCATACCGCTGGTGCCA
GTTGTCGGCCACGACGAAATCCATCAGGTCCGCTCCGTCAT
GCCGGTAAGCTGGTCGCGGGCATCGCCGCCGCATCGGACAG
CATGAGCCGAGTGCGGATTGCGATCGCAGGGTCCTCGAGGT
AGGATTCAACACAGTAGAGTCGGTCGCTTACACTCCGCGGA
CTCAGGGCCCAGCACGCCAACCCCATGGAACGGTCCCTCAG
TAGGCCGCCCTCAAAGGTATCTTCCGAATTTGGTCAATGAA
TCAGGGTCAAGGAGCTTGGGCCCAGGGTGATACACAGGTGG
AGAGCAGCAGCATGCCCATGCTGCCGGCGAAGGAGGCGAGG
TACTTGCCGGAGCCGGTGGACGAGGACGACACAGTGAGCGT
GTGCACCCGTCAGCGCCCGTCTCTGAACGGCTCTTTTCGTG
GATGCAGTATTCACCCTCTTCGCCGGCGGCATGTCCGTCCT
CACCGGAACCGAGCCCCGTACTTGGGCATACGAGAACAACG
GCGGGTGCTAAGCGTCAAGGCGGGCAGCGCCCAGATCTGGA
CCTGGATGAAACATGGCGCCCTCGCCTGCGCCTTCAGGGCG
TTGTGGAATCCAACGCCTATCTCGCCTCGCAGGGCCCCGAG
ACGTACCTGAGCGACATCAACTAGTCTGCCTGATGATTCCG
TCGCTCTGCACGCGGGACATCTGCGAAAAGTCCTCCCAGGA
TACGAGTTGGCCGACGTGCACCCGACATGTACCACTTCAAG
TGGACGCAGGGTAGCTAGGGCACGGAGTAGAGGGCGCGGGT
CGCGACAGCCTCGAGATCCTCTTCACCTTCCTGAAGTGGGC
CTCCCTCATAACATGTCCTGCACAAGGGGTTGTATTTACGT
ATGGTCAATGGCAGCGGAATCGGACATGGAGGAGCCAGCCA
ATGGCCCGAGCTGATACCCACCTCACACCACCAGCTATTTT
CTCCTTGACCAGCGGCCAGGCGTTGAGGGAGTCGAGGAGGT
GAAATGATACCGCTCGGAAACGAGGGAACGCCAGCATCGCG
GTCTCCGCGGCGGCATCAGACAGAAGAGTCCCCGGCTGGGT
GCTTGCCAGCGCAAAGACGACGGCAGCGCCGGGATGGGCGT
GGCACGGCTTGCTACACCGCCAATCCTTTGAAGAGAGAGGA
CACCAAGACAGCCTGGTGTACGCAGTTCCCGACTCTTGCTC
CTTCATCCAGCTCTCGCGCTCCTCGTCGGTAAAGGCAGGGG
CTCGAACCTTGCCGAGGAATCGGCCGCGTGCCTTCAGAATC
GGTTCATAGCAGCTAAAAGGCAACCCAGGGTGACAAACTGC
GAAAAGCGAAGCCATGATCGCCAGCGTCGCGCCGACGAGTG
GCAGCCCATCGTCACGGGTACCTCGGTAATAGCCGTCAAGT
ACTCGCCGAGAGCCGGTACGCCAAGTTCCTCATTGGCAAGC
ACTCGCTTTTCTGGCCCTTGCTGTTGGAACTATTGTGCCGA
TGCACCATCTGCATGGGCATCTGGGAACAGGACCTCCGCGC
TTCAGCTTGGAGAGAGTTAGCATGCCGATATGTGATGACCG
AGTCGATGAAGAGCGGACGACGATGGGCAGCGCAGGGCTCG
ATTAAAAAGGCGTTGGCTGGCTGGCTGTTATTTTGAGGAAG
CATGCGAGAGACAATTATTTCGTAGATGTAGCCCATGTAGC
AGGACGGCCAGCGGACGAGGCTTGGGAGGGAGGCGGGATGG
ATGGCACGTTCCCGAGAAGGCTTCCGAGGTGAACGGCCGGT
ACAAAGCCGGTCGGACTCTACATATTACACCCTGCGTCGCC
CTCCCCTGATCCCTTTATTTCCTCGTCGGCCCAATGTCTGC
GCAACACGCACGCAGAGAAGCCCCGCCGCCTGACGAAGAGA
GCTTCATCCCACAACCCGTGCCTAGGTACGAGTCACTCGCT
ACGGGTCCGGTAGATGCTCACCCCCTCGGGCCGCCAATGGC
TAACGGTCGCATATTGATTACATATGGTACAATTTGTTGGA
GAGGCGCACTTCCTCGCGAGCTGCCATTCGAGTCGCCTTGG
ATCTCTGGAACATGCGCTGGCATTCGGCACAGAAGAAATGA
ACAATCCCGATGTTGCGGAACAGCGAAAAGGCGTCGAGGAT
GCACCTGGCGGTCCCATGTTCACTGCACCCTGCGGCTGTGA
AGTACGTAGCCCGATGACAGCTATGGTGGGTCTCGGAGCAC
TTCAAAATGCCGGACAGCAACGGCGACGACAACGGGCGCGT
CCCATCGCGCGGGCGGTTGGCGGAGGGCCGAAGCTCCAATA
GATCGACCAAGAGCTGGGGTCCTAAAAACTGTTGGCGGTGG
GGCTCGCAAGCAGGGCTTCACCGAGGCCGACCCCGCGGGGG
AGAGTTGGTTCGGAGCAAGACTTTGACTAGCTTTTCGCCGC
GTCAACTTCCCGCGTCGTGTCCTGCCCGCGGCACCATATAT
CAGCAAACGGACCTCCTCGACGTCGTTTTCACGGAGAGGCG
CGTGCCGAGTACCGAACTCCCATCCTCCTCTTCCATACCCA
AGGAGAAGTTCACGTGGTGGCGAGCCACGATGCGAGAGCCC
TGCAAGACAGTCTCCCGAGTCGATAGCGGTCAGGTTTCTGG
TATTGTAGGGTCATATACGTCTACCAAGGGAGACAGGGAAT
CGCAAGAGTCTCTACCTTGCCCGTCTCGCTCTCATTCCCGG
TATATCTTCCGTACAGGAATCCTATCCGCTGGGATCCAGTC
GTGGCGACGTCGACGCCGCGCAGGGAGAGGAGGTACTGCGC
GACATTGTGCTCTGGGACGTCAAGAGCAAAGACGTCCTCCA
CGAGGGCGAGAAGCGCAAGGCCATAACAGTGATTGCCTCGG
CGGGCTCACAGGTGTAGACTCGGCAATGTCATCATCGCTGA
GCAGTCTTTATCAGATGTCTCTTGCAGCCGTGCGACCTGGT
ACAGTCCTGCGCAACGCACTCGAGGGCCTCGAGCGGGACTT
CTCGGGCTTCCTGACCGACTCGTACGCTCATCCCTCACTCG
TCCCCGAAGACGTAGAGAATCATGGTCTCGACGGTGTACTC
TTCCTCTTCCTGCAAGGAATCTGGGCACGTCGACGCTATCT
GTCGAGGGGTTCCGCGTCGTCGAAGTCGTAGTCGGGCAGAA
CACCGGTGAGACCAGAGGGGCCTTGCATGACGGACGGATGG
CAAGACAGAGGGAACAGAAACAGAAAAGCAAGCCAAGGTAC
TGAGTAGTTGGCCTGATTGACTGCTGCTGGACTCGAGGTCC
CACGGTGCGTCCACTGCTTGCGTGCCACCGCGCCTGTAACT
TGCAGCGGGAGCAGGACGAGCTGGGCGAGAATAGCAGGAAG
GGAGCGGGTTAACTACTACCCCACGTCCGATTGCAAGCAAC
TGCAGCACAGACGATGGGTGCTCCGTCGGGGGATGGTGTGC
TACTCGAAAGGCTCGAATCCCCCTCCCCCGCCCCCGATGCG
CGTACCGTTACCGTCGGCTTCCGGCAGCTCGGCGTGTCCCG
AATCAGTGGGCCAAAGAGGGCCTCGCAGCAATGATCAAGGA
GACGACCCGTCCAGGCTCAGCGGGTCCATCTGCTTCCGCAA
CGACGGTGAAGCCGGTGACGCTCTTCTCGGCCGTCTTCTCG
TGCTGGGATTGAGGGGGAGGCGTTGGCAGCTGTTGCTGCGG
GCATATGATTTTATAGTTTTCAACCAGCCGAAGCAAAGTTG
AGCCATGAGCGCCTCTCGGTCAGGGTGGTCCTGCGGTGTGT
AAATTATATGTAATGGGTCGCCCACGTGACCCAACTGCCCC
GTCTGCTCCAGGGCGACGGGCCTGGCCGGCGAGGTGAAGGT
CATGGACGTGAGGAGGGAGACGGCGTTCATGGGATACGCCT
ATAGGAAGCCACAGGGAGCGCCCTCCGAGTTTTGTCATTAT
CATCCTCGCCCCTTCGTACTCTTTCCAGGAGCTTGAAATCC
CAGAGGGCCAGAGTGGTGAGCATGCCAATGGCGTCCGCGAA
CGCCCGCGGCGCCTGCGTCTCCACTGAAGTCACTGCGCGAC
CACGACCCTGCCGACGATGTCGACCAAGTCGCGCGCGCTCT
GTATCTTCAGCTTCTGCGGGCTTAGGCTCTTCGGGCTCTCC
CTGGTTACCCTGAGGAGCCTCCCGCTGGCGCCCAGGTCGCC
GGTGACCTTGACGCCGTGGGCCTTGGCGACCTGGGTGAAGT
CAGGCTCACCCTTGCACCGGCGACGGAATGTGAGATGCTCG
CGAAGCTTTCGGGTGCTGGGCCTGCAGTCTAGAGGAGAAGC
GTTGCCAGAAGGTTGGGGTGCGTTTTGGCTGTTCTGATGCT
TGCGACGAGGATCATCTCTTCTCTTCGAGACAGAGATTGCG
GTAGTAGTGGTCTTTGCCGTCTGCTTGGGAGTTGCAGATGT
CCAAGATCATGGAGGCTATACGAGTTACCGTGACCATTCGA
TTGGGGAGTCTGGACTGGTTCGATGCGGCCCTCGTCACCAT
TACTCGGGCGCCATCTGCCGCCAGACGGACCGCGCCAAGCT
GGCACTGATAAGATCGAAGTCTTGATGCTGCCGAATCTAAA
ACTCTGGGCCCCCGTTTGTGCAGCCCTTGAACGCCGCCACA
CTATGACAGCATCGACTCTTCGGGCGTCCGGCCGCGGCGCC
CTTTTTTTGGCCTGCAACAGCCCGCGCTCGTATGCTTGGTG
GGCACCGTGTCCCTGCGCCGCTTGCGGCACTCGACGCGCAA
GCGGGAACCTCCCGGGTCGACTTCCCGAACTTCTTGGACGT
AACATCTCGGTCCGCGACGCCGGCAAAAAGATGCTGCTCGA
AGCAGCGCCAGCTCCAGGAGCAGCGCGCCACCTTCTTCTCC
GTCGATGATGACCAGACGCACAAGGTTGGTGTAAGAGAGGT
TTCTGCATCGCAAACTCCGTCATTTCTTCATCAGTATCGAG
TAGTTGCTGACAATATAGTCCATATTGCTACTCGTAAGGTC
CGTGTTGATGTCACAGTCGCCAACTCTCTCCACAGACTGGA
TCATCATCTGCAAACGGGTTCCTCGTGAAACCATCGGGAGC
GGCGCCGACGTCGTCATGCACAGCGGGACAAAGTACTTTGG
CAAGTGTTAACTCACGGAAACCCTGGCGTTGGCAGCTGTTG
GTCCAGGCTGGCAAGCCGGTCGATGACTGGATTGCCAACCT
GTCAACCATCCCCCGTTATTCTTCTGTACGCCCTCTCAGCG
CCCCCGCCGTCCACGACCCTCGACCTCGCCCTGCTCCGACC
CCCACCCAGCCGGACATGAGCCTTTTCATCGTCCACTACGG
GTACTTGTACCCTACCCGTACCCGCAACACGGGCATAGTGG
CATCGAGGCTCGAGATGTCGCCATCAGTTCCATTTTCTTTG
CACCGATTTCGACCATTCTACGCTGACTGGTCGCGGTCATG
AACTCGTCTGCCGCCTGCCCCGGCCCGAGGGCGTCGTCGAT
GCCGCCAGCGCCATCAATAGCCGCCTGGGCAAATCAGGCCA
GGCACATGCAACTTGCTCCGCCCGGGACTTGCCATGTTGGT
CTGCCAGGCAGTCTGTACTTCGACCTTTTCCTGTGGGTCCA
TACATGAGGCTCTGGATAGGCCGTGGGGGCTTTTGCCTGCA
TCTGAGGAATGTGGAACCAGCCGCTGATGGCCATGCGGACA
GCGTCTTCCATTTTTAGGAGCACAGGTGTCTCAAGGTAAGG
GCAGAACAGGTCGAGTACGACCCGCACAGGTACGTTTGGCC
GTTGAACTGGGCACCGGGGGCCGGCTTGTATCCGGAAGTGT
CACGGCAAGAACTTCTGCGGCCCGACCTGGGAGACGACGAT
GCGTGGTAGTTGTAGTAGGACATCTTGTACCTGTTTCGCGT
CCTTCTCCTTCTCGGGAGTTCCGTACGCGCCACCTCTCAGC
CACTCGACGCCTACTTCGTACCCCGGCTTGCCCGGCTGAGG
TCTTGGCACGTAGAATTATTCCTTCAGCAGTAAGAGCATGG
TCGGCCGAAAGTCCCTTGGCCGTCAGGTACATGCTAAGCTT
GTGAAGGCCTCGTTGTTTCTCTCTCTCGCGACATGACCACT
GCCAGGTCTCGAATTCTGAGCAAGGTGGCTCCAGAGTCACA
ACTGGTCTTCTTTTACCAAACCCACACGGAGCCAGACGCAT
CCCAGTGGAACAAGGGCGTTCTGGACTCCTTCCTCATCGAG
TCAAGGCTGGCGTCTCGAAACCCTCGGCCAGCCGGTGGCCT
AGCAACAAACTTCGTCAGATCCGGCCCGTCCCATCGAACAG
CGTATGTACCTATGTATGTACGTCTCCAGCCGGCCCCCAAT
CTGGAGCCATGGATTATGAACAATTCCGGGCCTCGAGCGAA
CCCAGGCGCCTCCTCAACCCCGACCGGCGCAGCCATCAATC
CGGTGAGCGCAGGCCGAAGTCGGGCGTCTTTTGACAACCGC
AGACTGGATGTCATAGTTGTCCGCCTTCGAAACCCGGCGAA
CTCGGACTCCACTTGAGGTTCAGGCTCGTTTGCAGGTGTCA
ATTGCGTGCAACGATATTGGCTGCCTGGTGAAGGAGGTTCC
AGCCTGCAGCCTGCCCTGCTCTTTGCGCCAGACGCCGATGG
CCCTGAGGCCGTCGATGAGTCCGAGGGTCGCCGCATCGTCA
AGGCGTTGGAAATAGGTGGTCAACGGATGACGGATGAGACT
CAGCGTAGCGGAGAAGGTGTCGGTGAGTTGAAGACGCCGCT
GACAAATCATCACGGAAGGTCTTGGTCCAAGTTACCCCCCT
ATGAAGTTTCGCAAGATCAGCGTGGCGGGAACGGTCTGGCT
ATTGTACCCGCCTGTGCGTGCGCAAGCGTGGTTATTCGGGC
ATGATGAGGCGGACACTCGACGGTTGAGACTGGATGTGACG
TTTTCCTCCGTCACCGTCGTCACCGCCGCACCCGCACCCGC
GCGGACGGCGAGGGGCTGGTCGACCGAGGAGAGGAGATCTT
GCATGGCTCAATTCGGCAGTCGCGAGATCTGCCTCTGGGCA
CTGTTCGGTTGTAGAATGAGCGGCAGACGGGCTTGTAGCCC
AGGCCCCGACAAAAGTGATGCCCGAGTAGATGAACAGCGAC
AGTTGGAGGCCGTGTCGCAGCACGTTGACAAGCGGTTTCAT
GAAGAACTACGTCATGCTGGCGGCAGTCTTCGGTGCCGGCT
CACTGGGCTGAGCCGGGGTGCTGGCTTACACGGGATGTAAT
GCCGTCTCGCGAGATGCCAGCCAGCACATGTCAAGAGACGC
GTGAGCCACGATACGTGATGCTCCCCAGAACCAGAACCCAC
CTCCGTGAACGCTCGCAATTCAACAAGGTTCTGCCTACTTT
GTCCATCTGGACGTCCCGTGCCGGCCCCGTATTCTGCACGC
GGACTGCAGCGCTGTGTTAGCTCGCACGATGCGTGGCCCCT
CAGTTACGCATCCTTGGCATCCAAGTTGATTCCCAGTCCTG
TCCACTGTGGTCTCGACTCTCGATCCGGCCGGTGGAGGCGA
GGCAAACGGAGTGAGTGATTCGGAGGGGAACCTTGTCCTTT
GAGGACCGCGACTGGGGTGGCGAGGAGCACATACCTACAAG
ATGCCGGCACCGCATCTTTTCTGCTTCTTCGCCTGTCAAAG
ACTGGGAGCTTCTGTCAAACCTTCACCTTCATCAACCTCCA
AATCCCGCTGCCAAAAATATCTTGATCGCCGCCGCTAACAT
TGCACGAGGGGCAAAGGCAACCTCAGGGGGCAGGCGGAAGC
CCTCGAGAGCGCCATTGCTGCCACCGGCCTGGGGGCGGCCG
GACATATCCTCCATGTACAGCGAGGCGTCGGCGGCAGACCC
CTTCGGCGCCGTGATGGGATCGAGGAGTGGCTTAGTGGACG
TCCGCCACCGACCTCCTCGGCTCCTCGACGGCCGACCTGGC
AAAATATGGCCAGCCTGGTTCGACATTTGAAAGGTGCCACT
CACTTTGGCTGCTTCGGCCACAGGGTTCTTGACGGGAGCGG
GGGGATGCGGGCCTGGTCAACCCAGTCCTCGGGCTTGGTGT
AAGGGCAAGTTTTGTCCTTGCCATGCACCTTTGGAGTAGTC
CACCAAGCTGCCCTTCATGGCGTTCCCGCCCCTGATGGCCG
ATCCGGATCTTCCGCGTCTTCGGTGGTGTTGAACATGCGTA
CTGGCCTTCTGCGGCCCTGTCTACTAAAACAGCTGGGGGCC
CTGGTCCTCGCGCGGGAGGGCCTGCGAGGTGAAGAGGGTGA
GGCCTATACATCTCCAGGTTCTTCATTGGTATCCTGGGGGC
CTCGCTCTCGCCCTTGACCTCAAAGTTGATGATTTCGTCCA
TCAGCGACACCAGGCTCTCGCATCCGCGCGGCAAGGGTGAG
CTCCACGTTGTGCGCCGTGGCAAGGTGCCGCTTGAACACGT
TGGTGAGACATGCAGCGGCGCGCATGTACGGATATGTACTC
TACGCGTGTCGCACGCTTGGCCTCGACTTTTCGCGCCTCAG
CTCGCCGTCTTCAGCCTCAACACCATGTACTTCTTCGACCG
AAGCCCGGAGCACGTGGAGGCATGGGTGTACCTGGGACAAG
TACCCCGGTCATGTTCGTGACCTTGCTCTCCATTGCCATTC
GCTGCTAGCCATGAGGTTATCTGTTGGCATGAGCTCAGTCA
CGACAGTCGCGGACGAACTGCTCAATGATTTCGGGAGCTCA
ACGACGCAACACCGTCGACGCGTTGCTTCCGCACACGAGCC
TCGTAGAAGCGTTGACTTTGCGGAGGTGCGAGTGGAAGGAG
CACGCCGGGGGCTGTGGCGGCCGGGGCACCGGCACCGCCCG
AACTACTAGAACTCATGCGCCGTGGGATCGAGGCCTTGCTA
CGTCCATGCTTCGCGGCGGCCAGCCCCGGTCAGGAAGACGC
CAAGTGCAGCAGCAAGAGGGCATGGTCGAGTGGGCTAGCCA
CGTCTGTTCCTTGATTTTGGCCACCATCCTTTGCAACATCA
CTGAGCACATGGATCAAGTACCTTATGTAGCTGAAATCTAG
GAGGGCAGTCACCCAATGGACGAATGTATGCTCACCAGCCC
CGCAGCCCAGCCCGCGCTGACGGGACGTCTCCAGACCTGCT
AGGCACATCAGCCAGGCTTCCGAGCCCAACTTTGCGCAGAG
GGCGCCAAAGGAGAAGAGGGCGTCGGTGTTGGTGGACTACG
TCAGCGTCCGCTGAATCTCTCGATCTGCGCTTGTACCCTCG
GGCGCCCCCCCCAGCCCACTCCGCACTCCCCGGCGCGTCGG
GTCCGTGCCACCGCTCACGGCTTCTCCGCCTGCCTGGGCAA
TCATCAACGACCTGCAGAAGCAGCTCGCCCGCCGCATGGAT
GTAATATGAGCATGAGGACGCGGCCCCGGGTGAGGGAGGTG
AGTCCAGGCCGTGGAGGAGACTGATCCGGCTCTTGCACCTG
CGGTCAAGTATCCCGCCATCCTGGATCCCAAGGACCTGCAC
CGAGACCGACTGCCCGATATCAAGGCTCGTCTCAACACGCT
GCATCGTTACCCTGCTTCAACCCTGAGCTCCCTGTGGGCCT
TATTCCCAAGACATCACTCCCTCGATTGGAGACGCACCATA
ACAGGCGGCGCACCCCGCGACCCCGAGTAGGTGTCAGCCGA
TGATCCGTCGCCCTGTGTGACATCCGGCACCAATGGAATAA
CGATTTCTACGAGTACAGTACATGGGGCAGTTGTACTCCCG
CCTTGCAGTTGCTCGCTGTTCCTACTGTTCCTCCCATTCCT
GAGACCAAGGACGACGGAACCAAGATCATGACCGGCAAGTA
ATGCCGAATAGGAGGGTGAACGGTATCCGAGGACGCCACGA
GCTGGCGTTGGCCGAGGCAGCCCGGAGGGCCACCAGCGGCA
CCTAAGGTACCTAGCCACGGCGTCTGTTTCAGACCCCGGGC
CCGTCCTCGCAGTTGTCGGGCCACTGCTGGGCGTCGATGCC
GGTGCTGATGCCCCCCAGGTCACGAGAACTCAGATCGAGAA
GTCCTCCGTCACATTGTCGTCTCTTGACCGCTTCAGGCCCT
AATCGCCCAACCCAAGTCCTCCCAGGCTTGCCAGGCCATCC
GCCCGCGAGGGCGCCGAGGTCCAGCAGGACGGGCAGAGCGT
TAGGCGTCGTCCGCCTGAAACCACATCGCACGTGACAACAT
TCTGCGCGACGCCTACAATGCGACCTGAGCCCCTGATCTCA
CTCATTCCGCAGCGTCGAAACTTGTCCCGATGGGCTTCACA
GTTGGATGGCAAGGCATGACCACCGCGAGGGCCTGACAGGA
ATCCAAACGAAGTGGGTATACTACACTAGCAATAGCTTGTA
AAGCGCTGTTAGCGGGGTTCCTTCTCAGGCCACGTTGCCCT
AGGCCGCGATGCCTGGGATGCCAGTGATTGACCCGGCTTTC
CCCGTCGTGTCGCGGCAGTACTTCTCCACGCTCGAGCGCCT
GAGGTGAGCAGCACGGCCCGCATCGACGGATGAGGATGCAA
GCCGCACGTATCCCCGGCGGCGGCCCTTGGGGTCAACGCCA
GCTGGCCATCGCTCGACGAACCCCGATGACGAAGCCGGTCG
CATGGCAATGCCCTTCGAGGCTCCAGCGTGGCAAGCACGTC
AGGACGTCCTGGGGGCTCAGCTCGACCCAGCTGCCCTTCTC
GGCTCTGGCCGATCGAGAGGCGCTTCAGCTCCGCGTTCGTT
TGCCACACACAACTTTGAAGCCATTGGCAAGGAAGCAGTCT
AAGGTCTGGGGCGTCGCCTACCGCATCATGCCGGAGCGCGT
TGCCGCCGCTGCTGGTACTGCGGATGCTGACCTCGGATGTT
CCGTGGGCAAGGTCAAGGAGCCGCCGCAGCATGAGTCGGAG
GACGTACTCCTGGTGGTTGGCCTCCTTGCCGCCGTGGAAGG
GAGTTCTTGCTGCGAGTGAGCTATCTGGAAATTTATAACGA
AAACTGTTCAAGGAACTTGGCACTGTCGGCGCGATCGATGC
CCCTTGCGGGCATCTCGCTGCTCATCACGGTCGTCGTACTT
GAAAGGACTACAGCATCTCGCGCGCCTTCTCGACTCTCCAG
GAGCTGCTGGACGAGTACACCAAGACGAAGACGACTTTCGA
TTCTGGCGGCGGCTGCGATGCCGGAGCCTCGTCTGGCGTCT
CGCGGGTGTCCAAGGTAGGTCGGCGGCGGCTGCGGAGAGGC
GCTGATGATAGGTAGGGGAGCCAGCCAGTGCCCGAGTGCTC
TTGCGACGCCGCCGGGCCTGCACACGCGCGGGAGCGGCTTC
AACATGACCTGGATCCAAAACTCCTTGCCGTCGGGGTCCCA
GATGATGAACCGAGCGGCGACGGCGTCTGAGCCGGGTCGGT
TGATGCACCGTAGTGGCGATCTCGAGCTACTCACAACTCGT
TGCTTGGAACTCACATCAAGCTGTTCTTCATCGTGTCCGTC
GCTGAGAAACCCCCCCCTTGCAAGTGCGAGCAGACGTATGT
GGGCACCTTGCTGAAGGTGACGGTGGTGGTGTTGGCCAGGG
TTGACCCTCAACGAGGTCATCTACCGAGGCAGCGTCGTGCG
CTCTTGGTGACAGAGATGCGCTAAAACGTCGATGCAGTGAT
CGGACCTGGAGCATCTTCACCGAACCCTGGACCGCTGGAAA
TTTGGAGGAAGCGTCGAACGCCCAGCCGGGATCTCCTCTGC
CAGATGGGTCGGCCAACCAACGGATGTCGCCATGTTAGACT
CTGGTTGATGGCCCACGGCTCTGGCTCCGGCGCCGCCACCC
AAGCCCATCTTCTGGCCGGGCTCCGGCGTCGCGTGCAGCGG
GGTCATTCCGCGAATCGAGTCCAGAGACAGCATCCCGCGCA
ACCTGGGAGATCAGCCGCGACCGCAACGTCCACCTCATCTG
GATGTGCGGAGGGCGGAGTTCCTGTACCCCCATGGCGACAA
CCGGAGACTTGCACGACAGACAAGTCTACATACGGCGATGG
CTCGTCGAGCTCATTCCGCGCCCCGGGATCGTCTGCGTCCT
CAAAGGGGTTGCATGTAAGACACTACATGTCTTGGATAGCT
CCCGAGTTTCCTCGTTTCTTCCCCCGCTTATATCCCACAAC
ACGCCGCCTACTGCAATTCTCATGCGCGTGCCCTCGCTCTG
CAGAGTTTCGCGCCACCGTGCAGAATCCGACTCGAGATTAG
GCTGGTCCCGTGGAACAGAGCTGTTCAGGCCCGCATAAGCT
CAGCTGCTCGCGTTCGGGAGCCGCGAGAAGAAGGACGCGCT
GCAGCGGCTCACCACAGACGCGAAAGGCGCAGACAAGGACG
GCCCCCACAGCCCCAGACGGCGCAACGGTCGTGTCTCGTGG
GTTGATTGCCAGGTGAGTGACGAGGATAACACTCTGAGAAG
TGAGCGTACGGGAAGTCTCGCTGGAACGTCGACACCACCTC
ATGTGGCAGGAACGCAAGCACACGGCCAGGGCCTTTCGTCC
CACATCCACCCGCAATTATTCACCCGCAATTTGGACGTTTA
CTGCTCGGCCTGGCCGCAGACGCCGACGAGGCAGCAGGCGA
AGGGCCTCGGGCGCCCAGATCCTCCGGACGGACGGCTTCAG
ATCGCCCAGCGTGTTGACCACGTTCTCCGCGATCTGGACGC
ACAGGACAATCGTACACGTACGCATGGGCCGGGCAGAGAAG
GCTGACAATGAAGTGGTTGACGTTAAAGAGCTCTGATATCC
AAGTTGCGCAGGGGGATGAGCTGTCGGAGAGCAGGTTGCAG
GTTGCTCGCCGCCCGTGCTGCTGTGCTGGGCGTGAACTCGC
CCTCGTGTATCGTGATGTTGCCGGCTGGCAGGTCAAGTTTC
AGCATCGTCAGCGGTAGATTCTACAACCGGCGGGAGTTCCT
CACCGTCCACACCCACTATGCCCGAGAGGCCACTGCACAGG
CGGCACCAAGTATGTTGATGCCTCATTTGTAGGTAGATGTC
TGCTCCGACTGCATCCGAAGCATGTCCTCGACTCTGGCGAT
ATACGGTCGGCATCCCCAGACGACTCTTCCAGCCCGGCATA
CAAATTCCACTATACGATAGCTCATCGAAGTGCACTATGAT
AACAACGCCATCACCAACTCCAGCGCCACGCCAGAGGTGTT
GAGCGACGAGTAAAGGATGTCGGTGCTATGTCCAGATGCCC
ACAGGCTCGGTCGCAACTCCCCGACAGATAGGACTGGAGCA
TCGGACTATGATTAAGATTACCGGCGTATAGGGAGTCGACG
ATGCGCTTGTGCCTGGGAAACCCCTCTGCCGCCTTGGTCAA
GCCCACGCCAGCAACCTGAACCTCAAGACCGACAAGTTCCC
CCGCCCTTGCGGGAAAAAAGCTCGTGGATATCGGACACAGT
CGTCTCGAGGAGGTAGGGGTCGAGGCAGTCGAGGAGGCCGT
TAATTACTTCATGCAGGTGTCGGAGTGAGGTGACGGATTGA
GCACGACTTGCCAAGAAGTACACGGACAACGGAGCTGCCGC
CCAGGCTGTTCATGGGGTCTCCCCGATAGTCCGTGTGGTTC
TACGGCTGGGGCTGCGTCGCCAAGAACACGTACCTGCTGCT
GGACGTGATGGCGATCATGGCCTGGATGTCCTCGAGTCTGC
CCTCGATGTCCAGGTGAAGGCGATCGCTGTCCAACCCGGCC
CTCTTCGGCCTGGACGGTGGCCGCCGGATCTTTCAAGTCAG
TGGACCAGTCGCGTATGGGACACGTCAACTGGGCAATGCCT
GACGAGGCTTGGGAGGGAGGCGGGATGGCTGTTCTGGTGGC
TCGCTGTGCGTCAAGGTCGGCCTGCAGCTGCATGAGGTCGA
CTGCACACGTCGTGCGCCATCATCCACACGGGTGAGTGATC
ACGACGGTGTGGTTAAGAAGCGCAGGTGGCGGCGCGTTCTC
TACCTGTGGCTCGAGACGGACGACGAGGAGTGTTGGGTGCC
GTCGCGGCCCTCGCGCTCCTCGACGAGCGGCGCCAGCCCGC
TTCCACAAAGAACTCTTGTACAAAGTCGACGAATCTCCGGA
TCCACCTGCTCTGGAACAGGCTGGGCGCCACCCTCGCCAAC
ACCGACCATGGCAACTACGCCATCATCTTGCGCCTGTCAGC
TGTGGACGGTGATGTAGTGACCCGGCTGGGCAGCGAGGAAG
TCATTGCCTAGGGTGAGTGGCGGCAAGTGAATGATTGAATG
CCCACAGAACGGGCAGCCGACCTGGTCGCCTCTGTGTACGC
ACTGCGGTGTGGTGTGGTGTCGCGTTTGGAAAAGTTGAGCG
ACCCCCATCCTCTCATGCAGCCACCAGCACTGCAAACCTCC
GCAGGCTAAGCCCAGTCATGCTGCGTGGTCGGACTTCACTC
CCATTGTTCGTCCTGGCCGCCGAATTCTGCGTCGCCCGAGG
GTTTGGCAGATGAAGGAGGGCATGGTCTGAGTGTAGAACTG
CCATCTGAGCATGAGTTTAACGTCGTGAGACACGACGTGGG
ACCCCCCGCACTACCTCTGGCTGTCGTCATCAACACGCCAC
CTACCTTGTTTGGCCGTGGTCTCTGCCAGGTCTCGGTTGAG
CGGTAACTCCAGTACTCGTACGGAGTAGACGCGCGCAGGGG
CACCTACGAGTACCTACCTACCTAAGGTATGCAGGCCATGC
CCCCCAGCACCTGTGGCCAGCTGGCCCAGCCCTCCACAGCG
CACTCCGCGCGCGAAGCTCTCGTGTGCCCCGCCAAAGCTGC
CCCAATGGCGTAGTTGAGGTCATCGTTCTGGGAAGATGCGA
TGAATGCAACGGCAGCTCTTCCACCCGTCTCCCCTCTAAAC
GCAGCCGGGGTTGGTGAAGACGCAAGACGCAAGAACATGTA
TTGTCGGGGGACCTGAGCTGCCAGGCTGATTCACGCGCCAC
GGCCCAAGGGGCCTTGGCAACGCGGACGTCCGGCGACGGAT
ATCGGTTAGTCACATCGCCACGGCTATTGGGATAAGGGGCT
CACTGATCAATTGGCTCCGGCAAAGACCGTGAAGCTGTGCC
CAAACAGTCTTCCCGCTACCCGTAGGGGCTCCGACAAATAC
TGGGCTGAGCCTTGGTTAGACAACAGCGCTACACACACTTT
ATGGCCCTCGTCAGAGCCCCCTACATCCACTCGAAGCCGGA
GCCAGTCAGTCAATTAATGACGGACTGCGCGAATGGTGCGG
GATAGGGGCGTCCCTTGCGTCGCCGTCGCCCCTAGCCAGGT
GCCGAGCCGCCGACCCGCATCTGCACGAATCGACAGAGTCG
TGTCTATACGTAAGTTGGCGCCCTCGGGATACATTCCCACC
ACCAGCTCCCCATACAAAAACATCGTGAGGGCCAACAACAG
GACGCTCTGCGACGACCTCACCGGGCCTGGGATCCAACCAT
GGTGCAGGTTCTTGGTCTGGCGGGGAAGCTTGCGATCGCGC
GTAGTGGTTGTGCAGCAGCGCCTGGTGGCGCGTCGCGTAGG
TCTCGTCGGCGACTTGGTGTCGCCAGCCACGGTATCGTAGG
GCAAAAGGAGTCCCGCCGCACCGTGCTTCGAGTGGTCGAGG
CAGGGCGAGGGCAAGGACCCCTCCAGCTTCCTCAGCGACAT
AGGGACGTTGTTGGAAAAAGCACACGACCTATTGCCCTTCC
GTGCTTGCCGTGGAATTTGGCAGATCGAACATCGCCGCAGC
CACCGAGCAACCAGCCGAGGCGCGTGGACGACTCGCATGTA
TTTTGATCGAGGACGCCCCGCCAGTCGCTACCCGAACGCAG
ACCTTAGGTCACATCAACAACACGGCCGGCGTGGCTCGTCT
GGCTCGATGGCCGAGGGAGGCGTCGAGGAGAAGATCCTAGA
CCCAGGATGCCGCCAAGGCGCTCTACCAGGCCACCGTCGTG
TCCCAGATGGCCATGACCCTCCATGCCCCGCCCGCCGAGTT
GCAGCCACGCGCCGCCTGTACCTCCACCGCCTCAACACCAC
GCGTAAGTGCTCCTGGGAAGCTGAAGTGGCGTCTAGTGGCG
ACATAATATGCGTCCTGTACCCGCACTCGGAGTCGGCACGC
AATCGTCCGCGCGACCGCAACTCTGTTGCCATCGATCAGAT
CCAAGTGCCCTCATCGCGAACTCCACGTTTCTAGCCTCGCC
GCGCTCCTAGACTGGGGAAGCGGTTGGCGGTAGCCACCAGC
GTTCTAGTTCGTTGATTGTGCTGGTCGATTCGATGGACAAT
TACGAGGCCGAAGGCAAGATCCTGCCCAACAACTACTTCCG
CACGGATGGCACTGGGCTTTCTTACCCGGCATCCGACGGGC
AGAAGCTTGATCGGCGAGCTCGGTACGCTGTTTGAACTTGC
AAAGTAGATGCTGTTTTTCGCCATCGGAGAATCATAGAGTA
AGGCACCGTGTCGTGGAGGGCGACGCAGACTCGAGCCGAAG
ATCGAGTCCCTCACATGGCGCGAGCGGAGAAGAGAGAATGA
GTTGTGAAGCTCCAAGTGTTCTCAATGTCCTCGCCGTCTTG
TCCGAATCTCCTGTTGATGGCCAGCGCCGCCGACTTTGAGG
GAAAGAACCTCACATGGGGACTCAAGTAGTGGCAGAGGGTT
TTACTCCGTACCTACGTAGACGTGTGTCGAGCCTTGCCTAC
GCTCGTCGCAGCCGCCGACGCCCGCCGTCGAAAAGCCCGCG
TGGATATATCTGCGCTCAAACGCGCGGCTACGCGTGGTGGC
TCATCAGCCTACGACCACAGCACCCATTCCAACAACTCCCC
CGACAAGCGACACGAGAAGCCGGAGCGCAAGGTCAAGTCGC
CATCGGCGGCGGAAGAGCAGCCTGATGAACCCCGTCGGCTC
GGAGGACGACGGGAGGGTGACGACTGATATAACAACGAGAA
TTGAGGCAGCACTGGCGGTTCTTGATCGGGGTTACAGCCAT
CTTGGTGTATCCTCGGATGACGTAGAGGACGCTGGAGCATC
GGGGCACGTAGCGGTCGACGCTCTTGAGGGGGATGAGGGCC
TCTGATGGAAATATGGATGACATTGCCGAGGATGTTCTCGG
TACTTGCGCGCGGCCTTTTTCGTGCCCATCAGCCGGCCCGG
GTCCCCGGCAGCCCCGAGTTCGACCTCCCCGACCCGTGCAG
GAAGATGGACACGACGGAGGCGCGGCCGGTGAGGAGGGGCG
GCGCCTGGGGCTTCCAGGAGCCATGGAGGCATGGTGAAGAG
CTCGTGTAGTCGCTGTCCGACTCACTGACGTAGTCGTCCAT
TGGACAAGGCCAAGTTCGAGCTGGAACAGGCGCAGCGAGAT
CACATGCCACCCGAGTGTGACCCAACGGCGTGTTGGCCACT
GGCCAAGGACTCGGATGTGCCCTCCAACGCCAACAACGAGC
TTTGACGACTTCTCGTGGGGCGACACTCGTAAGACGGCCGG
TGCTTGCCCCAGCGCGCCTTCTTCTGCGGGTATTCCCTGAT
GAAACACCCAAGGACATGAACGTCCTCCTGCACTTGCTGCT
GTCGACCGAGGAGAGGAGATCTTCGGTCAGGTCCGGCGCGA
ATAGACCGGGCTTGTAGCACCGCTAAATGCACATGACATGT
TCGGCCATTGCGGCCATCAGCTTGCTGCGTTCTTCTAGCGG
GGGAGTCGAATGGGGGGTTTCCTTTGTATTTGAGCACGAGG
TACCGCGCCAGCACGCGGGCCCCGTCGCGGCCGTCCTCGAC
CGGGTACGAAGTACGAAGTACCTAAGGTAAGGTAGGTACGA
ATCCAGAACTTCTTGACATTCCAGCTGAGCACAAGCGCCGC
TGCCGCCGACGCGGTGGTGGCTGCCTTCATCATCCTCTGCC
TGGGGTCCAGCCTGCCGTTCCTGGCTGGGTGCCTGGCGCCT
GTTTCGGGAAATGAAGGTTACGGCTTGCCATGCATGCTGCC
TATTTTTGCGGAAATGGCGCCGCAAAGCCCCGGGGGACCCA
AGGTGGTCAATTCTCTTTTTCTCGAGCCTTACTCGATCAGG
TTCGATTGGTGCGCTGTCAGCGCTACCCAGGCCCTCCGCCA
TCACGAGTTGCCGGGGAGGACATGTCGCTGACTCCCATGCA
TCGTCCGGCGTCCCCCGCCACTCAAGAGCCAGGACAGGGAC
TTTTTTCTCGTGCCATTGTGCTGATACCACGGCAGCTCCCC
AGACGAGGAGGCTGACGGTGCAACAGATTCACAGCTGCGGC
AGCCCAGGTCCCTCCACAGCCGTGGCTGCAGGGACCGAGCC
TATCATTTTACGTCAACCTACGACTCGTCCCGGGCCCGCAA
TGCTCCGTTGTATAACCTGTCTACCAAAAACAAACCCCAAT
CATCAGAGCGTGGGTTCGGACTGGCAACGACCACGGCTCCA
GGCTGTGGACAAAGGCGAGGCTGTAGCCCGTAGGCGTGCGT
AGCATCCCGCCGGTGCGCGTCGGCATGTCCCTCGCAGAGGA
AGAGCTGCAACTTCAGCTAACGATATCCCAAGCAATGAGCT
TGTATCTCAGCACTGGCCGGCGCTGGCGGGTCGCTTACATA
GGGAGTTGACCTACGAGATGCCGTCGTTTGACAATCGCAAC
CCACATACTATCCCAACTCCCCTGACATTACTCAGAGCGAG
CATCCTCCGAACATACAAGCCGCGAACGCCCGGCGTGCGGC
ACAACGCGCAGAATGAGCAGCAATGCAACGAAACGACATGA
GCCAGAGGCAAAACGCAAGGCATCGTCGCGGGACACGCGAG
GTTCCTAGCTGCTCGTAGACCCGCATCAGGACGTCGTCGAG
GTAGAACATGGCGAGGAGAGCGAGGAGAAGAGTGGTCGTCG
TCTTGTGCATGCTCACGGCACCCCTGTCGAGGCAAGGAACC
ATGATATCTAGTTCGCTGAACACGTCGTCTTCTACATCCCG
TCCTGAGTATTCCTCAGGTACCTGCTGCGGCACCGCTACGG
CAGACACCCCGCCGACCGAGCCTTACTGCAACAGCTGCTAC
TGGGGGACGGGCCATAGAGGCCATTCGCGTTTAAGCGAGCA
GGCCCAGTCAAACTCCACGGCGCATCGCTAACAAGCACTCT
TGGCTTCTGTACGAGCTGTGCGGGCATCAATGGCACATCTG
GGCTGCTGGGGCCCGCCATGCCGACGAAAAGAGGTCTCGAG
CCTCACGCCCCATGCGTCCACCTTGGCGTCGAAGCTCTCCG
GCGAAGAGATGAATGGAGGGCGTTTGGCGTTTGTTGGTGCT
CAGAGAATAATATCAGAAAGCTTTTGTCACCTAGGTAGCCC
TGGACTCAACTCAATGTGAGCAGAGGGAATGCGCAAGCCAC
CCGTTTAGGACTTGGACGCTCTGGGGTAGCATCCGGCTGGC
ATGGAGTCTGGCTCCAGCTGCGGCAGCAGGAAGCCCGACCC
TCAGAGACTCTAGGAAGTTTCTCACTGCGGCGGCTGCATCT
GGAGGAGGCCGAGGATAATGCTGCGAATGGAAGCTCCGGAG
CGGCGATGGTGCGGACGATGCCCCAGCCGTTGGAGAGGGAC
GTGCCCAAAGGCTTCAATTGCCTCCGTCTTCTGTCGAATGG
CTCGACTGACGGCGGCGCAACCCCCGGTTGCTCCTCAAGAT
TACTGGGCCTACTACCTGCCCAACATGGGGCCCGGCGTCCG
GACGTCACAAACCCGCCGTTCTTTTGCATATCCATCAGAGC
GGTGTCTGGCTGGAAGAAGGCAAGCAGAGCCCAGGAGCGGT
TTGGTCTATCCCTCTCGGCCCCTACCAAAACTTCCAGGAGT
ATCCATTCACTGCTGTGGTTCATGCTCCCCTCTTGTGCTAC
TGGGGAGATGATGGGGTCGACGGGGCTGCTCGAGCTGTCGG
CCACCGAGCCAAGCTCAAGTCGGGAGTCCGTGACATGGTGG
TCGCGGGTGTTCTCGTCGCGCCACGGCCACGACGTCAGGGG
ACCGTCCTCTGCTTCGGCGACTCGCTGACGTCGGGCTACCA
CCCCGAGGACGCAAAGGTCACGAACCTGGAGTTCCCCGATG
GGGGACTTGAGGGAACAATTCCCGAGGCGGGCTTGAGGGCT
GAGGTGGTGTACGGGTACTTCGTAACATACTGTACGGAGTA
GCGAGGCATGGCAGGTAGGACACTATCCCGTGCCGGAGGCC
AGCCGCGACCGCGACCGTGACGGCTACAGTCGCCAACGCAC
TTCTTGCTATTGAAGGAGTGCTTAGATAATTATCAGCTGGC
ACGGCTGGTTGATCGATTGTCGCGAGACTAAAACAGCAAGC
ACAGGCAGCCGCTGCTACCACTCTGCAGCAGCAGCTCGGTC
CGGGTGCTGGTCGTTGGTTGCCCTCTGTAGGAACACCGACG
GACGGCGGACCAGAAGACGGCGCGCAGGGCGAGGCGCGTCC
GATGGATGATGCTGCGTGCTCCCTTCGGCCGCGGCGCCCAT
TCGTTTCTTAATAGACACGACATCTCTCCCTGAACCGACGC
ACTAGTCTAGACATGGGAGGCACATACCCTTGAGGAACTTT
TCGGACTGGCATCTGGGCAACTCAGTCTCACAATGAAGAGG
ATCAAGATGTACCCCGCCGGCGCCAAGAACGCCCCCGTCAC
AGACTGGACCGCGAGGGAGACAGGGCGCGCGCAGGTTGTTC
CCATGACGAGCGCCGGGTAACGACGAAGCCGTAGCCGACCA
GCGCTCGGTGCGCCGGCCTGCGTCTGCATTGCCATGGGGAG
GCATGTTGGCCATTCGTCCGCACCTCGGCGGTCGTTTCCCG
TTGCCCAACGCCAGAGTAAACAGATTCTACAACAGCGTTTG
ACCGCCCTGCGCTACTGCTTCACCCACTTCGGCGGCCGTCT
GCGTTCCCGCGGGCACCAAGCTGCCCTTCATGGCGTTCCCG
CGAGGAGCTCACGAGCTCAGCCCAGCTGGGCAGAGCTGGGC
CATCGTCTCGCTGACAGCCACTTTTTTCCTCCGCTTCATTG
GGAGCTCTTGCAGACTTCGTCGCTGGCCGCCTCGGTCCACG
ACTTGGTTGGTGCCCTGCAGCGTACATAGACCTGCCTTTAT
GTGTGGTGTTCCCATTCGTCCCAAACCAGGACGATTGATAT
TTCACTCGTCTTGCGAATAGCTGCAGACAAGGTTCATCGTG
GCTCCGCTCTGCACCCAGTCCTTGGCCGAGTCCTCACCCTT
GAGGGGAGGCGGAGGAGCGTCGGGAGCGTGAGGGTCGAGAC
TCCGTCATGAGTCTCATGGCCTTCTTTCCCTTGATGCCGTC
CCAGGCAAAGTCGAGCCGTTCACGAGCTCAGGCTGTGCCCC
CCAGAGACACTACCCCCAGGCGCATGCCGCTGACCTGCCCT
GACACGGAGCTTGCAAGATTCCACAACAACCGCCAGTCGCC
ATGGAATGTGCCTGGTCCGTCTCGGCACGCGCCGTTAGGGC
AGCAGAATCTGCCACTCAGTCTGGTGCCAAGTATCGGAGGG
CCACACGGAGCCAGACGCATCGGCGCAGGGACCTGCCGAAT
GCCTCCCGCCTCAAACTGTGCCAGCAAGGTACAAAACTCCC
GATGGGGAACGCGCTGTGGACGAGGGCGAGGGCGTCGTCGT
CTCTTGCCACGCTCGCGAAACGCTTCGGCGGTGCGGTTCTT
CCTACCTCCGCGCCGCGACGCTCGACCGCGCGTGGGAGGTG
ACGTCGAGACGCCGCTGAATCCCACCGGCGAGGCGCGGGAC
AAGCGAGGAGCCAAAGATGGCTCCAATTCCGGCCCCGGCAC
GCAAGCGACTCATACTGGTCCTCAACAAGGTCGATCTGATC
GAGACCCTGGAGAAGTTTTGCGAAACTCTGGAGCAAGACCT
TTGTTCGGCTTCGTCGCATGCAGGTCCGCCGCCAGCGTCCG
TGCGGCACCTACTTCCTGGCCAAGACGCTCAACACCACGCT
TCCTGCCGCACCGGGATGAACTTGAACTCTGCGCTGAGGGC
GACAGGGAGCGTGTTCGTGTCGACGACGACGGTCGACATCA
ATTGGGCGAGACGCAGAAATCCAGCGAACGATTCAAATCCT
AGGATTTTCGATGCACAGAACGCAAGGGAAATTTCTCGTGT
TCTCTAGTTAAGATATTGTTCTCGGCCTGTGAGTCCACAAC
GTTTAGCTCTCGCATGGCCCCTTGCAGCGAGGCTCGGCGCT
ACCATCTATGGCACGGGCGGCACCATTGCGGGATCCGCGGC
CTCGGGGCCTACAAGCACTGCGACCACCAACGGCCGTGCGG
CACCAGGCCCAGCGCATCGGCGGCATCGGGTGCTGCAGGCC
TCTGGCCGCTGCGCTTGGTGCGGATGAGGTAGACGCGCAGG
AAACGCATCCTCTCGATCTTCGTGAGAGACTGGATGCTGGT
AGTGGCAGCAGATGAAGAAGCGCCAGGCTGCTCAGGCCAGC
GCCTGTCGTACATCTGATGACTTGGAGCTCAGTTTGCGGCC
CTCCTCCCAGCCGCAGCTGTCGTCCTCGGTGGGCTCGCCCA
AGAGTATTGCACTCTGGAGGCAGTCGCATCTCTAGACAATA
ACGTGCCCAGCAGCTTTCGTCGGGCAGGTACCTATGCGTTT
CCAGCCCTGGCTGGACGTTGCCGCCTCCAGACATGAGCAAG
TCAGTCGCTTGCCCAGTTTTCGAGTCCTCGAAGCCCCAATT
CGACAAACTACGACAACCGACGTGCATCAGCAACCAGGGAA
ATGCCGTGTTGCTCGAGCTGCTGAGCCCAAAATTCAACGTC
CAACCATCCCCCGCGCGCGACCTGTCCCCAAGTCCACCAGC
TCGCCCTACCACGTTCAGGGCGCAGATTGCGGCTTTCACGC
CCATCTGGCGACGACTCGAGCAGCGTGGATCGCGACGGACG
TCCACATCCGCGTCCTACGACCACTGCCCAAGGAAGGGTCA
AAGGGTGGCAAGGATGAGTTCCCTCAGAAACAGGGCACCAA
TACGACGACACTGGTGATGGCCTGTACGGTCTTCACTCGTA
GCTGGCTGGCACCTTGGATGCAGCAGCCTCCTGTCACCCGT
CCGTGACGGTGCGCCGCCATCGTCGTCTCATCACAGACGAT
AACGCCCAACCGCCGCTGCTCACGGCCGAATTCACTGCCCA
GTGCGGCGCGGTGCTTGATTCGACCGGAATCTCTTGGACAA
AAGCGACCCTGGAGTTTAGTCCGGTACGGAGTACTTCGTCC
CCGGACAGCCAGCTCGCCGACGACAACCCCGAGCATCCTCG
GGCGGGGGCCGGTGGATGGGCAGCGGGGGGGACGTGGGAGA
CACCACCCAGGCACAGCCGCCGCATCCGTCCCAGTCCCCCG
GCCGGCTGGGCCTGGGGCCCCCGTAGCGAGGATAGAGCCTT
AGTCAGTGCTTTGAACGAGACCCTGGTGGGGACGCTGCAGG
GTCCGAAAACGTGGCCTGGGCATGACGTTAGACAACAGGGC
ACGTCGACAAGACGAGGAGGCGTCGAGCCTGCAGGCGAGTC
CAAATGGCGTCGAAGGGCTGCGGTATGAGGTCGGGGCGGCT
CCTCGGGGCGGGAATCGTGGCTGCCAGGTGGGTGCTTCAAG
TTCTACCCGGACCATCTCGTCGCGCTGCCGCCCGCCGCTAG
GAAGATGGAGACGGCACCAGCTGGGTAGGAGCCAGAGCGGG
GCAATGTACTTGAGCAGGAACTCCAGATCGGCCTCTTCAAA
AGCGATGCCGTCTGGGCCTCCGTGACCTGATTCGTGAAGAA
CGATCAGAAGCAGTTAGGCGCCGCCATCGCCGCGGCATCAC
GCTCTTGTTGACGGCTTCGTCGCCTCCCTTGCTCGCCGCTT
GGCGACGATATGGCATAATACGGCGGTACGCATTGTCATCT
CATCCTCGTAGTCGCTGTCGCTGCCGGATTCCGTCTCGCCG
GACGCGGCTCGATGTGATGTCGCCATGAGCGATTATCCTCC
CGAACCCAAGCGCCCGCGCGCCCGTCGCAGCCCCGACAACA
AAGCATATGCTTTGTCTGGTCGTTTGCTCGGGTTCCTGGCC
CCGCCGAGCCACTTGCCAAACGTCTTGAGGTCGGGCTTTAG
GTCGAGTGGACCAGGCTGGACGGCTCCGGCCTGGTCGCCCT
AGCGCAGGAGCCTGGCTGGGCGCTCTTTCAGCTGCAAATGG
GAAGGGGTCTCGGAACTGGGCTCGACGGCTTCGACCACGCC
GGTCTCGGTCCCAAAGCTGCCCAGCAAGCGCACCCACCTTC
TGGGGCTGCTGCTCCCTGGTCAGGAGACCTCGCTGGAGCTT
AGCGGCGTGCACTGCGAGGGCCGGTAGCAGGGCGGGGCGCG
TGTACTATAGCCGCTGGACTCCCGGATAGGAGGGATGTCAG
TAGTGGCGCTTCCTGATGAGCGGCACCAGATGTAGGTGGCG
CGCTTCGCCACCGCCATCCGCCAGATCCAGAACCTCCGCGC
GGCGTTAGAATCGCGTCCTCCCAAGATTCGGACAGTTCAGG
ACGAGCTGAGCCAGCTGGAGCAGGAGATGGAACAGAAGCAG
TTTTGACAGCTGGTGTTGTGCGATGCGAACCGGTCGATGAG
CCGAGTAGTACTTCGTACTTCGTACTTCGGGGTTGAATCAG
CTGACCTTCTCAAAAGTTGTCTCCTGGTAAAAGAGAACATA
CTCGTCTTCGCCCCCGCTGTCGCAGTTTTCTCCGCCTTCGA
GTCGAAGTCGGCCGTCTGTGCAAAGGCAGAGGCGGCCATGG
TCTGGCCAGGCCGTCCTTCTCGTCCGGGTGGCTCTCCCCGC
CACCTCAGCCCGGCCCTGTGCTCCCTCTCTCTATATCAAGG
CTGCCGATGCAACGTCGAGGCATCGATGAATGAATCGTTCG
GAGGCCAGCTCGACGGAAATCGGGATTTCAGCAAGCTCCTC
ACCGGGTCAGGTGGAAGATGCGAACAAGGCTGTCAAGCCTG
GTCCCAGGTGCAGGCTAGGACGCTAGGTACTTCGTAGGGCC
CTCGATACGGCAAACCTCGACAAGCAAACCTCGATGTCGCT
GGTGCTACATCGGGCTAATGCGCGTTCTGCTGCAGGTGTTG
TCCTCTTCCCGCCGTCGCTGCTCGCATCTCCAAGGTAAGGT
GCGAGACGCTGCTGCTTTGCCCCCGGCTGGTGCAGTTTGTG
GCGGCACGTACGAGAAGGGGCTCCCAGACTCGAGGCCGGCG
GGGGGGGGCGGAGTACGAGTCAAGGCTCCCAGATACATACA
TTTTGCACAGCGTCGAGTGGCGTCTCGTTAGGCTTCCTCCA
TTCGCGGTCCTCAAAGGGGTCGGCCTTTCGGCGGCCTGGAG
GACAACGCGCGCACAGGAAGCTTGTGTCTCCACGCTACAAG
GGTGTTGAGACCCCAACGGTCGCAGGGACAGGGACACAGAG
CTCGCATTGTTCGCATCCCACTGCACCAGTTCAACCGCTAC
TCGTGAATGGGCATAGGGTGCATCACTAGTACACACCGCTC
CAGTATGTCAGCCGAGGTAGCGGCAAGTTTGAGGGCGACAA
CTCCTCGACCGCCCCCGCCCCGGCGCCCAGGGGTCCATGCT
TCTACCAATGCATCGAAAAGCACACGAGCCGGCGGCTTTTA
CGCCGCGCGCGCCGTCGAGGCCGGCTTCGACGTGATTGAGA
ACACACACGTGGCCCGGGATCAGAGGCCGACCAAGCAACAA
CCAGCGCGCCATGGACCAGTCCATCATTCGCATCTCCAAGG
CAGGACGGCCGACCTGAAGACGCTCTTCTCGAAACAAGCCC
GAGTGTGGCAACGGCTCTTTCGTGACTCTAAACATTACTTC
GCTTCGTTGATCGAGGCAGCCTGTCGTTTATCTTTCTCCCG
GCCGAGCCAGCGGCTGGCCGCTAGAAATGAAGACACAAATG
CTGCCTTCTCCGACATGGAGCCGAGCCCCGTATCGGTCGAG
TCTTCTCGAGCCGTCCCGCTCCACCATCCACCGACGTCCCC
TGCGCGCGTTTCGGGAGAGGCAAAAGGGCGGCGGCGGCGAC
ACAGGGATACCCTCCGGCGGCGTCTCGTCGCCGAATCCGCC
CGTGAACTTGCCTTCGTTGTCCTCTCGTGCTTTCCGCGGGG
GCAGAGCCAACACCGAAACGCCTTCATCGTGCCAGTCGGTT
GGCAAGGGCGGCATTCGGGGCACCATCGTGGACATGCAGGC
GAGTTGAGATCGGTGCCGAGCACACTGTTGCTACTAGAGGA
GTGCAATGGGCTTGTCAGCGCCGTTGCGCATGTATACTGTA
CTGGTTGTAGTCATATTACTCGTAGTCGCGCTGCGTAGCCT
CGTTGATGTTTCCGGCGCCGCCCCGGCCATGTGAGACCTCG
TTCTTTTGCCGACTAGTTATCGCTTTCGCTTAGGCTTGGCC
GGAGGATGCCCCTCCCCGAACCGAACTAACCGGGGAATTTT
ACAATAATGAACCGCAGCCACCGCAGTAGTTGCACAACGAC
CTGGCGGCGTGGCTCAGGGGCCAATGACCGTACGTGAGCTA
GAAGGACCGCCGGCGGTTGTCCCCCCTGAAGCCCAGACTGT
TCAAATGCCAGGCAACATGACAGCATGCAGACTGACACACG
GGCTGCAGCACGGAACATGGCAGGGATCCGCGCAGTGGCAA
CGAGCTTGTGCCTGTCTTGTCGCATGCATTCTTGTTGACTA
CCGTTTCTCGCCGTTCCTTTCTATTACTTTAGGCTGCACCG
TCGGCGGGCGGCCTGTCGTGCGACGGCAGGACGGGTGTCAG
CTGATGTTGCTGCTGAGCAGCCGAGAGCGGTGTTGCGGTGG
GAAGATGTCGCGTGCCCTGTCGTATTCGCCGTACCTCTTCT
CGACTCACAGCCCGCAAAGACACACGAGGGCGGTCGCGAAA
CGCTATGGGAAATCGTCAAGCGGCGACCCCATTCCTCTTCC
GAAAATCGTACCTGGGTGAACGTACGTTGGAGGCTTGCAGC
AGGCAAGGCCCTTCGGTGTTCTTGTAAAGCAGGAAGCTGTC
AAGAGAGGGAGCCCTCTGGGCTGTACATGATCCACCAATCT
TTCATCGTCTTCGTCGAATACCAAGCACTTGCCGCGCCTCG
CGTCTGCTTGGCCGTCTTGTCAATCAGGCCCTTCTCGAAGG
GATGTGTTTGAGATGATGGTCAGGATGGCGCCGAGGATGTA
CAGTCTTTCATAAGAAGAGGCACCTTAACATCGGGCTTACC
AACGGCATGCTCGCGTACCACGAGCCCATCGAGGCCACGCG
ACAGCCATAACCGCCCAGGACTCTCCAAACTCGCCCGACGC
GGCGTAGGAGCAGGCGGAGACGATGGCGGCAATCTGCCAGC
GCTCCTGCCGTTTGGCATTGCACTGCGCCCTACGCGCGCGC
AGCGACAGTGACGGCGGTGCCCCGCTGGATGAAATCATTGT
GGGAACATTGCGCCGTTGATCGACTTCGTGCGAGAAGACGT
GCACGGCTCGGCTGGCTCGGCTGCGGCCTGGCGCCCCCGGG
CTCTTTGCCCAATGCATGAGCGAGAAGCTGCCCCGCAAGGA
TTGACATGTCATGCATGGGCCCAGGGTGTGCGAGGCGTGTG
CTTCTTGTGCGGGTCGGCGGCCTTGGGCGTCCCCGGCGGGC
AGCGGCTTCTGTGCCTCAAGCGGTAAGAGGAACTGTCCAGG
TCCGCCATGGTCAAAGACCCCGAGATCATGGGCTTGTGCGG
CCAAGAAACCCACGAGGCTGCCGCGCGCCTGTTATTATTTG
AGCGTAGCCACGGTGTAGGGCGCTGTAAGCCAACACGGCGG
GGCGGGTTTGGGAGGTATGGCCCAATGGCCTTTGCCAGACC
GTAGGCAGCTTCCCCCAGTTCACCCCCCTCGTCTTCACCGC
CCGCCAAGCCGCGCCGCGGGCGGAACAGGCGCGGCAGCGAC
AAAGCACAGCGCATAAACGTCGTTTGAGGCGCCGAGTCTGT
GGCGGTTGTTTCCGCCAGGGCCCGGCCAATCAGGCGCCGCT
CTCCCTGATTCTTCGCTGTTCGCGCCGCCCCTGGACAGCGT
CGCGAATGCCGCGGATCAAGCAAGGGAAGTGGTCCATCAGA
TCATGGCAACGAGCGGGGGGCCTGTGCTCAGCCGGCCCAGG
ATCAGCCACAGTCGGAGTGACCATTGCAATGAAGCTACCCT
CTCATCGTCAGTCGGTCGGTCGGTCGGCCAGTGGCCCAGTC
GATGTCGATGTCGATGCCGACGTCATCGTCGCCCCCCGCAC
AGGTTCCATTCCACATCACACACCAGTCACCACCTCACTAG
GTGTATAGAAACCAAGGCCCCTAATTACATATCCAACGAAC
CGTTTCTTCACAAACGAAGTCGTCGCGATATTGCACGCCGC
CTTCTACGACTATGGATGCTCCCCAAAGACCTCCGACGCCA
GGAGGGATGCCTACAGTGAACAGGAACGAGCCCTGGGGCTT
CGCATGTGCCCAGCAATTGTCATGAATCAGGACAAGACTTT
GACTTCATTGAACTCGGATTCGCTGGCGGGCGCCAAAGCGA
GTAGGTGGTCAGTTCGGCGACGACCCTCTCTTGTGGCATTT
TCCACTCGCCGCTCATGGTGCGGAAGGCGTCCTGCGCCGAC
AAAGTCATCATCGGCCGTAACAGGGCCCGAGGTTGCCTCGG
GCAGCCTGGAGCTGGGACGCCGTGGCTGCCTTGCGGACGGT
GCCTCGCATTGCCCTCCACTCACTCCCATCCCATCCTCACA
ACGAGTAGACGCCGTTGGATCCTGAGCGGTGCGCCGGCGAC
CGTGGAGATTTGGCGGGTGACAGGTCGGCTGCTGTTAGTGC
GATCTTCTGGGACTTCCTGACCAAGAACCTCGACGGCGCCG
GCTGCCTATTCGCTGCGAGGCGGTCCCTTCGTGTCCCCCTT
GGGGTCGCTGGCCCCGGGGTCCTCGGAGATCAGATGGGATG
TTTTAGGTGGCAGGGGAGGACTGGCGATTTGGCATGGCGCA
GGTCCCGCAGGCGAATCAGGCCCTCGATGCCGAAGCGCGGC
TCGAACCCTGCCTTCCGTGGCGAGTCGGACAGCAGTCGTTG
ACCCTCAGCTTGTTGGTGTTCCCTGGTCCGATTTGACGGGA
CGGCTGTTGCCCAAAGACAGCAAACTACGGCCCATTATGAA
CGACGGTGATGTTGTCACGTCGACTGTCCGGCGCAACCCGT
CCCGCCCCCGACCCCGTTCTCCTGCACCGGCGCCACTGCCA
GGACAGCTCGACATCTCGTCCTCCTCAACGCTCCGTCTCCC
CGGGGACGAGCCCGCAGAAACTGCCGACTTGGTACGGGTAG
CTTGCCAGCAGCACAACCTCCAACAGCCGCCGCAGTCTTGC
GCCTACGAGATCCTCGGCGACGGCGCCGCCGGCCAGGTCGA
TGCTCGCGATGCCTGGGAGACGGATTCCGTCGGGCGGAGTA
TACTCGAGCATGGCATGCCTCGTAAGGCAGGGCAGTTTTCC
GCAGAGGGACATTGCAGGGTCCGTCTTGGCAGTCCTTGGTG
AGCAGCTCGACGGCAGACGGCCTCTCCTTGGGGTCCCGACA
AAGCCCGCCGCCGCCGCCGACGACGCCGACGCGAGGCCGCC
ATGAGTTTAACGTCGTGAGACACGACGTGGGTGTGGAAGTT
TCCCTCTCGTCCGCTTCTCCCCACCCGAGCTCTCCTCTTCT
CCGAACAACGCCCAACGCAACGTCAACCCTCACCACCCACA
TTGTATGCAGACGGCGTGTGCGAGTCAAATCGTCGTGGCAC
TCCAGCCTGCTCGCTCTGCTCTCTCCGCCGCCTCGATTTCG
CAAGGCCCCTAATTACATATCCAACGAACATGCATGCCAAA
CTCTGCTGGGCCCTGGCCGTCAGCTGCGGGCTCCGACCTCG
CTCGCAACACTGGTGATGGGCCGTACGGGGCTGTGGAGGGC
CAGAGCGTGGAGTTTGTTTGCCTTTTGTGAAAGAGAGTACG
GGCGTACCTGCGCGTCATGTCGAGGATCTCGTCGTAGTCGG
GCTATGCGGCTACCTTAGGACCCCGAGGACCCCTCGATCAG
CAGCTAAGCGATCTCCAGGTCGAGGAAGGTAACCTCCCTGC
TGATGCGCATGTTGGTGGCTCAGGACGTACCCTCTTCTTGG
CCCTGGGAATGCCTGAGGCTCTGATCCCCGTTCAGCTGCTG
CGTCGGGCGTTGGCGTCGGACGTCGCAGCCGGCGGTGGCGG
TGTACGTTGTGTTGGAGTCTCGGCGGTTCTGGCTCGCTGAT
CATATGGAGCGCTTACGGGGCTGGCTGGTCTCGCGGCTCTG
GTGACCCAACGGCGTGTTGGCCACTCCGTCGCCGTCGCTGC
TGGCGGCATCCAGATCGGAACCAAACTGGGCAAAGGCAGCG
CGCAGCCGCCGCCGCCTTTACCACCGGGGCCGGCGCAGGAT
TTGGCCAGACCCTGGGGTGGCTTGTGGGGATGGGCATACCA
GCAGCGGCGCCGTGTAGTTGCTGACGCGCGCCCAGGCGTCT
CGAATGTTAGCAGGGTCCATCGGCAGCCAGCTAGCCGTCTC
CGAGGTCGCTAGCAATATGTCAGCGCGAGGTGAAGCAGAAA
TGCTTCGTAGACGCGCTGGACAGAATACAGGGGCAAGAGCG
TCGTCGGTGGACATGATGGGCGCGTCGAGGAGAACCAGCCA
GTTCACGTAGCGGCGCCGAGCAGGACCGCCGACGATGTCTT
TACTGCCTTTACTGCCTTTCCCTCTCCTGCTGGCTCTCACG
ATCTCAAACTGCTCGTCCGTCTGGCAAACGAGCACGCGGTG
GTGCGGCACGGGGCACCGAGCTGCAGGGATCCAGGAGCACC
CAGCCTGGATGGAGCCGTGGCAAGACCGTGGCGAGCGTGGG
TCAACCGGCTCCCTCCTTGACTGGCTGGGCGGCTCCCTCGA
CTGATGGTTGCTTCTGGTTGCAATATGCCGTAGACCGCAGC
AACGAGCCCAACGTGAGTGACGGCGGCCCCGTGGACCGTGA
GCGTGTCGAGCGTGCGGCCGCCGACCTCGATCCACATGTCC
ACAGACAACAGACGGATGGACGTCGCCGGCGAGGCCGAGGG
CCCGCCTCGAATGATTTTGACGGCTGGCCTGCGCTCACCGC
TGGGCTTCCTCGAGTCGTGGCGGAGTGCGAGAGATGTCGTC
CCAACCTTTATTTCATATTTCAACCTCGCCCTCTTCAGCAT
ACGGTCGGTCGAGATGGATGCCTCCTTGTAGCAGGATTTAT
CTGCTAATGCGCATCGCAGACCATGTGGATGCTCCGCCCAT
TGTTGGAAAAGCCCGTGACCCCAAGGAGAGCCGGGAGCTGG
CCAGAAGATGGTCGCGACTCCGCGACAAGGAAGCGCCTCAT
AGCAGCACTACCTTGCCCGCCTACCTTTAGCCTACTCCATC
GCCACGCAGTACTATACCACCAGCCCGAGAAGATGGCCAAG
CGGGCAACGCCCCGGCGGTGCGATCGCGCGCTGCCATGCTG
CCAGCAACCACCACTTATAACCAACCCTTCCCGCAACTTCA
GGCATCCGGTGCGTCGACGCCTCGAGCCGCAGCGTCCAGTC
CGTCGACCCAACGCGACGGACGGTGATATGACACCAGCACC
TATGAGTGTCCCTTTGAGATCCTTGGAGACCAGGATGGAGA
CGAAAACGCTCCCGCAGCCGCTCTCGCTCCCACGGCGCCAA
GGCCGATGGGGGTTGGTGGGCTTGAGGAGACATGATCATTG
TTGGCCTTGCCTGCCCCGAGCCACGGGCATTACTCCCATGC
CCTCCCGGGCCACGATCGTGCCAACCGGACTTGTCGTTAAC
GGCCCATGAGCTGACAGGTTCGGGCTGAGGAAGCTCTTCCG
TCACGCGTTGGCCGTCGACGCGTGTGATGGTGAGATATGCC
GACCGGCGCGCTCGATGTCTCAAGCACCTGCTCAAGGCAAA
GGAAATCTTCCACCACAGACCGACCTGATGAGCCTGGTTCA
AAATCGGAGGGGGGGAATTGCGGCTCAGTCAAACGTCGCGA
CCTCCAGCCCCGGCCGGCGACCCGTGAGCGACCGCGGGAGA
GCTTCATATGGGCTACTGAACAACATTCCCGACAATTCCAA
CGAGATGGAGACCGGATAGTCGCAGGTCGCTTGCGTAATAG
GCTGCCATGTTCCTGGGCAACCTGGGCAACTACAAGAGCTT
CCCCTTCCACCATCTGCGGGCAACGGGCAACGGGCATCAGT
AGGAGCTTCCAGCTTCTCGCCCTCGGCCAGCCCGCGCTGCG
GTCGTCGTTTTGCGCCCCGGCCAGTCAGATTAGCGACTCGT
GCAACCAGTGCTGTGCGGTGCAGAGGGATGAAGGCAGACGC
GAAGATGGTCCCAGCGACTACCTTGCCATCCTTCGGGTCGT
TCCCTGCGGTCCTGGATGAGCTGCTCGGCAGCCTCCTTGAG
CTTCGGTCTGCTCCATGCATCGATGCGACGGGCTAGTCCCA
GGCGGGTGGCTCAGCAGCAGCAGGTGCGGCGGTCGTCGCGT
TCCTGCAATAACCAAGTTCTCTCCAACGTGGCCTTCATCAA
AGGCAATTGAGCTTGTTTGTCCCCGACGAACCCACGAGACC
GCAAGCTCCGTGATGAAGTGCTCGGTGATGCTCTTGAGCTT
TCCTCGCGTCGTTTAATGGACTGAGCGCGGTGTCGGATGAC
CTGATGCCCGTCTGCTCAAACCGCAACGACGCCTGGTTGCA
CCCGGTGCCTCACTTGTTGGCCGTGCCCGCCTGCACTGCTC
TCCAAGGTTATAGGGTGAGGCGTGCGCTGCTGCAGGTGCCA
CAGTTGACGCGCAACACCGGCCATCACTAGACAGTGCCTTG
CCGCGGCCGGTCCCCGTGACCACAGCAACTGGAGAGTTGAA
GCCGTGGGTGAGGGACTCTTCCTTGATCTCCTTCAGCTCGA
AGACTGCGCAGCGCCGACCACAGAATCGACTCTGTCTTCAA
CTCAGCGCGAGCGCCGCAACCACAAGGGCTGCATTGGAAAG
TCGGGTGTCTGCAAGGCAAGCCCAGATATTCGCAGATGCGC
GATGGTGAGGCTGGCCATTGCGACGGTCTGTTCCGCGGGCG
ACGATACCTGGCCCGTGCCGCCTGCAGGCGCAGGAACACAT
AAGTGCGTCTCGCGCTGCAACGAGTTCCCTGAGCTGTCCTT
GAGCGACAACGTCATGTTGGCCAACTCGATGAACATCCAGT
GTGGTGCAGGGCGGGGATGACGACCGAGCCCTTTGCGAGCC
AGACTCATAGGCTGGGTCTGCCGAGATTCTCATGCCCTCAC
GATCAGATCGGCAGCAGCAGCGCCCGCGGGCCGCGCGAGAG
GACTCCCAGCCCGTGTTCTACTACCCCCCGTGCAGGCCGCT
CACGCCTTCGGGTCTAAGAGCGGGTTGTGTCGTCCTTGGTG
GGAGCCGCCGTGTGGTGATGCTAACCGCGGGCCAGGCCCTC
CTCGCGCGGCTCGTGGGAATCTGCTGGGGGACTTGTTCGAG
ACCCCGACGCCCGTTTCGTTCACATTCCACTCCACGACCCA
CTGCAGCCTGGCCTGTTGGTCTCGCAAGTGCGCGCCTCGTC
TTTCTCTACCTCCATTGCATCTCCAGAAATTTCAGTGTTGT
AGGCATTTTCACTTTCGAGTCCTTTTCTCTTGGCCGATTTT
GACGTTAGAGCCTGATCTGGCGAGATGTTGGTAGGCCCGGC
CTTCGTGTCCGATGTGCCGGCCGAGCACGAGCAGGGCCAGC
CGTGAGGCGGCATGCCGGGGCAGGGGGACCGGGGGGCAAGG
GCTGGGCTCAGCACGTCATGCGGACCGCTCGTCGAACGTGC
TGACACCCGAGTTCCTGGAGCTCTACGTCCAGACCCAGGCG
TCCCGGGCGGCCGTCTCGCGCTCCTCCTGGAGGTTCATGAC
GCCACTGGGAGCACAGGATGCCGGCCGCAGGACCCTGTCGA
GTCCCTGTTCACATGGTGCACGCAGCGTGCCGGCGGCCTGA
GTGCCTCCGTCGTCTCCATGCGAGGCCATGTGTCCGCGCGT
GTCTGACACGACCCATGACGCGAACAAAAGATCTCGGTCGC
AGGCCTACGGAGTATCTGAGCCGTCTTTGTGCTTGTGACTC
CGCAGCGTCAGGCTCTGAGACGCCCGCCTTCGCGACCGATG
AAAGTCACCGAACGAAAGGGCAACAAGTTTAGCGAGCACAT
GCTTCAAAGTACTCGTATATCTATTGCGACGTCACATGGCC
CAGGCTTGCAGCGGCGCATTCCTCATAAGGGCATCGTGGTG
CCTTGGGACGAAAAAAGAAACCACAGGGCCGGTGGCAGGCT
GGACCACCTACTTGGCAGTGCACGCAGTCTTTTCAGAGTTG
CTGGCTGGACGAGCCTGGAGCGCCCGCTGGCGCCGTGCCAC
CTCGCCAAGTTCCCCCTCTACTTTGGCTTCTGGAAGAAGTA
TCCTCTTCCAAGTGGCGGATCTCGTCCGCCGTCATGCCCTC
GTCCTCGGCACCACGAAGCTCGCCTGGGACTCGGCCCCGCA
CAGCTTCAACACCGATGGATCTCTTCTCGCAAGCGCCGGCC
TTGAAATAGCTGAAGAGAGACGACAATGTGTCATAGACCTC
CTATTGGGGAACTCGTCTCTCTTGGAGATGATGTACCTCCA
TATCCCTAACCCTTGATGGGCGGTTCAGTGTCGGCTAACGA
ACTCGTAGCTACGAGTTGGACATGACTGTGGCGGACCTTGA
GCTCTCCAGGTCGCACAGGTCGCCTCCGAAAACAAGCTTTT
AGCAACAATAGCGGCAAGAGCGGCTATGCGCCCCGGGCTGC
CACCGCCCCGGCGACGAGGCCTTCCTCGAGACGCTGGCCGC
GCCGACCACGCCGGCCAGCGCGAATGGTATCACGACCGCCA
CGTGTCCTTTAATGAAGTTCCCAAGGAGCACCAGTCATCCG
GGCACGCTGGAACTGTATGGCGCACGGTGGGACGATGCAAT
ATGCTCTGCGGCGTCAAAGTCTGCCCCCGTATCGGCAGAGA
GTTTATAAACAACGACGACACGTTTGCTTCAGGCGAGAGAC
CAAGATTGAGCTCGCCGAAGCTCCAATCCCCTCCGTCAACA
ACGAGACGAGGCGAATGCCCCGTGATAAATCCACGCTACGA
TTTCAGCTGCTCGATGCAATCTCGTAGGCCTAGAGCGCCGT
GAGAACGAGGTCCCTGCCAGCCACAAGCGATCCAAAATCTC
CTTGACAACAGGTGCCCTGGCATTGCCCTCGGCTCGCGTGT
GGCCCAAGTCCATCCGCCGGCACCCATACCTGGTTCCGCCC
GAGCTCGAATACGAAATGTTCAACGGCCTGTGGAAGGTTAC
AGTACAAGCAGTGAAGTAAACGTCGAAATTGATCCTTCGTA
AGGTGTGCATCAGAGGGGTGCACCGCAGCAGAGATATAAAA
ATGCATCGGGGCTGAAAGTTCTGCTGGACATGGTCCAGCAC
TTGTTGGCTGGCGTCGTTTTCGCAGCCGTTGAGAGTCACGC
TTCATCGTCTCCAAACACGGCGGATCCGCTGGAGAAGCCGT
CTGCTTGCCGCCCTGCTTGGCCTCCTCGAAGGTGCCTTCGG
TCTTGGCCGCTCACGAAGTACCTTACCTTGGCTGCCTTCTT
GTCTGATGTCTCTGGTATGGCCATTGAAGATGAGTCCAGCA
TTGACAACGGTCGACGGCTCCTGATCGCCAGGGGGCGGGCG
AGGTACACGCGACCTCTTATCCCAGAACAGCCGAAACTCAT
CGTCATCGTCTGTGTTTAGTCCATCCGCGTAGGATTGTGCG
GATTCTGGGCCCAAGCCCAACCTACCATGGCTCGAGGACGC
GTGCACGGGCGAACCTGGCTCCAGCGGCTCGCGTCTTGGCG
AAAAACAAAACACAGTGGTGCCAACAGCGCTTTGGTTGTCC
CCCGCCGACGTCTCCAAGGCCATCGACGCCGCCCTCGCCGC
TGGATTGAAGGCGATCTTGCCTTGTTCCGTCGAAAGGGCAA
TTGGCGCAGCTGTTCATGTGCTGGCGCGCCACCGGCAGCGC
GGCATCTTCTCCCTGGACGGCCTCGTCCGTCAGCCCGGGTC
GTCTTCGGACTCGGAGGAGGCTCTAGGTTGTCATCGTGGTG
GTCCTTGGCCACCTCGAGCACCTCGCCTTTGAGCAGCTCGG
CGATCAATCCGCTGTCGGTACGAGTAGGTAGTTCGACGAGG
CCCGGAGCTCCGCGCCTCGGCCCCCAAGGAGACTCCGAGAC
TACTCGGCACTCCGTAGAAGCCTCTTATTCTCTCCGACGCC
CCCCTGCGCTCCGTACCCAGCCTCGCCCCTTGGCGAAAGGT
GACGACGGTCCTCGTCGGTGCCAGGCAGTTGGGCTTCAGGG
CGCAACGCAACCCGGTTGAGCATCGAGTACTGACAAGACCG
GCATATCTGGAGCCTTAGGACAGGAGCCACAGGACAACATA
GGCTACGAAGGCCTCGTTGACACTGACCTTGTTCAGGCTGA
AGAAGATGGTCGAAAGCAGACCAAGAACAATATCCTGGTGA
GGACGAAGTGGCCGCCCATGCGGGTGTCGGCGCGGACGGCG
CGGATAATCGCTAATTCGAGCTATTCAGCGGCGTTGATCCG
CCGAACCGGCGGTCGACCAGCAAATCTCCGTACATCCATCC
CTTCAAAGGCAGCCCATTTGCATTTTCACATCTTCCTTTTC
GTCTGCGGCACGGGGCTGTACGTCCGCAGCACCTCGTTGCA
ACCGCTCAGGGCCAAGGTGGCAGCGCCGGAGATGACCTGGG
CGTACCAGATGTGAATGTAGCTGATGATACCACGCCCCCGG
GTGTTGTTAAACAGGCTGTTCTTTACGATGCTGAACTGATA
CATCCAGGGCCCTGAAATGGCTCACTGTCCCCCTACAGTAG
ACGCACGAGGCGCCCACCTACTCACTGCCAGTCCGCCAGGG
CAAGACGCCAGAGCCCCTGGCCATGGACACGCAAAAGTATC
TACCGGGTACGAATACGGAGCTTGACCCGAGGCCCCGAGGC
GCGCTGCGCTGCGGGTAGAGCTCCGGCTGGGTGAGGTAGGG
AAAGGCCAAACAAATGAAAGCCCACCCGACTGTCACGGACC
AAGAAGCTAGCCATGATGCACCGCAGATGCACCGTCAACAG
ATCTCCTTCAAGTTGCGGTACGATTGCGCCTGCATCGAGCT
CACGGGCAAGACGGGGTGAACGGGGCAGAGGGATGGATGAG
GGCTTCAGCGCGCACGCGAACCGGCCCTCGGAGCCGCGGCG
CTTTGTTTGTCTCGAGACTACCGATTCATCGTTTTGCTGGA
CGCATCGCCCGAGATACAGGCTCCAGCTCCGGATGCCCAGC
TCATATCCGAGCTCGGTGACCCTAGGCATGGAGCTCAAGTC
TACCTCAAGAACATCGCCGGCCGGCGCCTCGTCGGCCTGCG
CTTTGTGAGTCATTCTTGAGCTCTTCCGACTTGACTTCAAC
TTACTCAAGGTAGCCCACGACCCGAATTTTCTGAGTTGCGG
CAAGCTGCGACGTGCAAGTTCACCCCGAGGGATGAGCTCCC
ACGAACCCATTGTACACGGCCGTCTCCGTCTCCTATCCGCT
TTCGGCTGTTGTCTCTGTGGCGCCGATATTCGTGCCGGAGC
CTGATGAAGACTCTTTCATGCCATGAACAAGTCTTGTTTGT
GACATGACATAGAGGTGGTGCTCGCGCATGACGGGTACTGC
AGGGCGACGGGCCTGGCCGGCGAGGTGAAGGTGAGCGCCGT
GAAGCGGTTGTATGAGGGATCCGGGGCGTTTGCCGGCATCA
AGAAGGGTATACAAACGTGGCGAGTCTCTCGAGGCCTTGGC
AGATCCAGCCCTACAAACGGCTGGCCGGCATCCCGTCCGGA
GACGAGTTTGGCTTCGTGGGCGTCGGGAGCGCCTCGGGCTG
CGGGACCCTGTTGTACGGAGCATCCGAACCTACGAGTAGGT
GTGCAGCACCTCTGTTTTTGCTGGTGCACAGGCGCGGTCGA
CGCACGAGACTCAGGGTTAGCTGCTACATCAGGGGCCGGAG
ACGTCATCGATGACACGAAGCTGGTGGCCAAGTCCATCTTC
ACTTCTTGATGCCGATAAATCGCTCACGCACCTCTTCCGCG
TCGCCGGCGGCGCGTTGCTGCTGTCGAACTCGCTGTTCAAC
GGGGCAAGGCGGGTTGATGACTGGCTTTTGCACGTTCGACC
GTGTTCTTCCACCGATTCTACATGCGCTGTAGCATGGTGCA
CTGAATTGGCCAGTCAAATACGGACGTCGCGCTGCTCGCAG
CCCAACCTGCTGACCCGGTTCGTCAACATGCGGGCGATCAA
CACTGCCCGCCAGTGGCAGGCAGGCGGACCTGCTAATTACC
ATGAGCGGCAACCAGATTGGCAGCATGCAAGCGATGGAACT
TCTCCACACAGCTTCCATGGCTTCAATCAATGAAGGAAGTC
TCCGTGCTAGCAGGGACCTTCCAATCGTGTCCCTCCTTTGG
GCCGCACGCCAATCTCCTTTCCGATGAAGATGAGCGCCACC
CGGAGCGATTTGGGATGGATCTGATTGGAACTTGGTGCATG
TGACGAGTCACGACGGGGGGCAGGGCAGGCCAGACCCCGGA
CTCTCGGCGAGGGTGAAGATCTTGGTGACCTGGCAGAAGCG
TAGTCTGACCTGGCTGTATTCTTACTGTTGAGTCTTGTTCA
CTGGTTGCGGTCAAAGTACGCTTCATCCTGTCGGCGGAGAA
AAGGTCAGGACCAGATCGAACTTCTCGGGTTGGCTCCAGCA
GTCCTTCGAGTCGGCCAGCACCACTGAGCAGATGGACTCCC
CTTCTCAGGTGCCATCACGGCGGATCTGGTCGAGTTCAGAC
GGCTGCTCCCAAGATGTAAGCACTCTGCGAATGATTGTGAG
CATGCCGTCCATGCCCCAGTCGCCCAGCATCTTGACGGCGC
GCCATTCGTGCGCACGTTTTCACCGCCTTTCGCCTCCAGTT
CGTCGGGGCGGGATAGACGTCCTTTTTATAAACGGGCTCAG
TGCGGGACGCTCGCGCGCCCCCAGTTTGTTCTAATCAAGAG
TTGTCGACGGGCTCGACCATCTCGTCGTCGAACAAGACCCA
GTTACCTCTTACATCTGCCTCGTGGTCCATGGCACCGCTGA
GAGACGGTGTGCATGATGTTCTTGAGCTTGTTGATGTAGAC
GCTTCAGCGTCAGACGGCGGCGCCCTTTGTCGCACGCGGCA
CTACGCGGGTCTTGCCACAGCGCATCCGTTCACCTACACCA
CAGTGCTGGTCAGTTCCCAGCAGACCTCTCTCGATGCCACG
CTGTCGGTGACATTGGACTGCAGGATGTGGTTCTTGGAGAG
AGCCCGCGAGGGCACGAGTGCACGAGTCGTCGCTGAAACCG
CCCCGTTGATGCGCCCCCAGCCAAGCGCCCCGCCTACGCGG
ACCCTTGGGGAAAGATCAAGCCGCTCTCTCCCAAACCGCTG
AGCATCATCGCCATTCTCAGCATCATTGCCCGAACCTTCCG
ACGCCCTCCTCAGTCCTGTGCCTGGCCCCAGGCGCTGTCAC
TCACACGAAGGATGCGTGGACAGGCTCACGGAAATTCAGCA
GGTACGAAGTGCAAACTATCCCTTACACTGTCGTAAAGGGT
TTCTTGGTGAGCTTCTGGGGCGCCTCGGCGGCATCTTCGAA
AGTCCTGCCGAGGTGAGATGCTGTTCAGCCCTGCTCCAGCA
TGACCAACATCGTGCGTTTTCCGCCCAGACGAGCCCCGGAT
CGGAGCCACCGCAAGGCATCCCAGTCCCCAGGCCGAAGCGA
CGCCCACGTGACCCAACTGCCCCAACCACCGACGACTGAAG
GCAATCCCCAGCAGCCTCAGCCCCAGTCCCTGAACGAGGAG
CGCACACGCTTCGGCTTCTTCTGTAGCAGTCGTCGGATCGC
CTTCCGCAGCTGGGCTGGATCTCGCGAGTTCAGCCGAGCAG
ACGCCGCAGCTTAGGTATATCATCTCTACATATAACGCCAC
TTGCCGTCGCCCTCCATCGACTCAATCTTGCTGAATGCTCC
TGTTTGTTCACGGCCGCTAACACGGCGTCAGATACACCAGG
AGGGCGTGGATGAGTGAAGACGATAACAGTAGCTTGGAGAA
GGGTGTAGGGCGTGCCGGCGCGCTTGGGCAGGCGCGCGTCG
ACCGGCTGGAGTCGCCGCTGCAGTTTTGGGTGCGACGTCAT
CCTTCAGCTCTGCTTATGTACGCGTACACATGGAGCAAGGC
AGCCCGCGCTCTCCCCGAATCACCGGCGACCGCCTCCCATT
TTTCCAGTCGATCTATTGAGCGGTAGTAGAGAGCTACTCCT
GTTGTAGATTCGCATCGGCACGATGAGCCTGCGAGCATGCA
ACGTGACTGAGTTTCCAGGGCGGTGGCTGTTGCGGTGGCTG
TTGGAGGAGACAGTCAAGGGCGATCTGAGCATGAAGACGGA
CGGGCAAGGCTTTCAGAGGACGAGGGCGAGCTGGTGGAAGA
TGCCTCTCTTCTGCGCGGGACATCTGTTTCCTGAAATCTCA
CGCTTCGGTCGCCAACTCGACAGACTATTCAGACAGTCACA
GATAGCGCAGTGAGGTTATTCCGGTATCGTTGCATGGTCGG
GGCCGAGTGGGCGTTTGGCTCGGGATATGTCTCGCGGGGCT
CGCCTCCCGCTGGCATCTGTCGAGCCCAACCTTGATGTCCT
CCATTCTTTACCGACATCGACTGGGACATCCTCGCCAAGAA
ACTGGCCTGGCCTCGAGGCTCCGGCGGCTGTGATTTGCCCA
CAAGGAAGTCCAGCGCCATGCCTACATGGTCGCTCGCCTGG
GAACATGGCAAAGGCCAAGGCGAAGGAAAAGGCCCTGGAGG
CACTCAATGGATCAAATACACCTTCTCGTTTCGATATGATG
AGCAGCCCAGCCTGTCGATGCTGCCTTGGGCCGGTTGCACG
AGCTTGATTGTCAAGGCCCGCCACGGTGGCTGCGACTACAT
ATCCCGCTTGCCATTGAGCACGACAAGCCGCTGATCGACAC
ACACATACTGCTCCAGAAGACCTTTTCCAATGTCGTGCTCG
CTTGCTCAGCGGCAGCGGTGCCGGCAGGGCCTCGTGGTCTC
TGTCGCCTCACGGCACGCACCGAGGACAGAGTCTCCCATCT
CTGGAGCGCGCCGGCTTCGACTTGGACTGTCCGTCGTGCAC
GGTTCGCTGCAGACGAGATGCCCATCTATATATCCAAACTT
AACACCGAGATCATCAAGGACGGCATGGTCAGCTCCGAGCC
TGGGGTAGGGGCTTCTCCCGCCTTTGGCACGGGCGTCCACT
TCGCAGAACTTCGGCCAGATCCAGTTCGACGTCTGGGACAC
GGGGTGAGTCTGCGGCTCTGCTACAGCCGAGGGTCCAGCAT
TCAGCCCCGTCATCGTCGAGCGCGAGGTGGCCATCCTGGGC
GAGGAGGAGGAGTCGCATATCGAAGAGGAATGTGCCGGGAC
GGCAATCCCATCTCACACAACGAAAATAGAACAAATAAAAA
TGACTTCCGCCAGCTGGTGGCGTATTATGAGGGAGTTGAGA
GCGACGGGGGCAGCCGAGAGCTCTGCTGCTGCTGGAGACGG
GGGTCGCCGAACGGCATGCTCGCGTACCACGAGCCCATCGA
AGGAGCAGAGTTTGTATAAACCCCTGGATGAGATCTTCGAA
GAAGGGTGGACATTGAGTAGCCGCGATGCCCTCTGCTGGGG
ACAGCCCCCCACCGTAGCCTCCTGAGGCCGCCTCCAGACGA
GCGACCTGAGCCCCTGATCTCAGTATTCGGGGTAAGCCTGG
CTACAAGCATCCAGAGGCATCCAGTTCATCGGATTTACGAA
TCTATATGCTCCGTACTAGGCGCCACGGCATCTCTAGACCG
GGTGAGGACGCTGAAGATTGCCCTCATCATGAACTGGACGC
CCTAAAAGCGCAAAGACCGTCCACCAAGAACTGCGCAAGGA
AGATGCTGCAAAACCATGAACGGCGGCAAGAGATTGAGGCC
GTGAGAGTCAGCCTATATGCCCTATCACGTGGCAGTACGCT
CTCCGCAGAAACAAAAGTACCAATCGATATCAACTCTGCAA
CTTTGATCAGCATGGCGAGGCTGTAACTACATAAGGTAGAC
GCTGTCCTGGGCCCAATTTCCTAGCTATCCCTCGACCCAGA
GGCGCCGTGTACTCCGTAGTCGCCATCGGCTCCGGCCATGA
GTCAATACAAGTGTGTAAAACAATCTAGCCACTAGCTTTGT
GAGGGTGTACCCGCGCGGTACCTTCTAGCCGCAAATACGCT
CCGAACCGAAACTGTCCTCGCCCGTCACCGAAGCGGGTGAA
AATGAACCTCACCACTTGAGCCGCAGCCTGAGCCTCGGGAG
AAGTAGGTCTCAGTCGAATGCCCCAGGCTGGCACTTATAGC
GGCCCCAACACCAATGGCAGCCAGTTTTTCATCACCACGGA
TGCCGTACCGACCGCTCACCCCGACGATGCCCAACGACGGG
CCATGAACTTCGACTTCGATCCCGAGCTTGGCTTGTTTATC
AATTCCTCGTACAGAAGAAGCTCGTGTGAACTGGAGTCGAT
CGCCCTTGGCAGTTCGCTTGCGAGCATTCAACTTCTTCAGC
GAGAATGATACGATCTGTGACACGATGGCGGCAGATATGTC
GCACGTATCTGTGTTTTGTACCTCGTACTCCGTGCCTGCCT
TGCCCAGGATCCGGGGATGGCGGAATTAGCTAAAGCAACAC
TGCAGATACAACCTCTTCTCCACCAACGTCATCCTCGCCTC
ATTCATTCACTAACGTTGGACCTCCGCGGCAATCCCGATCC
ACCGACATCGACTGGGACATCCTCGCCAAGAAGCTCATCAC
CATAAAAGGCGCGTCCGGCCCGATGGATCTGGACCCACGGC
GGCTTCGATGGCGCTCAGGACGCCAGCTAGACTAAACACCT
AGCCTTCTGTCGGGCGTAGACTCATTGGACTCTTCAACCGA
TGGGTGGACGGGGGACAGTGCCAGATACACAGTGCGTCGGC
CCGAGAATCGTGCCGCCAGACCGTGCAGGTAAATCGCATGC
TGAATCGTGTGTACGGAGTACGAAGGCCGGCAATCGGTTGA
GTTCTTCTTTTGGATTGTGGCTATCATCAACTCCGAACAGG
GCCGGAGCCTCGTCTGGCGTCTCGTGCGTCTTCTTATCGGT
AAACATCAAAGCGGGCGTGCCTCCATCAGACAGTGGTGGAG
AAGTCCCTGGGCGTAAAGGACCTCCTGGACTTTGACTTTAT
GGTAAGGAGGCAACCGCCGTCAGCCTCGTCCTCTCACGCCC
TCGTACTCGTACGGAGTACTCGTACGTATATACGAGTATAT
ATCCTTGATCTCCTAATCTTCTCGGCCACGGCGGCCCTTAC
CTTTATATCCCGAGCTGCTTCGCGCGGCATCTTTCTCTCAC
GCCACGCACTACTTCTTCGCCGCGGCGTTCCTCGTCTTCTT
GCGGGTGCGGCGGGGAGCGGCCATTATGGGAGCGGACTCGC
GCTTGGGGACAAGGTCGGGGCCGCAGTCGTGGTGGCAGAGG
CAAACGAATTCCAGGGCACTCGAGCGTGCCGACGAAACTCC
CCCTGGCACGTCGACAGAGGCACTTTGCGGTATCCCGTAGG
TCTCCAACTCCCGCTTCTGGCTGTGCTTTGGCGGTCTCTGC
CCCAGCAAACGTGGCCCGATCATGAAGAGCCTGCTGGACAT
GCGCCCCTGGCAACGAGCTACGAACCGCGACCAAACAAAGC
GATCACTGAATCGCCCCAACCGCCTCCACTGCCTGATCGCC
CAGAGGCATTGCGCCGTGAGCTCGATGTCGGAGGTGTCGGT
TGCAGCTTCATGATTTGAGTCTCTGCAAGGCTGACGACTCT
TGCGATGTGCCAATCCACAACATCTGGCGATGTGTACAGAT
AACACCGATTACCCTTGTATCATGCATTCACTGACAATCAT
GCGGCCCAAGCTGTGGAAGCCTAGACGGTTCCAGGATTGCT
GATGCTCGGCTGCCTTGGAGCGCCGTTGCGGCCACTGCCGG
TCTCCCAATCAGCGTTGTTGCTCAATAGCAGACGAAGCGGT
CGCTCGAAAGCCCCATCGGGCTTGTGAATGACTGGAAGCGG
GTGGGTACTTCGTACCTGTACAGTAAGGTAGGCTTTGGTGG
GCCGCCATGGCGTCGAAAAACTCGACGTCTCCCACCGACGC
GAGGCGCTCTCATTCCAGCGCCGCCGGGACGACAAGCCCCG
GTTTCCGGACAAGGAGCTGCCCAGCAGCATTGATGTAGGTC
GCTACGACGGCGGCGGTGGGCGAAACCGCTTGGGCGGGTCT
TACAAAACCTCCCACTACAACCGATTGTAATACGGCAGCTA
ACCCTAGAACTCATAGCCATCAATCGGCGAAGGTTCTCTCA
AACTTGTCGAAGAGAAGCGGCCCCGCGCACTCGCCATCCTC
GTTTATCAGGCTGCCCGTCTCCAGGTACAGATGGTACAGGA
CGCCTATTGCGCAGGTTGATCCGCCCCTGATGCCCTTCCGA
CTAGCGTGCTGGTGAGGGAGCTCTCGCGCAAGTCGGGCGAG
GCATATCTTCGGTTCTCATGCGTATCAGCTCTCGCCGCTTC
AGAGTCTGCCGCGTTGAATTCCATCCCTCTGGCAGATATCT
AATGCGCCGTTGCTGGAGGACATGGAAGAGGAGGAAGAGAT
ATTGGTGGGACTACGGTCGACCAACTTCGTACCAGAGCGCC
GTACTTGCTGCCAACAGCGGCATGAATGCGCGACAGCGACA
GCCAGGACCCGCGTGGCGGGCATGGAGGGGCTCGCCGACAT
ATTCGAAGGCCGTCGCGCTGCTCCAGGCCGAAGAACTTCTC
CGCCGGCGCCCCGACGACGACGACGACGACGGCAGCTCTCG
AGCGGGAGGGCCATCTGGTGCAGCTTGTGGGCGAGCTGGGG
TCAAAGCATGTCGTGTCAATCGCCCTGTCGAGACTCGACGG
GGCGTGGAAAGCACCGTCGTCGACGGTCTGTGCGACCCCCC
ACATTGTGGGATGGGTAAAGCCAGTGAGCAAGCTACACCGC
CCCCACCAACGCCGCTCTATCCACTAACGACATCCCACCTC
ATCGTTGCGACGGAGGGAAGCACCATTGACATTCCCCCGGG
AACAGCCGTGTCCCTCCAGGCATCGGCGCCGAGTACCCTCT
GTCTGACCGGCCTGATATTTCAACTCGCATCAAGCCGTGGG
CGAGATTGGTCTCGACGCAGCTACATAATGCAGCAGACGCC
GAAGGCCATGTACAATATATCATTTCATGTATTTTTCCTTG
ATGGACAAAATCGTCGCCTTCCATCCAGATGATATGGACGT
CCCCCTTTACGCGACACGAACGGATCGACCAACCGCGTCGA
AACGGCATGCTCTCGGTCAACTACCCGCCCATCTACCGCAG
AGTGGATGGGCTACTTCCTGCTCTACGAATCCATGCTCGAC
CGTACTCCGCAGCGGTAAGACATTTCAAGTCGGGCTGCGTT
CGTCTTGTCGACGAGCGAAGCTGCTGGGAGGAGGCGGGCCT
CTCCTTACCAGGGACGGTTTCCCGCGTGCAGACATCGACGT
GCCTGTGGCAATTAGTTCCGCCCCGTCGACTGACGCGTTTC
ACGGGGTATTCAGGGTCGGTCGTACCTTCGGCAATGCGCGC
GGCGAGGCTCGCCTGCAAAACTCGTTTTTCGCCGACTGGAA
TCCAACCTTGCTTCTCGCATCTCAGATCCAGCTGGAAGGAC
GCAGGCTTGTCGTAGTCCTTCCAGCCAAAGCGACGGCCGCC
CGGGAATAACCCCGATAGATCCCGTTGGAGTTGGGGGTGAC
GACGGGCACAGACACACGGACGTCAGGACACACGGACGCAC
GACATTCATGCCCACATTGGCGAGAACGTGTCGCACGGTGC
GGCAAAGCAGTCCTCGGGCACGCAATTATTGATGACCGGGT
CTACAGTACAGGCTACAGTACGGACCCCAGATGACGGCCAG
ATGCAGCATCAGCGAGCCGACGTCGAGGTGAGAGTTGAAGA
GCCATGGTGACGGCGGAGGTCGCGTGTCCTCGGGGGGTGGC
GCGACAAAAAGCTTAGAGTGCCTCCCGTAACCGACGGTAGG
GGGAGAGACCGGTTTCGAAGCTCTTCCAAAACCGTCTGTAG
CCGCCCGGGAACCGGGTCGTCGAGTTGATGACGGACGGGGA
CTGACCATACATGAGGGTGTCTTCCGCACGAAGCATGATGG
GGAGAAGCTGCGGAGGAAGTCCCACGTGCCCAAGGAAGAGA
GAGGCTCGACACATCAGATTCAGTTCGACGACGGTGCAGAA
GCCGGCGCCCTGCGGTGGGACATCCTCGTCGGCGTCCGACT
GGTACGCTTGACGGTCTGGCCCTCCGAGACCAGACGATCGG
CTGCGAGATGGAGAAAGTTGCTGGCGAGCTGCGACTCGCGG
CCGCCATTGGCTGCGGGTGGCCTGTACCGGGAGACCCACCA
AGAAGCTTGTACATTTGGAACAGATTTCCTTGAGTACCGGG
CGTACTTCAACGTGGAGATGCAGAACAGAGATTTCGCGCCA
TTCCAACCGAGTCCCACCAGCCATTCGACACAACGGGGCAG
AGCGAGGAGGACCTCCCCAGCTACAAGGCCAAGAACAAGGA
CTGCTCTCGTCCAGCCTCTTCCAGAAAGCACAGAGAAGCCC
TTGTTGTCATACTCGTGCTTCTCGTGCTCGGCCCTTTGCGT
CAGTGCTTGATTGGTGCTGGCCGAGTGTGTAGTATTTGGAG
CTGGTACATCATTCCACTGTCCTGTGAAACGGACAAAGATG
GGTGTGCTCTCCAATGCTGACCGCCTCCAGGCGAGCACTTC
GGATATCTCCGTTGGCCGGTCCGGCGCCCTGGGTCCTGAGT
TTCGCTTCGCCGACGGAGTGCGAACTGCCGTAAAATCGTGT
GCCAAGAGAAAGAAGGGAAGCTGGTTGCCAGTGGCACGGCA
CAGGGTGCCTGGTGCAGGTACCGGGTCCGAGGCCGGAGGAG
GCACGAGGCCAGCCCGCGTGCGTCCCGCGTCCCGCGTCCCG
AGTGCTGTCCAAAGGGCGATCCCGTGACCGCATTTCAGTCG
CCGCCCGTAGCCTTCATCAACCTCGCTATCCCATCCTTGGG
AGGAGCGGCCCGTCGGAGAGCAACCGCAGCATACTGTTAAG
CCTCGAAGAAGGTGCAGGAACCTGAAGCATATTTCAGCGAC
ACCGTTTGTCTGCGCGGGGGCTTCCTCTTGGAGCTGCGGGG
TCGAGTTCAAGTCCAATGATCAGGTCGTGACCGCCGAGACG
GCACTGGCGACACAAACAATCGGCGTAAGGGTCAGCATGAG
GCACGGCGGCACGCCACTGTCCCACCGGCAGTCGGCACAGA
TCAGAGGACAGCCTCTGTCTCAGAGCCAAACCAATGTTTTG
CTCGACGAGAGCCTCATCCCCAACGCTGCCACCGGCGAGTC
TGTCGGATAAGAGGAGGGGGCGCAAGATCAGATGTCGGCGG
AGGCAATAATACCAGCCATGCTGCTGGCGGCAGTCGATAGC
CGCTCGTGCTCGTCGTCGTACAGCAGGCCCAGGCGGTACAG
TGAGTCCAGGGCCTCTTGTTCCAGGGGCATGAGCCGAGAAC
TGCTTGTGCAACCCGTATGCCGCGCGCCGCCGCACTTTCAG
CGATGGGTGGACTGTGGCGACCGGCTTCCAAGACAAGGCAG
CTCTTCCGCTCCTTTTCCTGCGACCTCAGCGCTGCTTCGAT
ATTGCTCACTCTTGACTAGTCTTCGCCGAGGTTTCCAGGTC
TCCAGCCGCAGCGGATGAGGCCGATGCCGAGCACGATGCAG
ACGGGCGAGGGCGAGGGGCGCCGCGCGGGCCTTACCTGGGC
ACTTGGAGAACACGAGGCGGCGAGCCGACACTCTACTGAGT
AAAGGGAAGGTCAAGAGAGGCACCGGGCGAGCCTACAAAGT
TGACTTCGCTGCAGCAGGAACCACGGCGTTTTTCCAGCAGT
CTTGATCAGGTCCGCAGCCTCCTCTTCCTGTTGCGAGTCGA
GCCAGACCGTGCAGGTAAATCGCATGCGCAAATTGATCTTC
GAGGCCCATGATGACCATGACGGCGCTGAAGCGCAGGTTGC
CGCACGGAATCTGTGGATCTCCTTGGGGTATATCTTATTGT
GACGGGCTCTGCCTCCCTTCCATCACCGTCACCATCACCGT
ACACACACCTTCATCTCTGCCCTGCACGAGAACTATATACT
CTTCCCCAGTGCGGGAGCCGCGGCTGCTATCAGGGGTATCC
CGCTTCCGTCCCATGATTCACGAGCTGGACTTGGAGCATCT
CGACGTGGCACTTGCAGAGGCATCACCATTCGTGTCCCCGT
CGCGATGTCGCCCCAAATCACAGCGCCAACTCACTGCTAAA
AACGTAGGCGTTAGATACATCAAGGTGCAACGCAGGCTCAA
CAGGGATCGAGGTCTGGAGGCGATATTGGTACGTACGATCT
GACCCTCCACCCGCCGTTGGCCAGTGACATTGTGCCGCTTC
CGATGGGCGTCGGCGGCGCGCCTGGATGGCTCTTCTTGAAC
GTACTGTTCGTCCTCGTTAGCACGTTCTTCCGTCTTCCGCC
TTCGACTGGTGCGCATAGCACCTCGCCTCTTAATTTAGCAT
GACATTGCCCGGCAGATGAACAGGTGCCGGCACTGGATGAA
CGTTTTAAGGGCAGGGTTTGCCTTGTATCTCGTCATGGATT
AGCTCAACAGCTGCTTCTCTCACTTCGTTCTGACCGCCACC
ATACGAGTGGACCGGTGAATCAGTGTCGGCGACGGTCCGAG
GCGAGTTCGGCCTCCTGCTTCTCTGCGAGCTGTTCTTTCTT
GAAGGAGTTGCAAATGTTAGCATGATCTGGATGAGGGCGTG
TCATATCTTACTCGCGCCGACTTGCAGCCGCTTTGCTCGGA
ATGTCAAAGGTTAGAATCCACTGTCGGGGAGATACTGGAGA
ACCTCACCGTCTCACTCCCACTCACACGCCCGCGCCTCCCG
GAGGGTACGATCTTTTGGGTCCGGCGTTGGGATACGGATAG
CCGGATTGGACATAATGACGCGCGTGTACTCTACATATGGA
CTCGTTTACTTCTTCTCGGCCGGAGGAGGAGCGCCTCCTGT
GGCTGTCGTACCTACGTGTCCACGGCCTAAAGCAGAGCAAA
ATCTTCATCTCCGCGTCGCGCTGGTTCGACTTCCGCCACCA
AGTACGCGGATACAGCACAGCGAATAAGTGAGATGAAGCAA
CAGTATGCCAAGATCCGCGCCGTCGACAAGGCCAAGAAGCC
CCAGAGTAAAACCCTTTACGCACCAATCTCGTTGGTAACGT
TCCCATACCGGACGAAAAGCCTTCGCGGAAACGAGGTGGTC
CTGAAGCGCGCCCGGAGCCGCAGCCGCAGCCGCAGCCGCAG
CGCTGCTGCGGACCATGAAGCGATGCCTCAACCGGGAGCAG
CGCAAAAATAACCTCCCCGACCTTGACCTGCCCTGCCCAGC
CGCCTCGATCCCGTCGATCTCCAAAATGGGTTTCATGCGCG
ATCTACCGCTACCGCCACGGCAAGCCCATGACCCTGAACGC
ATACGGCTAGCATCATTGTACAATATATGCATCTTGGGACA
TCCAATATCGAGTAGAGTGTCGAGTACCATCAAGAACCCTC
CGACAGGGCCAACCTCCTGACCAACGTGCGCTCCGACATCG
CTTGTCCTTTGCGTCCTCGACGACGGAGAAGGCGCCGTAGA
CGGGGGAACCTTGAACGGGTCCTTTGGTAGGCTTGGCCAGA
TCGGCCCAGAACCGGAGCAGCACGCTGTACGACACCTTGCG
TCATGAAATGACAGGCAAGGCCCTTCGGTGTTCTTGTAAAG
TTTGCTCTGCCAGCCTTCTTCGCCCCTCCCCTGAGACGTGG
GTCGTAAGGATCTACATCATCATCAAACATGTCCAACCTTG
CACCGCGGCCCCGGCCAATGCTAATCCCGCATCTCCTAGTC
TGCTCCAGAATATTGGTGAGCCCGGAGAATCCAGCATCGTT
CGCGCCAAGCAACTCGCCTGCAGCTTCCTCGGCGTTTCCTC
TTCTTCTTCTTCTTCTTCGTCTCCCCGGAATCGGCGTTCCC
CGCCTTCAGCCTGAACAAGTCGGACACAAGCGCACCGCTCG
CCTCCCCACAGCCGAAGCTCCTCGGCGCAGGATTCATACTC
ACCAGCGTTCCGAGTGGATTCCAAGCAATGGATCGTATGCT
CGCCGTCGGCTCGACACGTACCCAAGCCATCCATCCAGGGA
CCATGGGATTGCTGGTGAGCCCTGGGTGTGATGGGGGAGGG
AACCCCTCAGGGGATGGATTCCCAAAAAGCACCCTCACTCG
TCGTGGTGACGGGCAAGGGCCGCTGCTGGGGACTGGAGTGG
GGCGAGGAGCGCGTCATCGTCGTCGCCGCGGCCGCCGCGGA
TCTGTTGGTTCCCGTAGACTCAAACGACGACACAGACGGTC
TCGCAGGCGGAATCACAGAACAGCGGCATGATGATGGGCGA
GGTGGCGTCCTTGAGGATGACGGGAAGCATGACGGCAACCC
AAGCCCCGGGTCAACAGCTTCTTCGTCCCCGCGGCGAATGA
GCGCTGGCCGGAAGCTGTGGCTGAGTTATGCTGGCTAAGCC
GTGTATTCCTCCTTCAACGACCTAAATCGGGCTTCAAGGGG
ATTCTCCCTGACTTGCTCCTCGTAATGCTTTCTCCGCTTTG
TGCAATCTTGCAAATCAACTCTTCCTCGACTCTCACGCAAC
TGGCATGCCGCCCGTGACAACTCTGTCGCGAAGTTGGCGAT
GTATGTCCCATCCCCCTCCTCGCCTAGGCGCACCCCGTCTG
TCCAGGGACCCTCGACTTCACCAAGAGAGGTCCAGCACATG
GCCTCCACTCTAGTCTTGGACATAGTAAAACCAATGCACGA
GACTGCCTGCACGGTCAGTACAGTACAGGTCTCCATGACAA
CCGTGTGACTTGAGGGAGTGCCCGGATGACGCTCCTCTTGG
CCAGGCAAGGACGCGAAAAACTGAGCCGCCTTGATGAACCC
CGACGGCGCCCCAGATCCTGCAGAGAAGCGGCCCTCGCCTC
AGACGGCCCTGAGCCGAAGGCTGGGTATCCCGCCGAGCAGG
TGGGGCCGTCTCACTCGTAACGATGATAGCTGAAGCTTATA
GCCTGAGCGGGCCGCCGCAGCGCCCAAGGCGGTGACGGCGA
GCCATCACTTCTGTTCTTGTCGCCTAGACAGGTAGTAGCGT
CATCCTTGTAGAGTTTGATTCTCGGCGCGCCGCTGTCGATT
CTCACCAGAGCAGCTCGCAACGTGACTTCAAGCAAGTCGTT
TCAGACCCAAACCTCCTCGCCTTCTTCGTCCCACGACACAT
TCTATGGGGAACCAACTACTCCGTATATGTATACGGATGCG
ACGGTTGAGACTGGATGTGACGTGGTTGAGGAACCCCACCA
CAGCCAGGCCTCCAACCTCGCCGGCAGCGCCCTAGGGACTA
ACGTCGACGAGGCCGAGGGACGCGCCGAGGAAGAAGGGGCC
CAAGGACGGACGAAAGATGGCGAATACTGCATAGCAACCCT
GCAGAACCTCCCGCAGACGTCTCCTGGGCAGCCCGGCACCT
TGGCCCACTGTGGGGTCATACCCCCACCAACTGCAGGTCCT
CCAAGCCGTCACTGGCAGTACACAATACGGCTCTGGAACGC
AGGAAGCTCATAAGGGTTGTCGGGTCCGACAATGAAGTAGG
GCGGCTCGCGACGACATTTACGAGCTGCTTTCCCGGTCTCT
AGGCACTCTCCTGCGCCGGACGCAACGGACAGCGTGCAGCA
TGCAGCGGTCGATGAGATCCCGCATGGGCTGGGGCGTCGTG
GGCCGGGGCAGAGTCGGAGTCGTGGTTGGCATTCGAGTTCG
CATTGGCGGCAACATCATGGCCCATGCAAGTACGACGAGGA
GGAATACCGATCGGAAAAGTCCATTGAAGCCTTGAACCACC
GCGGAGGCTGGCAGTGCAGGCAGAGGACGTGATGCGGTCGT
ATGCGTCGTCTTGGGGGGTGCTCCAGGTGCCCTTGGCAAGC
GTGGATTTCGTCGATGATGACCAGACGCACAAGGTTGGTGT
ACCGGCACAGCAGCTGCAGACTGTTCTACATCAGCCATCAA
GCCGTCCCCGTCGTGGAATCCGGGGAAATAAAACGACGCCC
GCGAACCTTTGGGTGGTAGACAGCTGGGAGTTGGGACGCCA
ATGCACATTATGTGAGATAACCGAGCGCTCTGCTGCGCTCT
GCAAAGGCCGGCATCAGGTTCTTGCGCTGCACCTTGTGCTC
GGCGACACGTTCCTGGGTGTCTTGATCTCCGGGCTGGCGCA
TGCGTACTCCGTAGAGAATTCTGGATTCGACTGGGTCGCCA
CACTGGAACAAAGAGAGTTTCTGGTGCGTTCGAGCGGCGAT
TCCGGCGGATACTCTACGGGCCGATGTGGTGGCTGGTCTGG
CAAAGCATCTCGCCTCATGGCGAGCAAGCAAGCTGTCGGCC
TCTGTCAAACCGCCAACCAACCAACCATTGGCACCGGCCCT
CAGACAGGCATCACACTTTGCGCGCCGACGACATTGCCAAT
GAGTGCTATATTAAGAGGGTCATATATTGAGAGGGCTATGT
GACTCCTCGCTCCTCAGGGGCGTACTCAGTTGGGGCACATG
AGATCAGATGTCGGCGGACCCTGCCAGGCAAGAGCGGTCGA
TGCCAATGGCCTGACGTCGACAAGACGAGGAGGCGTCGAGC
CTTCGGATCTGCCGTGCGCGCGGCGCCCCGAGTGCAGGCCG
CACGATCGTTCGAATGCAAACGTCATTGATGATCTAGGCCT
AGCCGGTGGACCTATATGTGCCTCACGGCATTCCTCGGAAT
ACGGCAATTGACTTTTTATACCTTTGCCGATTCGGCAAACA
AGCCGCTGGCGCGAGCCAAGCCCAGAAGAAGAAAAATAAGC
AGTACTTCAACGTGCGGCATCTGGCTGTCTTGACCATGCAG
TTCCGGCTTTGCCTGCCTCCCTCTGACCAGCCGCCCTCGCG
GGGAAGACGGCTCTCGTGGACGCATTGGAGGATGTGTTCTG
GCGGTTACGGGGGCCGGGTGCGATGTCCAGCTCGGGGCGCT
CTTTACAAGTGCGACTCGAGCGACGACAAGCTCGCCGAGAC
TGCAACACCCTCGCTGTCAGCCGTCTTGTTAGATCTGATGG
ACGCGGTCTGCTGGTCGCAGCCGTTACACAGCGTATGTAGG
TCCCGGCGCGGCGGCGGGAGCGTTGGAGCGGGCACGCGAAG
CCATCACGGCGACGATTGAGCTGCTGCGGGGAGGATGCCTC
CGCCGTTTCTTGGGTTCGGGCAACGACTGGTCCTGTGTGTT
GGGCGACGCAGACATGTTGGCGTCAGGTACGATTTCACGAC
CAGCACGCCGGTGAAGGCCTCGTACGTGTCCGCCTCGCCCT
CAGAAGCCAAAGTCGATGTGCAGGATGTGCCCCGCGTCGTC
GGGAGTTCGGTCTGAGGATGCCCCATCGTGACCAACCGGGC
CCTGGCTGGCCTGCCATGTGCCCCCTGCGCTGGACAGAGGC
TCAATATCAATCTTCTGGGTCGTGGGCAGTTGTGAGGGTGT
CACAGCTGGCGTCAGCCTGGCACCCAGCAAGAGAAACGCCC
CTGCAGATGGTCAACATCACCTGCCGTGTGCTATCGCGGCC
CACAACCCAGCCAAACGACACCGAGGCTTGCTCCTCGGCAG
GCTGTTCGAGGCGACGACGGCGGACAAGGTCATGGCGCTGT
CCGCAGCCCAGCTCAGCCAGCTCAGCCAGCGACCCGCTGCA
GCGGGGACGCCACCGGGGAGCTCCGGCGACGCGGGGCATCC
TTTCGTACATGGTGCCTGAGCTGGGTGTCAATACGGGTATC
GACGCCCCCTACCGTCGTGGCTCCTTTCACCGTCGCGTCTC
CCCCAGCTACTCTCCCGCCACGGACCCCGTCTACATGGGTC
CCATTGTCGCCGCGGATTTTCGGTCGCGATCCCGTCGACTG
ACTGGTTACCCGCTGGCTTACACCGCCGCCAAGATTGGTCT
CAAATCTTGGACTTTGAGCTCGATGGGCTCGAAAATTCCAC
TATCAAGAGGCGGGCGCCCGCCCTATCGCCATGCGACCTCC
ACGCATCACCGAGTTTCTTGCCTCTGCCGAGGAACTTGCCG
ATCACAACATCAACGCCATGCCTGCTGCATATAACGTGCTC
GGAGACGGCGGCCATCCGGGCCATGGAACAGGCGCTGAAGC
CCCCGACAGCGTCCTGAAAGCAGCGCTTCTGCGGCGTGCAG
GTCTGCGGTGACGTCGCATACCTCGCCCTCGCCCACGCCGC
ACGGCCATCCACGAGACGTTCAACTCTCTCTCAGCCAAGGA
CATAGGAGGCGAGAGTCTATCCTCATCCCCAACCGTCTCCA
CAGGGTTGCCGAGCTCCAAGCTCGGCATTGAGATGATGCGT
CGGTTGAGCCTGGACAAGAACTGGTTCCCCCGTTCGGTGAA
GCTTGCCATGCATGCTGCCACCCCTGCGCTGAGCGGCACTT
GACGCCGAGTGCATCATGCGCGCGAGGTCGTCCATGCGGCG
AGGAGACAGGGGGTCTGGGGCAACAGGACGCCTTCGAGCCG
CGATGATTATCCAACCCAGGCCTTTCGGAGCCATGTTCTCG
TCAACGAGGTCGCCAAGTGGCTCATGAACGCGCCCCAGGTC
CCCTTTCCTTCCCTCCCCTCCTGGCCCGAGACCATACCTCC
CCATGCACCTTTGGAGTAGTCCAGTTCACGGAGAACCCCTT
AGCCTCCTCAACTCGCCCAGCGAGGACCGCGCCGCCGCCGC
AACAGAGTCAAGGAGCTGGACCTGGAGAAGAGCAGAGTGGA
GAATGGCGCAGACCTCGTGGCCCAGCGGCCGCGAAGGGGTG
TTGACGAAGCAGTCGGCTGACTTCTTGCGCCGGCGGTAGGT
GATGTTGGCTCGAGGGGTTTCTCCGGGCGGGTTGTTTTCCC
GGCGGCCGATTTCGAGGAGGCGCGGGGCGCGGAGCGTCGAG
TGACAGCACTCGTGGTAGAACGGCCTCCTCGGGTTTAGGTG
CTCCAAGCCCCGGGGTGGTGCACGGGGTGCAAACGGCACCA
CACTCCCGTCCGATTGTGTTCCGAGCCGTTCGGCAGCCGGC
GTCCTCGCCATCTCAAACTGCTCGTCCGTCTGGCAAACGAG
GGCAGAGAGCGGTTCATGGGCAGGGCTGGATGCCTCGGAGT
TTCTGCTCCTGCACCGTCTTCTTGACTCCCTCCACAAACGC
GTACGAGTACATACGAAGTACGAGTAGTAGTCCGTACTCCG
GCGATGCAGCGCGCCTTGGACATGGGCAGCCCGTCGTAGCC
GCCCGCACCACCACCGGTCCCGGCCACTTCGAGGCCACCCG
CGCTCCGCTTCAACTCTAATCAACGAACGGATCACTCTTAC
TGATGATTCACTAGGGCGGTCTGCCCTAGCCTCGTGGGTAC
GGGGGTTGGTGAAAGGGGAGCTCGAACCTTGGCCGAGGCGT
CAATCATAGACAACTAGTTGCCTCACTCCGCGAAGTAAAGG
CCGGGTCGTCGAGTTGATGACGGACGGGGACACTGACGAGA
AGCGCGGCGTGCAGCGGCAGCGGCAGAGGCAGAGGCAGAGG
AGGGGTCGAGGCGTGTGTGGCTTGGTGGGGCTAGTGGCGGG
GCGCTACCTCTCTGCCATCGCCCGCCGCCTCCGCGACGACA
AGAGAGAGCTTCGGGCGAGCCAGTCGGCGGCAGGCCGTCAG
AGATCCCGCACCACCGTCCACCACAGGGCCCCTCCCCCCCC
CCCGTCCGAGGCCAGCCTGGCCCAGCCCATCCCACCCCGTG
CGTGGGGATGCACGCCATGTCTCTGTCTCGTCTGGTGCCGC
GACGCCCAATAACAACGCATCCAGTACCCGAGAGGGCGGCA
GCAAGACAAGACGATGCTAGCCCGAAAACCGTGTAGCCGGG
GGATACGGAGTACGAAGTATCGAAAAGGTGCTCTACCGGAA
TTCCTCAACCGCACGTACGACGTCAACGTCCCCTTCCTGCT
CGACTCCGCATCCGACGACACCTGCACCGACAATCCCGCGC
AGCATTGTGATGCTCGAATACTCATTGACTCTTGGGAGCTG
TTCCATCATCCAGCTAGAGACGGCTGTCGGTGCCGCCATCC
GTGACTCTAGAGAAAGGTAACGCGGCGTCGCAAAGAGGCGA
GAGACACAGGCGGCCCGTCTCCCGCTACGACCCCAATCATG
GGGTGCAGGGCGCCGGCGTTCTGGTCGGAACCAAGCGCCTT
GGCCGACTGATGGAGAAGGGCGATGACTGGAAGAGAGAGGA
TACGAGTAGGCGGTGGGTGGCTGGGACAACCCGAGCGCTGC
CGGACGGACGGGTTCAAGATCCTGGGCCTGCCGCAGGAGGG
ACACGCCCACCTCCCGGATGCTCAGTTCTTCCTGGGACGAT
CTCTTGTACTGACCCTCTTTCTCCCCCCTGTCCCCCTTCTG
GATACACCCACTCCTCTCAACTCAAAATCGCCCCGGTTCCT
GAACATGTTGACGGCGCGGACCAGGTACTTAGACTGGTAGA
CGCCTCGGTCCCGGAAGGGTCACTGTTCTTCCTGCTGGCTG
GAGAACCGGCAGAAGAAGTACACGTGCGAGTGGAAGAGCTG
GAAACATGGCAGGCAAATGGCTATCCCGAGGTAGATTGGCA
ATCGTAATGCAAAAATAGGTCGGTCAGCGAGACCAAGACAT
CCATTGTGCGGCGCAGAGCACTCTGAGCATCTTGCGTCATG
TACGCCACGGCCACTCGGCTCTCGTTGCAGTTTGACATGTC
TGGTCCAGGGGCAAAGGGATCATGTTTGTTTATGCACGTTG
GGGATCAGGTTCGGGTCCTGCAGACGGATCTCCTTGACCGC
TGTACCAAGTATTAAATGGACTGCTTGCAATTATTCGTAAC
CCAAAACAGTCAAGGGGTTGCGGTGGCACAGTCCGATGCTG
GACGTCGATCGCTTCGACAGCCGGCCGAGCAAGATGCGCCC
ATCAAGAAGTTCAAGTACTTCAACACCAACAACATCTGGCT
CCCAGCTCCCACGGCTTGCGCGGATCAACGTACGTTGACAG
ATCCCCCCTTTCCACGCCAGCGAAGCAGAGCACGTATTCGA
AAGTGAGTTCCATTCCCTGGCGGCACCCTTTAAACGTTGAG
TCCGCGAGCAACAGAGGCGCCACATGTCAACCTCTGATTTA
CGAAGATGGCTGGAAGATGTCATTGCGGGCCGGCTGCGGCA
CGTGCGCGCCAGCGGGGGGGCCGTCAAGCGCAGCGCCGGAA
AGCCGCATCAGCGCGGCCCCCAACGCGGCCAGTGAAGACAT
CGCGACCGTGACCATGACCGCCACTCGCGACGCAGCGGCGG
GCTCGAGTGGCGGACTTTTACAGTCGGTCTAAACTTAACCG
AGGGAAATCCCCCGAGGTTGCAAAGCCAAAGCCAAAATCAC
ATGGGGGAGTACTGCTTCTGCTTGAGGAGCTCGGTCAACTG
CAATCGTTAGTTGGTATTTTCCAGATAGCCAGGTTCACCAC
TTGGTAGGCGCCTGCCCTGGCAGGCGCGTGAACAAAGTATA
CACGAGATCATCATGAGGGCCTGCACAGCAAGGGTGCAGGC
TGCTGGTGAAGCCCGGGGACCCCTTTTCGCTGTCGAGCGTC
AACTCGAGGCCATGAAGAAACCCATGTGAGACATCTCCTGC
TAGAAGAGTCCGCCGAGGGTCATTTGTAACCCTGTCGAGAC
GTCATTCATCAATCTCTGGGCACCCGATAATCAAGAGCCGC
ACCAATGGCAGCCAGTTTTTCATCACCACGGAGAAGACGGT
TTCCTGGGTGCCTTGCTCTCCAGGGGCGGAAAGGGGGCCAA
GACTTCTACTACCTCAAGAACATCGCCGGCCGGCGCCTCGT
ACGAGGAGGACGAGGGCGAGCGGCCGAGCCGGCAGGGCGGG
TCCGCGAGCCTCACATCCAGCCCTGTGCATCTCAGCCTCGT
AGTATGGTATACGCGAGTATCCCGCTAGTAATACCTGTAGG
AGCAGGTGTGGCCACGCCGTCATGCTTTTCCTCAGCTTGAT
GACAAGGAATCGGGGAAGAACACGGCTGACCGTTGGAGAGA
AAGATGAGGACATCGCCGCTCTCCGCGGGCAGCGTGTTGTC
ATCCCATCCCGCTATAGGGTCCGTTTCCCCGGTGTCACGAT
TATGCCATTTACCCGCAGGCCAAGTCCCTCGTGGATGCCTC
ATGCCAAGCGGCCATTTGTTCCAGTAGTTGGAGGCCGTGTC
TGTCACAAAATACGAGTGGACCGGTGAATCAGTGTCGGCGA
TGCACCTGGTTCGAGCTCGACCTTCCAGGACGGCCATTGCT
CCTCTCTACTGTACGGAGTGCGAAGTAACTCCCGTACATTC
AGCATGAATCCAGTCATTATCGTCAACGGCGCCCCAAATAG
GGCCACGAGGTCATGTAAGGCACGGCCATCCCAGGTCAGCC
CTGGATCGCGAAGCTTGGCTCCGCGGATGCGGGAGTGTCTT
GATGCTGACATTGACCTTGGCGACGGTGTCCTTGAAGGGGT
GAGCTCGAGCTTCTTAGCTTCGAGAAGCTCCTTGGGCACAC
CCTGTAAATAACAGCCCTTCCAATCACACACCTGGTTTTGT
AGCTGGACTGTCACCGTTGGCGTACTCGGGACGAACCCCTC
AACCTGAAGCACTGGGACATCGTCAACAAGGCGCCGCACCA
TGGCGCCGTTGGCTCCGTAGCCTCTGTTTGCGAGCGCCTCG
TATCCCGGCAGCGGCGCTTTCAAACCAGCTTTCAAGAAAAA
GGCGCCCAGGGCCTTCGGTGCGCCGGCAAGGCGTCCCAGCG
CGCCCAGGGGTCCATGCTCTCCGTCTCGAGCGACCTGAAGG
CCTTGGTCCCTTGCTTGCTGCGTCGCTGGGCTCAACTCCCA
AGCCGGCCGACAGCTATTATCACGCAATCCTCGATAAGTCG
TGGAGTGAGATGTACCGCGGCGGTGGCAGTGAATCGAGCCC
CGGCACAAACCCCACGATAGCGGGCACGGGCTCCTGCGCTC
GGAACATATTCCGGGAAAGACATACACGTGTCTCCGCCAAA
CATGCTGAAACAATCATCCGCATAGAGCTCTTGTTGCAACG
TGGGTTGGAATCTACAACGGCGCCTGGGAAGAGCGTGTAAG
CATCTTCGGCACTTTTGATTCCCTCGTCGACGACCTTCCAC
AGGATGACCGGGATCGAGAGCTGACGGCGTTCAGAGAGGCC
GCAGGGCGGGGAGTCGGGGACCAGCCAACGGGGCCGTTTAA
CTTGAGAGGACTATCCCGGTCCCACATAGCTTGCACAACCA
TCGGCTTTCGCTAAGCCTCACGGGAGACCCAAGACTGCGCC
GGCAATGTTTCTCAGGCGCGCTTGCACAGACAGGGGAAGGT
CTCTGCGACATCAGCACCAGCGTCACCACTCACGGACAAAG
TCAAGAAGAAGCAATTGGATCTTCTGATTGAATACCTGCGT
GCAGACCACGGGATACAAGTCGGGAGTGATCTCGGTTGGCG
CCATTTGGAATCCAATAGGCCGACAGCGCCAGTGTTTGCGC
TTGTCGACTCGTCGAAGGTACCCGCAAAGGGACGTCGACCG
AGGCAGAGACTGGGTGCCAACCGTGAGGAGAAATTCGCCTC
ACTGTCGCTTCCGGGAGAGGCCGACATGGGAGGCGGGGAGG
CATGGTGGTGCTTGATGAGACGTGACTGAACAGCACCGCAA
GCCCGTCATACCCATCTCATCGGCTGCCGAGCTGCCATCCT
CAAGTACAAATACGATGGAGCAGGAGCAGGGCCTGGCTCTG
CTCTTGCTCTCTCGCCATTGCCTTTGACGAAACGTTCCCCA
ACTGCCGTGTTCGCCCGCCTCCATCTGGGCGAGCGCAGGCG
CGAGGATAGAGCCTTCTGGGCCGGCGTCGGGCGCCTGGGCT
CCGGGTGAACCGAGACGGTGCGGACCCTGGGCGCGTTGTAC
GTTGGCGTAAGCTTCTCCCTCCCGTCATGGCAAATGGTACA
CGGACGTCCCCCGCTATTGTCTGCCCCCACCGTCCATATTC
CAGACGAGGTCGATGGCGCTCGGCAGACCGGCCGCCCGCGC
CTTTAAAGCTGGTCCCGTAGCTACTGCATTCCGTGAGTGAC
CGCCGACATGCGTTTCTCCGCCCTCCTCGCCTCCGGCGCCC
CCATTCGTCCCAAACCAGGACGATTGATATCTGTACTTGTA
AATCACCCGCTGCCAGGGTCCAATGATGCCAGCAAGGCCCT
CACTTTCCTCACCACAGGTGCAACAGGCGTCTTTCTCTCAT
TAGATGTCTTGTTTCATGGGCTGGCATTAGTAGAGACGCAC
CTCGGAGGTCCCCTCGCCGACTCCATTGTGAAGGGGGATCT
GCGCGACGGTGTAGCTGGTACGAGCAACGGAGATCCATATG
CAACAGCCAACAGCCAACCTCGAACAAGGCCAGCGCATCAT
AGCAGCGCCCACCCAGGGCACGCATGAAAAGTTTAAACTAC
CAGGTTTGGCGTGAGTCATGCCAGTTAAATTTTCCGCTTCT
ACGAGCTGGCCGGGCAAGGACTACGACCTCATCGCCCGCGA
CGTATCTCTTCTTACCCGTACAGTATCGGTGCTGGTACGAA
CCAATCTGAATGGGATGGTACCCCCCCTGGTCGATAGTAGT
CTTGTGGCGCGGCATGATATCTAGTTCGCTGAACACGTCGT
TCGCTATCATACAGCGAGCTCCAACGAGATCAAAGTTCCTC
TTCGCGGCAGTGTACGCCTGCCCGCAGGAGCGAAGTTGGAC
CCATTACCAGCGTCGCATGGCACCCCAACTCTGTACTCCTC
CACGGTTAGCCGCAGTCCTTCGGGGTTAAACAGGGCACGCC
TCCTCGCAGGTCTTCTTGGACCACTCGGCGTACTTGACCGC
TGCTCTGCCCGCTATATTTGCTCCGCAAGGAGAAGCCTTCG
AGCTCGCGCGCTGACGGAAGCGAGCGGCCTGGATGTGGCAG
TTCCCCGGCGTCAGCCGCAGCTGGGAGGACCTCGCCATCCT
AGCTCGGAGACAGTTGCTTTCATCGGCCCAGCGTTTTGCTG
GTCCGTGCCACCTCCACGGGCCAAGCTGAAGCACATGCGTC
ACCCTTTGCAGCTCATCTTGCTCGGCCCTGCGTGCCTGGGC
CCTTGTAGAGGCATTCATGGCTCGTACCAACGCAGCATTCG
CGGCTCCCATTGGCAAAGGTCGCCGTCTCGTCCGCCGAGTT
CGAACAGCCCTATAGAGCCACACACGGTGTATGCCTTGGCC
CGACTCGCTCGTCTGCTAAGCTGTGGCATCTGGCTCATACC
CACCCTCCAGCAGGAAGTGGCATGCCTTGATTCGAGGGCTA
GCGACAACCTGTCCACGATGCCCGAGGACGACGCCGTATCA
GCTGCTGCAACACAAGGATTCAATAAAGCTGAAGTATTGAT
AGCCTTTCGGTTAAGTATATCCAAGGTCCATCGTCGAAATT
GGCAGATCCATGGCCTTCAACAACGAAACCTGCGCGAAACC
AGGGCGGCCGGGTGGCGGTGCAGGTCGGCGATGGAGGGGTT
CATGGTCATGCCGGGCAACTCCTCCAACACCTCGCCTGCCT
TGGTCACTGGAGCCTTGGTGCTGGGAGCCTCTGCAAGTGGA
GATTGGATAGGCATTGAGAACGGCGCGCATTACCACGCAAG
AGCGCATACTTGCCCAAATACATACATACATACATTCATAC
GGCATCTGGCAGATGGAGAGCGGAAAAGTGGAGGTGGGGAG
TGGCTGGATCCGTAGACTTGCTGGTCTGGTGCGTTTGTTAG
GTTCCCGTAGCCATACCTAACTAACACCAGGTGTCCAGTTC
ACCAAGTGATTCCCGGCGAGCCGGAAGTTCTTGTACTGCTT
ACCCAACCCCACGGGGCCATCCACGGGGCCATTGAGAGGGC
ATCAGTCTTTTCGTCTCAATCAAAGCTCAGCGACGCGGCGT
AACCTCGTCTTCGGGCTGGGCATGCTGGCCCTCGAGTGGCC
TCAAGGCTCGTCTCAACACGCTCATGGGCCAGACCCAGCAA
CGCAAGGGTAACGCCGCGGCCGCTCAGCAGACGCAGAAGAA
GTAGCATCGGCATGGCCTTTCGATATTCCATGTGACCGGGG
CAACTCCTTCCCACATCCGCCCCGAGGCGACCATCGGTCGA
CCGTTGGTCCACCAAGGTAGCATCGATGCCTCCGTACTCGC
AGCAAATGGGACAAGGGCGTCTGTTTTGCCTCGGCAAGGGC
CGCCTTGCGGAAGGCGGTGACGTTTTCCACCCTGTGTGAAC
CTCGAGCGCGACGACCCGTCCAGGCTCAGCGGGTCCATCTG
GCCGTACAGCGCTGCGTCGCCTGGGGCTTCCCTCGGAAACA
AGCGGGCTTTGTAGAGGATGCAGGACGCAGGACAGTTGGTT
TGCGCCTCCTCCTAGACGGCCTTTGGTAGCTGGCGACGATG
ACACGGAGTTACAGCTTCTACCTGGGCAAGAAGATTGCCTA
GACCCTCGAGTCAGGACAGCCCACCGGGCAGCAGCGCCCAG
CCCGAGTAGTCTTGACGGAGCTTTTGCACGTAGGCCCGCTC
GAACAAGGTAGCCTGGGAGCCAAACGATGGCAAGCGCATCG
CTCAGACTACGGCAGCTGCGCCGACCGAGGGCGAGGGCGAG
CTGTCAAGTCATCTTGGACACCTTGCTGCAGTCACAGAATC
AACGGTAAAATACAAAACAGCATTCAAACATGATCCGTCGC
GACAAAGTAGCGCAGCTTGACGTTGATGCCGTTGTACGACT
ACCCCCATTGTCGTAGAGTACAGGTAGGTAGGTATGGATGT
GGCCCTTTGAACTATGTCTACCATCTCTGTTCGGCCCCCAG
AGGGGCGAAGTTGTAGATTTCATGCTTCTTGGCATCAATCC
GCACCCAACGGGCATGAGCACAGCAGGGAGGAAACGAGACA
GCTTGCGGCCCCGGATAAGTCCGCACCCTTTGAGGCAGCAA
CAGCAAAGGACGAGGCCTTGCCGAGTCTATATGCTCCGTAC
GAACGGTCACGGCCACGTCGCGAAATTTGATCGCGACCCCG
TCCCTCCCTCCTGTCGCTCTCCACTTATCGCAACTGCCAAG
TCCTTGCATACGCAGCAGGGCTGTGACGTGGACGTCAGCGC
TGCTAACTGTGGGTAGATGGCTTGTTCTCCAGGAATGCAAC
GTCTACCCACATCACTTATCCACACCGACTCTGCATCACGG
TCGTTCCAGTAGCGGATGGTCAAGGACGCGGCAATGATTTC
CCACGAATATGCAGATGCAACGAGGCCGCGTGCTCTCTCGA
GATCGCGGGGCGGCTCTGGTCGGGCCTTTGTCAACGTCGAA
TCGATACTGCACGTCCCATTCGAGAAGCAATGCTTCCGTCT
GGAAGCCGATGCGATGGAAGCGATGGACGCAGCGTGGGCGG
TTGTTCGGTGCTAAAGAGGGCCTGATGGGTCCTATATATCT
AAGTCGATCCATTCCCGTGGCTCCTGCTCAAAAGCCCACGG
AGTCTCTCTCCGGCAAGGCGCAGCAAGAGGGCGATACACAG
TCGTGTGCCGGAACTTTTGTCTTCCGATCCGTTTCAATGAC
TATTATACTGGATGCTGATACCGCCCCAAGACATGGATCGC
ATCCATTTTAGCTGCTCGTCCGGCGTCAAAGGGGGCGGGTC
TCCAAACAGGCCTACGACATCATGAAGCGCGGCCTCGGTCT
CGCCAGGGCGAACGCAAATACAGTCACCTCGCAGCGGTTGG
CGTGTCCCTCCTTTGGAAGACAGTCGAGGACAGTCTTCGGG
GATGTGGCTCGGTTATAATACCGCTCTCGATCTTGGCTTCC
TTCCCGGACGCCCCATGAGGCTTCCTGTACTGACGAAACGT
TGGGCATCAATGCCTAGTGGCATTAGCATATGCGGCCGCAA
CATGGCGACGCATTTATAATCCCATGGCGCCGTGCGTGCCG
GGCAGCGCCCAGATCTGGAGCCGAGCCCGATTCGAGGCAGC
GCGAGATGGCCCGCCTGCAGCAGATGCAGAACAGGTGGCGC
CCTCCTCAGCAACCACCAGTCATTGCCCACCATGCGTTTTC
CACGGCCGCGCCTTGAGGTACAGGGATGCGATTGAACCCAA
TCCGTACTGTACGGAGTAGGCCTACATACCAGTACCTAGGC
GCGTTGTACATCATATGATGCGGAATGCCGGTGACAGGATC
GTGGTTTTTCATAAGCGGTGCTTCCGCTTAACTTGGGGGCC
TCCCGGGCATCTGCCCTGGTCGCGGGCTAGCCGGCTTGGGG
GCAGAGGCAGCATTGCCCGGCCAGCAAGCGAGCCTCTCCGT
GAACTCGGATGCAAAGTTCTCGGCCAGTTCCGGGTCCGTGA
CTTTGTTCCCCTGCCATGGGCTTCCGCATGCCACCATTCTT
GATGATGAACGACGAGAAGGCACGGGGGGGGGAGATCCACC
AAATGAAAAAGCAGACAGCGCCTTGGCCAGCGTCCGAACAG
ACTTCATAGAAGAGGTTGGGCCGGTTGAAGCTTTGCGAAAA
TGCAGCTTTCTGGACTTCGTCGGGGTTCGGCGACTTCGTGC
ATATCCTTCTCGTCTCCTAGCCTCTTCCCCTGCCGGCCTCT
ATTGGTGCTGGCGTGGGTAGCCCGGCCTCGACCGCCGCGAC
GGTACGGCGGGACGGGTAGGCGGCTCGAGTTGTGTGGCCCT
ACCAAGGGCGGCCCGTGTTCCCTCGCTCCCGTCCCTTGCTC
GGGCTTGACCAGACCGCGAACGGCCAGGTTGAGCTTCCACG
AAGAGGCCCCCAAGATTGAGCTCGCCGAAGCTCCAATCCCC
ATGATCAGCCAGGGGTTCTTCATCGGCAGACGAGCCTCGCC
GGTAGCCCCTTTGTTATCCTCGACGGGAAGTCCTCCTCGTA
CCACTAACGACATCCCACCTCCCTCCGTCATCATCAGCCTT
CATGGAATACACAGATGAAACTCATGTTGGATGCGGCGAGC
CTGCTCCGTACCGCGGAAAGCGAAACGAGACAACCGGCCGT
GTCGAATGACAGGTATCTGGCGCATAGAGCGGCGAAATCAA
CCCATCATCCCGGCGGCATGCCCGCGTTCGGCTGCACCCGT
AGAATGCCAGCCCTTGGAGGCTCGTTTCTGGGTATCGAATG
GCTCTGACCAGCAAGGCTGGCCTGTCAAGGTCTTGACTTTG
AGTTCTACTCTGAGAGTCGGCTGCATCATTTATCTACATGG
CCCCAAAGATGGCAGAGCCTCGGGTGGACCCAGGCACCACC
CACGACGAGGTGGAGGACTGCCTACCAACTTCAACCTCGAC
CCAGAGCTGCGATCAGTTGGCTTCTCATCGTCGCCGACAGA
CTTGGTTCGGTGTTGTATATCCAGTCCTCCCGGCACAAAGA
CTTGCGCAGCTGTCCCAGGTCGGCTCGGCCATGACGCCGGC
CGTCGCCGTCTCCGAGATGTCTAGGATGCCATCTGAGAGCC
GGTGGCACACCCGCACGTGGCGTCTGCCGTGTATTGTCCTC
CGGCCTTGAACCATATATATCTTACATGAATTCTCCAACAT
GCAGGTGCCTTGTTGGTAGACGCTCAAGGCGAGATGGCCTA
CTGGATGTAGTCGAGTGAGTCGGCCATTCTGGCGGCTGTTG
AGTCCGTAGAGAAGATGTTGCCATTGCCAGAGGCGGAACAG
GGCTGTCAATTGGGCCCTGTCTGGGTGGATCGAGGGAATTG
CGGGCCCTTGCAGTCAACAGCTCTCAAACAGCTCAAGCGTC
CAACCTGTTCTCTCACTGGTCAGCCCGAGCGGCCAGATTCA
CGCTTCGAGGGCGAGTTCATCCTCGGCCGCGAGGACAGCCT
CTCTCATTGTTCGGCTCAGGCCCTCGATCTTTGGAGAATTG
CCGTCGCAGTCATCCCCTCGCTTGGTTGATTTGAGCCCTAC
AGGCGTTGGTCCAAGCCTTTCGATGCAACGCAGGGCAGGGT
CACGATGAATTGCCAGTAGACGGTGCGCCGCTCCTTCTCCT
CTCTAGGTCCGCCCATGGATCCGTCAAAGTCATGTTTGGCA
CTTCTTCCAGTTTAACCCAGCGTCATCCGAGACGTATAGGT
AGCATACCCGCAGGACGACTCGAACCGCATCTCGCTCTTCG
CGCCGGACGAGGAAGGAGAACAGCAGCAAGCTGCCTTGGTC
CGTACTCGGGACGAACCCCTCACGCTATTGATATAGGTATA
GCTGCGCAGCTACGACGCCGCCGCCGTGACCTTCATCTACG
AGCATCGACTAGACTCTTGGCGTCGAGAAGCGCCCGATCCC
GCCTTGATGGCGCCCATCTTCTCCTGCTCCAGGAACCAGCC
TCTTGAGCTGGGCGATGTCGCTGTCAACCTGGGTGGAAGGC
GGTGACGGTGAAGGGACAGTCGGCGCGGTTCTCGTCGGCGA
TCTCGGGAGGACCTTGTGCTCGTTGTCGAATGCGCCCCACT
CGGCTCATCATCCTGACGGCCGCCATCTGTACGTTGCGCAC
CGCCAGCTTCCTGCGAGACTCCATGTGCTCATCCTCGTTCC
TGTTTGCTTGCTTGTCTCGTCGTCCCTCCTTCTCGGTCCGC
AATACGCGGGTGGGAAAGAACTGACGCCTTCTCATGATCCA
CGTTGTCCAGCATCAGAAGACCGAGGAGCAGAAGCCCGCCG
ATGAAACTATTTGCCTGCTGCTTTCACTTATACCCTAGCTA
GGCAAACCTCCAAGTGCCCTCATCGCGAACTCCACGTTTCT
GTTCCTTGCCTCGGCGCTGTCCCGAGTCCGCTGCAAGGCCG
ATGTTATGAGCAGCTTGACACAAGGGATCAGGGTTATTTGG
GCTGACGCTTGCTTTTTGAGCAACGGTTTCAGTGCGAGTAG
TCGTTAGAGTACGAGGAGTACTTCGTAAACCCACGCCAATG
AGTTGAAGACTCGTTCGGTGCCTGCCCATTCTCCGAGTCGG
CAGCTGAAAGACCTCTTATCCTCAGCTCTCTGCGGCAGGCT
GTGAGGAAGCGGATAGAGAGCCACACTTTTGAAGGCGAGGA
GCGCTTGACGTCCTGCGAGTCCACCACAACCTCGCCCATGG
AAAGGAGCGCATACGACAGGCGGAGACGAGGTTGCTCCCCA
CTCGCCCTTTTCCCTTCTCCCACCATCCTCCATATGAATCC
TGGAGGGGAGGGGAGGGGTGCGGTGGTGGATGGAGGGACGG
AGGCGAATTTCGATGAGAAGCAGCTGAAACTCGGCGGCGTG
CAATAGCACTGGCGCCTCAACCCCTTCCCTTACCCTTTGCC
AGCTCGCGAATCTGTTCGTTCAGACCACCGATACCGGCAAA
GCCAGCGGGGACGAAGGAGGCATCGGACGAAGCGTGGCTCC
ACGTCCGAGGCGAGCTCAAGCTCAAACAGCACAACAACAAC
CGTCCGGGCGCCCGCTTGTTCCCCCTCCCCCGCCGAACCCA
CAGAAACGGGACACTCTCAGCACGTCAACGCAACCTAGAGC
TTGATGCTCCGCTGCTGAAGCCGATACAGACGAGCTCGTAC
CCTAACGAACCCTAACAAAGCACCCGCCCTGGACAGCGAGG
CGCCGTTGGCCTGAGGCAGGCTTTCTTGCTGCTATGCACCT
GAGTGACCCGGGGTGCCGGGCACGGATGCTCAAGTACCTGG
AGAGTTGAAGTCTCCCACATCAGACACCTGCAGGCTTCGGG
ACACTTGGCCGTTGCCGGTGCGCTCTCCATCACGTTGATGC
CTCCGAGCCCGAGGGGATGGCGAAGGTCAGGGTCGTGCCGC
CAAAGTAAGACATATCACAGCACGGACAGGGACTCGTACTC
TACCCCAGCGGCCACGCCGCCGCCTCGGCCGCCGGCCTCAT
GGCAGTACATACGTTGAAGGCGGCAGCGGTGGAAAGCTCGC
GCGATCCGGCCTCCCACACGCCCTGATTCGTCCGTCCGCAG
GAGGTCATGCTGGCTCGCGACGCGGCACAGCAGGGCGAACT
TTCCCGTTAAAGCCCATCGACTTGCCCCCCGCGCACTCCTC
GAGCTCCTGGACGAAGTCGGCTGCAGAAGAAGAAGCTACGT
GTGATGTGATGCGCGTACCACGCTCGACTCTGCCATACCGA
CGAGAAAGACATGTCGAGGGCACTGGCGCCGACCTGCGCCG
GTCACGCCCACGAGAATCCTCCAGCGGTACCTGAAGCACCC
ACGTCGCGTTTATATCCGCACCGTACTCGAGCAACAGAATG
TCGCTCTCGAGGCGCGGTTGCGGTTGCTGCTTGGTTCGCCG
GCCGACGAACCCGAACCTTTCGCTGATGAATCCATCGCCAA
CCGTGTGCCAGACGTCATGTCTCCTCGGCTGTGTGCTGACC
CATCAGCTTGTTCCCTTCGTCTAGGCCAATCTCCTGATACA
TGCCCGGGCTGTCCAGCGGGCTGCCGTCGAGGATGCCAGGC
CCAGAAAGCCTCGGACTGGTCAGGATAGCCCTTGTTGAGCG
TCCCACAGCCCGCGCGCAGGCTAGGACGGCTTCGCAGGCCA
GTCGTCACCAACGGCGCGTGCTTCGAAAAGGACACCAAGTA
GATCATAGCTCGGATAGCAACGTCGTGCCCAAGGCAGGTCG
GACGACGGTGGATGGGCATTCCAAAGGACAAAAGCAAGGGG
CCAAGCGGTTTCGCGACAATCACATTTCTGGCGCAACGGGC
TTGTTAATCTAGGTACTGTACTTGGTACGTGCCATGTCCAA
ACCGCTGCGCCGGCTTCAAGCAGGAGCTGGACACAGACTGT
CTCCGAGGAGGCTGGGCGCGCGATGTTAGAATCTAGGAGCC
CAGCTGCAGCTCGCTCAGATCCTGCCTGCCCAGATGCACAC
CGCCGGATATGCTGTCTCTTCGGCATCACGGGACACCGACA
AAAGGTGCGAACCGGTGCCCCCCCACCTTGCCCTTCGTGGG
AGGACCTCGATTCCATCGTACCCGTGCACCACGCCCACAGT
GCCCGCCCGCTGTCGCCTTTCCGTCTGCCTCGGGGCGGTCC
TTGACGCGTGACCGCCAGTGCTCTGCCGGGAGCCCATGCTG
TCAAGAGGGCGATGGGTCGACATGGTTGAGATTCGAGGTCT
GCGCCTCCGCCTCCTCATGGCGCCCCGTACGGAGCGCCGCC
GCTTGGAAGGCTCCTCGCGGCGCCCCGCCTCCAGGAAAAGC
GCGCGGTCCTCGCTAAGCGACAGCGCAAACATGACCATGGC
ATAAAGCTGCCGTCTGGAGTCGACCGTCGCGGGCGGACTGA
CCCCAGCGCGGGCTGCGTTGCGTTAGAACCTCTCAACATAC
CCGTTTGCCGAGGGAACGAACACCGTCCACCCCGACCCGCC
CCCCAGGGCCCGAAGCTCAGCGAGCCCCCGATAGAACATGA
GACGACGATAAGGTTATATGCTTACATCAACGCCAGCTCAT
TGGTTTGGATCAAATTCGCTCGTCTGTTTTGCACGTGCCTC
CACGCATATTCATAGTATATCATCTCAACTAGGGGAACCCG
TGGAAATACTCGTACTTGGTCCTACTCCGTACCTCATACAA
ACCCAGGTCGTCGCAGCCCGCGCAGCCGAAGAGGCACGCCA
TGGTCCAACAAGCACCGTGACATCAGACTGATAGCAGTAAT
TTGGCTTGACACGGCCACGACTTTCTTCGACTTGACACCCA
CCCACGCCCGTCCGTGCCACCGCTCACGGCTTCTCCGCCTG
TCCGTCAAAGGCACAGTAGGCGGTGGCCCGGGAGTTCCGCG
GAGGAGTCTGAGAAGGAAAACAGCAACGTCGCACCGGGAGC
AAGCCGCGAAGCTTCAGCTTCCGGTCCGACAGGTCCCATCA
ATCGTCCCTGTTTTTGCAATCGAGATAGGCCGCCCTCAAAG
GGCCGGGATGCCACCGAAGACTACGACCCCGTCCACCCGCC
ATTCCGTCCGTCACTGTTTCCCTCAGGTCGATAAACTTGAC
ACCAACAAGGGCTGCAAGTTCGCACACCAGTCGCCTGCCGC
ACAGACTACCTATCCCCTCGCGGCCGCGCTGGCTGGTCCGT
CAGGATGAAGGCGATGCCACCTCCCACTGCAATTCCAGCGA
TGGGCAAGTTCATTTTTGCTCTCGAGGCTTCTGCCGCTGCA
ACGCCACGTTCTCGCGACAGCTCTCAACGCAACCCGAGTGG
CCAACGGCGTCATCCAGAGGCACACCAGCCACGACTAGCGG
ACAGAACGAGCGTCAAATGTCGAGACTGTGAACGGGTAAGG
TCAGCTCGGCCCTTCTGCCGCTATATACCAGTACAGGTCTA
GAACATCATGATGGCCTCCGCAGCTTGGGATGGGCAGGACC
ATTTCTGTCCGGGCGACAGACTCGACTCGGGGGCTGTGCCA
GAAGTTGTAGCCGAAGGAGGCGATGCCCAGCAGGTGGAGCA
AATGCTGACAATGTGGCCAGCGCTGATCTGGGCCTTATCGG
AGCCAAGCCTGCATCGGCTGCAGCCACACCTGCTGTGACGG
CCCCCGGGTTTCTACTACGACATGGCGAATATGGATGGGTA
CTCAGGCCAGGCACCTGCTCCACGGCCTCTCGCATGCGCGA
TGCTGTTCCCGTGGCTCATTCTCCTGACGGAGAGGGGGAAG
GCGGTTGGGGGTGCCGGAGACATCCTGCGACGTTGAACCAA
CAAGAAGCCCGGCCTGATTTCTCTCGGCGGCGGCTTGCCAT
ATGGACTCGCCCGACGAGCTCGCGGGCGCAACTCCCCCTCC
TCCGAAACAGGCTCTCCAGTCCACCCGTCCCGTGGCCCCCG
GCCAAATCGGCCCTTGCCCTCAGCTAGCTGGCTTGGTCAAG
TTGTTGTCTCGTCTTGGAGGCGGCGAGTTGCCTCATTGCTT
AGACGAGTCAATAATGGAAACGCCTTGCGGGGATGAGACGC
CCACCCAGTATCAAACCAAACTCCAAGTGTCCTTTAAGCGC
GCCCCTGCAATGCCCGTGTGCGCAACTCACCCGCCCCCACA
TCCGTGAGTTCGTCCTTGGTCGGGGGTAGCGAGGTTTCGGG
GCCTCCGTCGGCATAGGCCTCGGCGTAGGTGCCGTCTGGTT
AATCAGTCGACGCATCTCATCCCATACAAACTTCCCAGGAG
GGCATCACAAACGTCTACGACCGGAACGAGCTCATCGTCCC
TTGAAACTTCCCACGGAAAACTCGGAAGAAATAGTGCATGG
GCCAAAACCGATGTCATTTTCAACATCGGGTCCATTCTGTT
CCTCATAGCGACGGAGCTGTCGCGTAGCGAGTTTGCGCACC
TGCAAGGAACCAGGAACGGGCCTTCTTGCCAACGTGCGCGC
CACAGATTACAGGCACGCAGCTTAAAATAGGTAAAGCAGCA
GCAACGCCGCCTTTCGAGGGCCATCGGACGCCGGTCCCAGA
AAAAAGGCGACGTGGACGCCCTGGCCGGGCGACAGGACAAT
CGCCTCGGGCTCCAAGAGGGCCTCCTCGCGCTCTATGGTCT
GAGCGGTTGAACGGGGTTGTCGGCGCCGCCCGCCGCGTCGG
GCTGGTGTGATCTTGAAGTGCTCAACCTCGACCTCGCCGCC
CCGTGCTGGAACAAGCGCAGCGGTAGGCATGTTATCCTGAC
CAGTCGACGTCAGAACGGAACAGATGCCATCATCAACGAGC
CTGGTTGAACACATTCTGGGCATTTGCAAAGCGGCTGGGTT
GCCATCTTCCTCGAAGTCGGCAACGGCGCCAACTTTGCGCT
AGCACCAGAGACAGACGGACCACATCCGGCTGCTGCAATCG
GTGCTGCGGGGCCAGGGATCCGATGCGCTCGCCGAGGATGT
TCCTTGCTCTTGTCCCAGAGCTGAACAGCCTTAACCTTGCC
GAGAGATGGGGATGGATATTCAGGCCCGGCGGGAGACGCGC
ACCTCTCCGCGCGCTACCGGCCCAAGGAGAGCCGCCCCCTG
GAACTCGTGTCTCTGCCGTTCCCCGGAATGCAACAGGAGGT
TCGCGGTGCCCGGGCACGGGCGGTACCTGAAGCTGGCCCAG
TTGTCTCCCTCTCCCTCGCGCGAACGAACCTGTCGCAGACT
AGCGACGGGCGGACGGATGGCTGTTTCCACCGGCGACTTCC
ATGCTTGCAATGCTGCAATACTCGAGCCGCCCGTATGTCTG
CTCTTCTTGGACGTAAAGGGCTGTACAATCGCGAGCATGTC
GCCACGCCGCAGCACGACCACGTCGGTCGCCTCGACGAAAA
CTCCCTCGTCCACGACGCCCCGTACTCCCTCGCCTTGTTGA
TTTGGGCGATCTCGAGGTGTCTCATGGTTGCAAGTGACAGC
CCCATTCACCGCGGCGGTGACGGTAAATCCGCAGTAGGAAA
GTCAATACGGTCATCATCCTCTACGAACTGGTCCTTGGGTG
CTCTTGTCCACGGCCTTCCGCAGCAGCGCAATGGCCTCGGC
AAACTCGCCGGAGCAATGCTCGCCCGAGCTGACAGGCGGCG
CTTGCTTGACCTTTGGTGTTCCCGAGCCAGACGCGCCTTCG
TTATCATCATCGGCATACCTCGGGCGCAGAAAAGGGGGAAG
TGCCTTGCCGTCCTTCTCTGCTTGACTATCGGGTCCGGCAT
ACGGACGCTTGCCTCGGAATCCATGGCATTGGCCGGCTTGA
TGTTCTCCTTCCAAGACCTGCTGTCTTACGCAACTCTCCCG
AGAGAGGGCCCAAGCGGAAGCAAGGCTCGATTGAGGCGTTG
CGTCCCGCAAGAGACAACGTCCAAGGCCGTCTAGCTGTGAT
CAACCGGCCGCCAGGATGCACCCCCCCTCCGCGAGCGACCA
GAAGAGCCCGCTCTCGAGCGCCACCGACAGGATGTCCGCGT
TGACCCTTTTCTCGAACTTGCAGATGTCGATCCACGAGATA
AACCAACTGCCAACCATTTGCCACAAATGTCGCCTACTCAG
GGGGTGATCGGCCAGGTTTTCGATATCAGCCTGGGGACGGA
ACGAGCGGGATGGAGATGGGCTGGAAGCCCCTGTCCTTGCC
GGCGAGAGTGACGCGAGTCCCGGTGGGTCACGTCCTCCAGC
GCTAACCCGAGGCGTCGGGACGACATAGTGCCAAGGACAAG
CTGACAACACCGAGCAGCAGCTGGCCACTCAGACGCAAAGC
GTCCACTATTCGGACACCGTCGTCGCCGAAGTCGAGGGCAA
GCGCATGAGCTCAAGAGCCACGCCTTCTTCCGCGGTGTCGA
TCTACCGGCCTTTACCAGGTCTCTTCTGGTGATATACGAGT
TGATGGTGGTGGTTGGTTGGCAGCTTGAGCCAGGCAGTCCT
ACGGATGAGGCTGCAGATGTCGAGTCAGAGGAGAGGTCTCG
CTTGATGAGACGTGACTGAACAGCACCGCAACGAAACAGTT
CTTCCGTCGCTGGCCAGTGGCTGCTCGCGGCGAGGTTGGAA
GTAACATTGGGCGTCTCCAGCGGGGGCGACACAGACCAGTA
AAGTCGAGGCAAGCAGCAGACGACGACCGACGACGTCCACC
GCCCTCGCCAACCGCGCGTGCGAGATCATCCTCACCTACCA
CCTCAACTCGGCGCCGGTGGCGTTGGGGCAGAGACGCGAGA
GAAAACTTCCAACGGGGAGACTCTCCAGAATTGGTAGACGG
ATATTAGTGTCCGCCCGGCTCGGGACAGAGGGGCAGCCACG
CATGAGCCAACGGCTCTCGCCTCGAACCATGGCCCTCATTG
ATCCTTGCTTTGGGTAGGTACGAAGTACGTCACTGGTACCT
GCTCAGGCAATCAGGGTAAGCTTGGCTGACGAATGTTATCA
GAGGAGACGGTGACGTGAGGCGGCCGAGGCCAGTTTGGGCC
TGTACTCGCCGGCCTTGTTGCCGCCGACGAAGCTGATGGCC
CCGACGTCCGCCGTTCACCACTTTCCAAACACATTCAAACC
CGGAACGGAGCCCCAGCGGTCAGCGCCGTGTGCCAACAACA
TCCTCCAAGATCTTCTTGATCACCTCATCCTCGTCGCTGGT
CATGAAAACAACCAGGAGAGCGCACTCTTACCTCGCCGGGA
AGCTTCTTCGGCTTCGGGCCCAAGACACGCTCTTCCTCGGA
CAAAACGACCTCGTCTTCCGCTCCGAAACCACGGCGTGGCC
TATTTCCTTCTCCTCGTGGGCAGTCTTTATCAGATGTCTCT
CCTTGGAGTGCGCTCCATCGCCTGATCGGCGGGTCAGCCCG
CCGTCGGAGCCATTTCGGATCCTTCTCGACCCTTGGATCGT
AAAAAGCCGAGTCGAGGAGGCCCGGGCTGCGTGGTGTCACG
ACCACAAAGGCCATGACGAGCCATCTGGTTTGGTAAAGCCA
ACACACAAAAGGAGGATGAGCGAGGACGTCGGGAAGCATGC
CCACGCCTCTCCGGCAAACACGTCTGCCGTGAACAGAGCTG
GCACGAAGATGCTAGCGAGACGAGCCACCCCAGATGTGCAG
CCGTCATCTTGCGCACCTGGCCGCCAAGGTTGAAGAGTAGC
TTAGGGGTTAGCCGGATATGCGTGCGGCACGGACGCCGGCA
GATGACAATCACTACCACTACCCGCTGTCCACCCGGACTGG
ACATAGAACAGCCCCTGGTGCTGCAATGCCCAGTACTGAAT
CACGAGGGCAGAAGCTGTTACTGAACGTCTCTTGATCACGG
CATGTGGAGGAGCGCCGGAGCTACTGCGCCGTTGACGGTGA
CGGCTTGGACGGTTTGCGTACACTGCGAGGGTTTGTGTTGC
GCAGGGCCAACGCGGCGCTGCCGGCGCTGCGGCTCGGCAAG
AGGAGTGCGTTGAGCTTACGCGTTGGCGACGACAGGTGCTG
CGCCTCGGCCTCGCTGCGGGCGGCGTAGAGAAACGGCGCGG
AGAGCATGCCGTTGGCGAAGCGCGCGAGGAGCTCGGGCGCC
GACAATCCCTCGAGGCATTGCTGTCCCGAGACGCTCGGCTG
GCCATCCAGAACGTCCGTCTCCGCTCCTCTCGCTCCGTCCA
GTGGTGCTTCCGCTGATCATCCGACAACCGACGGTCGTCGA
AACGCGCGGACACGTTTTGGCGGTGGTCTTGGCCCCTGCCG
CCGTCTCCGTCTCCTATCCGCTGTTTGATGGTGCGGATTCC
TTATAGACATGAGCATTGAACCTTGATCCTTACGCTGAACT
GACTCGCTTGCCTCCGTCGGCATAGGCCTCGGCGTAGGTGC
ACGGGAAGGATTTGTCTGGGCGGCAGTAGGTATCGACACCG
GGAGACTTGGTGTTGAATGTCAGGGACATCGGGGAGATGTC
CACACGAGCCGCCGGAGCCTCTGTGGCTTCGATTTGTCAAA
CATCCGCGTCGCCTGCCCTGCGGGGCCTGCTGCGCGTCTCT
GTTCAGAGCCGAAAAGGGGTCGCCACAAGTGCTGTCGAAGA
GCCACCCTTGACTCAGGATCCATCCGTCTTGGCTTTTGGTT
GCAGGGTAAGGCTTCGTTAACTTCGACGTCTAGCCGTGCTT
TATTTGAAGCCCGCCATCTCCGCCTTCCGAGCCGCCCACCA
GGCCCCGGCGTCGTCGTAGTCGAAGTCCTTGGAGGAGCGGA
GGAGGCGGGCTCTGGAGTTTCGGTGGTTGGGCCTTGGCTGT
GGCAGCGGCAGCGGCACGTCCACCTCCAAGGGCCTGGCACC
CGTTGCATGATTCCGTGATGCTCGCTGTCGCGGCACCCGCG
TACTGATGAAGCTGCAGGTACCCGCTCTCGACTCTACAACT
GAGGTCGTAGCCTCTGTAAACCATGACCGAGCTCGGTGTTT
CAAGAGGACCCCCAGCCCCTCACCTCGCGCAAGGGTAACGC
CTCTGCGTTGTCCGAGGCAGCTCGAGGCTGACAGCGGATCG
ATGGTGGTGTGCAACCCGAGCCGGGTTTTGGCGTCTATAAT
CGGAAGTCTGCCCCCAAAGGCGGTGGCGTCTCGTAACTGTA
CTCGTCGTCCTCTGCGGCCTCGTCCCCGCCGTCGCCATCCT
CCGACGATGTCTTGTACAGGCAGCTTGCGCAGGCATATCTC
TTCCTCGACGATGAAAGGGACCTCTCGACAACGTGTCTCGC
AGCAGCCGAGAGCGGTGTTGCGGTGGCACTAACGGGGCTCT
TAGAAGAGCATGTGCGGGAGCTAGGAAGATGGGTAAGGTAT
GAGTGCGTATTCGGCGCGGGCCCTGCCTGCTGGCTCTTGTG
CCTGTGGACCGACTCGCAGACCGCGCCGCTGCGCCGCGTCG
TATAGGGTAGGCTACCAGCCCCGCTTTCTTCGGCTCGGAAG
CTACCGCAGATCAACGGCGCCGACGTCGCCCGCATGATACG
CTGCCATGTAAAAGTTTATTCTATTGCTCGACATACCAGTC
CGTTGTTGAACCCTGCCAAGCCTGCCTGGATCCTGGCCACT
AAGGGCGACGAGTCGGGCGACGACGATGCCAAAGACGAGGA
GACACCATCATCGCCCGCAACCAAGACACCGCCCTCATGAC
TGCTCACTGACTCGGCACGGCCGCGGTGGGGGGCGTCCCCG
CGTCGCCTCGAGGGACAAAGCGAATCAATGCAGCAGAGGAG
GCTAAACGTTCCCCAAGCTTCCGATGGAAATTTCAATGCGC
CAAGCTCGAGACGTTCAACGCCTCCTCGAATGTCCTCGAAA
TCCCCGTGGGCCGCCGCGGGCTCGGTGGCGGCTCGGTGCGA
GCATTGCGAATATTGAAGGGCCCCATTGAAGCCTGTTGCTC
ACAGGAGATGTCCATGGTCCCCACAAAGAAGAACGACAGCC
GCAAAAAAATCGGCGGGACTCGGTGTAAGGCAGCAGAATGG
GGCGGCACCCGCGACGTGACCAAGCTGCGCATGCTGCTCGA
ATAGGTAGTCGGCCTAATTTCTGTTGTGCACTATAGGTGGG
CCTCTCGTCGCCGGCCTTGACCTCGTGGAAGGTCCTGCCGT
AGCCCGGTTTGCCCGCGAGACAAACTGCTCATGCCCTGGTG
GAACGCGGCTACTGGCTCCTCGACTGCGCGCGCTGGAGCCC
GTCCGTAATTTGCCCTACTTCGTACAACAACCCCAATCGCT
TTGGCGCTACCTCACGGTGTCGCTTCTCCTGGGCAGCAAAT
TGATTGTAAAGCACACAGTACAGACGGCAAGAAAACCGCAA
TATAATGCGGGCGGAATCCGCTGGCATGAATTGTTGATGAA
TCCACGGCCGACAAGGCCCTCGACGCGGTGAATGGCAAGAC
TCACCGGATTTGAGATGTTGCTTCGCTTCCTCTTCCCGACA
TCTACATAGCTGGTGGTGTACCTTTCGTACCTCGAAGGTAC
TTCTCGGAGCCGTGAATCTGCTATAAAAAGGGCCGGCTGCG
AGGGCACCTACGTCCCCACCCGCAATCCTCGGGGTTACGAA
CTTCTCCGAGGTGGAGAGGACCGCCATCGCAAAACTCAGGG
CTCTCCCGCTGCCTCTCCCGCGCCGGGCCTCTCTTTCGCTG
GCCTCGGTGTGGAACTGCAGCGTCACTCGTGTCAGCCCGGA
GACAGGTGAGGCGGACGAGGCAATCTAGCAGTCTGTACGCG
GCCGCAAAACTCTGCGGTGGCGGACTGAACCTTGGGGAACA
ACTGAGATGACCCGCTTTCGCGAGTCTCTGCAAGCCATGAT
TAATGGGCAAGAGGACGTAGCCGAGGTAGTGTGATGAATGT
CCACGACACCCGCCTTGAAACAGCCTGCGCCCCCCCACCAC
CCTCGTACATTCCTCCGCCACAGGTCACCGACGAGCACAGC
AAGGTGTCGCGATCGAGGTGCGCAGGCAGAGAGCAGGGCGA
GCTCTCAAGCGCTCGCATTGCAAACTGAATGAGGAATGGGT
GCCACGGAATCGGCCGACTGCGGCCCAGATTTGTGCTTTAC
GACGAGCATGTCGTCGGGGCCGGCGAGCACCTCGTACGAGA
ACCCCAGTCACAGCGTCCCTCAGGACCTTGTATGTCCAAGC
TATCGGAGAGAACCATTGGGCGAAAGGATAGAGTGTGAGGG
TCAATACCACGCCACGCAGTCTCGACCAGCGCCATCCCTCA
GGTTGATGTCTCTGTTGTTGCTTATGCGCCCCTTGCGGCCG
TGAACCCTCCCACCAAGGTGCCGCTAGCTCACTACCTAGGT
ACTCGCACCGACTGGTCGGTCGACGACTCCAGTTCCTCCAG
GACGAACATACTCGCAGATTCTCGGACATTGCATTCACCGC
GGCGGAGGTGGCAGAGATGGCAGGCGCCGTGCGCTTCGTGT
TTGCGCGAGTGGTTGATGTTCCGCGACTTCATCTCCGCCTC
TACGTACACAAGTACAGTAGCAGCGAGGTCGCCAAGTCGCC
CTTCCGTAGCAGGAACGTGTCGTGGAAGAGAATTTCTTCGC
CCGCCGTCCACGGTGTCCGTCCACCTTTTCTCCCATATGAA
ATCGACTCCTTCATCATCTTCAAGCGCCTCGCCCTGAGCGC
GCAATCAAATGGTCGTAGAACTTCTGCATGGCCTCGGGCGG
CAGTCGCTGTACCACGCTGACAGGGAGATCGGCACGGCTCG
GTTTTGAGGCCCGGCGCTTGCTCAAGCTGAATGCTGCCAAA
GGCAGGATGCACCAGGGGAGCTGTGGTCTCATCAAACTCCG
TGAAAGGTGGTGACTGTCGGCTTCGGTAGCGCGTGGTGGTT
ATTCAGCAATACTTGTACATCGACTGCCTGCTGGACTCATC
CACGACCTGGACTGCACCGTCTTCCGGATGCTCCTCGACAA
CTGGGGAGCACCTTGAGCATCTCGGCAAACTTGGGCCCACC
CACCGGATTCACATGGCAAACTTCAAAGTGTGTGGGCAGCC
CTCTGGGGGATCCAGCCGATCTCGATCTCGGCCAGCGTCAT
GGGCCTGGAGCCGTCTCCCACCCGACGCTTTTCGCCCAGGT
GCAGGTCGAGCGGGTCAGAGCTCAGCAGCATGGACATGACG
ACCTGGACCGTCGCGCCGGGCCGAGGCAGGTCGCGGTAGAG
GTGACGCCCTCGGCCTGGGGCAACATGGGCGCCATGCAGAG
CCGCCTCCTCGGTAGCAAGGCGCCGCTGGGGGCCGAGTCGG
CCCCGGCTCAAGTCGAAGAACCTGAAGCCGGAGCTTCTTCC
GGGCCGCGGTCGTTGAAAGACGAGTTTTGGGCTGGGTTGAC
AGTCAGGCATGTGATGGTGGCGATGAGATCACCGCCTGGAC
GTGCCTTCCGCAGACCCCGGCGCCTTGAGAGTATCACCGAT
CGCATCGCCCCCCGCTCCGGCCTCGCCTCCAAGAACTTCAT
ACTGATGAGGCCGGCGGTGGCTGGCGGCAGCCGAGACACCA
CTTCCACTGTGCAACACCACCCTCAACTAGGTACTTCGGCG
CCTCGACTCGCCCGCCGACTCTCCTGTCCAGGGCGCCACGG
AATGCAGCACAATGCGAAAACCGAGTACAAAGTTAAAGCGC
CGTAAACTCTTCAAAGTCATCCGGTCCCAATACCCAGCCCC
CAGGGTTCCATTGGCTGTGGCTGTGGCCCACGCTTCAAGCC
ATGTGATGCATCGGGAAATGCGGCCTGCCCCGTTGACAAGC
AGTGGGTGGCGCGGACCCTGCTGGCTTTGCGCTCAATGGCT
CCGAGCAGCTTGATGAGCGGCACCGTCTGCCACTGAACTGG
CCCCTTGTGTCGAGGGCCCACGTCCCTCGCCGAAATAGTGC
ACGTGGCCAAGCCGGAGTGGCCAAAAATTTCTTTCCCCTCT
TTCATCGGAGTCCTCGTCGTCAGAGTCTTCGTCATCGTCTG
CTCTCCGTCGAGGGTGTGTTCCGCAAGAACGGCAATATCAA
AAGCGGTCATCCGATGGTTACGAGAAGCGGCCAACGGCACG
TCCATCTGGCGAGCGAGTGACATCCATCACCCGCGAAGACG
CAGCGGCGGCTGTGGCTTGACGCCTGAGAGCGGGGCTGTTG
ATGGCCACGGCGCCCTTGTTCCCGGCCATGCCGGACATGCC
CAGCACGAGACGGTCGAGCGCGGCGCCTTTTTTTTCTTTCC
CAGAAAGGGGACCGACTCCTCCTCAGCAGCAAAAGCTTGCC
GCCATAGAAACCATTCCTATCCCCGGCAAGCAAACACCGTC
GCGTCTGGTACTATTTTTAACAAGTGTCATTGCACGCTCAG
AACTTGTTGGTCGGCATCTCCTCGAAGCCCATCTCGAAGAA
ACGGACGGGTTCCTCCATCCCTTGGGGGCCCCGGGCGAGCA
AGACCCGGCCCAGCCCAAGGCAGGGTCAAGCCGAGGCCGCG
TACATCCACTGGGTTGGAGTCGATGTAGCGCGTGACCTTGG
CACGGTCCCTCCCACTTGTTCCTCGAGAATGCGGTCCATCG
GTGGTAGGACCTCGAGGGGTCGAGGACGATATACCATTATA
CCATCGCCCCCGTTGGAGAGCAAAAGCTCGCAAACAAGCTT
TTGCTTTTTTCGCAAACACACAAAAGGAGGATGAGCGAGGA
TTTGTATGGGTCATTACTTACTTTGGACGCCCAATGACGAA
TCTTTTGTTGCCACAAGTCGCTTTCTCGGTTGGAGACTAAC
TCGGCGACCCCGTCGTTGCTCGGCAGAGTCTCGGCCGGAGA
GTGCCGAGTCTTCGTCGAAGCTCCTTGTCCAGCACCACCGA
CATGACCGGGGTCGGTTGATCAGCGAAGCCGTCCTTGAGCG
CGACATCGCTCGAATAGTTGCGCTTCTGGTTGGGATACGGC
CTGAAGGGTCGTATGACGAGCAGAGTTCCGATAAGGGACTG
GTACATGTCATTATCCCTAGCCTTCAGCTTTCGGGCGCGAA
AGGGCACGGCAGCGGGGAGGCAACGGGCGGGTTTATAATTT
GTAAGTAGGCCTAGTCCGTACTGTACGGAGTAGGCCTACAT
TGGCTACGCTCCAGGTGCAACCAGCTGGACACTTGGCGTCG
ACCCATCCCCACCCTCTTCTCAACGCATCGGGACGACGTCA
GCTGATGGTCCATACGAGGACTGAGGCGTGGTTGCCGGCGC
GTCAAGCCATCCACTGTGGTCTCGACTCTCGATCCGGCCGG
TGCACAGGGCAGGATCTGAACAATCACAAACACCAGGATTC
TACCGGCGAGCCCGAGGGAGCCTCGGACCCCGAGCCGCAGA
CCAATTGTAAGATTGAGGATCAATTCGGTCTTGCCCTGAGA
GCAAGGTGGCCCGCGCGTGGCAGCCTAGGCATCCGCGTTTG
GAACCATCCACTGCCGCTTGCCAAACTCGGACAAGAACGAC
CACCGCTCCGTCCGCTAATACGCGTACCCGACCTGCCTACT
AGGACATGTACGAGTACATACTCTGCATCTACAACCAACGT
CATACAGTAACTCCACAGCTCGTAGCCGATGGTCACGTCAA
CCGATCGACGGCTCCAGAAGCTCCAGCCTCCCGACAGCTTA
AAACAGGAACAAAAAGGAAGCCAGTTCGAAGCATCGGCTGG
CGGCGCTGAACATTGACTTACGGAAATAATCGGCCATCAAA
CTGTAGCAAACCCCAAAAGTCAGGGCCCTCTCCTCCTTCAC
AGCGATGCAGTCCAATGTGCCAGAGATGCGCATGGCCCAGT
GGCGAGGACAAGATTAAGGGCAAGTCTCTCGTCATGCCGCT
CGAACCTACGTGCAGAATATCGCCATAGATCTCATCTCGGC
AACTCCTCACGCTAGCATCCCAATTCCTTGACATTGCGCTG
GGGTGTGCTCCTTGCCAGGGCCGCAGTTTTCGTCTTTGCAG
CTCCCTCTGCGGACCTTGGTCGTTGGCGGTAGAGTTACTGG
TGCGATGGAAGCGATGGACGCAGCGTGGGCGGCGGCGGCGG
CTCGAGCAGGGCCCTACTGGCTCTGCCGAGAAGGCCAAGCA
CCGTCCGTCGGCGCGAGTTGCATTGCTTTTGTTGGCAAGCA
TGCTGTACGCTCTGGCGCAGCCTATGTGGGTGGTTGTCGAC
AACCAGCTGACCATGGTGTACAGCAATATGATGACCACCGT
CCTCTCGGCGGCTGTGGTGGCACAGGCTGCCTCCGAGGATG
CTGAATAGTACGATATGATGCCATGGAGACAGTGCCGTGGG
TGGTCAGCCGCTGGTTCACGCGCAACTAGAGGCAGCCACGC
GCACGTCGTCTCCAACAACGCCTCCATGACCCCCGAGCAGA
GACATCGGCGGCGAGGTCATCACCGGCTTCGGGAAGCTCGC
CCCGCTTGAACGGCCAAGGGCTGGGAGGTGCTCGAGACACG
TGCCTCAAGGACCAGTTCGGCGCCGACAGGGTCGCCGTCGA
GAGCTGCCGCACGAAACCGGCGGCATCAACTCGAATTCGTA
AGCTGGTTGAGCAATTCCATCAGCGTCCGCTGAATCTCTCG
AACTCGAGGAGCTCGAGGAGCTGGTGACGGCGCGGCTGCTG
CTCCTCGTCCAGCAGCTCCTCGTCATCGTCTTCGTCGGCAC
GGGAAGATTGTCTGCGTCGGCCAGAGGCTGCAGAGCGGCAG
GAGCCAGAAGGCCCTCGAAGCGAAGCTCCTGGCCGAAGGCA
CTCCATGATACGTCAATTCTCTCGGCCTTTTGGATAATATC
CCTGTATGAGGCACCCCTTTCACGCACAGCTTGCCGCGCCT
CCAGAGACCGCCATGTCCAACGACCACGGCAGATGTGCGCC
TCGATCTGGAGCTATTGAGTCTGGATCCACCAGCAGCCACC
CGTCCCGAACCATCCAACATCACCATCCATTCCTCTTCCTG
GAGTCCCTGATCCATGAGTACCGATAGTCCCAATTTCTTGC
GACAACATCCGTCAGGAGGGCCTCTGTTGAAAGATTTTTGA
TCTCCGTCTCCCTTGCCCATCTCCATGAGCTCCTTCATGCG
GGGTTTCTTGTTCATGTTGACCAAGGAATCGGACTTGGAAA
CTCCGTACTCCGTAACGGAGCACCTTGCCCGAGAATAGATG
GTTCAGACCAGTTATTATTTCCGAAATCCGGAACTAGTAAT
CAAGCAGCTGAACGGCGATGCTTCTTTCCTTCTCACCTTTG
ATCCACCCCGACGTAGCTGTCGCTCATGAGGAATAGCTTGA
AGGGCTTTAAGGTGACTGAGCCTAAACGTGTGAAGGAGCTC
CGCCTCGGCGATGGTCGAGACGCCGCCAAACTGGGAAAACG
TTCTGCATGTTGGGTATGTGCATATGAGGGCGGCGAGCAAC
CCTCGTCAATCTGCGTCCTTCCCCCTGGCTGCCGCGCCGTC
GCGAGACTGCACCGAGGGGGCACGCATGTGCGAACCCCCCG
GCTCAAGGCAAGGCAATGGCCTCAATCTCGACATCGACGTT
CACGGTTGTGCGGTCTCCGACCAAGCTTATATACAACCTGG
GAGTATTCTCTCCTGGAATGCATCAGGCTTCCTGCTCTCCG
TGCCGCTTGCCAAACTCGGACAAGAACGACTTAAGATATCT
TATCAGGTGGGCGGCCAAAACGAGCGTCCTTCCACTCGTCG
CAGATGTCTCCCGTGGCTCCCTTCCGTTACGCGAGCGTTGT
GCATTTTCTGCGCGCAGCAGCGACGCCCCCGATCCATCCGA
CAAGGCAATTTCTGATTTTGCAAGGTTTCCGAGTCTTCCTG
GGGGCACAGAGCCCTGGGAGCATCGGCGCGTCGGCTCCATC
AACCAGGTTGGCGGTGGTTACATGATCTTCCACGGTGTCGC
GACGATCCGTACATCAACGTCGTCCCTCTCTTCAACCAAGA
CTGCTGCTGTTGCTGCTGCACCCATCCGTCAACCTTGGGCC
CTTCGGCCCTTTGACCGCGTCCTGGAGGGCTGCTCCCCATC
GGCGCTTTCAAACCAGCTTTCAAGAAAAAGATCACACACCA
GCCGCCGTTCAATTCGTCGTCCTTGCAATACTCAGTCATGT
GCAACGGCACCAGCCCCCGTCCGGGTTGCACGCCCTGCCGG
TACTCGAGGATCAGGTACAGCTTCTCGTGGTCCTGGAAGGC
AAGAGACAGAAGCCACGCGACGCTGTGGAACCGCACCGATA
CATCAGGAAGACTCCAATGACAAAACAGATGCTGAGGTAGT
GCCCAATACGAGCCCGTTATCGATCTGTGGCCGGACTCGTC
ATACCTACCTACCTTGGATGCGCTCCCTAGTTATCGTCGCT
GGCGAGGGCCGCGAGAGGGCCCGCCAGGGGGGCGAGGCGGT
TACTCACTGGAGATGCCGATCCGGTGCGATATTTTTGACCG
CAGCTCTGCTACCGCCCAATCCGCACCCAACCCCAAGGCCT
AAGTCCGTGCTGTAATAGAACGATCCGTTGCTGAGCAGCTT
TACTTGAGGAGCTCTGAGAACAGAAGAGGGTACCTGCAAAC
GCAGGCCCTCCAAGATCTTGCCCTGCTCCATGGTCAGGGTG
AACTTAAGGTACCTACCTACCTTGAACAATATCATTTATGC
ACAGTCTAATCTTAGGGCAACCACCAAAGTCTAGGCGCAGC
TTCAGCGCCGTCGGGTCAGCCGGCCGCCGGCCTGGACAAGC
TCTGTGACGGGTATGGTAGGCGTTGCTGGCCTGGAGGCAGA
GCCTCTCGCCTCTCGTCTCTCCTCTCTTCTCGGGCTCCCTC
CTCGGGGACGACGATCCTGGCCGCCCGCTCCTCGTCCTCGG
TCGTCGTCGCCGGCCATGTACACTTCGTGACCGCCGACTTC
GTCCTCAACGACGACCAGGCCAAGGCCCGCGCGGGTGTGGA
GGCAACTTTTACTTTCTCTGCGTGGGCATCCCGCAAATGGT
GACGGTGGTACAGGGCGCTTCGATGAAGAAGGTTTGGCTGT
ATCTTTGTGCGCCTCAACGGCGCTGACATTGTCTGCTCTGG
GTCGTTGCGGCTGTGCGATACGCTGGGCTTGTTGTCGCCGG
AAGAGCATGTCGGTCCTCATCCAGAGCGGCAAAGAGAAGAA
TCTAACTCGACACAGGGCCTCGCTGGACGCAAGATCCATGG
CTTCTCTGCCTTGACCTCATCGCGCTTCTCCTTGGGCCATC
GTAGTTGGAAAGAATCCAGACAGTCGCAAGCACGTCATCCC
TACTCCTTTGACCTCACCCCCAGGATACCGTACCACTCACT
CACCGACGTGTACTTCGTAGCAAGCTCAGCAACTATGGCCA
ACATTGAGTAGCCGCGATGCCCTCTGCTGGGGTGCTCTGTG
CGTGACGAGTCCTCGGTGGGCTCACCCTTGACCGGCATCGA
CTCTCTCTCACATGGACAAACACCACGTATTGTACATCGCA
CTGGTTCTCAATTTCTTGGTCGTGGCCGATGGCTTTTTCGG
GCAGGCGCGGTACTTCGTAGCCTTCCAGCTTTTGGGGTCTC
GATAGGTGCAAGTGTTGGAGCGCTGGTAGGACGGTGAGAGT
CCCCCAGCACAAGCGTATATCAGCACATCCGTCGTCGTCGT
CACTGGGTTTGCCAGGGGACCCAGGTTGTTGAAGATGGTCC
ACAAAGGGAACGGCCTTTGTCGTCTATGAGGACATGATGGA
CCCCGAGTCGCCCATCGTCACCAGCGTCACTCGATAGCGCG
CCATGGCGCACGAGAGGTGGCGATGGGCGCGCGAGGTGCTC
CTCCGAATTCACTTCATCTTCTTCTGGTTCTAGAGGGGCCG
TCATTTTCTGCAGGCGTGTGCGTCAGTCATACGACAGCTGC
ATTCTTGGCTACAAAAGTAACCTACGACTTCTTTTTCCACT
GAGGCTCCCGTCTCCCTTGGCCGGGGCAGCCTCCTCGCTTC
CGGCCGAGTCGGCGCAGCAGCCCGGCTCTGCCAAAAGCCGA
AGGCAGATGCCCGTCGGCTACGGCCCGGTGTTTGCGATATG
GTCGACGCCGTCTCGAGGAGCGAGAGCTGCGCGAGGTCGCG
TGCGGCGCGTCTAGCAGAGGCACTCGCAGCAATCAATGCTG
TCCATACTCGTCTGGCATCTCTGCAACCCCGGCATTTACCC
CCCTCCTTGCCTCCCTCAAACTCGCAAGCGCAGCACCAACA
CCTCAAGGAGGCCGGCGTCGCCTCGGTCCTCATCAATCCCA
CCACGACCCGCCTCGTGAAGCCGCCCTTTTCCTCGCTCCCT
CTTGTGCATGCAAAGTAAGACATATCACAGCACGGACAGGG
GGAGAGGTTCTGATTGGTGTCGATGACGGTGTCGAGAAGTA
ACTGTTACTTCGCCCTTCCGCAAGTTCGTCTCCCAGATCCT
CTCGGCGCGTCGTCGGAGGACACTGATCTCTGTCCGCAGGT
AATTTGAAGGCCAAATTCCACTATACGATAGCTCATCGAAG
GAGGATATCTCGGCGCTAAGCCGCTTTGATCGTGCGTCAAC
GCGAAGTGTGTCGACGAGTGCGTGAGTAAGAAAGTCAGCCT
CACTTGTCTCAAGGCCGGTGCCGACCTAAATTACTCGCATT
ATGTATCAACGACGGCACGCCAAGTGTGAAGCAGCGTTTCG
CAAACTATCCCTTACACTGTCGTAAAGGGTCAGACCCACTA
TGACGCAGCTGGAGGAGGACCCGGTCTTTACGCTTGCCATC
CAACTTGATCGGCCTCCTTACGACCATGGCCGCCATCGGCG
TGCCACTCTCTCGGTTTGTGCCCGTCGTCATCACCCGAGGC
GAAGTAGTACGAGTACGGAGCACCGTTGGTTGTCAAATTGC
GCAGGTCAAGATGACGGGCGCGAGGTGGTTCGGCGCGGACG
AGCATGATGGCCTGGGAAACCCTGGGGATCAGCTTCATGGA
GGCCTTCATTCTGAGGAATTCAGTCTCAAGGTCCTCGATGG
AGGACGCTGCCGAGAAGGGGCTCACTTCGGACGACTCTGTG
CCCTGTATCCCCAATGTAGTCTCACCTCGTTCATCTCGCAA
TGCTTCCTGCTAGTAATATACACAACCTACCTCTAATAATC
GTCGTGTGATGCATCATTTCCACTCTGTCACTGTGGCCCCA
GCCTCGCTTCCGCAGGTCGTCGATGAAAAGGCTCTCGACGA
TTCTCCTCGTGCTCGGCGGCCAGAGCCGCCTCTTCGCGCAC
CCTTCCCCTGTCGCATCCAACATGGTGCCTCAGGCTCTCGT
CTTCACGGACGGCATCCTGTCCATTGTGGTCCCCAAGGCCA
TAAAGGCAAGTCTGAGCCGACGGAGTGCTGCAACGCTTCTT
CCAGCAGGGGCATGGCATGGCCTTTTCCTGTCCCATGCCCG
TATTTCTTCTTCGCCCTCCTCCCGTCCCGTCAATCGTCAAT
AATCCCAGTCGCGGAGACGGCGAACAGGATGGCCGCCATGA
GGCCGGACCATGGGCTTCGGCTCGAGAGACAAGCGCAAGCG
AGGTTGGAAGACTGGCCGATCTGACACTCGGCCGAGAGCAG
TCGCACGAAGCGGTCTCGCGCCGCTCGGGTATAGCAACGAG
GTGATGGGATCGAGGAGTGGCTTAGTGGACGTCAAGGGCGG
CATAGTCTGCATGGTGCCCTCCTCCAAGATCTTCTTGATCA
CCATTCGCGACATTTGAGAGCGGAATCTCGAGCCGGCCACC
GCGTTCGGCCCTCCGTCCGACGCGACCTTGTTCGGATCGGC
GCCCGATGACGGCCACCTTGCATTTCCTACACTTGGGTGCC
ACCATGCTCCTCGCCCGACTCGACGTGCCCGGCTGCAACAG
CGTGCGACGGCCATTGTTCGCTGACGATTCCATGCGCGCAG
GGTGGAGAGCCCATTGAGGACCGAATGCGGCTTAGCGCCCG
GTCGTCTATTTCCTCCCGCGCCCACGGCATTAGCTCCGATA
TCAATTCGCTCAGCCGCAAGCTGATGCCTCTTCATATCCCC
CTACTCCGTCCATCGAGGTGCTTGGTGCGTCGGTAAAGTAA
CAGGGCGCGCCGGTGGGGGGCAGCGTCGCCCGAGCCCTCGA
CGAGCTAATGGGATAAGGGGCGCATCTCTTCGTCTGGGCAG
GCCGAGCCCAGAGCCGTTATCGCAGGCCCCGAGCTCGAGGT
TGTGTGCGCACTGATTCGGTCCATCGAGCCAAAGAGCTTCA
GACACAGGCAAAAGGTGGGGCGGGCGGTGGCCAGATGTGGA
GCAGGCGACAGCACCGGCCGCACACGCGGGCAGCCGTCGGT
CCGGACGTCGTCAGCAATGGCGCCAAACTGGAGGCTCTAAA
CTGGAGCAGCTTCGTGTTTGCATAGGCATTCTCTGGCATCT
GTCGCCGCACTGCAACGTGGCCGACACGCATCACATCGCAC
TCTTCGATGGGGGAGCGTTGCAAGAAGTATCTAGATCTATG
CGCGGTCCCCGCCGGCGCCGCTGCTCTCCTCCCCCGGCGCA
GGGCTGACAAGTTCCAGATGCAGCGGCAGTGGCAGTGGCCT
ATGATGGCAGAGGGGAGGAGCAATGCGGCGGCGCCTGTGAA
AGCCCACCACTCTTATAGTCCGTAGAGTTTGTTTGGAGTAC
GGCCGTCGGGGCAGGCGTCACGGCTTCCGCGGCCATGGACA
GGCATCGTGCATTGACGAGTCACGACGGGGGGCAGGGCAGG
GGCGCCTTCGAGATGGACGGCACGGGCATGGCCCCCGTGGA
CAGCACTGCACCCCTGACGACCGTCTACGAATGCCCTCCGT
CGGCGGAATATCCAAATGGTCTTCCTTCACCCATCCGTAAA
AGCCTACAACCGCTCCATAGCCGATGCCGCCGTCAAGGCAC
CGCGACTTCGGTTGGTGCGACCAGCTTGACGTTGCCAAGCA
GGAACAGACGTCATCGCAGGCGAGACGGGAACGCCTATCTC
GAGGCCCCCGGAACTGAAGTCCTGCGGCAGTGGCTGGGCAG
ACGCCGACGAGCACCTGGCCCCGCATGAGACGGAGCCCTCG
CTGCGATAGTCGGACACCCGCTCATCCATCTTGGCTATGCC
GCCGAAGCGTCCGACAAGTTCGAGGCTTGCTGCGGTAACCC
CCGCATGCGTATTTGGAATGCCAACGACGGACAAATTCTCT
GTCTCGCCTGTCCCTGCCATCACACTCGAGGTAACTTGGCG
CAAGCCTGGATCTCATGCCGCTGTGCCCGGGTTTCACGAGT
CAGGAAGACTCTGGTTTTGGCATCCGCGAAGCGGCTTGCCA
CCAAAGCTCACCCAAGGAAGCTCCAAAACAGCTGCGTCGAG
CCCCTTGCCCCCTGAGCCAGCTGACAGTTGCTAAACAAAGG
TGCCGAGGTGCAGGCGGAGGCCGCGGCGTATGGCGCTCCCC
GCCTGCCGTACTTTGGCGATCCGGGCATCAGGTCGACCTGG
GCGGTTCTGGCTCGCTGATTCTGAGCTCTGTCTCGGCAGAC
TTCTAGCGCCGCTTTTCGACCCATCCATCCATCCATCGGCC
CGACAAGGAGAGGTCGTCTGCCTGGGATGCCTGTCTGGGAT
TCGCGTGACACCTGGAAAGTCGGAGCTCCCTCTGCACACCA
CTCGGGTCTTGCAGTAAGTGCTGTGCCTTTCAATGGCATTC
CGCTGGACGTCGACGGAGGGCCGATGGTTCGGGGCTGAAGC
CTCGAGCACAACAGCATCGCCTCGGATTGCGAGTACGGCGC
TTTTTCCCGCTCCGCCGTGACCCGTCCATGATGGCAACGCC
ATCGCTATGGCTCGTGTTCTCTACGACGGTCTTGTCGAGTA
TGGAGCTGCGGGGCGAAGTACGCGGCGCTGCGCTGCATGAT
CTCTGGTGAGACGGTAGACCCATGACCTCTGCAGTCAATGG
GAGGCCGACCAAGCAACAATCACGACGCAACTCCGCCAAAT
CGGAGACATGAGGAAATGTGCTTTTCTGTTGAAGCAATCAT
ATGGCGATGCTTCTGTTGTGCGAGTGCTCGCAGCACACCAC
ATGAAGAGAGATGAAGAGAGCGCGTTACCAGAGACGTGAAG
CCTGCATTGGCATCCGAGTTCGGGCGAATTACTTTGGCTCA
TGGTATGCAGATGCGCTCGGCGTCTGGGATGCACGGGATGT
CCCTTTCGCGTCGCAAGAGGCGCACGTATGGTGCTGATTAT
AAGATGCCGGCCGTCCAGAACGACAGGGGGGTTGGGTGCGT
CCGTGTGGCTCAACGGTTTTCGTGTTCCCCCCCGTCGTCTC
CAGCATCTACAAGATCTGTGCAAGGGAGGCCGGACCGCCGT
AAGACAAGACGAAAAGGGGTCCCGCCCGGCAGAGACGCGAG
GCCCTGCCCGGCCCGTGTTGCTTTGCCTCGCCGTGGCATCC
TCGGCATTGACTACATGTCCCATCCTTTCTGGGACAAGTAC
GTCGATAGGTTAAGAAAAATCGGAGGGGGGGAATTGCGGCT
CACCCCTTTCCTCCCTGCGGCGTCCATTCCATGCGCTGCAA
GCGGTATGTCGAGATCGATGCGGATGGGGATCAGGGTCAGG
TTTTGTTGATTGGACACGGACAGCCAAGCCAAACCCCCAAT
AGCACCAGAGTACTGCTTTTCTTCAATTCAACAGCCCAAGT
TTGACAAGTCATTCAGCAGGCTCGATCGGCTCGGCCAGAAA
ACGCCCCGTCCCCGTGGGGACCACGTGGCGGTGGCCGCCAT
TTTGCTTGGCTCACCTGAAGCGTCTCCCCGTTCACCTTGGT
AAGCATTCCTGCATGTTGGGCTCCTTGTTCCTCGACGGGTA
GACCCCGAGGACCCCTCGATCAGGTACACCGGCAAGACCGG
CAAAATCACCAGTCGATTTTCATCCATTCCCTTCATGAGAT
TGATCTAATTCCCACGGGTACGAATTGGGTCCTAGGTGCCT
CTCGTAGACCCGCATCAGGACGTCGTCGAGGAGACACTCGT
GTGGCGGCCGTGTTGGTGGGCGTGGTGGGCGTGGGCTGGCC
ACTCGTATTGCCTTTCATTCCTGCGGGGGCCCTCCCGGAAA
CGGGAGGTACTGGCGGGAGGCGCTGTTTCAGGTTCTAGGAG
GCCGTCTCGACCTCCTCGTCCGAGCCCCTCTTGCCGCTCCA
GGTGGGTGGCCAGAGGCTGGCTGAGGAATTGGAGTATATAG
GAGTGAAGTCGTCGCAGAGACGGACGCGAACCGGGCGTTCG
TCCCATCGAACAGAAAATCACCTCGAGTTTCCACCACTGCC
AGATGGCGTTGGGGAGATTTCTTATTGGGGGGGCGGCTCGT
GAGGTGGTGCATCTGGTAGGCCTACGAATACGGGGTACGGG
GTACGGACTAGCAACTTGTTCGTCATGGCGTACGGGGAGGG
TTGCGTTGGCTATAGAAGGACGAGCAGGCTTTTTATATCCT
CGGGTACAAAATAGCTCCGGCTCAGCATTCGGCCAATCACC
TCCGAACTGTCTGCCGACCACGGCAGGATTCTCCTGAAAGG
CGAATCGGAGAGCATGGCGTCTCTCGGATGCATGTAACGGT
ACGGAGAAGGAGATGGACCGCCATGTCAATGACAAGCACTC
CGCCTACAATGCGACCTGAGCCCCTGATCTCAGTATTCGGG
GGGGCCGGGCTGATTGTGTACTTTTCGAGGAGGATGCCCTT
TCCGGGGCAGCACGCAGCAGCCGTGCCACTTGCTCCCGTCG
TCACGTGGCCGTCACCGGATCAAGGCCGCTGGAGATGGGCA
GAGGAACGGAAAGATATGTACCATGATCGTGGAGTCGTCGG
TGGTTCAAGCAGACCATCGGCCACGCCTGCGGCTCGATCGG
GCTATTGCAATATGCCAATGCGGCAGGCCTCCCTCCGACAT
GCGAGCTTGCGCTCGCTGGGCGGCGCCGATTGGATGCCGTT
GCCAGCAAGGGCAAGCCCAACTTCATGGGCACTGCCGAGAT
TGTCGCAGGCCTTTGCTATGCCCCGAACCCGAGCGCCTACC
GAGAAAGACACCTCAGCTGGCCTCTCGGAACCACAGGAAAC
CGCGGGACAGGCCCTTGAGGCCACTGTTGCTGTTGCTGTTA
GCCATTCGACTGCTGCCTTGCCGCATCTCGCTCAGAGACGG
GCGGAAGGGCTCGACGCGGACGGCGACGTCGTCGGCGTGCG
TCCCACCAAAGCCCCCCTCGCGGCCATGGCGCGCACGCCCT
TCAGATGGCGGACCCATGGTCAACGCGCTTACTGAGCGCTC
GGATCGTGGGCTGCTATCGTCGTCGATCCGCTGCATGCTGG
CCTCGGGCCGTCGTGGAAGTCGTGGAAGTCGGTCCCTGTTT
TGCAGTGCAGGCGGCGACCACATCTCAGCTTCCAAGTCAGC
CTACGTCTCTGTAAGTGTATCCAGAGCTGATTGTGGAACGT
CGCCAGGTGTCCTGAATCTGCTCGAGGGCGGCGAACGGGTC
ATCAAACGCGAAGTCTTGAACATTCTCGCCGAGCAAGTGTC
TCGTTTGGGAGCATGGTTTGCCTTCTGCGTATCTAGGGAGC
GCACGAAGCCTGGCGCGTCACTTTCGTCGTCCCCCTAATCT
GTCCTCCTCTTCACTTAACCCGTCCGAGTCGCCAGGCCCCT
CGGAGGTAGTGCTACGGTCGCCAGAGTACTCAGCTGGCTCT
CCAGCCATGAGCAGAGCAATCATCATGTGCGCAACCTCGTG
CGCATCAAGGGCATCGCCAACTTGGCAGCTCACAGTCGCTC
GCGTACGCCCTCCTGTGCTTCGTCTACATCCTCAAGTCGGA
GGCACGTCTTGCGTGGGCGCCCGGCTGACGCGCTGGACGAT
CGGTGAGGGCCGTTGGCGAGCCGGGGCTGCTCTAGCGGCGC
GGCTCCGTAGCCTCTGTTTGCGAGCGCCTCGTCCTCGTGTT
CTGCGGGCTGTCGGCGTGTTCGTTTGCCAGTCGTCGCGAGA
TGATGCTGGCCTGCCAGGGTCCGTTCAGCCCCCATGCAACC
CGTTTGCTTCAGGCGAGAGACCTGGATTTGCTGTATACAGG
AGTTGCGGGTCCTGGACGTTCGCGGGAATAACATTTCGAAG
AGAGAAATGATCGTGCCAGCCTGCCAGGTAGTCCGTACAGA
GATTGTCAAACTCACGTGTACATAGAGTGTGACATTTGGGA
GCAGCCAGTTCTCGCCGCAGCCCAATGCCTATCAGTTCACG
CTACGCGGGGCTTCTTGGCGCGGGGCGGCTCAGCGGAGGAG
CTGATGGAGTCGTCGGACCTCGAGGGCATGGTCCGGCGGGC
GCGAATGCCCCGTGATAAATCCACGCTACGATTCATCGCCC
ACTTACTCCGTCCCTGGCCACCTCTTCCGCCAGACAGACGA
ATCGCCGGAGGCGCCGAGCACGACAATCGTCGTGTTCTCCT
GGGTGTCTACGGGAAGAATGCGCGAACCTTCATCGATGAGA
GGCTCTCCGACTTGAATTGTCGGCGACTGGCTCGACGGCCT
ACCCTCGGCTGCTGTTGAGACGGAGACATCACTGCTTCACC
TCGTAGTTGTCGCTCAGCATCCTCGAGAATCGCTGTAGCAT
GTCCACGGCGGCTTCTTGCTCAGCCTCGACTGCGGTCGGAG
CCAGGATATCGTAAACTCTTCAAAGTCATCCGGTCCCAATA
ACCGTTCACCACAGTTGATGCTTGACACTGACAGCCATCGT
AGCAGCGGAATCGTTTGCTCCATCGCCCGTCGCCTCACCGT
GACGAGCGCCACCCGCGAAACGCGGCCCAGGTCCTCGACAC
TGGCAGCACTTCCTTTTTCGCGCCATGACGTGCCGATCGCG
GGATGTGGCGCTCTCCGCTGCTCTCGTCCGTGACGATGCCA
CAGTCGGCGCGAGTGCCATGCCCCGCAGCAGCTTCTCTCGA
CCAACTCCTTGGAACCGGGACCCGTCGTCAAACTGCATATC
GTCCTACAGCACCGACTGTACTCGTACGAAGTACAAATCGA
GTCTGGGCCGACGGGCAAGGCGAGCAAGCTGAAGATCATCA
GCTGGGATGAGCGGCAGGTGCCGCGAGGTTGCATCGCATGC
TTGGCGACGACGGCTGCGGTCGGTAGGGCACGGCTGGCGCA
AGCTCGCACACGCCTTGCTGCCTTCGCTTCTCGCTGAGAAC
CATATTGCCTAAAGGAGAAGCGAGGGCGGGTCAGGCTTAGA
CGAAAGGGCAACAAGTTTAGCGAGCACATGAAGAAAGCAGA
ACAACAACACGCCTCACAGGCCGGCTCCCCCGCCGCCGCCA
CTTCAAATCTTTATCCGTTGCCTGGCTCGAGGCTTCGTTGA
CATCATGAGCGACGTCACGACGGCGCTGACCTCGGCCTGCG
ATTGACAGCCATTGAATGGTCGCCATGACGCACTTTTGCGT
GAAGTTTCCAGACACCGAAGCGCGGCTACACATCACCCGCC
GCTGACCGCACCTGGCTACGCGAGTGGTGCTTTCATGCTTA
CGATTCTACATGCGCTGTAGCATGGTGCAAGAGAAGGGCGG
AGCCTTGCGCTTCTTGGAAGCGGGCGCAGCCTTCTCGGCCT
CAGTATCCATCCAAGCTGGGCCGCGTTGATTCGAGGGCTTT
TCCTGCGCAAGGGCCGGCGACAGCTCGACGTCTATTCTTCG
ATCTCTCCCGCGTCGGCCCCCAGGTCCGTCACGTCCACCAG
TTGGGCAGACTTCAGACGGACCCAGCGGGTGATCATACCTC
AAACGAGTGTCAAAAAAGATCCGGCATTTGGATGTTGTTGG
AGTACCATCGCACAGACAGACGGCTGCTGTGGTACATCCGC
GCGGAGAAGCGCGGCCGCATCACGCCCAGGCATGGCGTTCC
GCGCCGCGCAATTTCGCGTTCCCCAGACGCTAGCCAGGCAT
CCGCGGAGGCTCATTGCGTCCAGGACGTCATCCCAGTTAAG
TACGGGCGTCGCCTCGTTGTCCCAGGCAGATGATTCTTCGG
CAGTCAGCGACAAGGGCAAACGCAGACAGAGTTCGACATCG
GCCCGAGGCATCCATCCGTTCTCACCAGTGCGATGCACAGA
ACACGCTCCAGCGCCCGTCTCCTCGTACTTGGCTGAGCAGC
CCCAGCCGTCCTCGCCATTGCGAATCAAGCCTAGGATGCTA
AGGTTGGTCGGGGTTAGTGTCGGGGGGATTGGGGCGCAGAG
CCCGTGTGACGGCGGTCGGTCACGGTCACAATGACCATCGG
AGTGGTGGTACACGAATTGTCTCTTCGTGGTCCGAGCACGA
TGAAAATGGCTCCAAGTATGCATGTCTCGCTCGTGCTTGCT
TTACGAAAATATAGCCTGCGCAAGGCATGTATGGACATTTG
ACCGCCGTCCAAGATGTAGACCTCGGGATACGTCAACTTGG
GTCGAGGGTGTCTCGGCTGGCGGTTGGGCCCTGGAGGATCC
GACATTGGCATCTCGATGGGCCGTCACGGAACCGACGTGGC
CTTGCGGTGCTGGTAAATATCCTTTCCAGGGTTCATTTTCC
TTCCTGACGGGCGCCTCTGACTGGACAATGCCGCCGCTCAC
GTAGCTGGGGTCTGGGGGGTCTGGGGAGGACTGCCTCGGAC
AGCAGCTCCTCCTGGAAGTTCTTCAGAATGTCCTCGTAGTG
CCCCCGGTCTGGAACTGCTGCTGCTGGAATGGTGGCATAGA
CGTGATGAGATCTCCAACGGCGTGGATAATGACGGCTGAAA
TTCCCTTCTCCCACCATCCTCCATATGAATCCCGTCTTGGA
CAGAGTACGAGGCGTGTGTCCAGTGGTGGAAGTCGGCCGTG
CGTTGTGGTCAGGCTGTCTGCGCCAGAACGACTACCAACCA
ACGATGGAGCAGGAGCAGGGCCTGGCTCTGCTCTGTGCTGA
GCATTCTCTTCATCCGTTCACGCGCTGCGTTCCCCACCACG
TAGCCGCAGTCCCCCTTTCTCACGTCCATAGGAACAGCTGC
CCACTCTCTGCCACCCAAGTCCACAACCAACGACAACCGTA
ACCTCGTGGCCCGTCGGCTGCTCCGGCGGAGACATGCACGT
GTCTCCGGTTGCCGGGTCCCCTTCCTCGCAAGGCATAAACA
TGCTCCTTCTCCCCTTGCTCCGTGTGTGCCCCGAAGTGCAC
CCTATCCACAAACACCCTGCCGCCGTACGCTGACGAGACTG
GTCCTGGGCCAGGGCAAGAACGCGTGGCAGGCCGAGATCGA
TGCACCTGCACCTGCACCTGCACCGCAGCTACCGCCGCCGC
GCCGATAATCTTGACGCGAACGTGGGTGCCGGGCTCGATGA
TCAACGTCCTCCCGAATCGACACCAGGCAGCATGAATCGTC
CGTCAGGACGGCTATCCTTGCTTTGGGTAGGTACGAAGTAC
CCCGCTTAGCCTGATGGGGACGGGCATCCTTGCTGGCGTCG
TCGAAGACCGATTACATTGGCCGCAAGCTTCCAGAAGCATC
TCGCAGGACGGCGGCGATGACAAGGACTCGCGGGAATCGCG
CTTGACCAGGTCCCACTTGTCCCAGGCGGCGAGGGCGTCAA
TCGGAACCTCGACCTCGACCCCGGCCTCCCTCTGAAGCAAT
TGTCGGGGCCCATGCCCGGGCCGCACATCTCGGAGACGTGG
TTTTCATGTACGGCCTCACACACGACCAGGCCATCGAGAAG
GTTCAGGCAAGGGGGCAGGGCCAGACCCGGGGGCTTACATG
AGCTGTATCCAAAAAAAAGACATCAGCCTCATGCGACCCGA
TGGTTTTGGCATCCGCGAAGCGGCTTGCCACGCGCTGGCCG
CCCCCTTGTCAGTTGTGAAACGTTGTTGGTCCCCACAACTC
TCGGCATCTATCCAATAAAACACGCACCTGTCTATTGTGTG
ATGCCCCCATCCAATATGCTCTCGTCGAACTCCATGTCGAA
ATCCCTACTCTCTTCGCTCTCTCTCCTCCGTATTTCTCTCT
CGGGCTTTTGTCACCTTGGACTCAAAGAAACTCCCTCTGTT
GGTGGGACGGACCGATGGAGCATTTCTGGTGTGTCCATTCC
TTCGGCGTTTCCAAAATCAGCGCAACGAGTCCACGCCGCGC
GCGTCAGTGCAATTTAAGAGCTGAACGACGTCATTCCGCCA
CTCAACGCTGCCGGCGGCCTCACTGGCCTGTCCAAGACTCC
CGGCAAACGCGTCACTACAACCTTACATCCATCTATCCAAA
GCGGTTGCCCGGCATACGGACAGCCTCCTCCTGGTCCAAGA
ACCGGGAACCCAGAGAGGTTCTGGCCGACGAGTTGATATGT
ACTGAGAGGACGTCGATAGACGACGCAACAGGAAATCAGGA
AAGTACTATGGCGCGGAAGCCGAACCGTGCAGCGACTTTGC
GAAGCAACGATACAATATAGCTCGAAGCTTACGTGAATACT
AACCCGATGATGGTCCAACGCTCCCGGCTCTTTCTGCGGCG
CACGACTACCGACGCAGTGACGGCGCGTGCAGCCGCCCCTA
TCGCTGAGGTCCTCCTCGAGCAGCATAAACTCTTCCTCGCT
GCCCAGATCCTCCGGACGGACGGCTTCAGCGACTGCGGCAC
GATGTAGAGTTCCTTTCTTTCACGATGGGTTCTGCGCAGAT
TGAGGATACACAAACGTCGTCCAGATCCCCCACAGCGTGAG
TGACGCAGGGCATGCCAGGGCTATCGCCTCTCACTTCCTTT
TGGAGAGAGCAGGTGGCCCGCGGCGGCGGCGTCCGGCTTGA
CTCACCCCCAGGATACCGTACCACTCACTTTCAAAAGAAGA
TCCATCACCGTCACCATCACCGTCACCATCACCGTCACCAT
ACGCGATCCGGCGGGGGCGGCTCGTATCGTCCACGTACCCG
TGTGGCGGCGGCCGCGCCCCCCGACGATAGTAGCGACACGG
TCGCGTTCCCCGCCTCGTCGCCGGTTCGGGCCTCGGTCCTG
TCTTTATGTGCTGGAATTTACGATTCAATGCCGCCTTTGGC
AGCTGGTCGAGCTACCGAGCCTGAAGGAGAAGATGACTTAC
CGCTCGCATACATGGGCCTTCCCGAAAGCATCCCGTGTGGC
CAAGGTCCTAGCTGGGGGTGCCAGCCAGCGTCGGGTGGGTG
AGAGCCTTCCATGGTCGGTTCAGATTGTGATCCTGTGAGCT
CAGCAGCAGTCAGAGACAGACGAGCGAGGTCGGTCGGAGGT
CCCGCGCCTCGCCATCCGTACCTTGAGAAGCTCGAGCGACG
CCCGTTCCTGCCGTCAGAGACTACCAGAGCGACATGGCTGT
GCACACAAGGGGTGGGATGGCGGCAAGGGCGGCAAGGGCGG
AGCCCCGCTTCGTGGTATTTCTAGCACCGGCCCTGGTCCGC
CGTCCTGGCCGGCCGGGAAACCCGCCAGGCGTCCTCAAACC
GTGGCGGTGGGGGTGGGAATCGAGGCCAGGGTAGTTGACGG
CCCAGCGCCACCGTGAGTATCCTCGATGCGAGGACGCAGTA
CTCGCCATCCTCGCCTGTTTCTTCGCTCTTCTGAAGCGCAT
CCCCGGCATCACCCCATGGTCGGCGAGCTGCTCGATCATGA
AATTGCCGCGACCGCGTCTTCGCCAGGCTTGGTTTGTGTGA
GACGCCCGCCTCTGCCCCGGCCGCGCGCCGCGGCTCCAACA
GTGTTCAGGCGACACAGCGACTTCCGACAGGCCCTTCTCGG
CGAGATGCTCAACTCCGTAACTCCACGTACCGTCGCTGTCG
ACGAGCTCGAAAGGCTCAATCACATGCTTCCGCACCTGGGC
CGAGATTTTGCATTTTTCTGCCTTGCACGCGCTTCGACTTC
GTCGTCGTGATCATCGTTGACGGTAGGGGTCGACATGGGCG
CGGCGTTTCGCGAGCGGTGGCCTGCCTACGGCGCGGGCGGC
CTGGTGCTCGGAGACGGAGGCGATGATGGGAATGTGAATCT
GCACAGCACAACGGATGACGCCGTTTCTTGCTGCTGCTTTG
CGCCTCCGTATCCTGCCCCTCGCCCTGCGGCCGCGGCTTGT
GACCACTCATCATCAGGGGTCCCGAACACCCAGTCCGAGCT
AGAGCGCAAGCGGCGCACATCCACAGCGCGGCATCCGTCGC
GCTGTTGACGACCATCGCCGCCGTGAGCAGGACGACTTTGA
GAATTAGATCAAGAACAGAACGGGACTGAGAACAGATTCTG
CGAGGCTTGAGGGGTCGAGGCGTGTGTGGCTTGGTGGGGCT
GCTTGGCCAGCCTCGCATGTCCGCTGCACTGTACGAGTACT
AAACACCCTGCCGCCGTACGCTGACGAGACTGGGTCGGCTG
GCCTACGCTACTTAAGAGGTCGCCGTGGTGCCCCTCAGTTG
GCGGAGGCCGCGGCGTATGGCGCTCCCCGGGCGGAGTTGGA
ATCAATGTGCTCGTCGGTGTCTGTACGTCTGTACTTCGTAC
GGTGACATGCAGCTCATCTGCGAGGTGAGAAACGCCCGCGG
ACGGCGGCCAGCCTCCCTGGCGGTGAACAGCATCATGGGTG
CAGCACTTGGCGCGGAGAGGCAGGTTCAAGCATTCATGAGC
ATCGGGTCAATCTGCGGCATCGGCTTGCCCTCAGCCTGCAG
GTCCTCGTCCGCGACCCAAGCCCGGAGCAAAGGATCGCGGC
GGTCGGAGGAGCCTAGCTCGCAAATGCGTTTGCAGCCTCTC
GTCGTCCTCGCCCTGAAACGCAGGTCCCCTTCCAGCTGGCT
AGGACTGCCAAGTAATATTACCTCGTGCGCCAGGGGGACCT
GCGAGGGCGCGATGTAGGGACTGTGTGAAGGCGTGCGTCGA
GATCCGCGCCGTCGACAAGGCCAAGAAGCCCGAGCAGAGGA
ACCGTTGTCGGAAGCCTTGTCCACGCGAATCGTTCGGCCGT
ACAGGACATCTCCCCGGCGCCGTCTCTGCCTGATCTCCAAG
CGCGACGCAGCTCCTTTCAGCTCACCGCATGCTAACGCATC
CGTCGCCATGCTGCCGGTTACGCAGGCGGCCCGCCTCCGGG
CGTCCTCATCTCCCAAGAGTCCCTCTCTCCAGCACTCCTCA
GGAGCGGTCGATGCCGATGTCGATGTCGGTCGATGCCTCGA
CAGCACCCAGTCGCGCGCGACGATGCTCTCCAGTGTCTTCC
AGATTGGACAACTTCTCCTGCTCAACTCGGACATTGAAATG
TCGGCAGTCGAGTGTCGGCCCAATGGCACGTTGTGCGGCCT
GGTAATGGTGGCCGTGGCGTCGCCGCTGATGTCGATGACGG
CAACCACCGCCGCGACCTCTCCATCCTCGAGAGCGCCCGCA
AACGGCACGTACGACATGGGCCGCGTCGGCATCCGCTGGCA
TATAGATGGACATGTAGAATCATACAAGACGAGAAGCAATT
CAATGAATGGCACATGGCGACTGGGGCATCGGTCAAGGCGC
GAGGAGCAATGGTGTAAGTGCCGGGCGTGGGGCAGACGTAC
TTGCCCTCCAGCTTCTTTGACTCGGCCACCTTGCGCACCGC
CTGACCCCTGGCGCGGGCTGCGGCGGCCGGGGCGGCAGGGG
CAGCCAATTCCTCAGGACTGCCGCCGCAGCTCGCGTCCTGT
GACACTCGTCTCTACCCGCGCCTGCATCCCAGTTTGCCAGG
GTGAAGACCGTCTGCTCTCTCGCTTCTCGCGTCTCCGCTCA
GATGCATCCACATTGGATAGCGCGTGCTCGGGGAAATTGCC
GGGCGGAGCGAACTTTGCGGCAATCTCCTCGCACGCCTGGA
GATGGCGGTCGAGACAGCTGCAGTCATGCGGAACCTCGTAC
CAAGGGAGCATCCGAGTAGCCAACTGCCGCAGCAAACAGCA
ATCAACAATGCAGACATAAACAAGATGAATGTTCGCAACGT
CACCAACGTCGCGAGGGAGGCGAGCCTCGTCCTCGGCGCGG
GTGTGTAGGGACTTCATATACGAGTACAGGAGGGACTCACA
GAAACTGCGGGTATGGGAAACCCTGAGCTGAATTGGATGGC
CAATGTAGTCTCACCTCGTTCATCTCGCAAGACGTGCAGAC
GCCAGAAAAGTCACCAGTCGCCAGCGGGCACGTTGCAGCGC
GGACGGGCACGCAGCTTGGGCTTGGACTCACTGAACGGGCA
GCCATTCTCAGCATCATTGCCCGAACCTTCCGCCCGCGAAC
CGCCATTTCTTTTCCAGGAGCATCTTCGGTGCTGATGCCAC
CGGCTGGTGCTGGGCAACAGCGCGAGCTTCAGGGAGAACCT
TGATTCGTGAGGAGGAGGAGCGCATGGAGGAGAAAGTCTAT
ATCTTCGTGCGTTGCCGAAGCTTGAGCTTCTCTTACAGTGG
CAAGAGGCGGCGGCGCTCCTCTGCCGCGTCGGACTCCTTGA
GCTTTGCCTCGCCGTGGCATCCGTCTATCAGACGGCCCTGC
TTCTTCTTCTTCTTGGAAATCACTTCTTACTTTTTGGATTC
CTCGGAAACCTGCTTGAGGTCGTGTTCCGGAGACCCTCCGG
GCCGATGAGGTCGAGCTCGACTACGAACTCGAGGACCACGC
CAATGATGATACCCTCGCTTCGTTCAGAAAAGAAATTTACC
CATTTCCTCGTCTGCTTTGGCATTCGTTCGAAGGACACTTG
ACCTCCCACTGCAATTCCAGCGATGGCGCCGGCCGAGAGGC
GAGATGTGGACAAAATGAGACTACTCGTATATTTATATTCA
CGAGGAAGGACCAGAGGCCGCAGAACTCGTCGAAGTTGATG
GTCGAGCTTGAGACCCTTCCCCTCGAGGGAGAAGACCTTGC
CTCTCGGTGGGCGTACGGTGCTTACATGGATATGTTCCAAG
CTGCTGCACCAGGGCGTCGACATGGGCCAGGCGCTCGTCAC
ACCACAGGTGCCGGGATCTGCTGCGAGTAGAGAACCTGCGA
GCATGGTCAAGCATGGCTTACTCGCCAACCAACACGGCATA
GAACGTCAGCCATCCAACTACTCGGACATGTATCCTCAGCC
GGTGAGGATGTCGAGGGCCTCGGTGCGGATGGGCGTCGTGG
GGCCGAAATTGCCATGTCCTCGGAACACCGTGAAGTTCCAA
CTGGGCAACGTTAGACGGGTCAGCGCGGCCACGACGTGCTG
GGGTGTGAGTACCGAGATGGCCTGTTGTGATTCGTACAGTT
CTGGACATGTACGCCAAGGCCACGTCGCCGCTGCGCCGCTT
TCACAGAACGCGCTCGTAGACTACGGGCGCAATACAGCCTC
TCGTAGTCGCGCTGCGTAGCCTTAGTCGTACGTAGTCCGCA
GTCGGCGGCGGCTCGGCTGGCAAGGCCCTGGCCGACGAGGC
CAGGTTCAGTCGCTTTTCAACGGCCTCCCACCGATCGAGGA
CGGTGTCGACAGGAGCTGTTCGCCCTGATATCTTGGTTGAC
GTAGCTGCACCAATCGACCACACCACCAGCAACCGCTCGTC
TTGTGATCCTGTGAGCTGGGCCAAAGGCCCTTGTGGCTGCA
GAGCAGGCTCTATAGATGTGCGAAGTATGCACTGCCAGGAC
GGCCTCGCGACGGACAGCGTCGACTGCTATCGAGCGATGAG
TTGGCGGCGCCGATCAGATACAGGAGATGGCAGCGCAGAGT
GCGCGACGCCGAGGCCCAGGCGCAAAACGGCAACGCCCCGG
ACAACGTGTGGATGCAGCTCCGTAAAGCTGCCCTGCACCCC
GACGGTCGACTTGCTCTTGTCATCGCTCCAGGCCGAGAGCC
CCTCTCATTTTCGACTTGCCCCCAAGAAATGGCGGCAAGGG
CGGCGCAGAAACCGCGGCTTCCTGGGCTCCGACAGCTCTGC
CTCCGAGATCTCCACCCATGCCATTGCCATTCTCCTCTGGG
CCACGATTCGATCACCTTTGCGCGGGCGCTCTCATCTGGAG
TCCTCCTCGCGCTCCATCTCCTGGAAGAGCTCGGGAGTCCA
CACCAGCTGCTCGATCTTTTCCTTCTCCGCCTGGGCCGCCA
TCCGACACGACGTCCATTCGCAGCCAGGCATGGTGCTCGCC
CCAGGCTTCTCATGCGTCAACCTCCCGAGGCTCTTCCAGTC
CAAGCTCGGCCGCTCGTTAACGCCCTCGCGCGAGCTGGGCG
AAAGTCTGCACCGCACTGCACGTTGTTCTGGTCAGCAAACG
TCCGCCATGTCTCTCACTCACTGCTCCGTATCTCATTCATC
TGATGACGACTCCGAGGAGGCTGGGCGCGCGATGTTAGAAT
AGTAAGTATGGCAAGGCCAACCTGGCATCAGAGTTGTCTCC
GCTTGAGGACTTTCCTGCTGCCCTTGACTTTGCGCGAGGCC
GTCACCATCGACGCCGCCCACCTTGCAAATCCGCCCCCATG
TTAGGCTGTAACGGTTCATCCCGAAGCCCAACGCCCCATCC
ATGATACCATAGGAGGTAGTCTTCGCATCTTTTCTTCACTT
GTTGATGGCCGGGGAGAAGTCCTCGAGGAGAGAGCCGGTCT
ATGACATCACGCGCGCAAGCCCTGAGGCCTGACCCCTGGTC
GATCTCAGCCTTTTCCAGCTCCTTGGCCAGCTCCTCAACCT
CTTATGGCACCGCCTGGGAGCGCGCTTCGATATCGGACCGC
CAGAGTCTCAACCAAGTAGGCACGGGACATCCGAAGAGGCC
TCCAGTTTGACTGCGTCCAGCTGTAGGACATGCAAACGGTG
CATTGCGTGGTCGGACACGGCGCCGTCGCCGCTGTCGGCAG
AGTGAAGGGGCGCTGTGGGGCCGACGTCCGCCGTTCACCAC
CCGAGAGAAGACTTTGGAGGCTCTCATCCTGGGCGAACGCA
GCCCCTTTCGTCGAGAGAAACTAACAGCCGTGTCCCTCCAG
TACCCATCTCGGTGAAGTATCCCACGGCATACTGTGCCTTG
ATACCCAACCAAAGGGTTTGCCAATCTGAACGCCGGGAACC
ACGAGCCAGATCTCTGGATTCCAGAGACTTGCTGCGCAGAA
GGCTCCGTCATCAAGATATTCCTCCACAGCGAGATCCGCGA
TTCCCCTTCCCCAAGCCCCTCATTAGGCTGTAACGGTTCAT
GTCGCCGTCGACGACCCAGGCGCCGACAGACACTCTCAAGA
CGGTGGTTGCGAGACTAGAGCTGCCATGGATGGTACGTCAC
ACGCGCAATATAACTTGTATCTTTATCTTTATTAAAGTCTC
TCCCAGGTCGCTGGTCAAAACCGCCGTCGGCCATGGCGCTC
CTTGCGCAAACCAGCGTTAGCCGGGCAGCTAAAGTGTGCTG
CCTGGTATTCAAGGGCTTGTCTGTGCGAATGGGTATTCATT
TCCCCCCTCTCCTCACTCCTCCACGGCAAGCCGAATCCGCC
ACGTAGGCTGATGACGAGAGCGAGAGCGGGGAGCGCTTGAT
TGGCCAAGATCGGCGGCCTGCGTGAACAGCTCCGCGGCGTA
GATGCTGATGCAACCGGCCCCGGGGTTCCCTTCGTTTTGCA
ATTGGCCGCTGCCGTGGAGGCCGTGGCCCTGTAGGTGGCTG
CCCCAAGGAGCGCCGCGCGGCCGGCGGCTTCCACGGCGCCG
CAGGAGTTGCCCAGCAGCAGCAACATCAGTTTCAGCCCGGC
TCCTGCCCCTCGCCCTGCGGCCGCGGCTTGTCGGCGACCTT
GGCTTTGCAGACAGTTTCGTCGCAGGCTGCAGGAGATGTAC
GGTTGGGTCAAACAAAGATGCTGCACGCGGGCCCTTTTTGT
GGAGAGTCCGTGCCGCTGGACGTCGACGGAGGGCCGATGGT
GTCGGTTGCCGAAAGAGGGTCGAGGAGCAAGGCAGAGCACC
TCCACATCCGACGCGGCGACCAACACCCCCTGGAGTACCAG
ACTAGGGCACATCGACTGTTCCTCACCCCGGTTGTTTCCCA
ACCGGAAGAACGCCTCTTCACCTTGCCGTCATGGCCTCGAC
CGGAGCTGAGGCAGTACCTGCAAGGGATACAGGAGCTACAA
AGGGCGTTTGGCAGCGAATTCTACGTCCGCGAGCCAGCATG
CGCCAGATGCCCGCTCTGAGCTCTCCTTCGTTTCGCGCGTC
GGCAAAATCTGCTTGTGAGTCTCGATTTCAGGCCGACTCTT
GCGGTATTGACGCTCTGGATCGTCGTAAGTGCTCCGTCCAT
AAACAGACTCGGTCGGAAGACCAGGGAAATTGCGCGGGCTC
ATGCGCGCGACGTCAAATATCTCAGTTTGTTTGAAATCGCC
CTTGTATATCTGTGATGGATCCTCCAGAGTCGACGTCCAGT
CACCCGTGGCCATATCCCATCCTTCTACTCACCCCACCCCC
AGGGGACCGAGTCTGTAGCGCTGCGCTTTGTCAGGCCGGAG
CCTGTGCTTGCCTCCGCCAACGGGCACCTCGCCAGCCGCCG
ACTGAAGAGGGCTCAGCGGACACGGCCTTGCGGTGATTGTT
CTTGCGCAAGCGTGAGGTGGCCCCAATGATCCTCTCGCACC
ATTCGGCACAGAAGAAATGACAGTCGTGCTCGTGCTCGACG
GGAGGTGAAGCTTTTGCTGGCTCGCCTCTGGTCTAGATAAT
GTGTGCAGCACCGCCCGCGACTACTTTGGCGGTCCCTACTA
CCAAGATGAAGAAGTTGTTGCACCGCAGACGAGCAAGGAGC
GGCGCTCCCCGCTGCGCGCTCTACGGCATGCCCGTGTCGTA
CAACGAGCCCATCATCACAGCGCAGCTTCGGCCACGCCCGG
CCCCAGACTTGCTGGCCAGCCAGCGCCCGACGTCCTCGATC
AGCAGATGACACCGCCCTGACGACGGCAAGCTTCCGAAAAC
CAAGTCGGGGGAGAAGGGGGCGGCGTCCCGGTCCAAGGCTT
ACTCCCCCGACCAGCCGCGCCTCTCCGCCGCCAACCTCCAC
AACCGCCTCGTCCGATATTTCAAGGCGGCGACGGCCCTGCG
CAGACCCGGATCGGCGGAAACGCCGAGACGGGCTTGCTGTT
AGGGAGGGAGGGAGCGAGGGCGGGAGAGCGTGTGTGTGTGT
GCGGGACGAGATGCTGGGGGCATCGATGCTTGGAGTTTGCG
ACGCCCGTCAGCCTCGCCGGCGGCGCGTGCGCAAATGAGGT
GAACGGCGAGTTTCAAAGGGCGGAGTTGGTTGTTAGGGTGA
GCCGGTGGCGCCGGTGTTGACGCCGTCCAGGCCGATGATGC
ACATGGTTCCGGACCTGGAGCATCTTCACCGAACCCTGGAC
GTCCCCGCTGACCTGCACCTCGGCGGCGGCGGCGGCGCCGA
TCACAACGCGACGTCTGGGGCTTCGCGACGAGCGGTACGTA
TGATAGTTCTCAACAGTATACGTCAAGTGAGTACAACCGTA
ACACGTATAGACCCCCAGACCTTGGAGATATCCAGAGACTG
CTAGGGACGTTTCTTCGCCTCTCTTTCGAGCCGGAGCACGG
TGTCCACGGCGCATATCAGACAAGCCGAGCCATCGTTGTCG
GCCTCCGAAGTTGAGTTGTGCTTCGTTCCGTTCCGCTGATC
GCCGTCGAGCTCCCCGCCGTCGAGGGTGCCGACGAGGGGGA
CGCAACCGCCGCCTCACCAGCAAGGCCCCAACTACTACGGC
GGCAGGCTTCTCCCGGGGGCCTGGGGCGGTGCTTTAGCCTG
GAGATTGGAGTGTTGTAAGACTGGCCGTGTTGTTACTTACC
CGCAGCCAATCGTTCTTCGTCCTCGTTCCTAGCCTGGGATG
TTCGTAGGTAGCTACCGATGCGAGCGAAATTGAGAACCAGG
TCCGGTCTTTTCCCGGCCAACTACGTGCAGCTGGACTCTTG
ACATGAGCCCAACACCGTGGCTTACACGCAGCAACCACTGG
TTCGGCTTCGTCCTCATGTTCATCGTCCTTCCTCGCTACCC
GCTTCCTCTCCCTGGCGAATCTCCATTCTCCATCTTACTCT
GGAAGGGAGAGCTGAGCGGCCAGCGCAGCGCAGAGCGGCGC
ACACTTGTAGGGCGGTGAAACCATCCGCGGTTACTTGGTAG
GCGAGCTGCGGCTTCGTCGCCACAGTACGCTCGCGGAGGGA
CTCGCCGAGCTCTCCATGTGCCCCAAGCCGTACAAGGCCTT
CTACTCGTACGGGGCCGGGACGGCGGAGTTGCGGAGTTGCG
TGCAAAGACCCAAACTCGCTCGTCCCGTGGCACGCGTAAAA
ATCCCCTTGATGGGAATATACTCAAGATTGGCCATGGCGGC
GCTCTTGCGTGCCCCGCTAACAGCTCGCAGGATAAGGAGAA
CCTACGGAGTGCTTCGTATCCCCCCTTTCCTCCCTGGCGTT
TACACCTCGCACGCCTCCTGCTCCGTCTGGGTCAGGCATGA
CTCGCCCAACCCTCTATTGTCCACCCGCCTCGAATGATTTT
CTTCCTGCAACCACGGATGGCACTGGGCTTTCTTACCCGGC
GAGAGGGAGCTGTCACTTGGCGTCGTGTGATGTGTGATATC
GGCTTGGCATCTGGATTCGGCATCAAAATGCCATTTTCCTC
GCAAGAGGTTCAGCAGCCGGCCGCCTCCGCGGGTGTTCGGC
ACGTCGCACGCCCTGACGAACCTCATGGGTCTGGCGCGAGA
TCCACCGATGCCGTCATGTTCAGCGTGGAGGCAACATACCA
GGCCTTCTGTGCTGTCCAACCTTCTCAAGAGGTCGCCTCCG
TACTTGTAAGCCTTCATCGTCGTCCTCCGAGGGAGTGGTCG
CGTTCCTGGATGAGGGTGGACGACTGCGGGCATCACCGCCG
ATCGCCAGCGGCTGCAAGGGCTTCCTCGACATCCCCAGGAC
GGGTTTTAGCCTTTCAAACTCGTCGCCGAGCCGGGCCTCCC
TGGATTGGCACCCAGGCTTGCCAGGACCGACACACATGTGC
ACACCATGATGCCGATGAAACTCGAGTCATACCGAGGGGCA
AAGTACCAAGCACCTACATACTCGTGCGACACATGTGCCTT
ATGTTTTCCGTGCTCTCCAGCTCGCCCATCGACCTGGCAAC
GCCATCCAGTTCACCACCTACCGCTCCACGACGCTCTTCCT
CACCGCGTCATCCGCAAGTTCATGGTGCAGTGCGGCGACCC
AACCGCGCGTTCTGCTGAGCCACGCTGCGTGGCTGCGCGCA
ACGACCACGGCAGATGTGCGCCTCCGCGCGGAGGCGGCGGC
ATCGCCCGCAACCAAGACACCGCCCTCATGACCACATGGCC
AGACCTGGTCTATCCGCCATCTCGATTGGCCCTTGACGAGT
AGCCTGATTCACTGCCGCCTCGAACCGCCACCGGCCAGGCA
GACACATATACTTATCAATACTGTGACGTCGCGCATCGAGT
TCTCGGGGAAGCCAAGCGGACGGCCCTCGTAGTACCGCAGA
ATTGGGGGCTATCAGGCTTGCTGTTGTCGGGGACGCAGGTA
CGTGATGCTGGCCAGCATGGCTTCGGCATTTGGATCCAAAA
CGCTTCTTGTCTTCTTCCTTCGCTGCCTCCTTGGCTTGTTT
AGAAAACTCACTCATCCGTTCCCACTGGTCTCTTCATTCAT
TCCTTGCCCGCTGCCGTCTCCTCCTCCTTTCCCACCGGCTC
AATGGCCAACGCTCAGAAGACAACACGCCACAAGGGAGCCA
ATCTGGTCCTTCAACGCATGCAAGCGCAGCCAACGCCTGCA
GCACGGGGGTACATAGCTGCCCCAAGACCACTTGAGCTACA
TCTTGAAGACGTCGGTCATGCGCTTGAGGGAGATGCAGCTC
ACGGAGTAGTCGATAAGACGCGGCGGATTCCACATGCCACA
TAGCAGCGTTCCTCCTCACGCCCCAGTCCAGGTCTGAACGC
TCCAAGACTCTGTTCACCAACTCCTCCACCACCGAGGACAT
ACCGTGATGGTCGGCGAGCCCTCTGAGCACGCGCAGCTTGT
TCCCTGGACGGACGCAATTGCCCTGGGGCCGCCGCCCCCTG
TCAGGGGGGCATCAAACAGACGAGCACGGCTTCACCAAGAG
CGGGAATGCCTTGAGACCGGCTTGGAGATACAAGCTAATAG
AGCGGGCTACCTTGATGAAGCAAGAGCCGGTGACCCTGACG
CGCCCCAGAACCGTGAACAACAAAGGCCTCGCTTCGGCACC
CAATACATGGCGGCAAGGAGCTCCTCAGCAGCCGACCGAGA
CGACGTATCCCCTCGACTTGCTGAGGACGCGGTTTGCCGCC
ACGGCGATGCTTCTTTCCTTCTCACCTTTGAGCCCATCGAG
TCGAGGTTGGTTGTGGATGGCACCACTCTGAGGATACTGGC
TGCCGTACTTGTAGACCTGGCCGGCGACGATGGGATGTTTG
CCTCAGCTGGCCTCTCGGAACCACAGGAAACGCTCGACGGG
TGCACCACTGTCACGGGCTCCGTAGGCACGTAATCTCCTCC
GTTGATCCCACCGCCGGTAACCGCGTGTCTGCATCGTCATA
TGCGGTCCTCACCCATGTGCCCAGAGTTGTGAAGTCGTTCG
CAAAGAGAGCCCGTCGAAAGCAAGGCGGCGGCGCAGATGGT
CGTTTGACGTGTCCAGGAATCAGTATCTGAGCGCCCCTGCA
GGAGTACTCCGTACGGAGGGCGGAAACGAACGCCCCCAACG
ACGGAATGCTCTCTGGGAAACTTGGCCCAGGTCACGGCCGG
GAGCAAGCGTGCTATATAGACCAATCTCTGTGCTGCAACTG
TCTGAGTTTGTCGTACGTCTCCCTGTCGATTTCTTCCTTCT
GGTCTTGACGGGTCTCCAGTCCTGGTGGCAGAAGAAGCCCT
CGAGTCGTACTCTTCGTCATCCTCATCGACGTTTCGCGCGA
GACCCCTGAGGCGTCGACGCCTTGCGTACGTGAGCTCGTGA
CATCCGCTCCCGCCGGCTCGCCAGAATCGCCCTCCGCCGCA
ATGGCGATGATCGCCGCGCTCGCCGCGCTCGTCTTCCTCCT
AGATGGCCGACGACGGCGCGCACTGTTCCTCTCCAAGGGCG
TGAATTGCGGTTCTGATGATCCGAGTCCGAGAGACATATCT
GATGGAGATGCTTTGAGCAACCAGAGGCGGTTGGATGTCGA
TCGTTGGGCGCCCTGAGGGTCCTCAGGGCGGGGAACCCTCC
GCTGTCGTCCCAGCCGTACTCGGACCAGAGCTTTCACGAGG
GTAGGCCGCAGCGAGGCTGGCTGGCTGGCTCTGCCTCGACG
CCCAAAGTAGCGGAGAATCTCAGCCCGGCGGCAATCCGATT
TCACCAGTCAGTCATCAAATCTCATTCATCTTTTGTCTACA
AGGGAAACCAAGATATGGGGCGGTGGACGGGGGGCGATTGA
GAATCGATCAACGCGGCAATCTTCGCGGTCGCATCGGAGTT
CTCGGTGTCATAGCGGAATACCAAGCCCGTGCTGGTCAGGC
CTTCCAAACCACGCAAATATCCCGGGGACATGCGATTGAAG
TGCCATAGCGGCGCGTGTGTCTCCTGTCAAACCTTGTGCGT
CTCTTTGATGACATTGTGGACTCTCTACGCCCTGGCCAAGG
GTCCCAGTCCTCGGGGTTGTCATAGTAGATGGACGTGATGG
GAGATCATCGCCGCCGGATACGATTGCGAGGCTTTCCGCTT
CGGATTTCTGCGCCCGGAGACTGTGTTAGCACACCAATATC
CAGAACAACGCCAACCAGGACAAGGCACAGAAGGGGCTCAT
CTACCCCACACTGCCAGAGGCACATGCATCGCATCGCATTG
GCCGAACATGTCGCCCGTGCCGCAGAAGTAGCAGTCAATCG
GTTCAAATGACCCAGGAGAGCTTGACGGAGCATCGCCATGC
CATGTCATTGTCACTGGAATCGATGGTACGTGCAACGATTC
GAGGTGTCCCATGGCATGTGCTTGTCGAGACTGGCGAGGTC
GGTCGCCTGCATGAGGGGGTCCCGGCCCAGTCCTGGCCCAA
CCCTGGACGGTTCGGGGGGTCGACGGGGATTCCCAAAGTAC
AATGTGGAGACGGGTTGGGTCGAGCTCCGAAACGTCGACGG
GGCGTAAAGCTGAACAGCAGCCGTGATCGCCTGGACCATCG
ACGCGACTCTGCGCCATTGCCATGACGCCAGGACCATGGCC
GCGAATATTGTAGACTTGGGCTGTCTCCAACCCGGGCGCTT
ACCATCCCGTCACTCTCTCGCGCTGCCCCGGCCCGTACGAG
CTGATCTGGTCCGATGTTGGCAGCGGAGGAGGGCTCCCCTG
TTGTCACAGTCTTGCATTATCTGTTGATTAGTCCCCAAGAC
GCATTCCTCAGCTTGGGAATCCGTGCAGCCAGTGCCTCAAA
ACAGCTTACACGGGGTGTGACGCTGCCCTTCCATCCGATCC
GCAAGAATACAGCCCGCATACATGGTCGATATCCAGATGAT
CTCTTTTTGTTATGAAAGTACTCGGTGCGCTGGAGTCTCCA
AACTGGCACGCCGCATGGTGCAGGTGCTTGACACCCGTGGG
ACCACGCGCCCGACGACCCTCGCCCGTCTCCGCGGTAAGTA
AAGGCGCTGCTGTTGGTGTTCGAGAAAGGACTTATTCCGGG
TGACGGCACCGTCCTTAAGGCTGTGTGCCAGGAACTCTGGT
CCTGTGCGGTGGTGTGTAAACAGCTTGATCACGGCCAGAGC
ATGAGGGTATACCGAAACAACGAAACAAGAACCGTCATTCC
GCGTCCAGCACCGCGGCCAGCAGGCCCGGCTCCTCGACCTT
CTCGCGCAGAGCAGCTTCGTCTGCCCGCAGCCTCGTCTTTT
GTAGGCGGCAGCACCTCGTACTTGTCCTAACTTGGCGGACT
TTCAACCACAGCCTTGATGCCCTACAGCGCTAGAGAGCCAC
AGCCCTCCACCCTGACTTGCCTGGCTCTGCTGTAAAGCAGC
CCTGTCCGTCGGTACGAGTACGAGCGCAGATTGCTTGCGAT
CGCCATTGTTGCGTATTGGTCCAACATGAGGGCACCGTTCT
TACAGATCTCCAATTTGAAACGGCTCTCCGTTGCAAAACGC
TCTGTGGTAGTGCGGCATATCCCTGGTTCTGGCGAGGGGGG
GGGCTGGAGCACCTCGGCGACGCAGCCGACGCCGCCTGGGC
ACGCCACACGGCTCCGCTCTCCGAGCCCTGGCGTCGGACCG
GCTGACAGAAACCCGCAGGTCGCGCCGCCAAGGTCAAGGTG
TGGCATGACGTATAGATTTTCGGTATTCGTAGGTACCTATG
CACCTTGGCGTCGAAGCTCTCCGGAGGAAACAAGAGGAAGC
AGCACGTATACCTCCCAACGCCGAGCCGCATGCATTCGTTT
CTTGCGAATCACGCGTTCGGCAAGCTCGCCCAGCATCAGCA
CTGAGAGTGAGCCACAAGCTCGCTGAGCGGAAGCGGCGAAC
GGACGTTCACGCCTGGGAATCATGCGCTGATTCCGAGACAC
CGCCGCGTCGGCGTGAATGGCTCGGAGGGACCTCAGTCTGT
GCCATGGACATCAGTGAGAACAATGCCGAGTGATGGCACGC
CAGTCAAGACGGATGACCATCTCTTGGCCTAACCACGATCC
CGACTCCTGCAATCTGAATTCTGACCGAAGTGCGGCAAACA
AACGGCCTGTCTAGAGTAAGCGGCAGGGCGTCGTCTCTATC
AGGTACTTGAGGGAAAAGGTCAGAGACACGGGCTCCGTCAG
CTGAGGCTCCGGGGTATGTACCATCATCTCGTACAGGGCGA
GTCCCCCGCGCCCGCGAGGACAGCGACCTGTCCGTCGAGGA
AGACACTCGTTTTCCTCAATCGCGCGTCGTTGGTCCAGGCC
TGTCTGGAATCAAGGAGGAGCGTGTCCAGGCCTCCACCAAG
ACCGAGGGGGACATTGTCGACCGAGGGCTCATCACCATGGA
CCAGGTGTGCTATTCTGCGGCAGAGGGCCAACAGGAAGCCC
CCTCACGGACTGAACCTGGGCCATTTCTATGGCAAGTCGCT
CGGCGACAACGTGGCCGCGGCCGTGAGCGACGACGGCGACG
TCTGTTGACTTCCATCCGGCCAGGGGTCCCGTGGATCTCGG
GGCGAGGATCGATGGGTGATCGTCTTCCGCGGCGCCGGTCG
CCGTCGGCTCGGAGCTGGTACGTTTTGCATCCGCTCGTGGC
CCGAGATTCTGGTGCTAGATCTCCCTCGGAGCGAACCTGGG
GTTGTGGTGAAAGGTGTTGACGTATTGGGCTCTCCGCTCAG
CGACTGTTGCTCGCGCCTTGCTGGCGCCATCTACCACTAAT
AGATTGCAGTGGAAAAGCCGCTGGCGGTGCCCTTTGCGGAC
GCCCTGCAGCCATTCGCCGACATGTTTCCTCATCTGTGGCC
CGTGTCGAGGTGGGAGACGACTGAGCGTGTCAGCCGTGGAC
GCGGTTCTTCACATCGTTTGCCAACTCTTTACCCGATAGCC
GCTCGGGGTCTCTCGTGGTTCGAACAATCATGTCTTCTCCC
CAGAGCAGATGGAAGTTGGACAGCTCCTGGCAGTTCTCGCC
TCTGTCAACAACCCGATGGACTTTGCGGAAGCTGAAAACGA
GCGGCTGCTTCTGGGTCGAACAGAGATGTCTTGGGGCCGTT
CAGCCAGAAGGACCGGATAACAATGCACCGGTGGATAGGGG
CAGGCCTTGTACCGCTTGCTCATCTCGGCGGGACTCTCCTT
TTCTGCTTCGCGCGCATCTCCTCGGGGGTCAGCGGCACCTC
GCGGAGTTTGCGGGGGCTGTCGAGAACCCGAGCCCGCGGCG
CAATTATTTCGTAGATGTAGCCCATGTAGCCTCCGAGGAGG
ATCTTTGGCGGCAGGGGTAGCATGATCTGGTACTTGTTACG
TTTTTCTTCTTGGGTCATTGCACGGGAGCGCATGCGGGGTG
AACCCCAACATCTCGTCGCACATGTGCTGCAGCATTGGCGA
TCCCCCTCCCCCCCCTTCCTCTCATCGCATGCCTGCTCCTG
CTGAACTTGAGCAGGCTGTCCGGCCGATTCCTCCGAATTGC
AGCGCGGCGCCTCGACGTTGCGGAAACAGATTCAGAACCTG
TTGCCCAAGGAGACGAAATCCTAACCGATAACGCAGGCGCC
CTCCTGTCCACAGAGCCGGGCTCATGCAGCCAGATCCGAAA
TATCGGTGGTGCGCCGCCGACCGGAGGTCCCGAGGACGACG
CGTTCCCTCTCTTCCCTCCTCCGCCGCTGCGACGCCGCGCA
GGGTTGCATCTGACCAGAAACGTGACGTTGTGCCAGCAGAC
GCAGGTGGACGGGAGTACTTCGTACAGTACATACACAGCAC
CAGTGTCGCTGCAGCTGGAGCACACGTCGGAGTCTTGCTTC
TCTTTGGACAGCATCTCGGTCCACGCTGACGAGACCTACCT
CCCCTACAACTGACTCCAATCCTCTCCCAGTGGATGTATAC
CATCGCTCCCATCATCCGAACCCCTCAACTCTGCGAATCCC
ACTACACAGGCAAGTTGAAGCCGGCACGTCTACTCGATAGG
GTGACTGCGGATGGAGAGGGCGGATTCAATGCCCCGTGCGG
CTTGAGGCGGTCCCACATGGCGGCCGAGGTGGCCTGAAACG
CGGAATCACGATGTATGAAACGCCGATGACCTGCTTCCGTT
GTACGAGCACTGTACAGGTACCCTGCATTTCACTGAGCTGC
AAGTGTTTCTGATCCCGTAACCCGCAAGCCGGTGCCTTCCC
TCAGGGGTCGTCACGATAATCTGGGTATCGGCGATTTGCTG
GACTGGTTGGAGAAGAAGTTCCACGCCCACGAGTATGCGCT
CGCCGCCTCTAGCATCGGGGCGTTTGGCCAACCTGGTGGTA
AATGTATCGTCCAGGAAGAGCCGCGACAGGGGTTGGAATCA
CGCCAGTCGCCTCTGACGGGCAGCTTCTGACTAAAATGGCG
TCGTTTGTCCTCACGCCAATCGAGCTGGTCAAATGCAAGAT
CTGCGCGGCCCGTGCAGGAACGTCATGAAGGCGTAGTTGCT
ATCAACGACATCTTGGGGATCTGCTTGAGCGAGTTCCATAC
CTCCTGCTCGGGATGGTGGTCCACAAACGTCTCGCGCCGCT
TCGCCGAAGATCGTCTGCCGCGAGGGAACTCAAGGACACGT
ACTGCCGCGACCGCCTTCTTCATCGTGGGCTTTCGGGGGCG
CCAATGGCACCGTCGCGAAACTAGGTGCAACCTGCCAGGCA
GTCACCATCCTCCTCATCGTCCCAGTCTTCGGGCTTCTGCG
GCCCGAGTGGACAGGATTCACTCCAGCCCCGACGGGAGCAC
CCGCCGGCTCGCCAGAATCGCCCTCCGCCGCAAGCCCCTCC
GATCCCTCGACCGCGGTGAACTCGTACCGGACCGGGACGTA
TTCTCGACCGGCCCTCACACCAAGTACACCCACTGGAAGCA
CGTCTGGATGACGATGAGGGCGAAGTTGGTCTTGGGGTCCA
CTCGCTGACAAAGTCGTTCTCAAGGCTAACCTCATAGCTGG
CAGCAGGGCGTGGAAGATTGCCGACTGTCCGGACATGGCGC
CTGACGGGCTGTTCCTCCTGCTCCTGCTCCTGCTCCTGCTC
CACGGAGCGCCGGGCCTTGTCTCTCCTCGCGCGTCCATCCA
GAGGATAGAGCCATACTCCTCCGAGTAGACTAGCGTCTTGG
ACTTCTTGGTGCTGAACGCACCGAACAACTTCGCCTTGAGC
GCTGGGCCGCCTCCCCCGGACTTCGGTTATTCGCGGCGGCC
GGCAACGCCCTCTATTCCTTCTCTAATCTCACTGCAGCGTT
CCCCTGGTCACGGGCCAGTACACGCCCGACGGCATTGACAT
GCACAGTCCAAATTAATGTTCAATGCATTTTCAGGGGTATC
CTGTCCTAATGCGTCGCGCGCGCTGCTGCGGGCCGCCACGC
TATGGGGACAAATTGTATGGCTATATGCTGGACATGACAGA
TACGACCTGGGGAAGTGGGACGAGGACGTAGTCAGTAATGA
CGTCTAGTCGTGCAACAGACCTTTTCGCCTTGCATATACGG
TTTCGAATCCACATGGGAGACTTTGGGTATGAGGATTTTGT
GCCGGCGGCGGCGCTTGGTCCGCCGGGGCATCTGGCGCTGC
CATCACCTCACCTCACCTCACCTCACCTCAGCGCGCCCTGT
GTCGTCGGGCTCGCCACCGTCCACGCAGACGTCGATGCCGC
GGCGACCAGGACTCCGGCAACTGCCGGGCTGCGCCGGATGG
AAGACGGTCCCGTCATGCCTCACGGTGTCGCCCAACGGCAA
CTGTGGCCGGGCACCGGCGGCATCGTCGACGACTCGGTCAT
CAACTCCAAGCCGCATGGTGCCAAGTCATGTAAAGCGACGG
TCCTTTCATTTCCACGTTCGCGACTCGTCGGCCCTGAGGCA
GCCCGCCTGTCACATCACGACTGACACCCCACCTCGACCGC
TCGGTGGACGCCGTCCATGGCTCCGCGGATATAGGCAGGGC
TGCGCGCCAGACCCCTCGCTCGCCGCGACCTGCTCCTCCAG
GGCAGATCGGCTCTGTAGATCCTCGCGCTCGTCGACTGAGA
TGGTTGTGAACTTGAGGCATCTCGCAGCCTGCTACAGCCCA
GCCATGCTGAAGAGCTGGTTCGTGAAGCAGGGCAAGGGCGG
CCAAGCAGAAGCAATTGGCTCTAGAACGAAGGGCTGCCAAG
CAGGTCGCTGCCCAGAGAGTCTCGTGAGGCGATGTCGGTAT
TCCAGGTTCTTGCAGTTATACATAGCTATGAAGAAAGCAGT
GGAGTCGCCGTGCTTCTGGGCGCGATCGGCGGCACGGGCCT
TCGGCGAGGGTGGTGGATGTCTGGTCGGCCATGTCGGCGTC
CCGCCGGCTTGCAGAGGGGACTGGCGAGAGCGTTCCATGAC
CAGCCGGCCGCTGCGCCCGGCCGCATGGAGGGTCGCCGCCA
CCGTCATCTCCCAGCTCGCACGGCTACTCGACTCCGAAGCT
GCAATGCAGAGCGCGAAGCGCTGCCGTAGATGGACGGCATG
CCGCTTCACCGCGTCCACGGCAGAACGCGCTACGGTTCCGG
AACGGAACCACCCCCGGGGCCGTAATCAAAGTTTCACGGCC
GCGGATCCTCGCCTCGTATGCCTCGTGGTCGGCGAAGATGG
CCTTTGCATCCCTTTCCTCCCGAGCAATCACTGCCCAGTTC
CTCCACCAGTTGCTGAGTGACCTCGCCCATTTCGAGACGTA
CGAGCTGGCCGACAAGATTACGTCGAATCGGCTGTTACGGC
TCTTTTGTTTTCGGAAGACCCCTGGCGGCCGCAGCGCATGA
CCGAAATACCTTCAGCAAGACGGAGCAACAGCTTCTCCGAG
CAGCTCCAGGCCCTTCTTGACGCGCAGCTGGTTGGACAGCT
CCGCCAATTGACGAAACAACCAGCACATCGTGCATCTCTGA
CCCAAATATCTGCAAGACTGCCTCCCTCACTGTCGGCGACT
GATCCGTGGAACTTTTTGTTCTCCTCGTGCTCGGCGGCCAG
TCCCGCCATCCCCCGCACGACCACGATCAAGATCGCTCGCC
CACACACACGGGACGTCAGGCGGGCCCTGCTGCTGCGGGCA
TCACAGAGACCAATTGATAACCAGCTGCCTGTGCCTAGTTG
CTAGATCTGGGGAAATTTTGCATCTCTGAACAGGACAGGGA
CGAACAGCGCCTTTCCTCCTCCACTGCACACAGCTCCGTGA
TTTCTTTCTCGGTTTCTTGTCTTTCTTGGAGCTTGCAGGCG
TCCTTCTCAGGCCACGTTGCCCTCTAGCTTCCATTTGCTTC
GGACATGGACGGGCCCTTTGCTTCTTCCATGGACAAAAGAC
CATTGCCCACCATGCGTTTTCCTCTCAGCTCGACATGGCAA
TTCACGCCCCCTCCCCTTTTCTCGGCAGGGAGAGAGGGAGC
CCGTGGACATGTATCCTGTGCCTGTGCTGCACCCATGCCCG
GTGGTATCGCTGGCTAGGGGCCCCAACAGCGAGCGACCATG
CATGATGATCGCGCCCGGCTCGGCCGAGACATGGCAGACGG
GTACTCGGTACGGACTAGAGCCATGCTGTGCTCCGTCATGT
GAGGCGGGCCGAGGAGAAGACGGCGAGCAGGGCGCCGGCGG
CTCGCCGCCGAGCTTCTGAGCCTTGTCCTTTGCGTCCTCGA
TTCTCGTCGCGCCACGGCCACGACGTCAGGGGCATCCTCCT
GTGAGTACCACCCCTATTGGCCTAGCCGTGCAGTTTCTGAC
CTCGGGCACTTCCAAACAGCCAGATGCCCCTTCCGCGCCGC
CAGCTTTCGTCGGGCAGGTACCTATGCGTTTTAGCTATGTA
AGGCCACCCCTTAAAGGAGACTCGGAGCTGATATTGCAGCG
TGCTACATGCGGGAGGGCGTCAACCACCTGGAGAACTGCGG
CCGAAGACAAGGCGTCCACCCCGTCGTCGACCACCGGTGCC
CTCTGCGTCGACAGCGCCTGCAGGATCTGGGTGGTGAGATC
TGCCCCGGAATTCGACAAGCCGTCTGAGATTGTCGTGTCCT
TATTTAGTCATCACGTCGATCATCCACTATCCGCCGCAGAT
CAGAGGCTCTTGACCACCTGCTCTGCCACCTTCTGGGCCTT
GAGCCAAGGGCCAGGCCTCGCGCAGCGCAATGCGTACGAGT
ATCTAGTGCAGCGTGGCGGGCGTGCCAGGGGTGCGGGAGGG
TGTACCATTCGGAGATGATTCAACACATTCCAAACGACCTG
CCGGCTCGCTGTCTGTCGGGCTGCGGCACTCATCGGCGAGC
AAACCGACTCCCTTTAAATACCACGGCCGTGACGACCGGCT
CGACTGCTTGCCAGCCCAGGCAAGTACATGCGTACGAACGA
GCAGCTGTTTCGGATTATTACCAATTATCCGAAGCGGCCGA
GCGGATGGTCAAGGACGCGGCAATGATTTCCAAGGGGAGGA
CTCTCCCTTGGCGACGAAGACTCCTTGTAGACTCCTGTATT
CAACAGGGTGGCACAACAGACAAGGCAGGGTGCGCAAGCCT
AAGGACCCTCTTGACAAAGTCAGCTCGGCCGCCAGCGCCAT
ATTTTTCTTGCTCCAGCACCCGGAACGTCGGCGCAAGATTG
CCTTGCGATGGCCGCATATTCTCCGCCGAGCTTGACATGAG
GGCGACGTGGCCGTTGGAGGCAAAGATGTAGTCGAGCCGCT
CTCGTGCATGCTCGCCAGGACCTTTTCAATGGCCTTTGCCA
GCAATCGCGTGCATGCCGGGCCTTCTGATGACGTTGAGCGG
CTTCAAAAGGACACCCGTGGCCATATCCCATCCTTCTACTC
GCCAAGATCTGTTGCTGAATCTGAATTCTCTGCATCTTGCG
AGACGGCGAGATGTGGGAGGCCCTGGCGGATCCCGACTCCG
GCCGGAGCAGCCGTCCCTCGCACTCGCGGGAACTCGCCATG
GGCAGGCAGGCAGGCAGAGGCAGGCTCTCCATAGGACAAGC
TCCCAGATGGTGTATATGAACGAGAGCATGCGCACCTCTGA
GCTCCGAGTCCGCGCCGTCGCTCGACTCGCCGTCCGAGGCG
CGAAACCTGTCTTCACACGGCCGTCAAGAGCGACAAGATAT
TTCACGGCCGACCAGATGGCCCGCGTCGGCGGCTTCGAGGT
CCAGCAATGGAGGCCGCTCGCCGGAGTCGTTCCAGGGCAGG
GACAGGCTGGCAGAGAGCATCAGCCCAAGGGGATGATCACT
CAAAGAATGGAAAGAAGTTACCAAAGGTCCAGGGAACGGGA
TGGCGCTGTCATGATGGCGGCGACATCGGAAATCGGGAGGC
TCGACACGGCGACCGGCGGACGCTCTTCTCGGCGCCCAAGA
TTGGGCATCCGTTCCTGGTGCCTGCATGAGCACCATGTGCC
AACGGAAGGGGGGGAGAAGACGAGGTGAAGGCGGCAAGACG
GTGGATGGACCGTGCCTTGTCCGCCTCTGCCATGCCCGGGT
TGGCGAGGGCAAGGACAGGGCGCGGATATTGCTGAAATGCT
TCGGCCGTGTGCTCAAAGGCCTTGAGGGCGTATCGGTTGCG
TCCGCGCGCTGCTCCTCGGACTCAACGTGCTGCAGGTTGGC
AGGCTGCAGGACGCCGTCAGCAGGATCTCCTTTTCAGCCTA
GCCTCGGACCCTGGCGGTATCAGCTCGCCATACAGGGAGCG
TTGTGTCTGCTGTGCGAATGCCCACGTTGACTCGACACTGC
TTAGCAAGGTTTCAGTGGTTCTTAAACACGGTCTTTTCTGC
CGTCTCGGCGTCACGCTGAACGGTCTCGGTTGTGGAAGCGG
CTTCACAGCCTCATTGTGGGCCCCCCTACGGTCTAAGAATA
TCGACACCTGCGAAGCGGGTCAGGTTTGAGCCATTCGGTGG
CCGTCGTGCGAAGCAAGAGACGGCGCTGTGAGTCGTCGGCA
CAGGTGGTGTTCTGGAGAATCCTACAGTAGATGGAGCGGCT
ACGGTCAAGTCGCTGGGCGGCCAGAAGAAGCAGGACTTTCG
TTGAAAGGCGCTTTCCATGGCGTAGACTTGCGTCCTCTAGC
TACAACCTGGCGTCGTCAGACGCGAAGAATCCAACTGGGCC
ATCTTGATCGCCGCCGCTAACATCGCTGCCGTCCTTGTCAG
AGAGACGGTGGCTCTGACATCACCGGAGCCTCGTCGCAGCC
GCTCAACCTCCAGCAAAAGGCGGCTCTCTCTGCCCTGGTGG
GACCAGCAACTTCAGTTCGGCCTTCTCGCGACGCTCATAGG
TCTCCCTGCCGCGTGCCAAACGGAGGACGGCGTTTCAAAAG
TGGCAAATGCAGTGCAAGATCGGTCGGCTGCCTGCCGGTCG
CGCGATGGCCCCGAGCCGGTCCTCCCTCGGTGTCTACGGTT
TGCTCATCAGGTGGGGGTAACAGTCGTGTGAGGGAGTGTGA
CATCGACATCACCATGAAATCTTAGATCGCGCCTTTTCCAG
TCAACACGTCGAAGCGAAAGCTCCGAGAGTACTACCACGAG
GTGGATTCGGACAGCAACGGCGGGGCAAGTCCCTGTTTGAC
ACCTGCTGTGCCACCAGCGGCTTTGTTGGGGCCACGAAGAC
AGCTGATGTCGATGTGGAAACTAACGGTCTGTTCTTAGTGC
GACGATGACGGCAGCTTTGGCGTCCGGGCTGGATGCAGGCG
AACGGGACCCGCTTTTCGTGCCGGTTCCGCGCAGCTGTGAT
CGCCATTGATTCGAGGCCGGCCCTGGCCGCCACTTTGGGCC
GAGGAAGTCCATCGTCGAGACCATCATGGACGGCGAGGAGG
ATGTCTGGTCTCCCCTGCGCCTCGTGTCGGTTCTCGGAATG
CGGTCTGCATGCCGCCGTACCAGCGGAGACGGATGGCCTCG
GAAGAGCTATCAAGGTGGTGCAAACGTTCATTCGACTGTCC
TCAACAATGTCAAGCTCCATCCTGGGCTTCTCCCCGTGGAG
ACCTTGGATTGCACATAATTCACGGCGAGGGGTGGGTGGCG
TAGTGCCAGACTCGGAAGGACTGCCCCCGGTGGCATTCCTT
CTCGCGCCCTGCCCGCGCCGCTTGCTGTCTTGTGTGTTTTT
CCCCTTTTCTCGGGGGGCGGCAAACGCACCCCCAAGGTAGA
ACCGAATTCCCTACCGAGAGCTGGTCGGCAGCGTCTTGACT
TCCCATTCGGCAGCAACCGGCTCGTGGTTGGTGGCTGCTCG
ATGCTAGAGGGATTGGTAGACCAGCACGCGAAGCTCCAATG
TGTCCGAATCACTGACGGTGCGCTGGTGGCCGCCGCGGCCT
GGAATCCGACCTCGGGGATTCGGACGAGGATGAGAAGAGGG
ATGAATGACATCGTGGATTGCTTGCTGGCTCAGCTCCATGT
ATCACAGGTGCATGTAGTGGCATCTCCTAGCTTACTTCTGT
AGACCGATGTCGAGGCAATGCAATCTTTCCGCCTGAATTGC
TGCAACGGGGCGGGCACTCACGCGTCAAACATCAGCGGGCC
GCTTCTAGTTGCCTATTGAGCATACGCAAAAGTTCATGTAA
CCCGATTGAAACGACACGCTCAAAAGACACGGCGCGATCAC
ACAGCATATGATGGCCTTTACAAGTATACCTCCCAACCCAT
CGGCGTGTTGGCCACTCCGTCGCCGTCGCTGCAACACCAGC
GCCTGCTCGAGCCGTGCTTCCAACATCTCTGCCGCCGCGGT
TCGTGCCGAGCCAGCAGACGCGAAAAAGGTACCATATCACG
CGACCTCGACCCCGGCCTCCCTCTGAAGCAATGCGGCCGCC
GCAGGCAACTACGAATATGCCTGATATCACCAGGTCGCTCT
GGGTTGGAGTCGATGTAGCGCGTGACCTTGGCCGGCGGCAG
GGTTCCTCGCAGGCATGAAGCGCGTCGAGGAGGCGTCCCTG
GCTCCGGTGTCCTGGGGTTGCATCCACGCATTCGTGCGCGC
ATCGAGGCCAGGGTAGTTGACGGCGATGACGTGGGGAGAGG
GATCGAACTTCTCGGGTTGGCTCCAGCACAAGTCTGGTGTC
AACAGACTGCATGGGGCGGCCCGGACGGCCCGGGCGCCGTA
ACTCATACACTTCATGGTATCAGCGCCCAGTTATTCCCGCC
CGGGCGAGAACCGTGTGGCGCTGGCCTCGGCTGGCGAGACA
TGAGGGAGAGCGCGGCGAGGCTGTGGCGCTGTGGCGCGGGC
TGAGCCATTGTAGAGCGTAGCTGCGAGGCAGTCAAGTCAGC
ATCGTGTCGGTGGAGATGGGCGCGTCGAGCAATCCGCTGCT
GTGCGCTGACACGTGCCTCACCCAGTATGGCGCCTACCACC
GGCTGCCAACACCAACGCCCCAACATGATTGACGGGTTGCC
CAACCTCGTCTCCGCGCGTTCCGATGCTGGCGGTGCGGGCA
CCTGGCCCTCGCCGCGGCCACGCCCTACGCGGCCCCGCCGA
CGGGGGGGATCCGACGCAGTCTGGCGCGAAGCCATGTATCG
GGAAACGGATCCGTGTGAAGCACGGCTCTCGTGTTACCTCC
TCTCCTTCTCACTCCACGGGCAGCCTGCTCGCTGCTTGATT
GGCTAGGGCGATTGATTGTGCCTGCGCATGGCGTAGTCGTA
AAAAAAATGTACGAAAAGCGCTTCTATACAATAGAGCGTCC
GGGACCTAAACGTGCCTCCGCAGAGATGCTCCGGCAGCACC
TTGTGCTTGGCCCGGAGCGTCGCTGGCTGCTTCTGCCGGTG
CAACGTGGTGCGGTGGATGACGGGCCGGCAGCCGAGCCGCG
GCGGCCAATCCATCTCGATGCTCGTCAATATACCAATGCGC
GACGACGAGGGTAGGGGAGGCGTCGTCACGTAGTCTGCAGG
GGGGAGAGGAGGGGGTTGATCAGCGGGCTGAAGATTGAAGG
ACGGAGTTTGCGCCATCGTACTCTGACGGCATACCGAGTTG
TACCGCGTCGTCATGTGGAACCTCGAGATCGCAGACGGGGC
CCACGGCCGTCTCTGGGAAACCGAGACAGACCGGCGCAGAC
TCGAACCGCATCTCGCTCTTCGTCCTGCCCCCGGCTCGCCA
CGCGCCCAACGCTTCTCAGACAAGGCCCATCATGGCACGGT
GAAATCCCGATGAAGGATTGCGGGCCAACAGGGTGGTGTTG
GCTGCTTGGGCGAATCGAAGCCGGGGGCTCTGGCAGAAGGC
GCGCGTGAGCTGGTTCAGGGCTTGGAATGCTCGCGTCATCG
CTCTGCCTTCCACATGGGGACGCCAGGGTGGTCCTCTTTCG
CTGGATCAGTTCTTGGCAGTCCTTTCCTTCGGTCTGCCTCC
GATGTCGCCGCTGCATGTGTCGAGATGCAGGCCAGATCTCG
AAGGGCAGCCGCCCCCAAGGCAGCTAGGCAGCTACGGAGTA
ATGTGCAGGTGCAGGCGGTTCATCTTATTCCACGCCATGGC
TTGGACCAGGCTGTGTCTGGCGCGATCTGTGAACCAGACAA
TGTTTATCATTCTGTTGAGTCTAAACCCGCTGCATTGTCTC
GGTCTCGACGTTGGCGGGAACTCATGACCAGCCTCGTTCTC
GCGAGGGAAAACAGCTCTGACCAACCCTTCACCCGCAAGAG
CCGCCGACATCTGCCAGATGCTGCTCGTCTTCCAAAAGGTC
TTCAATTTCGTTTTCGCATTCGCAATGATGAAGTCCTACAC
CACCATGGCGCGGAGCTGGGCAAGGGTACATGATGTACAGT
GAAGGGGGCGGCGTCCCGGTCCAAGGCTTGCCGGACGACGA
GCGGGCTCCTCCTCTTCCATCCGGCTTGCTGCTCCGGACCG
TCTGCTCCCCCCTCCGAGTGCCACGACTGCTCGGCCGTCCG
TCAACCGTCCACACCCTCATCGTCAGCCCGGCTAGCTCAAC
AACGCAGACCTCGCCAGTCTCGTTGCCCCTCTTGGCGAAGA
TCGATATTGTTCGAAGGAGACACTTCTGAGGTCGCGCGTCG
CCGAAAGGACTCGGCGTTTTCGGGCGCATTTGACGCATTGT
GCTGGGAGCAGCGAGGAAGGCACATGCAACTTGCTCCGCCC
TCCTGCCATACACGATGGTTCGCGCTTATCCCCGACGGATA
GATACATACTCTCAGTTTCTCAGCTCACTGGCACGTATCGC
GCGCCGGCGTCCCCTGGAGGCGCTGCTGGTGTGTCATATCC
CGGGATGCGGCCAGCCAATGCGACATGTCTCGCTGTGCTCA
ACCGGGATCGGCAGCGGAGCCACGGAGCCACGGAGCCGTAG
CACGATTGCTCTCGCGAGGACAGTCGACCCGTCAGATGTCG
GCTGAATCGACCGCAGTCATCGCGATCCCCGATCCGACAGC
GCCGTGCGTTCGCCTCCATGCAGTCCGCCCTGCGGATGGAC
CCAGCCGGTTCTGAAGAACGCCGGCGGACCGGTGAGGATGG
GGATGGGGATGGGAGAAAGACTGAGGATGGGAGTGAGGATA
ACCCTGACGTTCGTCCATCTCGGCTTCACCGTTGGCGTCAC
CGTGGCGTCGCCGCTGATGTCGATGACGGAGATGGTCGTAG
GTCCAAGGCGCTTTCCTAAGCGCAGTCGGACGCGCCAGAGC
CCGAAGACGCTAACAAAGAGCCCTACACTGGCTCCGGCCCT
AACTTGTATATCGTCGCGAACCTCGCGAGGTTGGTCGCGTG
CAGACGCTGATCGACGAGTTCAACGACAACCCGGAGATCCC
CTTTGCATATGCAGTACGCGCTGCTGTAACACACCAGGAAT
ACCTCTCCCCCTCCGGCGGACAGCGGAATCATTAGGATGGC
CGCCCAATGGTCGAGAGCGGCTTCTGGATCGTCCTCAGCAG
TTAAGGGCATGGTATTATGACTTTGCGGTGTACTTGGTACT
GCGACTGGGGTCCATACGGCCAGAACGAGTATGGGTCTACA
AGCCGTGACGGCGCCGCAAGCGAAGCAGCCGTGGGTCTGCT
GTCACATCACGTGACCGGTACTGGTACTACCCAACCCCACA
GCCAGCCGTTGCTACACAGACCCCGAACTTGTACCTCGCCT
TCGCCCTCCATCATGAGGCTCTTCCACCGGCGGTTGACGCT
CCAAGCGACCCTGCCAAGGTCAAGAAGCAGAAGCAGGCTGC
CCAGACCGTCGTCCTTGCAGCGTACATGTGAAGGTAAGGTA
GGCCGCTGCGTCGGGATAGACTTCGAGAAAGTTGGGTTGCA
CTTGTCCGGGTGGTGCGCCGCCTGGAGGCGGAGGAACTCGC
GGCATCCGACTCTCCATGTTCGAGCACACGACCCTCCAGGA
GCCACCCATTCAATCGCCAGCAACGCCGCCTTTCGAGGGCC
AGTGGCTGCCATGAGTGTTGCCAAGCGAGTTGCGGAAGAAA
TTGCCCCGTCTCCGTATGTACCGATTACACGTCTCGCCGCA
GAAACTGCGATGCCACTCGACCGAGTCGGACCAAAGGACGA
ATGGTGATGATGATTAGTGTCGCCGACTTGAAGAGAAGAGT
ATGGAAGTGTACGCCACGGCCACTCGGCTCTCGTTGCAGTT
TCCATCGGGGGCCAAGGTTGCCGGGGTCGGCTCTGGTTCCC
GAGCGATCGGGCAACGCGACCAGTAATGACGGCTCAAATAT
CTCTGCAACGCAGGCTCAAGCTCCATCTTGAATCGACACGA
CATCTCGTCTTCGTCCGAGACTGTGTGCCTCCCTCCTTCTC
TGCAGCACAATCCTGCACTCCAATCCGAGCGGTACACCAAC
CCACAAGGGGGCCGTCGCGTCTTGGGAAACGCCTCTCTTCA
TCAAGCGTCACGGCGAATAGCGATGGTGGACTACACCCGGC
ATGTCTCTGATTCCCGACGACGGCCAAGAGGGCGGCCATGT
TGGCTGCCCTTGGGCTGGGGCAGACGGCGCAGCGGCGACAT
GCTTGTTCTGGCGCCGGCGCCGCAGCAGGAACCAGACGAGG
GGCATCTCCATCTACTACGTCAGCACGATTGTTTCCCAACT
CCGGACATCTTGCGGATATTCGAGACATTCTCGCCGCCTTT
GACCTCCCCTCGCGGGAGTTCAATTGCCCCGATATCTCTCC
TACGGAGCACCGTTGGTTGTCAAATTGCCTCATTGTCACCC
TCGGTGCTTCCCTTGATGTGCGTTTCTCCCACCAGGGCCGC
GACGACGGCGGCCGCGATGGCGGTCTTTGCGGTCAGCCTCA
CCAACGCTGCGGAGAGAGAACTGGATGAGATGGACAAGGCC
GCAGTGCAATTCACTGCTCACCACTGGCCAGAGCAGCCCGC
CGCTAGGACTCGGCTTGCAGCCGTTTCAACAGCTGCGGCAG
TCCAGACGCGTCCACGATGCCAGAGACATCCAGCGCCGTCC
AATCCATTTGGAAAGGAATACAAGCTGAGACCGCTGCTGCC
CAGGGCAGGTGGAGTTTGGGCGTCGGAAGCTTCTAGGTACC
ATGGCCGATTTCTGTTGGGGCCCAAGAATGATGGAGGCGTC
GACATGCTTTCCCACCCTGACGCCTCGGCATAACGGTTGGT
CTCGACGACTCGGAGAAGAACTCGGCCAAGGGGGCGAGCGA
GGTGATGAGTCTCAGCATGGCTGAAATTCCGCCGGCTTATC
CCGTCCGACCGTCGAGCACGCCGCCGAGATGGCCCGCCTCG
TCCGCCAGTTTCTTCGGGATCAGACAAATCTGCCCTAGACA
CGTGCGTCTCGCCCCTTGGTCTTTCCAGTCCAGCGGACGTC
TCTATCGTTGGCGCCCACTCCATTGAGGAGTTCGTCAGCAA
ATGCACAAGACATTCGCCGTCACTCAGCCCGGGCTGGCCGG
TCAAGGATTGACTTTAATGGCCACGAATTTTCTATACATCT
CGCCGAGACACCCGCCGAAGCAACTCATCTTTCGAAAAGTA
CTACAACAAGCCGTGGGGGGCAACAGGGCAGTCGCCGTCGT
CCTTCGAGGCTCCAGCGTGGCAAGCACGTCCCTGCTCTCGT
CTGCGCCATCCACCGCTGGACGCTGTTCTTCTTGATCTCGT
CTCTTCTATCATAATGCTAGCCAGACTCAGGCAAATGCATC
TCTGCTGGGCTTGCTTCATACCCTCTCCGCGTTTGCCGTCT
GAAGGCGACGGCGACGGCGACGGCGACGGCGACGATGAGAC
CGCGTCCACGGCAGAACGCGCTACGGTTCCGGTTGCCTCGG
TCTTCATGACGATTAAGATGCAGATGGAAATGCATTGGACA
CTTGCGGTCGGCAGCCAGGGCGGCGGCGGCGGCGGCGGCGG
GCAACTGCAGGCAGGAAGGGCCATGCAGACGTTTATGAGTG
TTGATAAGAAGCAACTTTTACGTGACGGAGTCCAACACACA
CCGGGGAGGCCTGAAGCAGGCGCCCCAGTGGCAGCGCCCCA
TTGGCTCACACCCACATTGTCAGATAAATTGCACGATGGGT
GAGCCACGACGGCAATGGTTCTTCGGGGGATGCGATGTCAG
CTAGCATAGCTTACACATGGCAGCCTAACACAGCACATCAT
AGCAGCGCTCGACACGTCAACGGGCAACGATACGGGCCAGG
TGCTTTGTGACTCGTGCTGACACTGCGGGCCTGCTTGCTCG
CAGGCCGATACACCAGGTATCGACGGCAAGGACCATGGGAG
CCGAGCCTGGGACCAAGGTGCTTAGACGACACGACCTGGAC
CGCCCCCAGGCCGTTGGGGGCCGTACCTTGGGGGCCTCGGA
CGCTCATGTCGCCGTCCCTGCGCATCGAGCCGAGCTCCGCC
AGCGACCTGGCACCGACCCACCGCCGCAGGCCGTCGCAGCA
GGCCCTGTATGCCTCACGGTCACGGGCGTTCATGGGCATGG
GAGCCGGGAGACAGCAAACACTTGGATCGTTCATCGACCGT
AGAATTCGCATCTCCTTCTTCCCCCACAGCTTGTCGAAAAT
CTCCCGCATGGGGTTGTTTGCCTTCTCGGACGCCATTGCTG
TGCGTGATGTCTTCAGCGAGCCTCCCAAGATTGCCCTGCAG
TGGCGCGCGAACTAGCTGAGCGTCCTATCAGGGTCAGTTTT
CCACAGCTCAGCTTCCCAAACCAGCGGTCTCTTGTCCAAGT
CTCGCAGACGAGATGACATTCGCGGGGGGGGCTTACCGTCG
GGCTCGGACTGGCTATCGAACGCTTTTCAAGCTCACCAAGG
GGATCCAATTCAGAAGTGGGCATCGTCTGAGGTCAAGGTCA
GCCATGATGCACCGCAGATGCACCGTCAACAGGCAAGTGCG
CATCAGCTTCGTGCGGTCTACCCACGCTGTTGTGTCTCTGT
GCTCTTGAGGGGGATGAGGGCCGGGTAGACCTGGAAGAGGA
AGCCAGACCCTGTATTTGGGCGTTCAAGTGTGCAACTCGAT
GGCCAAGACATGGGGGGATGCAAACGAGGGCTATCTCCGCG
GCGGTTTGGATCGTATGCGCCTACCCCGTTGTTCGGTCGGT
GGGTAGTTGTACCTGGTGGGCTGGCGACGGACAAGGGAGGG
CTTAGCACTCGACGTCTGTGCGTCACCCGCACGAAGTACTG
CGACGAATTAGAGGTGATAACTGGAACACTGTTTGGCGTGA
TCAACTGAGCACGCTGGTGTCGGAAGACCAAGTGAGAGATG
CGGCCCGGTCCCGTCCATTGCTGCTGGTGCAAGGGCATAGG
CCATGTTCAGCACGCAATGGCGAATCAGCAGAGGAGACGCG
GAGCGCTTCAGGCGAGGTGTCAGGGGAACGGCTTGTCCTGG
CCTGACGCTGGCCCGTGCGCCGTCAGCAGCCGCGAATCACT
ACCAAGGGATCCCATCCTCACGCGGGGAGGGTTCGCCGAGG
TGGTGACGGACTTGTCGCTGCCGGACTTGGAAGCGGTGGGC
GGCAAGCTCCGCTACGTCCGCAACTGCTTCCCCCACAAGGG
GTGTCGATGACCAAGCCCCACCACCGTCGCGTCCAGCCAAT
GCCAAGGATACGGCACCGCGCGATGACAAGAAGGAGAGGAA
TGTATATGCTCCCAATGGGACAATGGAAAAGCAGATGACGT
CCCTCCCTCCACTGCTTCAGCTCCCCCGTCATCTCGGTCTG
TGTTCTGCTCCTTCTTCGCACCATCCCACAGCACGGCACTG
GAGCTTCTCTTACAGTGGGGCCAATCAACAGCGGCCCAGGG
GTCGCAATATTCCGACTCGGCAAAACGCGGGACCGTACGAG
CACCCCGGGCGCACCAACGCCTCTCTCGGCGCTGGAGGTAG
TGTCGAGACATCGCTTTCATCTTCAGGCCTGACTCACGCCG
ATTGTGACGACGCACATGTTCACGGGCAAGGAGTATTCGGG
CCAGGAGGAGACCCCTTTGCCACCTGAGGGGCAGGCGAGTG
TGCGGCTTCTAGCATCAGGACGCCGCGTCCTGGATCTACTC
AATCCCTTTCTCTCACCCACCCGATACCATGGGCGTCTCGG
GAGGTCGTGGCGTGAGGGAGCTGGTGATGGGGGGAGGCATC
CGCACCAATCTCGTTGGTAACGTCCACGAACGCCTGCCACT
GGGCTGCGGCCGGCGAGGTACGCGCCCAGGCAGAAGCCGAG
CACGAAAGCCGCCCTGTCCGCTCCCTCGAGCACGGCGACGT
TTACTCATTCGCTGCTCCGACAGGAAAGCTTCGCCACGCAG
GTCTCCTGCTGCCTGCCTGCCTATACGAACCTGGCATCTCA
CAGCACTGCATCCGTTAAAGCCAGGCTCCCGTGGCTGGAGA
AGGCCCAGCAGCGGCAGCGGCAGCAGCAGAAGGATGAACCA
CGCCGCTGCAGTTTTGGGTGCGACGTCATGCTAGGCATGTC
GGGGCCGCCCACTGGAGGCGCTGGGGGCGCCGTTATCGTGG
ATGACGGCGCGGATGTGGATCCAGGCCGTCTCGTCGTTGGT
CGGAGCGGGGTGGAAAGGGGCATCCATATCTTCTAGAAGGC
TTCTTGTTGACGTCGCGGAACGTGGGCGTCAGGTCGAAGCC
AGGAACTCGACAACCAGTATCGCCACGCCTTCCTCATCCTG
CTGCCTCGTCTGCAGTGCTGCATTCGACTCGATGCCCCAGC
TCTATTCAGTCATCTAGATACTCCAAGAAATCCCCAGTTTA
ACGGTGACAGACAGTCACATCGACACAGGTAGTTGTGCAAA
CGGGGCCAAAGACATGGCCGCAGCAAACATGACGTGCCCAC
GGTGGCTGGCACCGATGTTGCTCTTCATGCGTCGTCGTCGG
CGGTGGCGCACGTTGATATTCTTGCACACGGCCTCGAGGCA
GTGCATTGGGTCTGTACGAACTACGTTGTGAATCATTACCC
CGTGACGGTGGTGAGCGGCGCTCACGCCGCCAGCCAGCGCC
CCGGTATTATACCGGTGAGCCCACGTCACCCACTCACGTTG
CTGCATCGCAGGGCGTTTGGCAGCGAATTCTACGTCCGCGA
TCCGTCGCCCGAGGAAAATGCGCCTCCTCCTAGACGGCCTT
AGCAAGCTGCCGCGTCCAAGCCGAAGCCGATACCACAGAGC
GAATCCACACTTGCGTCTGTCCTCTGGAAAGGGAACAGCCG
GTGCGGATCCTTAGTACCGTCCTCCTGGCGTATGCCCCCGG
GTCGGCAGATGCGCAGCAGTCGAGGCGACGGAGACGGATCA
CCCACACTTCACACCTCGGGCCACGGCCAGTTGACATTGTG
CGTAAGAGTGCGGTAGTCAACAGTAGGGAGAGAGGTCAGCT
AGCAATCAGTCGCAAGAAGACAGACACGCATATAGCCGCAA
GAGTATGTACGTGCGAGAGTCGATTCCCGATGCTCAGGGAA
GGGTCGAGGTACAGCTCGAGCATGTCGAGGACCTTGTGGCC
CCGGGACGGGATAGAGGAGTCGGGGGTTGGAACACGTCTCC
AGACGCCAGTGCACCGGCAGCGGCCCAAAGGACAAGCAAGC
GTTTTTGCAATCGAGATAGGCCGCCCTCAAAGGTATCTTCC
GAAGCATTTCGCAGCCCGGGCCATTGGCCTCATCATCCTTC
CGAGAGTCATGGATGAGGTGCCCGCCATCTCCAATGCCGCA
TCAACCACCTTCTCTTCTCCCCGCCGCCATCGCCAAGTCTA
TTGAGTGTCGACAGTAGGTGCATCAGTCTCTGCTTGCCGGG
CTGTAGGTCCAGTACCTGTTCAGTGCGTGTTCAGCGCCGCC
GCCCAGATTCGTAAGTCGGACCAAATCGGAGGCAGGCCAGG
TTCTATATTGTCTTACAACACGACAGTACGGACCAGGCATT
TCGTCCTTGAGCACCCAAGTCGTGCCGTCCGGGTCGAAGAT
TCGACGAGGGTCTTGAGGAGCAGCTTGAAGGCGTCGTCCTG
TGATGATGGCGTCGGATATACATATGAGCTCATTTGCCCGA
CACCCTTTATGCACGAGGGGCAAAGGCAACCTCAGGGGGCA
GAGAATCATTCATTCTACTACTATATGAGGTTCCAAACGCC
GACCACGTCGCCGGTCAGGACTGCCTCGAGCATGCCATGCC
GGCGATCGTCACGGCCGGCGCAACAAGCGACGGCGTGCGTC
GGCGGATCATGCCGCCTGGTCGAACGATGTCTTCATTGGTG
TACGAGGCTGACCACGTCTACGCCCTCCCCGTCGTGTACTT
CTTCTTCTGGTCGTCGGAAGCCACGCGAGGCAGGAGTCCCG
GGACGCAGGAGCGCGGCGTGCAGCGGCAGCGGCAGAGGCAG
GGGCAGATACGAGTGGGACGCAGACGCCGCGAAACTCTGCC
GATATCGGCGTTGCCATGGGCTCCGGCACCGACGTGTCGAA
ATCTTCAGGGGCCGGCGTCACCAAGTTCAGCTGTAAGTTTC
GCCTCATTCGCCTTGCATGACGCCATAACGCGAAACTCGGA
CGTCGCGGTACCTCACCTATCATGTTATTAGCGTAATCGGT
TCCTCAGATATATACAGTAACGAAAAGACAAGGCATCCGTC
CGGAGGAGGCTCTAGGTTGTCATCGTGGTGAATCTCTGGGT
CGGTTGCTTCGCCGGACGTTCCAGAAGCTTGGACGGCTTGT
CAGGGCCGGCAGAACCGCCACGCTGACTGCTGGGAGCGTGG
TTGGGGTTGGCCTTCTCGGGCCAGTCGAGAATCTCGCGCAA
CCTTGGGCGTCCCCGGCGGGCGTCCCTTCATGCGGCAGTCC
ACTCATCCAGCCCAACAGCGCCGTTGGCCGACCGCAGCCAG
TCAAGAACCACAAGAACCAGCCCAAGGTCGCCGCCGAACTG
GAGTATGGAGTACTCGCACTCGTAGCGAACAACAGCGAAAT
TTGGGTGACGAGCCCCATGGCGACGACGCCCATCACCACCG
GAGGAATCTACCAAGTGATTCCCGGCGAGCCGGAAGTTCTT
CTCCGTCGGCGGTCCTGGTGCCGCCCACGCCAGCTCCGATC
CCTCGAGCCTCCTGCCCCGGCGTCGGTCGTCACCATCCGAG
AACGCAAATTGATCCAACATCCTTGAGTTCGCCTCGCCGGA
CCTATCAAACAAAGGCCCTGCAGTGCCTTTTGCCTAATAGC
AGCAACAATGGCAGGGTACCCTCCGCCTCCCCCGCCTCCTC
TACTGGGCATACGGCCCCCTCTGGTGCTACATCGGGCTAAT
GCCAAACTCGCCGTCGCTCGCCCAGACCATCGGCATGGACG
GCGGAGCTCCTCTTCCAGAACCTGCCGGAGCCCATCGACCT
TTCGTGCGCATCGCCTACGCCGTCGTCGTGCTCATGAAGAT
GTCGTAGACGTCGGCCATGTCGTTGTCCGGTTGCGTGTTGT
ATAGTTGTCCGCCTTCGAAACCCGGCGAAGGAAATTCATTG
TACCTCACTGGCAACTATGTCATGGATGACGAGGAGGATGA
GCGCAGCTTTCCTTTCTTCGCGCGACGGGGGATATCATCGA
GTGAAGCCAATCTGGGGGTGCTGGTCGTAGATGTACTTGGT
AAGGAGCTGGCCGAGGCGAACGAGTACCCTGGCGAGCCGGA
AACTCGCCGAGGGGAGAGGACGAGATGCCAATGCATCCCGG
AACCGTCTTGTGGGGGAATGCAAGGCGGTCAAGGTGCGCCA
CTCGCCGGCCGCCAGCGAAGCCAGCGACGTTGAGCCCGAGA
GACGCCCAGGGCCGCATCGACATGAGCCTGCTGACCGAGGG
CTCCCGGAATACAACCCTGCCTGCCAACCTGCTGCCGGCCG
GACTCGAGGCTACACGACTTCCTATTCCCTCGACACGGCAC
ATCAACACAGCATGTGTCCTCGCCCCGCATGGCCATGTCGT
TTTGCCCACCGGGACTATTTCTGGAGACTCGGCCTGTGTGT
TACGAGTACAGGCGCTCGTACGAGTGCTCGTACATGCGACG
ACGAGGACGAGCACACGCCTCCCCCCTATGCCCCCGGTCAC
GGTGCCGTGCCACTTGGTGTCGTCGCCCGTCTTGCTGTGCT
TACTTCGTACAGTACGAGTACGTACGTATTGAGGACTGCGG
GAAAGGATTGTCAACACCGTCGTCCTCACCCTTGCCGCGTA
GACTGCGTCAACCGCAGGTTCGCCAAGACCATCAGCAGGAA
CTTGCCAGCCAGCTCGCCAACTACTCGTACATACACCTCGT
CCGTGTGGGCTGGTTGTTGGCCGGGTGCTGTATCTTGCTTG
CAGGAACCCTTCAGCAGTGTCGACAGCCTTGGCGATTTCCT
TCAAAGAGCAGCATGGGGGGCAGTCGTGCCGCGTCTACCTC
GCTGCCACCAGTTTATTCCACTCGGCCACGAAAGCTTGGCA
TTGGCGACGGAAGGTATGAGCTGGCACTGGCGCAGTGTGAG
GTCGCTGAACCAGACGATGGCGCTCCTTGCCGGTAGGATCG
GCCGGCTGCGGCTGTTCCACCACGCGACGAGCTTGGGAGGC
ATCCACAAGCCCACTTGCAGCTTCAGACGGTCTTCCACAAG
CGCAGCTCGACGGTTGGACACGTGCGTGTTGAGCCCAGCCT
GTGATTATACGAGCACCAAGCCCGGTGAAACGGCACCGCAA
GAATCCTACAGTAGATGGAGCGGCTCGTTAATCTTGAGAGA
CCCGACGGCCGCCAATGGCCCAGTCTCCTCATCAACCTCTT
GCTCCGCTGGGCCAGCCAGCCGCCGCCGATTGGCTGCATCT
GCTGCTGCCGCCCGTCACATCTGCCTCGTGCACGCAGATGC
ACAGCCATCAGTCCAGCCATCACAAAGCCGCCAGTCCATCC
ACAGCATTTGCAGCTGGATGCACGGCAGCGGCCGTTAGCTG
TTCATTTTAACGTAGGTCAGCGAGCGGAACGCCAACGCCTC
TCGCCTCGCCACTGGCAAAGCGTAGAGGGTGCTGTAATGAG
TTGACATCGTCCTTGGTCTTCTCAACAGGGAGGCAGGCGAT
ACGCCGCCGCCTTCCTCGAGCGCGTGACGCCCTCGGCCTGG
CAAGATGCAACGCCAGTGTTCAGCCACTTTCTATCCGAAGA
CGCGGCGTGTACCTCCACCGCCACCCGGCTTTCTTTGGTCG
TCTTTGACTGTCGATATTGGCTCGGAGGCGTCAAGGACGCA
GGCAAACGACGAGACGGTGACGACCATGCCGTGGTTGCGGG
CTTCAAAACCATACCCTGGGCTACTCGGGCTCTCAGATCAA
TTTATTCTCCTTGGCAATATCGTATACGGCGCACCACGGCT
CCGCGTTATACCCTCCTCTACGCTCCCATAGAAACCGTGCG
CACAAGATGCCCGTGGAGTGCCTGTCCTTCCACCCCGAATA
ATCCGTTGCCTGGCTCGAGGCTTCGTTGAGCACTTCTCTGC
ATGCTTCTGTTCCACCCGTACCTAAGCGGCCGGACTCCGCA
TTCGCCGTCACCATCCCCTTCGTTGTCCCCGGCCCCGCCAC
TGCAAGGGAGGCAATTGGACCCAGATGGTGGGTCCATGGTT
CGACAAGCGTGGTTGCAGTGCAGAAGGGCAATATGCAGGGA
GGTCGTCGCTGACAATCATCCATCGCCCACCCGCTAGGAAT
CCGACGAACAACAAGGCGACCACCGCGCTCATGTTTGACAA
CTCCCCCGGCGCAACCTCGTCGTCGCCGGGCGGCGTCGGCA
ATCAACTGACCCCTACCTAACCCGATTACGACGTCACGCTT
GCGCCGCATCCAACAAGCCTCAGATCTTCAAGGGCATTGTT
TTATAGCCGATGCTTATCCACGCAATCGTCTTCATCGAGAA
TGGCACCCGCGATTCAACGGCGCCGACATGGCTTGGGCAAG
GCGCGGCGGCGCTTCCCCAACTCATCTACTGGCCTTGCGTT
ATGGAGACTCAGTCCTGGTGCTCAAGTTGCTCAACGCCGGA
CGGCCCGCTGCGTGCGTGGACGGACATCGGCAACCCCAAGA
GATGGTGGTGCAGCCCGGAACGCAGACCTCGCCAGTCTCGT
CGCTTCTACTCTTCCAGCTGCGTAGGGCCCAGTCATTTTGG
GAGCTGATGCCGGGGATGTTCGAGAGCGTAAGGGTCTTGAG
CAAGTCGTGACATCAATACTCCAGCATGCATTTCTCTCACC
GCAACGCGCTGGGGTTCTTGCTTCGGAACCGGGCTCTTACC
CCTCACACCATACGTCGAGGCCTTGCTTTCAATCTCGAGAC
GGCAGGAACCTGGCAGGAAGCTGGGTTGCCCACGCCATGGC
CTTTGCTTCTTGTCTCCATGCCCAAGATGGTGTGGAGAGCG
GGTCTTGCAACCGTCGCCACCATCCACGCAGCACATGGGGT
AAGATGGCGCGAACCTTTGTCACCGAGCACAAGAAGGAACA
GTGGAAGATACCATCAGCATCCTCCGGGGCATCAAGGACAA
CCAGAGGTGATTTCGGTAATCGTCGACATCGTGGGCTGGAG
ATCAAAGTCCACATTGTTCGCGGCCGGCTTCCCTCCTGCGA
GGCCGGGAGCTCAAGGTCGTCCTCGCCACGCGCGACCCCGA
CGAGGGTCTGCGGCTTTCATCCAGTCTGTCCTGGTGGCGGA
CGTCTTCTGCAGCCTGTTAGCGCCTGGCCACGCGGCCGTGA
GCGCCCTCGACCATGGTCATCGACGATGGCGTCTCTCTCGA
CCGTATATGCCCTCGATCAGCCATGTCGTATATGGTGTCCA
GTCTTTCTGAGCTTGCGAGACCACCATGGCTCGGCCAAGAG
AACTTCACGTGGCGCGAAGTCGATCGCCCATGCACGGGCTT
GTGGCTGTCTATGACCCGGACTATGCCCGGAAGCAGCAGAA
CCGCACGTCGGTGTAGGTAACCAGAACTTGATACGGAGCAC
GCAGGCCATGACCACCCTGCCATCCCATCACACACAGTGTC
TGCTTGTGCGTCAATTACCCCTTCTTTCCCAGCTATCCCAG
CGCCGGGCATGGCCATGATGCCCTTGGTCGGGCTCGCAATG
TGGTACACGCTCTTAATGGTCACGTTCGGCGTCATGGTTTT
ACATTCAGGCACGCTCGGAGCCCTGCTGGGCGATACGGTTT
TGGCCGCTCGTTGGGATTGTCCCTGGGGGGACAGAGCGGCG
GCCTGTGTTGGCCAAGATTCCCCAGACTGCCACCCCAGAAG
CCGATGGCTAGCTCTTGTCTCGTCGACAGTTTGACTGAGAA
TAACCGTTGCACATGACAGACGTCGCATTTATGACGACAAG
GGCTCACGCCGCGAACTGTACAATACGACTATGGGAAGAGG
GTCGTTGTATGCCCTTCGGTCCGCCATGGGTAGGAAGTTAG
CGCAGTCGCCGAGGAGGGATCATCTGGCACCACAGAGGAAG
GGCAGGCGGCTCCTGGCTTCCATCAATCTGCGCGACGCACG
GCCTTCTTCTTCATCAGCGGCATCAAGAACATGTGCGGCAA
CTGCTGGGCGCCGACAAGCGCGAGGATCAGGGCCAGCGGCA
TGATGTCCAAGTCGAGGGAGCTGAACATGCTGGAGTTTGTC
GTCAAGCAGTTCATCGTCTCCAAACACGGCGGATCCGCTGG
CTGTTCGGCCGCCCGAATAGCAGCTTGAGCAGCAAGAGACG
GTTCTGTACTAGTCGACTAACAGAGATTTCTGCAGGTAATA
AGTCATTGATCCACAAGAGACCTCGGTCCTGTGCTGAGGCC
CCCGGATGGATCCGTGCTTTCGGCCAGCGTCTGTGTTTGCT
CTCCTTGTCCTGCGGTATGACCCTCATCCACTCGGGCTGAA
CGAGATGAACGCCGCCGCTGCCCAGCCTCTGCCTGATGAGC
TGTCATCAACCCTCCTCCCACCGCATCACCACCTCCTCCCA
TCGCCCTTTGTCCAGATGCTCTGCTCGGACCATGGGCAGCT
CTGCTTGTAGCTCCCGAACGCACTGAAAGGTAAGAGAATGA
GGACACAGATTCCCCCGGACCAGATAGCTGGGTTGGCGCGC
CGGTTGGTGTCCTGGAGGTGCCTGTGGCCGACAGTCTCCCG
GGCCGCAGCGACGGTGCAGCCTGGGAGTGGACTCGACGGGG
TGCTGCTATCCACGTTGGGACGTGACACAAGGACGTGAGCG
TTCTTCGGAAGACGCCTGGCCCGGAGGACGACGACGAGGCA
CTTCTTGAGGTCGTTAATGACCTTGGCGTCGCCCGTCCGTG
GTAGTTGGAGTCGTGAGGATCCCACCGCACATTCTCGACGT
CTCGCGGCTGCAGTTGCGGTCTCTTGCAGACGACTGACAGC
TTCAAGCCGGACGTGACAGACGGGCAATGACCGTGACGGGG
GTCAAGAGACGCTCTGGACGCCTCAGGTGGGTGCCACGAGC
ATACCGATATCTATTCGACTCCCTGACTGGGAGGCTCTTTT
GGTGTAGTCGCACTCGGAGGCGCACGTCCAGAGGAGGAGGC
ACACGGAGAACCGTCTTGGACGCGGTGGGGCGCATGAGCTC
TTGAAGCTGCCCACCTCGAGCTTTCCGTTCGCCTACACCAA
GCATCTACAACAATGCGGCGCCGTCGAAGCTGCCCTTGCGG
TCCAGGAGAGGGGAATTTTACCGGTGAGGGTGGCAGTTGGT
ACGACCAATTGCACGGCTGGCAGGGAGCCAGCTCACACACA
GGGATGAGGGGATCCCATCTCGTGACGCTAAGAGCCTACCT
GTGGAAGTCGGCCGTGTTTGCCGCCGCCCACGGCACGATGT
CAGGGCATCGGAGGAGAAAACGGGGACAAGGGCCAGCAGCC
GGAAGGACTGCCCCCGGTGGCATTCCTTCAACCCTCAGCGC
TCGTACAACTTGCAACGAAACTGGTTGGAAACATGTGGACT
ATATGCCAGAGCTGCAGCGCCGACGCCGGCGTTATTCGTCT
GAGGGCGAAGAGCCTAAGAGCTCGCGCCGGGCGACCGTCGA
TTCCAGATTCTATTTGCGGCCCAACCTTCTTCTTCGAGGCA
CCCGCCCTGTCTGCTTCCCTCATCCGCGAACTGGCTGTCGA
CAGCAACCGGCAGCCCCTGTCTCTGGCGTTTGAAACGGCGT
CCAATGTAAGCCGGAAGACGCCCCTGTACTTGGGCGTGGCT
GATGATGATTCGTACGAGTTCTGGATATCGACAAAGGCTAC
CATAGGAGAATAGAGGCTGGCGTCTTGGACGTTTTACGTGT
GCAATTGGAGCACCATTAAGCTTACGGATCAGGTCACCAAG
CAATAGGTATCTTTATGTTTCTCGACGGCCTACCAGTGCGT
TTTGGAGTCCTCATCGACAGCCTCCTTTTCCTTGGCCATGG
GGCGAACTGCGCAAGAAAGTCAGCGTCCTCACAGAGCATGT
CATGCTTCCTCGCCGCTTGGCATCGGCCGGCCCTCCGCACC
CTAGGCGATCGAGTTGTTTGCTGGCCAGCCGTGACCTGTCG
CAAACTCGTCGGCTGCGCGGCGGATCAGCTCCGGAGTCACT
GTCAAATTTCGACCGCTCGGCCGTCGACAAGTCTGGTTTGG
CGCGAATGGGGGCCGTAGTTCAGGCCAAAACTCACCCTCGT
TCCGCGAGCGAGGATGGAGACATTGTGCTCTGGGACGTCAA
CCGGGCACAGCTCACGGTAGCCCTGGAGCGACATAATGGAG
GCTTCTGGCTACAGCATTTGCAGCTGGATGCACGGCAGCGG
GCCCGTCGCGCGGGTTCGTGCGATACGTGTTGTTGAGAAAG
TAGATGAGCCGGCACGCAGACTTCAACAGGCGAGCCTGGAG
GTGGCTGCCGGGCGGGTGTGCTGACGATTACTTTTACAGGT
GGTCGAGGGCACGAAGGGGACGTTGGCAGGGTTGACTTTTG
GAAGATGGCCAGGGCCGTCTCTCGCGGCACTCTGGACTGGA
GACGATGTCGTCGTTCTGGACAAGGCCTCCGTCTCCTTGCC
CATCAAGCCTGCTGCAGGTTCTTGGATGTACCACCACCCGT
CTGGAATTTACGATTCAATGCCGCCTTTGGCCCATGACCCG
ATAAAGAAGCAGCGTTTAGGCTAATAAAGAATAGGCAATCC
AAAACGTGCTGGTGTAGTGACGAGGTCGGTGGGATCGAGTT
ACGCCTCCGTCGAAGGCACGCGCTGGTCTTGCCGACATGAG
TGCCGCCGTACCAGCGGAGACGGATGGCCTCGGCACCCTCC
CGCGTCGCTCCTGCAAGCCGCCAACACCTCGCTGTCATCCA
CCGGCGGTAGCAGGGGCCGGCAGCCGCTACTACCTCCCGCA
CATCGCATGCCGAGCCGCGACGCGCAGGCGCACGCCGCACG
CCGTGCTTGGGCGCTTCAGGCTCATGAAGATGCTCAGGAAG
CCGTGGCATGCCTTGTCTGGCGTCAGAGCGAGTCGTATGCA
TCCGCCCATGGCGGTTGCGCCACAGGGACGCTATTGGGACG
CTGCTTGCCCTGGGAAAAGGCCGTCTTGAGCCTATTGGATG
TGCATTCCCCCCCCCAATATCCAAAAGCAGACGGGCCCCCG
GCTTTGGCTTTTGATGAAGACTGGCAAGAGGGCCGGATTCT
GGGGCCATGACGACGGGGGACGGCACAAGCAGGGACTAAAC
TTGTTTTACGGATTAATCGGCGGGTGTATGTCTGGATGGAC
TACGAGCAGATCGTCCTCGACGACACCAAGGATGTCCTGAT
ACAAAATGGCCGCAAAGGACCTCAAAGCCGGGGACAAGCGG
AAGGTGAATCGGTCGCGGTACTCCACCGTCCCGTCCGACAT
GTCCGGGACGTCGACTGCGTCATCACAAGCAAAGAGATCCT
ATTCGCTGATCTGAGTTTCTCGCAACCTCAGACGCCTTCAC
CCGCCTATGCCTTGGGTGGTCTCGGCTCTGGTTTCGCCAAC
GAGGACAAGAGAGCAGAGAGCAGAGGTCGTCGAGGCACACG
AGGGCACCTGGACATATTGTCCGATAAACCGGTCGTGGAAG
CGCGGGGGCGCGATGAAGGACTTGCCGCTGTGGAACTGCAG
TTCACTGAGCGTTTTGGGGTCGACTGGGGCAGGCTCCTGCT
GCGCGTGTGCGCAGCTTGGTCCCGGTGACATATCGTTACCT
GTGGTGTATCGAATGCGGTGCGGCTCGGTAAAGGTCAGGTA
GACGAGGCAGAAGCTCCAAGCGTTTATGAGAGATGCTCTCA
TGTGGTGTCCCTGGGGAGCACCTTGAGCATCTCGGCAAACT
ACCTGTTAGACGTCTGCAGTCCATGTGCGTTGCATGTATTA
GGTGCCTTGGCCGCCCGAGGCCAGCGCGGCCAATCACGGCG
CTAGGAGACGGCTTCGTGGGCGCCTTGAACTTGTGGAAAGT
CATCCGCGCCACCACCTCGACGAGGGTTTGCAGCGCGCTCA
TCTGCATCCCTCGACGTGCTCGTACGCCTGCGCCGCAGGGG
CACCCCTTCCCCCGTCTCTGCAGCTCAACGCCGACGCCGCC
CGCCTAGCGCTGGGATTATTCTCATCGTCCGGATGACAACC
TGTGGAATGTTGCAACCTTGCTGTCGCCGTGAGCCACTGTG
CTGAGCCCCGGCGAGCAGCTCGAGGCCGCCAAGAGAGCCTC
GGCGCGAGGAACAGAGCTGCCTTGGGAAGAACAGACCAAGT
ACCCTTGCCGCGGCCGGATGCTAACTTTTCTCTGCAGAGAG
CTTTGTGATCCAGAAATGGGCCAGGGTGTTGACGTCGAAGG
CCGACCCTTATCCGGACAGGCACCAGCCCCCTTGCCCCCTT
ACTGTCAGAGCTCGACGAATCCCGCCGATTGTCACCGTCGC
CGCATTGCCCGTAGTGCCCGCCAGAGCACGATGCTACCGCC
GATGGGGACCGCTTGGGGATCGCGGGCGGTTCCATTTCGCT
TCCTCAGCATCAAGCCATGGCAAGCCACAGTATAGCTAATG
GTGCTGTGCATCTGCACGGGCATCTTCATCTGCGGCGCGGC
GTGGATTCCAAGCAATGGATCGTATGCTAGCGAGGTCGATA
CGTCGTACAAACAGAATCACCAGCCGCCCTGTTGCCGTACG
AGCTGGGAGGGCCTGCCTGGCCAGCGGCGTCGCGATGCCAC
TCCGTAAAGGACGAAGGCTTCGGACCCACGTTGCGACCAAC
ACTCGGATGATGAAGATATACCTGCTCAGCTCCCGGCACAC
AGCCCGTACCGCTCCTGAAGCTTGCGAAAGTCCGTGACCGT
GGACCGGAATCGTCGTCGAACGCCTGGTTTCGTCTCGCCTA
CTTTCCAGTTAGCATTAAAGCTTACAATAGGCCGTCCGGGG
GTGCGATGTGCTGTTTTGTACCGAATCACAAACGAGAGTGT
GTCCCGCTCGTGGATGGATTCCAGACTGTTCGCCCCGGGGC
ACACGGCACCTCCTGATCAGCGAGACCGCCTTCAGCCTGCC
GCGTGGAGAAGCGGCGTCAACGTGGGTGCCCAGGCTAGCCC
AAACATTTCTTCTATATGTGCGAAAGTTTTGACGACAATTC
CCGTTGGATGCGGCGTCAAACGTGCCCTGCGAACCTTGCCT
ACCTACATCCCGGCTGAAGTCTTCCTCAGCCAAGCCCAGCA
TTCACAAAGTCGCGCGTGTCCGCCATATATGTCATGGGGGC
GACTCTTGGCACCGCAGAATCGTCCTCGGGAGCCTCAACGG
CCATGCGTGCATAGCACTGACGACGGGCTTCATGGTGTGCG
GAATTGAAGTGCTGGGTTGGCGATGGTGACGTGAAAGGCCG
ACCCTCGAGGCCGTCCACGACCAGATCGGCCTCCACGGCGC
GAGGAAGAGGACACGGCGATCGATGGCACTTGATCGACGGA
CTCATTGTCTTCCTGGGAGGCAGGAGCGTCATCAACAGTCG
CTCGCAGCCGTCAGAAGCCGCGCATCTTGGGGGACAATGGC
TGGCCGCCTGTTGCCTGAGGCAATATTTCACGGGGTATTTC
TCCGCCTCCTTCGCCCAGTGCCGGTATCAGATTCGCCCGCG
TCCTCGCGTAGTGCCGAATGCTCATGTTGAATGGCAGCCCC
GCCGGCTGTGCCGCCCGTAGCCTTCATCAACCTCGCTATCC
TCGATGAGAAGCAGCTGAAACTCGGCGGCGTGCTATGTGCG
CCTGGGCGACGATGTGGTGGCCGAGGAAGCCGTTGCCGCCG
AACGACGACACCGCCGCCATCATCAAGAAGTTCGAGGGCCA
ACCAGGAGCTTCCCAAGGGGCTGCACGTGCGGCTCAACATC
TCGCTCATCCTTGACGGGAGCCGTCATGCTGACCCGACTGG
CCTGTTCGCCTGGTTGAGTGCTTCAAAGTCTTCAACAAGAA
GTCGACCTCCTCGGGGACGTCCACCACGGACTCTGCCACCA
CTTGGTAACACGCCCACGTTCCAGCTTGAGCAAAGACTCCG
CACGGGCGCATCGCGACCTTCATGCAAGCACTTTACGCCAG
GCAGGCAAGAGCAAGGATTGCAGGGTAGTTGCGTCCTCGCG
CGAGCTCTTGAGTAGCGACACTCCATGGCAGGCTGCGCAGT
GACGTTCTGCTGCCCATGCCCAAGCCCACTCCGGCTAGCCC
CCGGATGAGGCTGAGCGCTGCCGTCGCTCGAGGCAACGCTC
CTGAGAAATCCGCGATCCGTCTCTGGTGTAAAAGGTTACAT
CGGTAGACCCATGACCTCTGCAGTCAATGGCAAGGATGCCA
ACACGGAACGGTCGAGAGAACACACAATGGTATTCGGGTGT
GCAGCCCAGCGGCCAAGCAGCTGGTTAGTGGCCGAGCTATG
ACGGCGTTGACGCTCTCGGGCGACCTGATGTCGCAGTGGAA
TGCTCGTACCCGTACTTGTACGAAGTACTTTGTGCGTATCC
GAAGCGAGCCCGTTGCTGGGCGGAATTCAGCGAGGTGCAGC
GGCGCCCTGTGCTCCCTCGGCCTGGGCAAGTGCAACTTCGA
CACCATGCAGTGGCGGTGGGCCGTACCGAAAGCAACCTCGC
CCAGGGCTCTCCATGGACGTCAACCTCGACTTCTTTAGCCA
GGTCGGGGCGGGGTTGTACTCGGGGTCCATCTGCAGGACGA
ACATGATAGACTAGGGACTTCGAAACACGCGGCTCAACGTT
TGATGTAGATCAACGGTACGCCCCGGACGGCTCGCAGCATC
GTCGTTGTGTCATGGGTTTACCACCACGTTAGACGCAGACA
GCCATGGAGACGCGGGTCGTCGCCGTCCCGAGCGGGGGGCA
GGCATCTCGTCCGAACATGTCCTGCATCTGCATGCGCGTCT
CGACGCAGGACAAACAACGCCACCATTGAAGTCATCATAGA
TTCAGAGTAGCGACTGAGAGCGCGTAGGCTAGTGGGTGAGA
CCATGAGCACGCCACGGGAGCGTTCATCCTTAGAGGGGCGC
TCAAAGGATGCAACGCACCACGTTTGACGTGAATCCATCGC
GGCCAAGATAACTCCGCCCCCCCTGGGGTCACGATAAACCC
GCATAGGGTATTATTGAAGACGGCAAACTAAACATGTTTAC
TCCACCCAGACGTTTACGATCCAGGCATCCGAACCCTATAC
ACCCCGCTGGATACCGATGTCGTCACAAAGTCGCTCAACGG
ATGAGAAGCGAATGTGGTTTCGGGCGATGGTTCGGCAAAGG
CCTTTGACAGCCCAGAGAAGCCCAAGTCGAGCAAGCTGCGA
CACTGCCTACATTAAGCAGGCGGCCAGCAACGCCGAGAACG
AAGAGTCCCCTGGGGGTGTGCTTCCAGGACTAGCCCCAGGA
CAACGGGTTTGATATAGGTACGGGACAATGGACAGGGAGTT
AATTTACGGGCTTATATTTTCACCATTTTCCCCCCTTGAAC
CGATACGGTCGCGATCGTTGCTGTCGACGACGAAGATGATG
GAGGGCATGGGGCGGGGGAACCAGAGCATCTTCAAGATGAT
AGCCAACGCAAATGTAGTGTCTCAAGCATATTGGCCAACGC
TGCTGGGTTGGCGATGGTGACGTGAAAGGCCGGTCACTACA
ATCCTGGACGGCGGCCCGTGCCAGGTCGGCGTGGAAAGCAC
GTCTGTGCTCAGTGGCGGTTCACGGACCAGTTCGTTATGAC
TGCGCAGTAGGCCTTGAGCCCCCTTGCAGACCAGTCTCGCT
CGTCTACTCTTGGCGGACTACTTGACATGAGAGCCGGCATA
AGGCAGAACGTCTCGTATTACCCGAACCAGATGATGATGAA
CGACTTCTCGGCGTACTTGGCCATCATGTCCACCTCAATGT
CAATGGAGCGCGCCAGAGGGCACCGAGACGTAGATGGATCC
CTACGGTTGCGGTGCGCGGGCGGTGCGCGGGCGGTGCGCGG
CGTGATATTCACGGTATGGTCCGCCCTGCATGCGCTTGCCG
AGGCGCAGTATTCTCGGACTCCGCAGCAGAGAGATATGGAG
CCAGAGCGCGACCTGGGAGTCTGCGGCAGCGACTGGCAGGC
AAGAGGCTCCATGCAAGGTACATGACGAAACACCATAAAGG
TTTGCGGGAGCCGACCATGTCGGCGGTGTAGCCGTCGCCGA
CCAGATCGACATGTCGGGTTCTGAAGCTGGTCAGCCTGCGG
CGACGACGGGCCGATGAAGACTGCAAGGGGACGTGTTGGGC
GTCATTGGCGTCACCAGTATCGCCTTCCACGACAAACCCAA
CACCTGACATTCAAGAACCGCCCGTATAACTTCGGGCCTCA
GCGACGTCGGAGAGGATTCCCATGGTGAATGCGGTCCCTCG
TTACCGCCGTCCTTAGATCACTAAGCACAACCACAGGGGTG
TGCTGGCGACGTGGAGATGACCGACTCGGATACGGCGTCGC
TCCCAAAAAGCACCCTCACTCGCTGTCTCGGCTTTTCTCGG
GGATGTACGTACGGATACGCCTCACTGCGGATGCACATTGG
TAAGCCAGGAAGTGATTTGGCTCGTGTCTAACTTGTGAGCC
CCTCCAGGGAAGCAGGCAGGCAAGCGGTGTGAGACGGGTAA
ATGACGAGGCGCCGGGTGAACGACCGGTGGCCCGTGAAGCG
GTGATGCCGTCGATTTGCTTCACAGGGACCGAAGGAACTGA
GCAAACCCCGGGTTCTTTGGCCCGATGCGTTCCCTCCACCT
GTGGTACACCTCCTCGACGTCGTGGAAGCTCTCGCCGGGCT
CCGGCCATTGGCCTCGCTACCCTCCCGTTTGGCATCTTTGG
ACCGGGCTTGCCTCTCGTCTCGACTCCGTGCGCCACCGACA
CTACCCCTGGACCCTCCGCCCACTGCAGCGTCTCCACCCAG
CTTGGGGTTTGCTGGGAAGCCGTGTGTTAGAGTGACAAAGA
ACCTGTTCGTACGTGTAGGACATCCGCAACTTCAGCCTTGC
GGAGGAGGAGCTCGGGGCTGCTCCTCTCAGGCACGAGCAGC
AGCAAGGCCAGGCAGGTTTGCAGCGCGAACGTCCGCGGACG
CCCGCATTTCTCAGCCTTGGCCGCGACGGCATGGGCTTTGC
CGTCAGCAGCCACCAGCCGACCCCATCCTGCACCTGGAGTG
ACACCCACCCCCTCTTCTCCCGTCTTCAACGCTTCGTTTCT
CCGCCCCATCGCAACGGAAACGTCTACGACCAATGAAGCCA
GCAGCAATGCCTCGTTTTGGCCCTCGGCTTTCTGGGCTGGC
TGGGGAGGATTCGGCACGGACGGGCGGCAGAGGACGGGAGC
GGCAGCGCGATGATGCTAAACATGCCTTATTATGACCCATT
CCCCCATTCCTGCCCGTGGGCCCCCATATCGTCACGTCACC
GGCAGCTTTTCACTGCAAGACGTTTGCCAGTCCTCGACTCA
CCTGACGCTGTTCTGGCTTTCGAGAGCGGGTCAGTTACGAA
CCCAGGAGAGCTTGACGGAGCATCGCCATGCCATCGTCCGG
CCGCACAGAGGCGCCCAGCACGCAGCCGCCATGAGCAAGTT
CGCGAGGTTACAGACAAGTTCCGCGGAAACCATCGTGCTGT
GGCGTCGATCCCGCAGCCCCCTCCCCCCCGCCCTGGATGGG
CGTTGCCGAAGCTTGAGCTTCTCTTACAGTGGGGCCAATCA
TCCTGAATCTCGTCCAATAACTCCGACTCCGCCACCGACTT
GCCTCGTGCAGCGCGGGGTTCGCCTGCTCGGAGGTGAAGCT
CTTGATACGTCCTCGGCTGGCAATGATTACACACGCTCGGA
CCTCATGGCGCTGCTTGTAGCTCCCGAACGCACTGAAAGGT
CTACTTATACAGTGTCGGGTCGGCACGCGATTCTTGTCAAT
GTCGCAGCTTCTATTCATTGCATCGAGCTGCATCAGCATGC
GGCTTGCCAAGCAGGCCATGCCATTCACGGGGCGGAGATAG
CCGGGAAGGCGAGACGAGGTCGCAGCCGTCGACGCACCGGT
CTAGCTCGCAAATGCGTTTGCAGCCTCTCGGCGAGAGCGAG
CTCTCGGTCAAGTCTAGGGACAACTCGCGCCAAGCACTCGA
ATACGTCGAGGCCTTGCTTTCAATCTCGAGACACCAAAAGG
CTCCTGGTGCGCAACGACTACCGCAACTTCATCAGCCTCGG
AACATCCCCCTACATTAAGACGGCGGGGGACATTGCTTGAT
GACCTTTCCAAACTGGATGGCCTGGAAGCCGACGACTACTT
GCGACCTGTCGCCAAAATTTCTCCTCAAAGTGCGTGGGGAT
GCGGCTGACTGTACGGGGGGCACTAAGATTGGCAAGACTAC
GAGCGACGCATCTCCGCGTGCGGGAGAGAAGTTGATGAACG
CTCCTGGAAGGCGATGTCGTCAAAGTGGTTGAAGTGTGGGA
CAAGATTCGACTTGACAAAACTGTTCTCTATTAGCACATGT
AGTGGCTGTCACGTTTGTGACTCCGGAGCAGGAAAATTGCG
ACATGGCAAGTCCATCAAATCAAGAATGATGGGTCGACAGC
TTGATAACCAGCTGCCTGTGCCTAGTTGCCCTGACCATGGA
GAGCGAAGCGCCTCGCCTCACCTCGCCTCGCCTCCAGCAGC
GCCTGGGAGCCAAACGATGGCAAGCGCATCGCCACTGGCGG
GTGCGCTTACAGTAGTTCGGCGGAGCTCCCATCGCCATCTT
AGGACGCCGCAGGAGGTGGGCAAGTGGTCGATCGATCCGTC
TTCTGCAGCCGAATCCAATCCTACCGAGATGGCGGCTCCCT
CTCTCCGACTGCTCTACCGCCACCTTTGAGAGGCCAAAGTC
TAGATATATATCAATTGGTACCATGGTCGCTGGCGGGGGCT
GCTTTCTCTTCATCGCAAGGCTTCCGGGGCTCTGTGCGTCG
ACTGCGTTCAGGCCTGGATGCGCCAGACCGAAGACAATTCA
TTGAGGAGAGTCTGCGGCGTCATGAAGAAGACTCGCCTCGC
ATCCCCACGCAGGCTGGTGACATCCACTTCATCAACAACCT
CATTCAAATCTGCAAGGAAACGACAGAACCATAGGCGGCAA
GAAGTAGCTGCTCCATGATACGTCAATTCTCTCGGCCTTTT
CTCAAGTAAGTGACACCGTTCACCACAGTTGATGCTTGACA
TGTCCAAAAGACACCCTTGACGGGCTACGGGCACGCGCACC
GGATGATGCTCGGGAAAAGTCGCTCCTCAGTTTTTCCAGGC
TGGCCCGCCCCGCCCTCCCTCTCGCTCCTCTCGGCCAGCCT
TTGGCCGTGTCCATGCCCCTCGGTATCCGCACGCCCTCCTG
TTACCGCGATAGCAAGTTGACTCGCCTGCTTCAGGGGGCCT
CAAGGACCCAGCCATCGCCTCGCTCTCGCTGGGGGCTCGAC
TTCACGATGGCGATTGGACGCCGCGGTGGCGATGCTAGGGG
GAGTACCTCGCGCCTGAAGTCTTGTTGGACGAGTCTGGGTA
GGTGGGGCCTCCGAACAGGACCCTGCATGTCCCCACGATCG
ACGACGCGAACCACAGCGCCCTGTGACTCGAGCTCCTCGTT
ATGAAGACAGGTATCAAGAGCTGTCGATTATGGGGCCGCGC
CAAAGATGCCAAACGAATATCATGAGACGGAGAGCTGAGGT
AACACTCTTTTCCCTCCCTGCGCCAGACTCTGCCCCTGTAG
AGTCGATGGAACTTCTGCCGCCGCCTGACCGGTCTGCTTCC
ACTGCCTCGACCGGCGCAGCCAACACTTGATCGAAGTCCAT
GCAGGCTTGTCGCGAGTGTGCTCGATCACAGATCGCTCATG
TCCCTGATCGCTTCAAGGTGCTGCGGGACACCGGCTCTCCT
GACAGCATGGACGCCGTTCCCGCGCTGCAGGTCAAGAAGCT
CGTCATCACCTCGGAGTGGTCCAGCACCCAGTCGCGCGCGA
TGCTGGCCGTAGCCCTGGGGCGCGGGAGAGCCGTACTGCTG
TTTATGATTTCGAAAGCCCGCAGAAGCGAGGAGGCTCCGAG
GTGTCCCCCACGAAGATGTGCTCCTTGACCCGGACGAGCCC
AGCGCAGGGCTCGAGAGATGCAAAGACGAGTACCGCCCTTG
GTCAGCGTGGGCTTCCTCGGCCTCTTCATCAAGCTCTTCCG
GGGGGAGAGAGCGACTGAGACTTATAAAAGAGTGTGTATGG
CCGCAGGACAAGATGAAAAACAAGCGGGAGGGGGCAGAGAA
CGCGTCGTTGGCGATGTAGACATAGTCCTCGGTGAAGTACT
ACTGAGACATTCGAATGAGACGAGGAATTCGTTCCCTACCT
GTATAATAGCAAGGTGCCTACGGAAGGCATGTCGGGCAAGA
GTCTTCCACCGGTGAGATTGCCTGCTTCGGTAAGAACCTCG
TTCCTCCGTCCCAACGCCGGCCCGACCCGTAGGCACCCGTA
TCATTTGCTGGTGCTCTGATCCGGGCTTTGGGGCGTCTTTC
GCGAACACCCAGAGCGCAAGCGGCGCACATCCACAGCGCGG
GTCTCCGACGTTGCACCTGGCGGTCCCATGTTCACTGCACC
CGAGATGAAGTCCTCGCCGCCCTTCTGTATGATGGTGATGC
GTCCTCCTCGGCGACCTTGCCCTTGAGCGCCTGGCCGACGT
TCAATTGCCCCGATATCTCTCCCATCTTGGCCGAAGTTCCG
CTGCGGCGAGCGGCCGGCGGCGCCGCGTCCCTGGTCCCTGG
GCGCAGTCCACGCCCGAAGTCAAACCCGTAATAAGGACAAC
GAGCCCCGTATCGGTCGAGGCCTCGGGCCCGGGATTGGCGC
AGTCGCTATGTCGCTAACATCTGACTGTCCTGCAGTCGGAG
GACCTTTGGCAAAATGCAAACAGTTCGGGACGCGTTCGGCT
AGACTTGCAGACCACAACTTCAACATAAGTATGCACCCCGC
TTCCTGATGGGCCGACAGCTCTTCTTGCACCACTATCTTCC
GGTGTCAGCATCACGGACGCCTGCATCAACTGGGAAGACAC
AGGCTTGGAGTTGAGAGGTACATGGGATGTCGTTTAGTGAC
TCGCACCGCATCGCGCCGCACCGCATCCCGTCGCGACCGTC
CTTGGATTGCGCCGGGGAAGCGCAGACTCGAGGGACGAAGC
TGGAGGTGAGGCGACTTGGGCGAGTCGGTGCTGGCGGGGAA
TTCATCACATTTGAGAGCGGCTGCCAGCAGCAAGCATCGTC
ACGGGAAAGGCTGTGCACATCCTCCATATCCTGTCCCGGAC
CAGGGGCCCGGGGTCTTAGTCGGGTGCCTTGCCGTCTTGGG
CCTTTGCTATGCCCCGAACCCGAGCGCCTACCTCCGGGCGT
GCCCGCAGGTCGTGCTCATTCTGCTTGCGCGCAAAGTCGGA
GACGATTCAACTATCCGGAGCTTGAGCGCAGATTGAAGAAC
CGAGGTGGTGACGTTGTAGGCGGCGCGGTCGATGGCCGTGA
CGACCATGAACTTCCGCATGCCCGAGCCCGGCGAGGGTCTG
GCCGTGCGGCCAACCCCCGTCTGCCGTCTGCAAGATTGCTG
GCCCATGGCTGCTGGCGCTGCTGCCGGCGCTGCTGCCGTCG
GTTAACCTCGGCAGGACTGTCTTCACCCTCATCATCATTAA
GCAAGGACGCGCTATTGTGTCCAATTTTCATTCATCGTGAG
GTTTGGGACGCACGAGGGTACTTCGAGCTGGGTGTATTCCG
AAGAAAGCAGAAGTGGTGGGCTGGCCCGCGACGAGGAAAAT
GCCACCGTTCGGGAACGATGCAGGGCGCCGCGACGCCACGG
TACCTGCATTTCATCGTGCTCGCTCAGCCATTGAAGACCCT
GCCCGCGCGCTCAACGACGGCGCGCCTCAGCTTGGGGCTCC
ACAAGCTCCCCGACATCTCGCAACAGCCGCGCAACAGCCGC
CCATCATCACCAACGACGGACACACCATGCTCAAGAGCATG
TACGGAGTACATTGGAGTCACTGGCGAGCTGCTGATGGCCT
GTCAACAACCTGCCCAGTGTCTTTGGGGGAAGAAGTGTGAA
GGAAGCAACCTGTTTCGTGTCGTGGGCCTTGGCGGGAGCTT
GGCGCTCGCTCACAAAGAGTCGCGGCAGAGACCAACCTGCT
ATGAGAGTCCAGGTTGGAGTCCAGGTTGGTCAGCCTTGTCG
CTCGTCTGCCAACGACATGGCGCACATGCCGCTCGACTTCG
GTATTTTGGCTTTGTGGCGTCCGCGCGGGACAACGCCGAGA
CGCCCTGTATGCGGGGCACCCGCCGGACTACGTCGTCTACC
TGCGGCATGGACTGGGACATCATCCGGAAGTGCATCTGCTC
CCCAAACTGACATTTTCCAACTTCTGGTTCCCAGACACAGA
ATCAGCCAGCTCGCACTCAACCAGCCTCGTTACGACGATGC
CACCGCGTCTCCGCCTCCGCCCCCGCCGTTGCGCTTCTCGT
ACATCAGGCGCATCTTGGCGCTGCAGTTGGGGTCCTACACC
TTTAACCAGCTTGGGCAGGACGGTGGCGGTTCCAGGCGAGG
GAGTCGGCGGTCGTCGTGGTCAACCACGTCGCCTGGTCCGA
GCCTCATTCATAATTTTGTGCGATTCCACTACAGCCCGTTC
TCATACGAACCGGCCAATGGCTATCCCATCTGTCCACTGCT
CGAGGTAGGGCCGTCGGTGACTGTCGGTGGCTGTCAGAGGC
CGCCTGGGGTATCGAGGAGGCCTCGAGTCGCAGCGCAGTGT
CCTCCGACCTCGCGGGCCCTCGGCGAGTGGGCTCCGGCCGA
CATGGCTCCGCGGATATAGGCAGGGCATTCCCGAGTAAGTA
CCCGCATACATGGTCGATATCCAGATGATCGTTCGATGCGG
AAGACGACAAAGTCCAAGGACTACCGAGGCTCGTCGTCCTT
CGATTCAATGCCGCCTTTGGCCCATGACCCGCCGTTTAATT
CTCTTCTTCCTGCCAGCAGTCGGGCTCGTCATCTGGATCGA
ACGCGCGCCATGCACAGAGCCGTCGCGACCCACTGCGAGGC
CACCGACGAAGCCTCGTGATCCCGGGAGCCTCATCTCCTCG
AGGGAGCGCGTCGGGCGAAACAGGGGCAGCGCTAGCCGATG
ATGTCCTGTAACACCGCCAACGCCGAAAATCCCACAGCAAG
CGCCCGTCTGTCTGCGGTGACGTCGCATACCTCGCCCTCGC
CATCATATCATCAACCGGGGCCGGGTCACGACGTCACGCAG
AACGCTCCATGACTTGTGATCCGTGCCTCATTCCTGGTGGC
GACAAAGGCGTCCTCCTCGGCGACCTTGCCCTTGAGCGCCT
GGCCGTGTCATCGGCCTCGGCCGCATCTTGGTTCTCTTCGT
CGAGTAGTGATCCGTGGCCCCCCGCGCAATCACTCACTCAG
GGAAGAGGGACCGGGCGTATCTGGCCACGGCGTTCCCCGAG
GCCGGCGCCGGCGCCCCCGTCGTCGTCGACCGACGGCAGCA
GCGGCATCTGGCTGTCTTGACCATGCAGCCCATGGTCGAAG
ATCTTTTTTGCATCAGATTACCCCATCGCGCGGGCGGTTGG
GGGCCAGGCTGTGGACTGAGCGCTGTCTTAGTGATGAAGGT
GACTTGAGCTTCTGGCGCTGCTCCCGATCCATGCCGAACAG
TTCCAGATAGCCAGGTTCACCACGTAGCCCACCTTTCAGGA
GATATCGTATTCAGCTGGGCCAGCATGGCGACAGCATCGGT
CGCCGCAACTCTGTCTAACGCTCGTCAGCGACCCTCGTGAG
CATGTCCGAAGCTTCCGGATCATGTCTCATCAGGTTTGTCT
ATAGTGCCAAGGACAAGATGCTACTCGAAGAGGCGTACAAA
TCACTCTGGTCGTAGACGGACGAAGCAGGACGCCAGCCCGA
CGCCCCCTTCATCGTGTAGTCGCGGCTGCCGATGACGCTGG
GTCGTGGGTTGTGGGAGGAGCTCCGGTTTTGGACCCTCACT
GCCGTCAATGGCAAGTGGATCACCAGCCTGGGCTTTTCACC
GTGGGCAGCTTCCTCTTCTTCTTGTTTTCATCCTCCTCCCC
AGTGGACATTCTTCCGACTTCGATATCCACATCATGGCAGA
AGTTTGGCGTGCACACGTTGCACACGTTGCACACGACGCAC
ATGGCATTTGTCTCCCATGACTTAGGTTCTCTGTACCTTGC
ATCTGCATCAACGTCGAAATCGACCAGCACGACGCCGAGGG
CGAGTGAGGTCATGATTAGACTAGTAGACTACTGCCGAAGG
TGTAAGACTCTCACTCCAACCGTGTCTTTGGCAAGCCTCGT
AAATGCCTCGGGCGGGTGTGCGTAGCCGGGGGACCCGCCCA
AGAGGCCGAAAAGAAGGAGGCGAAGCAGGGCAACAATGTCC
TTGTGGGAGGAAAATGTGAACCCTCTGGCGCTAACCATTTA
AGCATTTCCTCGGCGGAAAACTTGCGCAGACACGACGTGAC
ATCCCGCGAAGCACTTGGGGCATGGCAAGTGTGACACTTTC
CTCTACAGGTGCTATACGAGCACGATGGCGTCCTCGACGGG
AGATGACGAGCTGGACATTGCCGCGGCGGTCATGAACCGCC
CCCGCTTGTCCTGGCCGTCTCCCCACAGCCACAGCAGCGAT
ATCAAACATGCCTCCTATCTCATTCCGCTTAGGTGCTTTGC
AATTCGTCGTCCTTGCAATACTCAGTCATGTTCGGCGTCGA
TGCGGGCTCCACTGAACGGCCCCTGTTCCTGGCGCCTGGTG
CTTTGAAATCGCCTGCTGTTCAGAGCCGTGAAGCTGTTGGA
TCCCAGGGGTCCTCCGGCTTCACACAGCATGCGGCCCAGCT
GTAGTCTGGGGGGTAGCGGACCTGGAGGATGAATTGGGGGG
AGTCGCTGACGGATGATGTGCAGCTGCTGCTCGCTCGCTCT
AACGCGCTTCTCGATGACGACGACCGTTTCCCAGTTGACAA
GCATGCCGGGGCAGGGGGACCGGGGGGCAAGGGGGTGGTGG
CCTACCCCCGGCCCTCCTGCCAAACGTGCTCGCCATACACC
TGAACCTTGACCTCGGGCGACGAGAGGCTCAGAGCACCCGC
AGACTCGCCAGAAGTCGGGGCATCGGCTTGTCGGTATATTC
TCCCGGGGCTGCCAAAGGTACTCATGACTTTGATCTGTGCA
CAGGAGCCTTCTACAGGATGCTCTGTTGTGTCCAACTCGAT
GGCTGCACATACCGCGCATTCGGGGATGCCGTCGAGGCTCT
GGCTTTGGCTGGCCCAAGTTCAAGGATGCCGCCGCCAACTA
ATGATCTGAATATGCCTTTGCTAACTCCCCGAGTGGTTTGT
GTTCTATGACAGACTCAAGGCGGGCAAGGTTGGCGACAAGA
GCTGGCGTGCACGGGCCACTCTTACGGCGTGGCTGCAACCA
CCAAGGAGGTCATGCAGGAGCTCTTCTTCTCCGGCGCCATC
GGATTTGGCGGACCAACGTGCGCTTGCCAGGCCATCACGCA
CTGTCCATGTAGAGGAGGGACCGCTGGCCGAACTCGGTAGC
TGAAATATGAGCAATGTAGTCCGTATCACGGTCGTCCAATC
GGTTCAGGTTCGGAGCTCGACCGCTGCTAGTTGCATATACG
ACGACGAGGTGCACGATGCGCGCGTCCAGGCCGTAGGGCCA
AGGGGCTGGTCACAGAGGAGCATCCAGATCTCTTGCTCCCC
GGGGTTCGGTTCGAGTCACGCACCAACATGCCCGGCCGTGT
CGACCACCATCCTCCTGACGCTCTTGATGAACCGTACACGA
TTTTCGAGGTCGCCTGATGTCCTCATATGGCGAAATCGAGC
CGCAGTGACGACGACGCGTGCGATCGCCAATGTTTGGGCAC
TTGCCATGGAGCTGAAGGGGCTCAAGACTCGCCAGAACGAG
GACGATGTCGGCGCCCAGGTCGAGGGGGTTCTGGACGTAGG
CGTGGGGCTGAGGGTAGATGCTGTGGATGCAGCCACAGCAG
GTCACCATCGATCCGTGGAACTTTTTGTTCTCCTCGTGCTC
CTCGTCGTCCTCGTCGTCATCCTCATCCGCCTCCTGCTCCT
AGCGTATGTCCTTGCGACGGCCTGTGAGCACGCAGCTTTGA
TGCAGCCCGGCGTGATGTATCACATCTACGGTACGGCATAG
ACCCCGGTCGACGACATAATCAGCGACCCCATCTCCGAAGA
GCCGTACTGGCTCGCAGCCGCATACTGGGTCGGAGCGGCGC
AAGTCGGGATAAGATCAGCGCCTTCGGCCTACATAGAACCC
AGTTGCGGGTAGGTCGGCCACTCGGCATACTCCTTCAAGCC
TTCTTGACTCCCTCCACAAACGCCTTGACGGCATTCCCGCC
AGCGTGAGCACTTTGGGTAACCGCTTGACCTTCATACGCTT
ACAAGGAGCGGATAGACGACCTCAATCGGCGGTTCGAGGAG
CGCGACGGCTACTACATCAACGGCCAGTGCGGCATCATCAT
CGGCAGGACCTTTGAAGAATCGTTCCAAAAGGCAATTCGTC
GTTCGAGCCGACGCCGGGGTCGAGCGCCGAGTCGTTCTTGT
AATGCAAGAGGGAAAAGGAGCGTTGAGCTTTTGAATTGAAT
TCTCCTGAAGAGGCCAAAGACGAATGCAGAGACGTATATCA
CGGCGACTCACCAGATAGTACCGCCGGTTGGCAGCGGGGTT
GAACACGTCCTTTGCGACGGCGCTCTCGCCGCTGGCGACGG
TCCACTCCCAACTGAGCGCCCCGGAGTATAAATTTCGACGC
CTCACTTGAGTAAGTTTTGGCAATCCTTCCTCTGGCTGGCA
GTCTCCTGCTATGCCCCTGTCCTGGGTTCACCTGGGGGCAG
GCTTCATGGGGACGAGAAAACGAACACCGTGGAGGAACTCC
ACTGGCGCTGACTCATTCCGCAGCGTCGAAACTTGTCCCGA
GCATCTGGAGCGAGGAGAGGCGTCAGCAGAACGGGCCACGA
TCCTCTGCTGCGACACACATCGCGGCGGACTGTTGCAGCTC
ATACTGCTCGTCGTGCTGATCGCATGGAGACGCCGCCGACG
ACGCCGGCGCTGGGGCAGATCATACCGTTCATGGGCATCTT
CCAGCCGGCCGTCCCGATCCCGCATGGTTCATCGCGGCAGG
GGGGAGAACGCGTGTGACGACGCCGACTCACATGAGCATCA
GTCGACGGCAGCCCGCAGGACGACGCGCGACCGGGGAGGCA
GGCAATACTCCCCATGGCCGCTTGGATGGCATGCCTAGAGC
ATGTCGAACCACATCAAGATCGGCGTCTTCATCCCCAACGG
GAGAAGGCGACGCTGGGCGTCTAGAAGTACAGCAGTCCGGA
AAGTTTATCGAAACCGAGTTCCGTAGAGACTGCGAGCGGCA
TTCATTCTCGGCCTCTCGCTCACGGGCGACAGGGCAACAAA
TGGTCTACGAGTAACAATGGCCTTATTATATTGTATGCTCT
AACATGAGCTGCTTCTCATACTGAACAAGGGCTACAACTAC
TAAGCCGGCACAGACCGACTCGATCTTCTTGACCGTGGGCA
ATTCGCCCATGCGGGCTCCTCCTCTTCCATCCGGCTTGCTG
TACGGAACGATGTACACCGTCGTGCGCTCCACGGCCGGCAG
CAGTCGTTTAGCTGTCCGCTCGAGAAGGCGGAACCGGATCT
CCGCCGCTGGACGTTGCAGCCCGAGGGATTATGTCATCTTG
GCGGGCACAGACAGCGGCCGCAGGGTCTCGTCTTGGCCAGT
CTCCGTACTTGCCGAACAAGCTGCCTGCCGAGCGGCACCAG
GGCTAGTTCTACAAAGGAAACATGCGCGCCGTTGTGCAACC
CGGCTGCTTTCGCCACTGAACTCACCATCATGATCCGACTC
ATCACGAGGCGCCCGGAGCGCCAGGCGGGGGCAGGTGGTCG
TCCGTGTCATCGCATCGTCACGGCCCCCTCACCCTGGCTGG
ACAATGCCAGAACACTAGCACCGTACAGACAACGTCACTCG
TGTCTATGGCCTGGGCGATGCCCAGGGCAGTGTCTCGTCCG
CGATTGCTCCTTAAACTCGGCGCGACATCTTCTCAGGCCGA
CCAAGCCCCCATGGCGCAGACGGGCTGGACGAGGCCATCAG
GACTACCGCGACCAAACGGGCCTTGCGTTTAGCGGCAGAGA
AAAGCCTTTTTGTAAAGGGTCAAGTATAATAGAACAGAACA
CCGCCATCGTGTCCCAAGTGCTGAGCGAAGTTGACGAGCGG
CCGTGGCGCATAGGTAATACCACAGCGCGGTAACAGAGCGG
TGCAACAACACCCCTGTCGACTCGCTCCCGAGATAAAACGA
CGAGCTGCGACTCGCGGATACTGTGACGACGGGGGCGGCGA
CTCTCTGAGCCCCTCGTCGACACCGTCGAGATCAAGACCGT
ACGCACTCGTCATTACAGCACTCCCACATGGTATCTTCATA
ACGTTGCTTTCGTTCATATACATTCAGCAGGGTTGTATCTG
TGCCAACTCCGCCTGATGCCCGTCTGCTCAAACCGCAACGA
ATCTTGATCTCCAGTTCGGACAAGCGTCTCTACAGCGCGCG
TGTTCGCGCTCTGAGGGCGGCAGTTGAGTAATGTCTTGTCA
CTCGTGTTGGACAAGAACTACTTCGTCTCCCTGCCGCAGCA
CCAGGCGTGAGCATCGGTTGCGGCATCTGATGCATCTGAGG
AAGGATGCCACACCTGGGAGCCTGCGGCAGCGGGCGGCGAG
ACCACAGGGCCGGTGGCAGGCTGCTCGATTAAACAGCATGC
CCCGACGGCAACACGGTGAGCATGATCCTGGGCTGGGACAC
AGATGAAGGACGACACGCAGCTGAAGACTATTCATCAGAAC
TGGTTTTCGAAACAGAAGAGCTGGCCTTTGGGACTGAAAAG
GATGATATGGCGGTTTATTGCTACGTGGCTGTTAATATACT
CCCTCTGTGGTGACGCAGCGCCGTCCCTCACTGCGGGGGAG
GGCATGGGCATCATCGACGGCATGTTCGCCGACATGAAGCC
ATCGTCCTCTTCGTCTTCGCCCTCGTCTCCCTTGCCCGCCA
CATATGAGCGACGTGCTGCTCTTTGTGAGGCCGAGATCGAG
CGTCTTTTCAGTCGGCCTGTCGCGTATGTATCGTGGTGGAG
ACCATCCCAGCTGATGCCGGCCGCTCGACGAGCCCCTCGTC
AGGTTGACGCTGAGGAGTGTCTTGAACTGGATGAGGTAGGC
GTGGAGAGCGAGCGCCGGGACATTGGCCGGACATCGAGAGA
AAGCTGTCCGGTGCCATTGACGAGGCCAATGGCGATAAGGA
GCCTTGCTTGACTTGATGGACGAGTCTGGCAGGTAGGGAAC
CTCGGGGTCGGGGATGCGGGCCTGGTCAACCCAGTCCTCGG
GAACGGAGCTTGAAGATGATCATGGACCTGGACTCGAGCCG
GCCAAGTCGGACCCTCGAGTCAGGACAGCCCACCGGGCAGC
TCCATCAGGACGCCGCGGTGCGGGAACTTGGGCGCGTCCTC
CCCTCCCGTAGCACGGGCGTCCCGAACGGCGACCGTTGCAG
CGGCTCCCATACCAGGTGGGCTTCTCGTACTTTGGAGAGTG
AGCTTATACCCACGAAGTTACATCCCCATTCTCGTCGAGAT
TAGAGTAAGCGGCAGGGCGTCGTCTCTATCCTCGGCATCTC
GCCTGGAGGACAAGTACGAGCTCATCCCCTGCGGCGTCGAG
CACCATCACGTTGCCGAAGACGGCACGGCTTGCTACACCGC
CCCGGCGCGCGCAAGGAGGACGTCGGCGTCACCTGGAACCC
ACTCAAAAATGGTTACGTGACCAAAGGACGGAGATTCGTGG
CAATAAGCGCCGATCGACGGCTCCAGAAGCTCCAGCCTCCC
GGTGGACTCGAGGCTAATGACCTGGTTTCGCTCGGAGGAGT
ATGTGCGGCGATGGAATGAGCGGTAGAGACGCAATCTCACC
CTCTCCTGGCACGCAAGAAACCGGCAAACATGCATCCCGTC
AACCCACACAACCACGGCGACCGATGCGGTTGCTCGAGGAC
CATGCAGGGCCCCTCGAGAGCCGCCGCCGGCTGGGCAGGCG
GCGGTGTTGATCTCGAGACCCAAGACGTAAACGACGCACTG
CCCATTGCGACAGAAGTGCGCCGCCGTCGTTCTTCCTCCTG
GCAAGAAGGTGATGGCTTTTCGCAAGTCGCCCTCGCTGCAT
ACTGACGATTCTACTCACGGCGTGGTATTGACTATCTGTAC
ACCATGACTGACAACCCGAGCAGCAACGTAAAGGTTTACAC
CGCCGCCCATCCATCCATTCCCCAACATCACTCCCTACGCC
ACGACGTCGGCGTCGGCAGACAGCTTGACTGCCCATCGATT
TGCAAACCGAGCGCATAAGACCGCGAGACGATGTCTGGGGC
AACCTCGGAGCTTCACGCTTCAGCATCATCGACGCAAAATT
CCAGTCAAATACGGACGTCGCGCTGCTCGCAGGGTGCTGCC
CCAGACGTGGCCGCGCAGCGCTGCTCCCAGAAAGCGAGGAA
CGTTCAATATTCTCTGCTGGCCTTCCGAAGCAATCTCCTTC
ATTGAGGCCCTCCCAAGCCACCAGGCAGGCAATACACACAC
TGGCGCATCGACATCTTGTCCACCACATAGCCCATTTGCTT
ACCTCTCTGCGCCCCCTTCACATTGCTCTGGGCAAGTTGAG
CACGAGTCAAACCTGCAAGTCGCGAGCTGCCAACCGAGTAC
CACTGCTCGGCCTGCTTGTTCCCAACGCCGTATATCTGCAG
CCAAGCTTCATCTCCAACCGCCCCGTATCATCCAGCCATCG
GCCCTGCCAGGCCGCTGTAGCAGCCGGTGGTGGTGGGGTCC
CGGCTGACCGACCCGTCATCCTCTTCTTCATCTCGGACAAG
CGCCGGCACCGCACTTTGGTCCGGAGCCGACCTCGCCGTCA
GACGTGCATGTCAACGGCATCGAGAAACGTCTTCCTCGCCT
CAAACATTTCGCGAATGAGTCGGGCCGACTCGCCGATGTAC
TGCATTTCCTTCTGGCTCTACGTGGAAAGTCACCTGCAAAG
ACGTACACCGCAGTGTTTTGCTTGGGCTTGGGGGGGGGCTT
CTTGCGAGCAGCAATGACCTCGTGGGGGTAGTGGACGGACT
AGGTATGTACTGTATTCCTGCACGCCTTAGCGCGGGCTGCG
TGGCAAGTTTGACCCAAAATCTATTGCCAAGAAGTCTGCTG
AGAATGGCATTGGCCTGGATCTGAGTGTTTGGAGGCAAGAC
CGGCCGTATAGAAGTCGCAGCAAGACAGGCATCAGTTCAGG
CTGGGGCGGAACCCGGAAGGCGGCGCGTGGAGTGGCATGAT
GTGAACAGACACTGCGTTGTCCAAGCAATCCCTCACAGCTG
CGCTGCGTTCGCTTACGCTACAGAGGAGATTTATCCCCTTA
GCGTCGCCCTCCATCTCCTGCACCTCCATGGCCCCCAGCAG
TCGACAAGATATGAGTTGATCAACCTCATAGCTGCCAACTT
CGGCAGCGACCTGACCGAGGCCGGTAAACGACGGCGGCGGT
ACAACCCGGCCGTCGTTTTGCCTCGGGGCCTGTAGCGTTGC
TGGCTTCGCGTCAAGCGTTTCGGCAGCGGCTACAGAGGGAG
TCGGGAATACAGACGTACAGCCGCTGACTGGGGCCAGTGCG
AAACATGGTCATTAAACCGTCTTTGTATAGGGTGAATTGGC
CCGCGCGACAGCCCCTGCTTCGCCATGGCCCGCCTCGCCAA
ACACGCCTTTGGGCCGATGTCGTCTCAGCAGAATCTGCCAC
CGAACGTGTATCTTTCTTCACTTCGTACCGGGCATCGACCG
AGTCTAGCAGCAAGAAGATGCGCCCCGGCAGCCCCGCCATC
CGAGTGACTTTTGGCGTATTCCCGGAACGCTTGGGTCCTTG
CTGCCCCAAGGGCGCCCAAACCAGCCATGGCTGCTCCGATG
GAGTCGGCTGCATCATTTATCTACATGGAAAGCCAGCCTCA
AGAGCGTGACTGAAGAGGGGCGGAAGCTTGCCCGCGGACCT
CTGGTACGAGCAACGGAGATCCATATGGGGTCCCAGCAAAT
TTCTTGTCCTTCTTTGACACCTTGACAGGAAAGAGGGGCTC
AACCACAGCTTCTGCGACTGCTACAGGAGCTGGTCCTGGTA
CAACATGAGAAGTAAGATTTCATCCTCCGGTGACGGTGCTT
CCATTCCTGGCGTTGAAAGGCGCTTTCCATGGCGTAGACTT
TTGCTGGCGACTTTGGAGAGCGTACTCGTAAACTCGGGGCC
TGGTGCATCGTCAAGTTTGGCCTCCCTGCGTGGGGTATCTC
GGTGCGGACCGCGTCCGAATCTCCTGTTGATGGCCAGCGCC
AGACCTAAATATGAGATATGCAGGCTCAGGCAACCAACTAC
CGATACCAATACTCGGCACTCCGTAGAAGCCTCTTATTCTC
ATACACCTCATCGCCAGTGTCCGGACAATCATGCGCAGTAC
CATGTCCTTCATCCTATAATCCCGCACCGGCGTCAGCCAGT
CGGGTTAGCAACGGGGCAGGCGACGGGGCGGGCGGCGGGCG
AACAGGCCACATCATGGTTACCAATTCCATAAGCAACGTAC
CATCGCTTCATGCTGCCCTGCGCCCTGGCCCGCAGGCGGAT
GTTATAATCGTTGCCGGGAGCCGTGGCAGCGTGGCCCAAGA
CGCCGTCCAGGCCGATGATGCTGCCAGTGGCGAAGAAGCCG
ACTTTTCACCTCTGCGACATCAGCACCAGCGTCACCACTCA
CATGAAGAAGCGGACGCAGTCGTCGGAGTGTTCGGAGCTCG
AAGGGTAGAAAGGGTAGAGACTCACCTGGCCCCGGAGCAAC
ACAAGCACCGTCTTCATCTTCTCCTTCCATATCGAGTACCA
CCGCGATTCCACTGATCTGGCGTCTTCCCGGCGACTGAGCG
CGGAAATTGTCAGCGACGAGCGGTCCATGTTCTCGATAAAC
CATCTCCGATATGCTGTAGTCAATACAAGTGTGTAAAACAA
CATTGGTACTCCGTACGTTTCACTCCCAGTCCGCGTCTGAA
TGCTCTCGAAGCCTGTGAATCCAGAGTTAGCACAGGGACAT
CTGGGAGACGCAGATGGGCACCGAGTGATTTCATTCTTTAC
ACCCGAGCCTCGGCGATCTGCCGCGGGGCCTCATTCTTGTC
CAAGCCCTTCAAGTGCGTCTCGCGCTGCAACGAGTTCCCTG
TTTTCGCGTGGCCAAGGAGCCCGGCGGTTGGAAGGGCGAGA
AGCTTTAGCATGATCAACTACCTGAAGCTGGACGTCACGGA
TGGGGAGGGGGCGGCTGCTGCTGCTGAGGGGCCTGCTGCTG
TCATTAGTGCCGCCCGGGAACTACATCCCGGGATGTAGGGC
GGCTTGACTCTCCTCCTCCTCCCCGGTCCCGTGCTGCTGTC
ACATCTGATGACTTGGAGCTCAGTTTGCGGCCGCAACAGGT
CCAGGTGTTTGCTGCTCGGACAGGGACGACGGTACGGACGC
CTGTAGCTTGTCCGTCGTGACAATCTCCTCGATCTTCTGCG
TCGTGCACGGACCATGTGCTCAACTTCCCGAAGTCAAGGGT
GCCGGTTTATACCGTCGTGTCCAGCGGCGGCGGGCGCGAGC
TAAAATGGTGGCAGTGAAGGCGGTCTCGGAAGACGAGGGTA
ACCCCCAAGATTGGCCCAGACGGACGTCCCATCCGGAGCGG
TCCCTGCTCCGGATCGTCGACCTTTGACGATCAGCGCCTTG
TCGTTCAACCCGCCTGATGGCGACATCATGAAGCGACAGCC
TACTGCGCGGCGGCCGTGTACGGCTGCGGCTCGGCGCCAAA
TGCATCCACGACGACTCTTGCCTTGACCACCATCACCACTT
TGAAGACCCTTTATGCGAGGCAGGAGGAGGTGAATTCGACA
TAATACTGGGCAAAGGGGTACCCGCCGTTCGCGAGGCGCTG
CGCCAGCTCCTTCTCTCTTTCGACGCTCTGGGTCTCGATTG
GTCGCCGCCACCAACCGTCCCCGGCGCCAAGGGCTGACGGA
GGCACGGCGTAAAGTTGAGTCCCGAACGCCGTACATCCGTC
GCGTTTGCCTCGGTGGTAGACCCCGAAACACGAGATTGGGG
CGAGGAAATGTCCGGCGCCGCGTTCAATCAAGTGTGGATAG
GGGCAGTCCGGGTAGTTGTACCTGGTGGGCTGGCGACGGAC
GTCCGCTAGAGTAGTAGTTTCAGCATCTTCGACATATGGCC
CTCGTAGCTCTCCAGGAAGTCGGGCTTGACCAGACCGCGAA
TGACAATCATCCATCGCCCACCCGCTAGGAATCTTACTTTT
CAATGACTGCCCACTTTTGCCTGGGGCGTGTCTTCCTGGCG
GAGGACAAGAGCGTGCTCGACGACAACATCCTCGACCACAG
CGAAGTGCCATCTCGTCACTCGAGTTCCTCTGCCTCAAGGG
CTGAAGGGCCGGTCTGTCAACAAGATCGAGAACGACCGGAT
CTCCTTAGTCCGTGGACCTTCGCACCGGCCAATTGGAACAT
CTGTTCCCTGTCGTCGGCAGCGTCGTCCTGTCGTTGCTGCG
CTCGCTGATGCGGTCGTTCTCGCTGCTCTCAAAGACCAGGT
ACATACGAGTACATGCACGCCAGCACGGACGGATGAGAAAC
TGTCCGTTTCTCGCGCCCTGCCCGCGCCGCTTGCTGTCTTG
CAAGGAGGAGGCAGCCGAGGCCGCAGATGATGGGGACGACG
GGAGCAAGTTCGTTGCCGGTCTATATAGGTAGGAAAGAGAG
TCCGAATTGGCGCAATTACGCCCCCGTCAGGTACGAGCACG
TGCAACAGGCTGACGGATGGCTGTCGTATCGCAAACAATGC
CATGGGCCTCGTTCTGCGGTCGGCTGCTGGTCCTGCCGTTT
CCCCACGCTCCCTCTGCGTGCCTCGGGTGCCGCGTCGAATG
TGTGACTGCTTACGAGAATTCGCACAAGCAATGCGCAGCCT
GAGCTGCCGACCCGGGAGTTCAGGCTGGACATGTTCTCCCA
GGCGAGTGCTTCCCCGGCGTCAGCCGCAGCTGGGAGGACCT
ATTATCTGGACGATGATGTTCCCACAATCTTTGTGCCTCAC
CAGGGAATCAATCAGATGCTCCGTGGCAGCGTAAAACGCGG
GTCAGCGACATGTTCCTCATCGTAGTGATAAAATTTTGGCG
AGGGAGTTGAGCTGCTCTGGCTCGCTGGACGCATTGTGTAG
CGCGACGAGCGCGACGTATCCCCTCGACTTGCTGAGGACGC
CCGCTGCAGGTCGCCGTCGCCGTCGCTGTCGTTGTCGCGCC
GGCGGTATGCGACGGATGTTCGTCGCTGAGGTCCTGGGCAA
GCGCCGCCGCCGGCGATGCTCTTCTTGTTGCCGGTGAAGGA
CCCCACCCGTCCAGGCAGCACTCCCGAGAGGAAGAGAATCC
TTGTCAAGGTGGGAGAGGGTCGATTGCGAGAGTGGAGGGAA
GGCGGACTCGCGAGAGGTGTCCGGTTGCAGCTGCGTCGGGG
TCTGGCGCATCTACGGCCCTCTCGACGACTTATATCGGCCC
GTCAATTACCCCTTCTTTCCCAGCTATCCCAGCCAACCCGC
ACAGCGGCCGCAACAGCAATCCCCCGGAGACACGCCCGTGC
CCAAGTAATAGCATTGATAGCCACGGTACACATTTGCAATA
GATGTCCCAGCAGTTGTCGTCGTCCTCGCCCCGGGAGGGAA
GTTGCTAGCACGCCAAGTGTCCTGACTAAGGTCCGCGGCAG
CCATGAAACCAGCAAAGATGCTGTATGCCCACTGTGCAGCG
CACCTTCGACCTCAGCCAATCACCAAACAAGGTTAGCCGCA
GCACAGCGCGGCTATGCAGGCCATGAGGCAGTTGTTGCTGC
CAACGTTTTAGTGTTTGTGTCCTCGGCGCGGTCCGGGCGAG
AAGAGAAGCAGGAGGTCGGGCTCCGGCATGATGCCCTCCGA
ATGGAGTGGTACGGAGAATGCCGTGGGACATAGCTGTAGCC
AGAGGAAAATTCGGGGCGGCCAGTTACATAGGCACATAGGT
CTCAACGGCGGTCGCCTCATCACTGCGCCCGTCACGAAGCG
CCTCCCCTCCCTCCAAGCTGCAGAACAACTGCTAACGACTT
GACGACTTCATCCACGCCCTCGTCTCCTGGTTCGACATCGA
TCATCATCATCGATATTTGGCTCAGCGGCATCGCCGGGCTG
GAGGATGTTGGCCACGATCGCCGACCCGAGGCCGCCGTTGG
ACCGTTGAGCTCATTGAAGACGTGCTTGGCGTCTTCAATGG
GCGGACCTCGATGTTGGCAGCGGCGGCAAGGCCGGCGAGGA
CAAGCGTGGTGTCTATGCCACTCCCCTGAAGGAAGAGATCG
CTGGGGGGCGCCATCCGGGACATCAAGAGGGACGAGGGCTG
AAGGACAAGTCATCATCCGGCAAGGACACCAAGGATGAACT
CGTCCTTGGGCTTTGGGGTCCGATGACGGTAGGTGGTCAGT
TGTCACCACACTGGACGGTACAAGGCCCCCGGCGCGGGCGA
TCGGGCAAGGACTTTATTGTCCGCGACTTCGTGGATAGCCT
TACCGAGGTGGCCCGCGTGGCCCTCGCGAGCCTCGCGAGTC
ACGAGCTAATGCTTCCGAGCCTCTTGTTTGGGTGCGTGCGC
GTAGAGGTGCCCAAAATAGGCATGGGCACTACGAGTAGGCA
AGGCTTCTTCCTCAAGGTGCCGACGATGGGCAGGCAGGTAG
GGCCCGCTGATATCAAGGGTCTATGTATGATTGTACTGGGA
AAGCGTGGAAACAGGGATGACTGCAGAAAACCACCCCACGG
CCTGCGCCGGACGCAACGGACAGCGTGCAGCAACAAAGCCG
CAGCTTCTCGTCCAAGAAGTCGACGAGCTCCGTCATGTCGC
CAAGGCCTTCGCCTGGTGTGCCCAACGAAGGCCCAGCCCTC
AGAAACGACAGGGAACGAGTCCTCAGTTTTTGCCATTTGTT
GCAGCTGCTGCGTGTTGAGTCCCTGCAACCTGTTGTGGAAC
GCACGGGCGCCTCACACCAGCTCGGCATCCCCGTCCTCCAC
TCTTCGACGCCAGCCAAGAGCACAAGGACGAGGACGAGACC
TCTTGTCGGGGCGCTTGGTGCCCTTCTTCCACTTGATGTTG
GAAAAATATCCCACTCCGGGCCGCCTGGCGCTCTCTTTTGC
CGCGGCTGCGACCAGTGTCTCGATCCTTAACCACAACCTTT
GGCATTGTCGGCGAAGCAAGCCCTTGACCAGCACATGAGGA
AGCTTAACAGAGCCTGGGAGCACTAGCTCCGGGCTGCGGCG
CTCGCTCACATCGCCCTGAACAACAATCTCCTCGCCACCGC
CCCGGCCGCTCCCTGAGGCACCAGTCTGAGCTGCGCAGCGA
GAACCTGGCTGACGCACTCGCATCGATGCGAGCCGCCAACA
GTTGCTTCGCTCAGAGGGTGCAATCGACGGCGCGTATCCTG
GCGGCGCCGAGAACAAGGTTCGATGCGCCGTCATCGCCCGG
AATGGATCAAGCGCAGGGGTCAATAACAGGGTCGGCCCCGA
GCTGAAAACGCAGACGCCAGCCTCTTGCGCTTCAACTTCCT
CCCTCCAGCTTCACTTCAAGCCTCCAACTCCCACTCCCGAA
GAGCCTGGGAGCACTAGCTCCGGGCTGCGGCGCTGGTGATT
TATGCCAGTGGCCGGCCGCACCCCCCGGGAGGGACTCACCG
TGACGTGTCAGCAAGAGAGGCATTCACACTTCAACTTGCGA
GCCTGGTGCTCGAGCCCATGCGGGAGCCGCTGCTCACCCTC
CGCAAGCTTCTCGTTCAAATCGACCTGCAGCTGCGACGAAC
GTCCCGCCGCTCCTGCGACGCTCCCGCCGGCGCCTCGACCG
GGCAGGATGCCACTGCCCATCACGAGCTGCCTCATACGGGC
CCCGACATGGCTTCCCGAGACCAGACCCGGGGCTCGATGCC
CGGGACGAGAACCTGCGCGCCGTGAACCTCTCGCTGTACCA
ACGAATACGCTCGAGACTGTCCAGGCCAGCAAGGCCAAGAA
GAGCGCCTGACCACCGATGACGACCAGAGCGTCGAGGCGTG
CCCGTCTACGGGCTCGAGGTCCCGCCTGGCGAGATCTTGAT
CGGATCAGGGTCTGAAATTGCGAGCTGCAACTATCCTGCTC
CTTTGGGCTTGGATGGTTTGCATCATCCACGCCACACGTCG
GGCACTCGGTCCAGGGAAGTCGAGCGCAGCATCATGGCCGC
AGCCACAGCCCTGCTGGCCCCCTGGTTGTTAGTCGTGGCCC
TGCGGCTTGGTCAGTTTGGTCCTCCCAAGACATATGGAATC
GGTGACGGGTGCATTCTCTTCATCCGTTCACGCGCTGCGTT
CGCAGCAGAGTCCATGGCCGCCAAGGGCCTAAGGGTACTTG
GGGCGATGGACGCGTGCGCACGGACCACCTGCACTTAATTA
CGATGCCCGAGCAACAGCGGCCCGGCAAGCGGTACCCCTGC
CGAGGCCCTGCGGGAGAAGTCGAGGACGCTGGCGCCGGGGC
GTGGCCTGGCTCGCCTGGGGCTGGACGGGGACGCTGTATTA
ATCATCGAGGCAGGGGAGGGCTGCGTGGACTCACCATCTTG
AGCTGTGCGCGGGTCACATCCTCAATCGACTCGGCCTGTTG
ACCAGCCTGTGCACCATCTGCATGGGCATCTGGGAACAGGA
CACGATGTCTACTTGCACATCCCTTCCTCTCATCAACCCTC
GTCGAACTGGACGGTGGTGGCCAGCTCGCCGTCTGCGTCGT
CAGAAAGTTCTCAAGTTTGACGGCGGCAGGGGACTTACACA
AGGCCGTCGAGCTCCGCACGCTCCGTCGACCAGGGACCCCA
TACCATGTCCACTCGCCAATCTTTATAGAGGCCAAGTCCTG
TCGGCGAGGAGCCAGCAAGGCAGCAACTGGTCCGCAGCAAC
ATCTCCATTGTGCGCCCCTACAGCTCTGCTACCGCCCAATC
GAGGAGCTGGGCGAGGGCCGCGAGAGGGCCCGCCAGGGGGG
TCATCTGGCAGAGCAGCGCGCAGAAGCTGGTCATGATCCAG
CCAACCTCACTTGCCTCGAGCTGAAGCGAATAGAGATCCTG
CGCCAGTGTTCAGCCACTTTCTATCCGAAGAAACATTAGAA
GACGAGGAGGGACATGCAGCCTGGCGTGATGTGTCACATCT
TCCAGGTTCTTCATTGGTATCCTGGGGGCCACGTTCGTGCC
GAAAAGGCCTCGCTTATCGACACCGGATCGGGTGAGATGTT
ACTTTCAGTGTCGATCCTAGCCGAGATGAGTGATTCATTGT
CCTAGGCTTTCCACCGTTGACAGCAGTCTATTGCATCTGCA
AGAGATGGGGGAGCCTGTAACGCTCTTCGGCGAGGGCCCTT
CCATGGCCGATGTTCAGAAACAGGACGGCAACGCGGTTTCT
TTCGAGGGCACGGCGCCCCGCTCCCTGCGCTTCACCGTTGG
CGAGTTCAGCGCATCGGAGACGGATTCGCGCGCGGGCCGTG
GGCACATGTCGGCGATGGTGCGGACGATGCCCCAGCCGTTG
GGGGGGCAAACCGTATCCATCCAGGCCTCCAGGGAGCGAGC
TTCTTGCCCTTCTTCCCTTTCTTTGGCTGTTCAAACACGTC
CGATCTGCACATCATGTGGGCACATGCCCAACGGTTCAACG
AATTTTGTCGAGGATCTCTTCCAAAATGCCAGCGAATGTGT
TGGATGGGATGCATGGCTCGCACGATGCGGAGCACACGTGG
CGTTGGCGGAACCCTCGTCTCGTGTCGATATTCTGAAGGTG
CTGAGCTGGGCCCGGCCTGGCCAATCAGCGCCCGTTGCGCG
CATACATGGCGCACTGATATCGGACGGGACTGTCGACGGCA
AAGGGCATCCTGAGCGTCGACGACGCCCGGCTGGCCGTGCA
GGCGCTCCACTCGGCGCCGTCGGCCTCGACCTGCACGTCGG
GGAATGCTGATGAGGGAGGTCGGGTCTGTCGCAGGTTCGTC
GTACGAGTACGACTTGCTGGCCCGGTTTCAATTCGGCGCGT
GGAATGTACGAATAAGGTAGCTGGGGGCGGATGATCAGACG
CCAGCCGTTGGCACAGTGTACTCCAGACGCACGTTCAGCTC
AGGCCATGAGGCAGTTGTTGCTGCCGCCCTTCTTTCCGCGG
GCAGTATCTGGCTTCGACGGCAGAACCTGTAGAATCGAGTC
AGATTGAGGATCAATTCGGTCTTGCCCTGAGAGCGCAGGCG
CAGGAAGCGCCGCAACGCAACGGGCGACGAACAGGGAAGAG
AGGCTCTAGTTAGTTGGTTGCGTGTAATTGAGCTGCGAACG
CCACGTCCAGCACGGCGTAGCCCAGCAAAGACGCCCCCAGC
GCTTTGATTTCTGTGATAGACTACCGGACCTCTTGGTGAAA
TGAAGTAGTCCTGCGTGATGCGTCAGCCGCCGACCAAGTCG
GTGTTCCAGTCCTTGAAGGACCTTTCGCGCTCAGGGAGCAG
TCACGGCGATGCTCTCGCTGCAATTTCTACAAGCATTTCGC
CGGCGTGTAAGTGTCGATGACCAAGCCCCACCACCGTCGCG
TCCGGGCGCGAAGAAGAAGGCATATGCACACGTCTTGCCCG
GTCATCGAAGTCCGTGATGGCATGTCCTTCCTCGACTTGTC
TCGGCGGGTTCTCCCACGTACAAACCGGCAGGGACTCGGGG
AATTGCGGGCATTAAAAAGGCGTTGGCTGGCTGGCTGTTAT
CTCTTCTCCATTGGCAACCTCGAGCCGCTGTTCGCCCAGGT
GAAAACCGACCGACAGTAGACAAGGGAAAGGGCGCTGCTCG
GTCTCGAGTATAAATTTTATCGACCCAGCTCCGCAGAGTCT
CGATGAGGACATGGACGACGCGCAGCACGCGAACCATGACG
CCTTGACCTGCCCTGCCCAGCTGGCCCTCTCTCGCCGTTTC
ACGATGTCTTCGAGCTCCAGCAGCTTGGCTCTGGCGTGCGC
GCGGGCGATGCTGCGGACGTCGAGGCGGACGTGGCGGCCGT
GCTGGTGGCTGCGATTCGATCAACGTCCAGGTCCCATTGCC
GCAGTGCAACGCTACGAGTACTGGATGGACGATCGACAGCC
CTCACCTATAACACTCTCCCCGGGCCCTCATCACATCCCCC
CTTCTGAAGCAGTTTGACATCCCGGCGTCAGCAGAACTCGA
TGAGACGAGCAGCCTCTGGTCTTGCTTAAAGAAGGAGAATG
GAATGTGTCCGAGAATCATTCATTCTACTACTATATGAGGT
TGCTCCCTGGGTCATAAGGACCGAATCGCCTTGCACAGCTG
TCCTCCAGATCCATCTCACGCCGGATGGACGCGGCCAGCTC
ATTTCGGTAATCGTCGACATCGTGGGCTGGAGGACGCAAAG
ATAGTCCGAGGCGGACTCGGCGGACGCCGTATCGCGAACCC
ATGGTGAGATGCTGCCATGGCTGATGTGTGGTGGGCGATGA
AGTCGCGCATCCTTCGCCTTCTAAGCGGCGAGAGACGCAAA
GTCTTCGCCATTCTCAAAGGCGACGTCGAGCTGAAGCTTGA
CGTGACTGCCGCTGGTTAATCGGCGCGCCGCTCCACGATCC
CGAACTGGGAAATAAAGTTTCCAACACTTCTCTGACGAGAC
GCTCGCAGGCAGGAGAAGAGCGTGTGGTAGGCATTCATTGA
CCGATGCTCTAGATGTTGAACGGCTTCCTCAACGGCACCCC
CCTTCCGAGCGAACCAACTACCATGTGGTTTATCGTGTGGG
GGAGCTGAGCCTGTTCGTAGCTGAATGCCTCGCGAGACTTG
CGCGGGTCGCTGCTTGGTTGCCATGCAGATTCACTTTGCCG
ACTAACGATTCTGTTTTTGTCCCAACCGCTGATGCGGTCCC
CCCTGCCGCAGCGCCGGCACCAAGCCCCGCGGGTTCGCCTC
GTTGCTCGGCCCTGTTGGAGCGACCCCGTTACACAGCACCC
CCCTCTTCATGCCCTCGGCTCGCTCCTTCAGCCACGCCTCC
ACCATCGTCGTGTCTGTGGGCTTCGTCCAGGAATACCGATC
ATTCGGGGCCGGTGGACGGGCGCGCGCAAACCACTGGAGCG
GTCGGCAGAAGGTCTGGAAACCAAACAGAGGGGATAAAAGA
CGCACCTCGTGCATCGCCTCCACTGCGGTCCTGTCGTGCTC
CCGGGCGGCCTCCTTCTTGGCATGCAGCTCAGACAGCGAAT
TCCGAAAGCGACCGACGGTCCAACTAACCGCGCATGGGATT
CGACGGCGATGACGAGAGCGCTGCAGAGCACGCTGGGCCCC
ACCGCAAGCAGCCCGAGCTGCAGAACCTGCTGTTCGACGAC
GCTTCGTAGACTTTCTCATGCTGGTATAACACTCTGGGGTT
ATTGCGAGACCTCGCCACTGCAGAGCGATGACGCGCTTCAC
ATCTTCTGGCGCCGCGCCATCGCCATCCCGCCCCTCCACGC
CGCCCTCCGCTGGAGATCCTCCATGACGAGGTCCGGGTTAT
CCAGCCAAACACGCGAATCGCAGCGAGTCGTTTGCCAAATC
CTGAGGTGTGCTCGTGGCCGCGATATGGGGAACAGACGTCA
CCACTCGACGCGCACCGTGACCTCGCCCGCGGCGGGAGGGT
ATGCGCGTGCCCTCGCTCTGCGTCGACGATAGAAACTCTGC
CTACGAAGTCGGTGCTCCGACCTTGCCTGGAGCCACACGCA
GATGCGCCGTCATCGCCCGGCAACTGATGAGGATTAGCCAG
GATTCCTTTACGCAAAAAATCAACTCCAAGTGGGAGGAGAA
GCTCCGAGTCTTCTTCAGTACCTCTGAGACAGCTCTTGGGA
TGGCGTGCGGGCACGTCAAGCAAAAACTTGGGACGGGGCAC
TCAAGTTTCTTTCTCGAGGACGGGATAGCGACCTGAGAATG
AGAATTGTGTGCCGGTATACCAAGCCCAAACTGAGCTGTTG
GTCGAGGCCACCTTGGCCACCTTGGCCACTTTGGCCTACCA
CATCAAGTACCACCCACGTACCCGCCACTCACTGCACGTCC
CGGGTTCACACTCCTTGATTCTGAAACGTAGTCATATTTCT
GGATGGGCGAGCACGCGTGCCCTCACTTGGCAGTTCATATG
CGCTTTTTAACGTCGCCACGCTCGCTCGCTTGTCAAAGGTC
TGGGGTCTCCTAGCTTGGGACCTTGCTCGACCTTGATGGCA
GTAAAGTGGCTGAATCTAATCGTAGAGCAGGATGGAGAGGA
TGTTGAATTCAAGTATTTATCATTTCGCCCTTGGAAGAGGA
ACCTGCTAGTCAAGAAGAAGCAATTGGATCTTCTGATTGAA
CAAGGCGGAGCCTCCTGAGGCGGCAGCCCTGCCTGAGTCGA
TTCGCCCATCTCCTCCCAATCCGGAAGCAGTTCGGTGAGAA
TAGCAGCGTCCGCAGCGAGTCCCACTCGTCACAGTCCTGGT
GCGAGTACCTGCTCTGCACGCGGCATTGGTGACGAAGAGAC
CCGGGGCAGCCTCCTCGCTTCGCGCCGCGGCGCCCTTCCCG
TCATGCAGGTCCAGGACTGACGCTGGCACGGACACAGGACC
CATCTTCCTCTCGGCGCTTGCCAGGCCTAAGCTGCGCAGGC
CACCGTGTCCATTGACGATACCTTTGCCTCCTTCAAGGACT
ACAGCTCCGAGAGCAGCCTGCCCATCTCCGTCGCCGGCAAG
GCTAGGAGGTTGGGAGGGAACCTCGCCCGTCGCCCCCGGTG
AGCCCGCCGAGCGAGATGACCCGGATCAAGGACTGGGCCAA
ACCAAGCTCGACTTGATGGACCACGGCACAAACGCCCTCGA
CCGCTCGACTTCGATTCCCTCATGGCCTCGGATAATAATCT
TGGTTTGTACACTTTGTCTGCCACAGCCTGCCCCAGGGCCC
GTCGTTTGAAGCAGCGGGAGCCTTGCCCTTGTCTGGCGCAC
AACCTTCCTCTCAAGCCATACCTCTTAAGTTATACCCTTGT
CTCCCGACCTTCCTCCCTCGCCCCCGAGTCGTCACCACGCG
CCTTGGCTTCCCGGTCCTCGCTATGGGAGTTTCGAATGGTC
GCTCCCTGGTCAGGAGACCTCGCTGGAGCTTGTGGCGGAGG
CACGGCCGCTGTCTGCTCCGCCATGTCCATCTTCAGCCCTC
GGACACGGGCGATCGACTTTCGCAGGTCGTGGCTGCACACG
CCTCGAAGGCAACTGGTTACCCGCTGGCTTACACCGCCGCC
AACGACCCTGCGAGCCTGTTCCGCCAAATGCGTGACTTCTT
GCGGGGAGGTTGATGAGGAGCTTGCCGGCTCATAGCGACCC
GAGTCTGGAAAGGTGCAAGTCGGGGGAGAAGGGGGCGGCGT
GCATCGGGTTCCTGCATGGACGTCAGTATTCTTGTGTCCCA
TAGTGCGAAAGAACAAAATGCCCCATTATGATTGTACGGGC
CCTTATGTGTGGAAGAAGGACTAGCAAACCATGGCCCCAAC
CCTACCTAACCCGATTACGACGTCACGCTTCCTATTGATCT
CTGGGTTGTTTCGCGAGAGTCGGCCCTCCCACAACATGGCT
TCGTGGGCGGCTCGGGGAAGCCCAGCGTCCTGGAGACGGCA
GCTCTTGAATCCACAATCTACACGCACGGCGCCATGGGCAA
CACATATTCTTGTACTATAGCCGCTGGACTCCCGGATAGGA
CGTCTGTGCATGTTGACCAACCAGCTGACCATGGTGTACAG
GCCTTGACGGACTTTTCTCCCGTCCAGTCCTCTCGGTGGGT
CACAACTTTCTCCATAAGTACTCCGCCAACGCCTCTTACAC
GTACGTACCTACAATCGCTCCGGATCGCCACGACTGGCGGA
CAGCGACGGGCGTTGACCTGCAAATTTCTGGGCGCAGCCAA
ATTCTTCGACGACCGTTGGTCCAAGAAGCGGATGATCAGTG
TGCTTCTTCCTCGGCATCCTCTTCGCGTCGTTCCCGTACGA
ACTCGTCGTTTTAGTAAAAACTCCTAGGGCATACCGTGGTG
GTGTGAGGCGCGGGTGTTGGCTGGCTTACTCCGCAGAGCTG
GCTGGGCCTTGGCCGAGGTGCCTGCCTCAGGTCGTCACTCG
GTTGTCCCAGGCAGATGATTCTTCGGTAGGCACCGAAAGCG
GGGGATCGAGTCGACCTTGTCCCACTTGACGCCGGCATCCT
CTGAGGATACTCGCGCAGGACGAGGACTGCCTGGATGATGA
ATTCCAGGCGGGCGGGATGACCTTGACGACGTCGGGCAGCG
CCAGCCATTCCGGCCGCCGACCCTGGCGGCCGAGGACACGG
CAAAGTCGCTGGCGCCAGAGCAATGTCACCCAGAAACCGCC
ATGCGCGCGCGCTTGGGTGTCGACGGCGGCGCGGGCTGGTC
TGTCTTAAACTTTGTATGTGCACCACGGAAGGGGGGGGGGG
TGACGATGAGCCGGTCAACACGTCCCAGCAGTCCGGGCTGT
AAGATGGGCACCGACGAGATCTTGGTGTGCAGCATCTTGAC
TCTGTTGCCTGACAAAATAGCCATCAAGTTTAAAGTATCCC
AAGCCTGTGGTCAAGGATGGCCAGATCCAATACGTCCCGCA
AGCTCTGTTTACATGGGAGGCTTGGTTGGCCTCCAGCACCA
CGTTGCCTTGTCTGGTAAGGCAGTGAATCAACGGGGCTTTG
CTACCTTAGGACCCCGAGGACCCCTCGATCAGGTACACCGG
CTTCAGGATTGCCTTGAGCACCTTGTTGATCTTGGTCGCCC
AAAATGCTCATCGCGAATGGCGGCTCAGGACGCATGTTGAG
ACCGAGGTCAGCCTCATCTACGCGAACCGAACGGAGCAGGA
AGGCGACGGCCTACTTCAAACGGAAGGAATACGCAGCCGGG
GTTTTTACCCTTGTATTTGGCGAGCAAAGGCGCGCCCTTGT
CCAAAGAATGCCCTACTCCACGCTCACACGCCGAAGGAGGG
AACGCATGCCGTGCAACCCCCAGCCCACCCCGACTCCGATG
AGCGTAAGGGTCTTGAGTCGCGGGAGCGAGAGGAGGTTGGT
TATCGCCTCTCACTTCCTTTCCACTCTGGGTGGCGAACCGG
GGGAGTCCCATCCCTGTTGGCCCAGCACTCGGCACCCGGGC
GTCGTGCATCTCGGTGACGTCGAGGACGGGATACAGATCGA
CACGGAACCCCAGACGGTATCGGGAAAGAGGCAAACGAGCG
CAGGACGGCGCCCCCGATGGCGTCGTCGACGGCGAGCAGCA
GCGGCGCAGGCAAAGGGAAGCGGGAAGACGAGGATTCTTGA
GGCATCCTCTTCGCGTCGTTCCCGTACGACTTCCCCCTGCT
TACGAGTACTCGTACTCGTACTTCTCCTTCAGCAGCGTCCC
GTCCTCAGGGATCAGATTGACGCGCCCATTGGTGATCTGTA
ATTCCTGGGCCTAGTTATGACTGCTGTGGCCGACGGTGGCG
CTCTGCAGGCATCGGGCGAGCCGATGGTGCAGACGAGGAGT
GCCCCCAAACTATTAGCGGGCGGCTTTTTGCAAGCCATCCA
GTAGAGATGTGGGGAGGGATCGTGGCGTGGAACTGCGAGTC
TCGCCATCCACCACGTCGGGCTGGCCAGACAGGATCCGTAG
CCTGCCATGAGCAGCGCCGGCAGCAGCAGCAGTGGCAGCAG
ACGGTGCGCCGCTCCTTCTCCTTGGAATCCATGTTCTTGGG
CAGCAACAGCAGCCCGAGGGCAAGGGCAAAGGCAAGTTGGT
CCTCCCGCAGCCGCGCGTTGCTGACTGGCAGTTGTGGCAGC
GAACTTCATGGTGGATGAAGCTAGTTCTGGTCAAGACACAG
TGCCCACGGCTCGATTATTACATACTCGTACTTCGTACTCC
GCGGGCCTCGCCGCCGATTGCGCTGGGGGAGCTTGGCTGTC
CCATTTGGACGTGTTCTCGTCCGCAATGACACCCACAATGG
TGGTGTCTATCTGTGTGGGACGTACCTCGAGCTGCTTGTTT
CGTAGTTCACGGCACTTTATCCGCGTCTGCTCAATCGGTCT
GAGCCTGTCCTCGATGAATTCCTACGGACTGGGCTCTGGGG
AACAAGCCTTCCATCGCCCTCATGTGGCGCGGTGGCTGCAT
ACCCTTGGTCCATTCCCCCGCAGCTGCGTAACCCAGTGCCT
TGCTAGAGCATCAACCCGATCCATCGGGGGAGGGCGTGACT
TACTTTTCGAGGAGGAACTCCTCGACCTCCTCGCTCACATC
ATGTACTACTACCTGCGGAGCTGTATCTCAGCACTGGCCGG
GACGCGGCATTCGTCTGCAGCCACTGAATAACGGCGCGTCG
CGCCGCCGTACAGATCCCAGCCTATTGCCCACCCCGGCGAC
TGCCGCGGCGCTGTGGTGTGCGCCGCAACAGGTACATGCCG
GCGCCCTGCACGCGACGCAGCGCTTCACCCCCGGCGCAACC
GATGTCGTCGGCGGCATTGGCACTGTCCACGTGGCTCGTGA
GCTCGTCGCTGAACAGGATGCTCCGCGGCCGCTGCGGGTTC
ATGGACTCTTGCGCATAAAGCCCCATAGGGGTGGTTTCATT
AAGATCCTCACCGCCCAAAACTATTTACCGCTGTTGAACCA
CGTCCTCGACGTCGCTCAATCTCCCCGCCCAGCCAGCCGTC
TCCCCTGCGCACGCCTCGGGCCGTCAATCGTATTCCACATC
GAGAGATCCACCCGCGACAACCCCCTCGTCAGGCACAAGAC
GTCATGTGCTGGCAAGCCTCCCTGTGCTCCACGAGAGCGTG
TTCGTTAGCCTCACCATTTTCGTCGTAAATGGCCTGCAACA
TGGGAGCTTGCGTGTGGTTTCGTCATCCGCTGCAGGTTGCG
GCCGTCAGAGACTACCAGAGCGACATGGCTGTCTTTAGCAG
TTGGAGCAGCCATTTCTGAGCAGCACACACGTGTGATATAA
ATGTTCCGACAGTTTGGCAGCCGCGTCATCGAGAATGGCCG
TCCCAGGCCGAGCAGGTGTCCCGGCACTCCGTCTTCGACAG
GTTCTTGGAATTCTCCCTGACTTGCTCCTCGTAATGCTTTC
TCGAGATCTTCACCGGCACACTGTCCCCGAATGGGAGCAGC
CGGCAACACCGCCAATGAATCACGAGCCGATTCAGATGACC
GACCAGGCTCGTGACCAGGCCCACGTGCTCCTCCGCCTCAC
GCGGCGGCGGGTGGGGGATTCGGGTAGTTGTACCGACATTC
GAGATGGCGTCTCACGATGGCAGCGACGGCGACAACCTCCG
GAGGTTGACGTGTGAGGAGTCGTGTGGGAGATGCGACCTAC
TGGCACACGGCCCGGAAGCTCAAGCAGATGGAGGGCGACGC
GAGAGGTCAAAGGGAGGGGACGGTTGTCGTCGTTGGATCGT
ATCTGTCAGCTCTGGAGTTTCGTAAATATCTGGCGCAGAGT
TGCGCAGCCCTTCTACCGAGCTGCGAACTTGACCGTGGACA
CCATCCGATTTCGCTCACCTCACTCTCCCTGTTGGCTGCGC
AGCATACCGTCAAGGAGGTTCAGGATCAAGTGGCGCGAGCA
CCCATTCTGCCACAGACATACCTGTTCGTACGTGTAGGACA
GAAAATGACCTGCAGCCTGGCCTGTTGGTCTCGCAAGTGCG
GCGTTCGGAGCCCGGAAAATCGGGCCCGCCACGGGCCCACG
ACGTCCGGAGCAAGAAGAGGCGGACGGGAGGGAGGGAGGGA
TGTCGGACGCGTAGCCGTTGCGCACGGCCCAGAAGGCGCGC
TCATCACGATGCAGTTCATCCGTGAACGTTCCCCTCCAATG
ACGCCCCTCCAAGTCTTTAGCTGTATTGAAGTACGAGTCAG
GCGAAGCGGACAGCCCAGCTCCGTTCTCGCCGGATCAAGGA
TGTCAAAAAGCTCTATAGGGCGGTGGCAATTTTCCGAGATT
GCCCTCGGTTCCCTGACGAGCAACCTCGGGTCAGGTTTGAG
CCGCCATCCTCTTATCAATACTGCTGTACCAGGGGTGCAGA
ACGCCCGAGCCCGCCAATCTCCGCCAAGAAGAAGCCGACGG
TCAAAGCTATACCCCTGCGACGGGTGTCCTAGCGAGGGGAG
TGCGTCTCGCGGCCGGGGTACTCGGTGGCGTTGAACAGGCC
TGCGTGCAACGATTGGAGGACGCCTGCTGACTCTGACTCTC
AGAGACGGCACGGGGCCGGGCCTTTACTCGCCGGAAACCAG
ACGGCGCATTCATAGTGAGGCTCCTCGTAGGCGATTGGCCC
GAGCGAGGCCGGTGAGGACGCTGAAGATTGCCCTCATCATG
TTCGACGTCTGCCCGGTTTACATGGACGGTGGGGAGGGGAA
GGCAAATGCCTCGTCAATGTCGGACAGCGGGGACTCGGATA
AACAGCGGTCGCCGCGGTGGCGGTGGCGGCAGTGGTCGTGG
AACCAGGACGCCGAACATGACTCAACTCCGCCAACTGGTGA
TCCTACTACTCCTTTCGCCTCTTGCTATGATGAAATGGGGA
GGGAGCCCTGCCAGGGGAGTCAACCCCATGCTCGTATCCCA
CCGTTTCCAGGCGGCAGCTGCCCATCATACGGAAATTCTCA
GTAGGCGAGGGCGGAGACACCGGAGCCGATCTCGACGGGGA
AGATCCATGAAGAAGGAGGACAACCTGAACCCGGGGTACTA
GGGTAGCGATTTCATGGCCTCCACGACCAGCTTCACGCCGG
GCCAGATACCAGCTGGCAGCCGTGACGAGTCGCCGGAACAT
CCCTTATTTTACGCACCGTTCACTGACTTTGCTAGACGTGT
ACTACGAACTGTTTTTGTTTCTGGGGTAATTTCGCTAGGGG
TGAGGCTTGATAATCACGGTCCTGCGTACTCCGTAGAGAAT
CAAGAGGGTTCAGGAGAAGTCGCGGCAGCGCAGAGGTAAAG
TTGCGTGTAGGCTAACCTCGCCTGCAGCTTATGGAGATGGG
GGCGCAGGGTGGCTCGTATTCGGGTTCGCGCGAGGTTCTGA
GCTACTTTGGGCGAGAATCTCGCCGTCGGAGCCGCGGCTGC
CTTGTCGGCTGCAGCCATATCGAGGCGACCCCGCTGGCCCG
ATCACCGGCTTCGGGAAGCTCGCCAGGTTCTTGGACGAGCC
CTGCGGGAGAACGGCGCGCGCGCCACCTTTTTCGTCATCGG
AGCCGAGGATCCAATCGTTGCGGTTGTATCCGTTCACGAAC
CTCACCCTCATCAACTTGATCGGCCTCCTTACGACCATGGC
CTCCGATGCTGTGCGAGTGACGCCGCTCATCTAAATGCTCG
GGTAGTCCAGCGGAGCAGGTCGCCACCCTCGCCGCTTGCGT
CGAGCACAGGAACACAGCTGCTCCTCTGCCTTTGCGCTTTT
GTGTCTAGTTGCCAGACTTACATCTGAGCAAGGCGGACGGC
GAAACCAGTTCCGCAAGATACCGCCCAAGCAAAGCTATAAG
CTTGCCGTCGGGGATCGAGTCGACCTTGTCCCACTTGACGC
CCACGGCGCTCAAGGAGATGCGCTTCCCGCTCCAGGTCGGA
AACTGCTGTTGCGTCTTGCCCCAGGTCAAGCGTGATCGGCT
CTCGGGTCACGGGTTCAGAGCCTCTCTTGACAGTGAATGAC
AGTGCTAACCACTGGACAGTCATCGCCCTCGTCCTGACCAT
GGGCATCGCGGCGGGCATTGCGGGAATCGAGCTGATGAACA
CCACAGACCGACCTGATGAGCCTGGTTCACCATGTTTGCAA
GCTTCTCGCCCCCCAGATTGCGTGCCTTCAACCAGGCGCCC
TGCGACAGCTCATCCCCTATCATCGGCGAATTACCCATCCA
CTTCTGGGCCTTGGCGCAGACCGCGGCGTCGACTTTCCGCG
GCGAGTCCTGACACTTCCACCCAGTCAGTGTCACTTGAGCA
CGATGGGTGATCGTCTTCCGCGGCGCCGGTCGACAAGCACA
GGGCACATCGTCAAGCTCTTCGTCAAGCTCTTGCTTGGGTA
TGAGCCAAAACAGTTGTTGTCGTCTTGGTCCTTGGCAGGCC
TCCGTCTCCTGCTCCTCCTCCAGCTCGCTGAAGGGCTCATG
CATTTTGATGACGTCGTCGACGGCTTACTCGAATGCCCCCA
AAGTAGTCCGGCGTTCTTCGCCCTGTCGGCGGCGATTTCAC
AAAGGATCTCAAGAAGAGATCGGCCTACGACCGCTCCCCCG
GGCCGGCGTGCTGATGCTATCATTACTAGATTCTTATTTGT
GCTTGTCTTGAGCAACAAATCCTTCACGAGCTACCCTGCGC
ATTCCATCGTACCCGTGCACCACGCCCACAGTCTTCCAGTT
CACAAAGCCATTGTTATCATCTGTGACGGTGTCATCAAGGG
GTCGCCGCCGCCGCCCCCAGCGCGGTTGTTCGGCATCGTCC
GGAAGGGCGACTATCGGCAGCCGTTTGCTCCTTGGCCTCGG
CTGTTATTGAACAAGGACCTCGTCACGATTGCCGTCCAACA
AGACGACGCCTTACCGGGAGCCATTGGGCCAGACGACCTTC
ATGGTCGGTGCCTGATGGGTCATGTCAGACAGAGCACCGTG
GCGTTCAGGGCAGAGTTGAGCGCAAGAAGAAAGACCCATGT
GCAAGACTTCGTGGTGTTGACGCAATAGGGGCAGTAGCTTC
ATCCTCACGTCCATGAACTTCGACTTCGATCCCGAGCTTGG
GTGGAGACGGAGAGGTTCGGCTGCGGCATGGCGAGACGGGA
CATAACTTATATACCGATATCTATTCGACTCCCTGACTGGG
GACTCCCAGGACGCACTCGTCCAGATGCTCGTAAAACTCCT
CGCCGTGGTCGAGTCTCATCCCGAGTCTTGCATTCAAGGCG
GTTCGTCCGGCTGGTGCAAGCGGTTAGTGCTGTGAGGCAGA
CGTTGCAGTCGTCAGTCCAGCGCCGCCGAGTGAATGGCGAG
GCTTCGGTGCAGCTCTCGCGCGAATCGTGATCGATCGCGAT
CCCCCCTGCGGTGCATTTAACCCGCGATAAGCCGAAAGCGC
CCAGTCTCTAGTCTTGCCTACCCTTCAGTAACCGCTTGGTG
CATTAGACTGGACGAATTGGCCGCACCGAGGGGCTGATCGT
GCCCCAGTCGACCTCGACCTCGCCCGAGACGGGGTGCGGCT
CTCATCAAGGCCCTCCTCAGCACCTTCAACTGCCACTGCCA
GTGCAGTTCTCGTTCGACGGCAGGTCGTGGCAGGCCTCCCG
GTATCAGTACCCGCCACCGGCTCCTCACTACTGCAACTCGG
CGATGGCGGCAATCTGCCAGCCAAGGGCGGCAAAGTTGCCG
AAGTCCGGTGCCCGGCTCTCCTGCATGCTTTTCGCGTACGG
CGCCCTGGACGAAAAGCTGGCCGAGGTCTTCAAGCAGCGGA
CCGGCGGCCGACCGGGGCGACTGGGGCTGGGCAAGCCGAGC
GAGCTGGGGCTGGCCGACGGCGAGCTCGAAGATGGCCCGCG
GAAGGGCGAAATCTTCAAGGCGGCGCGTATCCCCAAGAACC
CTCGAGACCGCCCAGAGGGTCGCGGTGAGAGAGGACGTGGA
CGCTCTTCATCACAGATATTCACCGCCCGACCGAGGCGACT
CTGCAGCAGGAAGGAGATGACCGAGTAGGCGGCCATGGACT
AGAAATTGGCTTCCTTGGTACGGAAATGTTCGCCACCCGAC
AGACGAGCTGCGGCCACGGGCGCGGGATCGAGACCGAGATG
TCACCACAAAGGATGTGTTTCCAGCCTTGCTTGCCAAGCAT
CGGCGGCCTCACTGGCCTGTCCAAGACTCCAGCTTGCAACC
CTTACCTTACATCTCCCCGTCCAATCCAGGCCCTCGGCAGA
CGTCTCCATGTCCTTGGCCACCTCGAGCACCTCGCCTTTGA
ACAGGCAATTGCAGCCTCCTCTTCACCATTCATCTGTAGTG
TCCAACCGCCCGACCCTTCGCTCAAGGACTTTACCTCTTCG
CGCTGAACTGCTCCATGATGCTCTGGATCTCGGAGCGGGAG
CTCAGCCTTGGCCGCGACGGCATGGGCTTTGCCCACAACCG
CGGGGGTTCCATCTCGGAGACTTTCAACTCATTCACGGCAT
CTGGAGAAGCATGGATTGAGCCAAGGCGGTGATCTTCTCGT
GCGGCGTACCGATAGCTGTGCCTGGGGCGCCTGAACCGTTG
TAGTAGCGACATAACAGGAACAGAAGATTACAAAAATAAGC
AGCCTTGCCGACATTGCTGACGTCGCCCAGCGCGGCTCGTT
CGCGGCAAACCCCATGCCTTCTCCTCCTACGAAGTACGTAG
TGCGCCGGGCCCATGGCCAGCTCGTCCCTTTTCCTGAGCAG
TTGCCCGTCCCTGGTGATATCCATGTTGATATCCGTGTAAG
GTACTCATGATCCTTGTGTGCTCGTGACAGGACCTTACATC
TACCCCATGCGGAAAGCTATCCTCGTGATCAAGGAGACGAT
CGTGGGCCGCCGGTCGACATCGGGGTCTTCACGCGACTTTG
CAGAGACGGCCAGCGTATGTCCTTGCGACGGCCTGTGAGCA
CAATGTGTGTACTTCTAGTACGGAGTACGGTTGCTGTTCAG
GGGGGATTCGGGTAGTTGTACCGACATTCGTCGGCAATCTT
AAATTTAGTCGATTTTGATGCCGCAAAAGAGGCATTTGGCG
CAGAATGTCGTCGGCGCCGTCAACAACCCCAACGCAAGGAC
CCGCACTGTACCGAATACGGCGCCGTGCCCCGGGGGGGCTA
GTCTTCTTCCTCGATGGGCGCGTCTGCCTGGCTGGACTGCC
CAGGATGGCACTCGCAGGAGCTCTGGCTGGAACCGATACTG
AAGCGCGCAGCCAAGATTTTCAGCCCACGTAGTGATTCCGG
ATTAATATTACTTTGAGCTGCTTCGTAAACCGAGATTCCAT
CGAGGGCATGCCGCCGGGGTCGAGGCCGATGACGGAAATGT
AAGCGACGACCCGTCCGCTGCCGTTGGCCATCAACTTCGCC
AAGGGGGAGTACTCCCCCGACACCATGGACGAGGACGTCCC
GCCAGGATACCAGATTTCGTCGCATTGCGACCTGCTGAGGC
CCCACGTGCTGGACATTTGGCTCTGACGCTTCTTCTTCTTG
CTCCAACAACGTGCCTTTGGCGGCGCCCCACTCATGACACT
AGTGATGCACCAACTATGAGCCCGTCAAGTGCAGGAGTTGC
GTTTGGGTCGACGGTGGCATCAAGAGGGGAACAGATGTCGT
GGGAGATGCGATTAGTGGAGCATTGGCATCATTCTGTACGA
TTCAGCGGGGGCAGTCAATTCGGCGAGGAAATCATCTTGAG
ATGATTGGTGCTGGTCGATGCTGTTGGCCGCGGCGAGTGAT
TGGAAGAAGGACTAGCAAACCATGGCCCCAACGGCTCCGTC
TCCCGGACGTCCAGCGTGTACGCCGGCGCGTCGTCGTGCAT
CACCAGAGCCTTGGGGTGGACGACGAAGACGCCATCGCAGA
CTCCCACGGTCCCAGGTAGACGGTTCGCTCGTCTGGCGTGT
GTCCGAGAATTGAACCCGAACCGCGGGTTTGTTGAAGCGCG
CGGGGCGATGTCCTCCAGGGCAGGGGCTCAAGTGCTTCTCC
TCGCTTCATTCGTGTCACGACTAGCCCTTCTTTTTCCCATC
AGTTGAGTTGGCCTTGGACCCGAGTCGGTCGGTGCCATCTT
CAATGCATTCCAGGTGGGTACTCGGAACGCTGTGATGGCCA
ACAGAAATTTCAGGACTACACGTTGCGAGAAGAAGAGATTG
ACTCGTACGTGCCGTTTGTGCCGATGGAAGCAGGCGTGCCC
CCACCATTCGTGTAGGTAGGCGTCGTGCAGTTGCTGATGCT
TGGCCGCTGGGCAAGTTCTCCGACACGTAGACCGACCACGC
GCGTCTACGGCAACGTATCGCTCTCGCGGGTGCCAGAAGCC
CCCCGTCGGTTCGAGTCAACCAGACGACACCTGGTGGCCGA
GAGCACTCGTTCAACATCTACTCTCGACTTGGTGCTCGCAT
GGTTTGGCCTGGTGGTGGGGCCAGTTCACGTCAGAAGTGGG
GCCCGTCAGCGCTTTCAAGGCATCTGCGGCACCGCCTTCGC
CGCGGCCAAACAAGCCCGGACGACCCGAGTCTCCAATCCTC
TGGCTTGCATGTTATTGAATCAAACTCGGCTGGACAGGGCA
CGTCAACACCCAACGTGAGACCGTGGGAGCCCTGGATGGTC
CTTCTTTGGCGACGAGGGAGCAGCGTCGTCCGCCATGGCGT
CTTATGGGCCGTCTTGCCAGCCTGTTGGTCCGCAGAACCGA
AATCCGGTCTGGACGAGTAACTCGGGTCGAACAGTTCTCTA
ATATAACGACCAAGGAAATTCTCAAGCGATTCCAAGACCGG
TGCCGTCGGTACGGAGTGGTCGATTCCTTTTGTGGCAATGG
TTCCCGGTAACGAATCATGGCGTGTCTCATTCATGTACAAA
CCAAGAAGACACACTACGGCCCAGCCATCGAACGGGTCTTA
ACGCACGAAGTTAGAGTGGTCGCCCTTGAGGCAGTCGAGGA
GATGAGGAAGCATGAGCGCGCCCCCTTTCACGTCATGCTTG
CGAGTCACAACCTTGCCGGACGCAACGCTGACGCAGCCGCG
AATATTCCATTTCAGACGAGCCTCCCTGAAACACGACAGCC
AGGTTATTCCGGTATCGTTGCATGGTCGGCACAAGCCGGTA
TCTGTCCAGCACGACACTGGCTCAACTGGCCACGGCAGTTG
TCGAATCTCTCGAGGAGGCACTAAGGGCGCTGCAAGATCCC
GAGGAGTCAGTTCTCTGCTTCGCGAAGTCGACAAGATATGA
GAGCGGCGACGGCGTCTGAGCCGGGTCGGTCTGGTCCCTCC
TGCGATCGGCTCAGCTGCGTCCCCTCGAGGTGAGTTTCAGA
GGTGTACTTCGTACTCGTAGCTGGACGAGCTGGCTGACCCG
ACTGGTCGCCTGCGTTGAAGCCAAATTCGTCGTCGCCCATT
GTGGTTGACCGGTGTCATTGCTCTCGTTGCCCAAGCGTGGC
AAGACCCTTGACGTAATTCGCAAGAGTCGAGGCGTTGAGGC
GCGGGAGCCTGTAGGTTTTGCGATTGGGAGGCTTCGAGAGA
ACGTCGTGCCCAAGGCAGGTCGGCCTTGGAAACACAATGCA
CTCCGGCTCCATGGCAGGATCAAATCCGAACTCAAACTCTT
TTTTCTCATGGTTGCCTCGACAGGGTTCTACTCACCACCAG
GGCCCGCGGTACACGAGCGCCCTTGGCTGCTGCTGCTGCGA
TAGACTGCTGTGCTGGGGGTCCCGCGACCTTGAACGAACTG
GGCGATGGGCTGAGGCGCAGCAATACCGAGGAGAGACGGAC
GCATGCCAGGGCTATCGCCTCTCACTTCCTTTCCACTCTGG
CCCAGATGTTCACAACTTCACAATCTGCTTGCGTGGCGGTC
TTAATGAATTTGATGTGTATCAATTTACCAGGACGTCAAGA
CCGTACTTTTACGTCCTCGCCCTGCCGCTCATCATCACGCC
GACGGTCGAGCCGGGGGACGCCCCCCAGAGGTACTCGAGCA
ACAAACGACTGCTCTCGTTCCCGACGCCTCGCGCCTCGCAT
GAACTGTACCCACTTGCTCTCGAGCTCGGGATAGCTACCCG
GCATCGGCCGGCCCTCCGCACCATCGCCCGTCAATGCGCCC
ACGTCCACAACCGTATAGCACTCGTAGCTGCCGTGCTCCTT
CGGGACGTCAGTTGAGTTGGCCTTGGACCCGAGTCGGTCGG
GTTTGATAGCGAGGAAGAAGCGCTCCATCGTCGCGTCGACA
GGGGGAAACTACCCAGGGAACATAGAGGAAAGGATTGCATG
CCCGTCGCTCATCTTCACAACGCTTTCAAAGTCCAGCTCTC
AATAGGACCTCGCCGCAGGGCAACGTGGGCGACGTGCCAGC
GAGCGGGCTCTCAACACAGACATTTTGATGGGACTGTTCAA
GCCTCGCTCGTCCATTTCCACTATCCACTCGCGAGGCTCGG
GCTCCACGCTCCAGGCGCTACGAGTACGAGTACTCGTACAC
GAGCTGTCACTTTGGGTCTGCGCCTTGATGAAAAGGCTATC
ACCTGCTTCCTCGCTAGACGCCATGGATCGACTCCCCCGGG
CCATGGGCCGCCCCGACTCCCCCGAGCGGTACTACCCCGGC
GCCAAAAGTGTGCACGAGATCGATAGACCCGGCGGCGTAGC
CTCCTCCACCCCTCGGCATTCCGAATCAGCGATCCCGGTCT
GACCACTCGGGCCCGGCCTCCACACTGTAATGTTTCGATCG
ACACCGTGCGCCGCTTCTCGCTCGAAAGAAACACCGCTCTC
CCAGGCTATGTCGTCTCCTCCGATAATAGCGTTTTCTGGCA
TAGGACGAGTCGACATCCGACCCGGCGATCATGGGAGCGGA
GAAGGGTGCCATCTTCCAGGCGCTCGTGGAGAAATTGTGAC
CACAGCTCTCTTGGCCGGCTCCGCTCGGCTCAAGGCCGTCC
TGAATAACGCCACTGAGCAACTAGGTGATTCGAGAAACGAT
ATGCACCGCCACTCCCAGGGCGCCGAGTCTGACGAGGAGAT
ACACGTCGAAACGGTGGCCGCTACCTGCTGCACAGACGCTT
CTACCGCTCGGCATCACGTACCCAGCCCTGCTCCCGTCCTC
CGCCAGGAGCGCCTGAGCCCCTTCCTGCCCAGAGAGCTGCA
GCCGGCGTGCGAGTGACAGGCCGTCCCAAGCTCTCTGCTAC
ATAGCTCGACGGGGTTCTGGCGAGTGTACCAACCGACGAGC
TCTACCTGTCTTAAGAGGAGCTTGGCTGCGCAAGCTTCAGC
TCCCGGAGTGTCGTGCAGATCATGGCCTCGTCACTCAAGGC
GCTGCAGAGAGCCGTCAAGGCCTGGCAGGCAACCCCCCAGG
AAGCAGCTGGCAGGAGGTGGCAGCTGGAGACGGGGAGGGTG
CTTGTGCAGGTCCGTAGAAGCTGGTTTCATCCAGACCAGCC
AGACAGATACGGACCTGGGGCCATCGAGTCACGACGGATTC
TGACTCGGAAGTGAAGGCCTCGTTGTTTCTCTCTCTCGCGA
CTTCCCCTCTGTTATTGTTTCAAATTATTTCATAACATACT
GGCGCGAGGTCCAAAGCGAACGGTCTATCCAACGCCGCGTG
CGGAAGAGTGTGTCTGGATACCAAGGGGTCGGGCATTTGCC
ACCGCCTCGAGCCGGAGCCGCTCGTCAACGACGACGAGCAG
CTCCTTTTCCATCTTCGAGACTTCCCTTACCCCACCCCCGG
CCAATGGCACCTGGCAGTTGCCGCTTGCAGCGCCGTCTCCT
GTCCGAGACTTCCATTTCTGCCTTGGCCATGGTTGCTAGTC
GACGTGAAGTGCGTGTAGATCTCCGAGGCGAGGCCGTAGTG
TACAGTCGCAGCTCCGACCGCCGGCGTTGGACCTCGACGGC
GACTCGAAACTCGGACTCGACTTTCATGCGTCCGGTCCCCA
GGTGTCGAGCTCGCGCTGGTCCCTGAAGCTGTCCCTCTTGG
AAGCCGGGTTCTACGATAGGCACAGGCCCGGCACAAGCTGA
GGGGCTGGCGACTTCATAAACCCAGGTTCTCTCAACCTCAT
CGAGTCCCTGCCTCAGCTTGCGACCGCGCGGGAGACTGCGT
AGCAGAATGGCATCCCGCAGCTCGTCCTCGTTGAGCATGCG
AGACACTAATGAATAAATTACAGCATTATGAATCAGATGCC
CGTATTCAGGGCGGCGACATCGCATCCCAGCGACTGAAGCA
AGGATGACCTCGACCATGAGCATGTCGGTGATGGCGTCGCC
GTTGGCCGCGGCGAGTGATGCCAGCCGCAGTGAACTGGCCG
GCAGATTGTGAGCGTTTGGACGGAACGGATGACTTACCGGA
TGCTGAAGGTGCAGGGAGTGCAGGGAGCGTTTAGCAGGCGA
CGGCACGAGGGCGGGCAGCGCGGTCATGCAGGGCAGAGGGG
TCCGCCACGCTGGCAAAGAGCGAGTCTCCACTTACACGCCC
GAGGCGTATGCGCATCACATCTTGGCTTGGCATGGGTCATT
GTCCACGCAGACGTCGATGCCGCCATCTCCCTGAACCTCGG
CACGACCCCCAAATACCGTACCCGGCCGTCAACGCGAAGCA
TCTCAGCGGTGCGCATATGCCCCAAGCACCGAGGCGAAACG
GTCGGCGCTCGGCGGGAGTACGCGAGGAGTCTGCGCATAGG
ACCACATAAGACCTTCGATGCCCATCGCAGGGAACTTCGCC
TGCTGGCGCGCCACCGGCAGCGCATCCCAGGCGGTGATCGT
CCTTACCGGTTCCGGCTGGGCTGGGCCAACATGCCTTACAA
CTGGAAGATGCCCCACGCCTCCAAGAAGCTTGCCGAGGCCA
GTCGCCCATGCTCGGAGGTGCGCTCTCCGAGGATGTAGAGT
AATACGAGGGCCACCAACTGCAAGCGAGCACACAACATCAG
CAGTCATGACGAGACACGGGCACCGATACACATCTCCGACT
GCCACGGAAGGGTAAGAAGGCCAAGGCTTCAGACAAGCAGG
CGTCTCGCCAAAAGATGAGGCGCGTAAAGTGTCCAGGGTGA
CGCCGACCCTCTCGTCGCAGCTCGAAGCAGGAGGGATGAAA
GTTGGGAGGCCGCGGTCGTGCGAGGGTCGGGCGGCGTTGGG
CGCGTCTTTCCCACCGCGCTCTGCGCTTCCCCTTCTCTCCT
CGGATAACTACGCTACAATACTCCGACGGCTGTGCGCACTC
TTCTCGGGGGCATACCGTATCAGCGGGAGCTGAGAGGGATA
TGTGAAACGGACAAAGATGGCGTTCGGGTGCTGGGTTAGAG
AGCGGGTCACGGCAGTGGAGCGACGGCGGAGCCCTGCGTTG
TCCCGCCAAGCACCAGCAGTCCAAGTCTTTCCGGAACCAGG
GACCACATGGGATGGGTGGACGGGGGACAGTGCCAGATACA
GCGGCGGCAGCGGAGAGATACGCCGACAGGACAGCAACAAT
CTCGTGTTCTCTACGACGGTCTTGTCGAGTACGAGGATGGC
CGTAGCTGCCCGCAACCGATCTCGAGATGTAGCCTGGAGCG
GCCAGGACTCGGTTTGGAGTCCCAGCGGTCGGTTTCACCAG
GAGGTTGGAACCGAGGCTCCCTGGAATATTCGCAGGAAGGC
TCCATCTGGCGGTGGCGCTTCCAGAACGGGCCGTTGAGGTC
TCACAGCGGCGACACGAGAGCCCCCCCGAGGTGGTTATCAC
ACACAATGCTTGGTTGCTGTCAGACCCGCGCTTGCGCAAGT
TGGCGATTTGGCACAGCATGCCTTTAATCCGGTAGGGCAGC
CGGCCCTGTGCTCCCTCTCTCTATATCAAGGCCCTCTGACT
CGCACGAGATTGAAACTTCCCACGGAAAACTCGGAAGAAAT
GTCCAGGCATTTTCAGGGGGCCTGAGGCATGAGTTTAGCGA
GGTAAGGAGATGGGAGAGGGCCTCGGGGATCTCTGCCAAGA
CCATATCCTATCACACAAGACGACATGTGTCGGCGAATCCA
GTTTTTGGTGACGAGCACCTCGGCCAGGGCCTTGGGCGAGG
GCCCGCTGCCCGCACCGTGGCAAGCGTGGATTCCGTCCTGA
AGGCCCTACACGACTCGAGACAATCCTGCGAGAGCAGCTCC
GTCGAACAAGTCGAGCAGAGCAGCTAAGCTTCCTCTTCGGA
AACAAGCAGCCCCGCAAGGTCTTTGTCCAGGCCAACACCAC
GCTGTTGGTGGGATGGTGGGCAACTTGCATGCAAGTGGCAC
GTCCATCCACCTGCCCTGCGCGCCATCAACCACGCCGCAGC
TCCAACCTCCGCCGGCCGTGCGACTCCCGCTCAGCAGGCAC
GAGATGATGTACTGCAGGCCCTCGACGTCTATCTTGTCCGA
AGCGTCGAGGGCAACTTCAGCTCCCCATTCTCGGGGATATG
TGCTCGTGAGGCCGTAGTAGCTGGGGTTTGCCAGCAGCCGA
GCCAGCCTTTGCGAGACACCCTCTTTTCGCCCCTCTCCTTC
GGAGCGGTACGCGGAGATGGCGGGCCTGCCCGTGATGGCTG
ACTGTCCACTACGCACCCTCCTCCTCCTCCTCCTCCTTGCT
TAGTCGAGCCAGGTAAAAAGCCGGGGGGTCGCTTACTTGTG
TGCAGCACCTCGACAGATGGCAGCCGCCAGCAGTCCTGTCC
TGGTCGAGCCGCGAGACGACCGAGTTGTTCTCGCAGTCCCA
ACCTCCCTGCCTATTCTTAACCGCCCGACGTCTTCTGATCC
CAAGCGTATATCAGCACATCCGTCGTCGTCGTCGTCGTCGT
CCTTGAGGTCGCCCGCGGAGCCGACGGCGACGACGGTGCCC
CGTAGCTGATGCCGTGGAAGCCGTACTTGCGCAGGCGGTTC
GGTGTCGCCTCCGTGTTGGGCCGAGATGGCGGTAATTCTTT
CGATGCTGCCCCGGCCGAGGCTCCCCTGGGTCCATGCTCGC
TCGTGTTCGGCGCTGGTCCTCTCCAGATGCATCTTCTGGCG
AACCTGAAGCCCACTTGGGACGAGTCCAAGTAAATCCGCGG
GCGAGGAGGAAGGGCGCCTACAAGTTCATGGCAGCCAGGTA
ATCTGTCAGACCTTTGATGGCTTTTTGTTGACTGAGCAACC
GAGTAGGTACCAGCCCGCGTCGGCCGCGGCGCAAGGGTACC
ACCGCGATGCGCCCCAGCTGCCCTGCTGAAGTCAGTCTTCC
GGCGGTACCATCATCGACTACGAGGGCTCCGTCCGCCTGCT
TTCTCGTAAATAGATGTGGTCATAATAATATTAGCGATGAG
GGCCTCTCATCTTCCTTCCGCCCACGATGCGCCCATAATCG
ACACCAACATGAGCGCGGATCCGATGCCTGGCGTGGCCGGG
CTGAGCGCCAGACGAGGATGCGGGCCTGGGCGGTGGAGGAG
GTTGAAAGACGAGTTTTGGGCTGGGTTGACATCAGTGGACT
CGGGAGATTGCGTTGGGGAGCACGTCGATGACGCCGCAGCC
TTTTGGAGGTACCCCGTAGTCACGACGAGACTTGCGCACGG
TTGCTGAATGTCGAAAACTGCCGCCCGTTGCATCCATGCTC
GTGCCTGTCAAGTGTCAAGGCTGTCATTGACTCATTATGCG
CCTCGCCATTGCGAATCAAGCCTAGGATGCTACCATTTACC
GGCGACTACGACGCCAAGGTCATCGGCCCCCTGCTGTCCGC
TCTCAATTCAGCATGCTGGTCGCTGGAGGTGTGATGGAGCA
GCTCGTCATGGCGGAGTTGTCTTCGTCTCTCACAGAGGCTG
CATCGGTGGCAGCGGTGGAGCCGACGCCGCAGCCCGACGAA
CGCTGCGCATGCGGTACCTACCTACCTGTAGGGTGCTGCTT
CGCGCGACCCTCAGCCGCCCCCATGGAGCCCGTTCCTGAGA
CTGTGCCTTTCAATGGCATTCGTTGTGCCTGATGTCGCTGC
TGCCTGGATGGCGGCGGCGACGTGTAACACGGAACGATGGG
ACTTTAGGGCGTTTGTGCAGCGGAGGGACGACTCGGGGACG
GGCCACGGCGGCCGTCGGGGCAGGCGTCACGGCTTCCGCGG
TGGCCCGTGGTGTGATATGGCTGGCCGGGCCCGCGGAACCC
GCTGTGGCAAGAAAGCCTGTCGTACATCTGATGACTTGGAG
AGTCTGCCCGCAGTTTGATGCTCTGGATCTGATGAACACGC
AGATCGGTTACGTACGTGCACTCCTCGATACGTGTCGCATC
CTTCTCCCATGGCCAGGGAGCTGGCGCTGCACGCCGTGCCC
GGTCCGGGTGCGCAGCGGAGCGCCATGCCACGGCCGGGCTT
CACGACGTCACATTCGAAGACAAGGGCATCGTCGTTCTTGG
TGACGGTGCTGGTGTAGGTGCGCGTCTCGGTCCAGGTGGTC
ATCGCCCGAGGAGCAGGAAGCAACCTCCACGCCTACAAAGA
TGAACGTGGAGTGATTGTGTCTGGCCAGCCGGGCTCTATGG
ATCTACGAGGCCCCCAAAGGCACGGGACAGGCTACCGCAGC
TATTCAGTACGAGTAAGGGGCTGATTCCTGGGCCTAGTTAT
AATGGCTGCCACGGGAGCAGCCCAAACATGGCGGGAGTGGA
CCTAAGGTATGCAGGCCATGCAGACGTGTATGCGCCATGCC
AGCCCAGGCTTGCCAGGCGTCTGGTCTGGTGTATGTTTTCA
AGGACGGCAACGCGGTTTCTCACGAGCTGTGGATGGCCCTA
GCAAACTGCTGCTGGAGAAGCTGTGATGAATGGTTGAGAGG
ATGGACGACGCATGGCCATACGAAGTAGCAGTGGAAGCGTA
GCGAGCCGGCTGTCTGTTGTCCAGCCACCACTTCTGGCGAT
CACTGGTGCTCATCCCGCGGCATCCCCATCCCCTACCGCAA
TACAATCGCCACGAGCGTCTCGGGCACCGAAAGCCCGCGAT
TTGAGCTGGTCCTGCAGCTGCCTGCCGAGGGGGTGCTCGTC
ACCCGCGCCGGGTAGGGAAGCAAAACTCGGGCTTCTCTGAC
CGAGGAGCGTTTCGACTATTCTGAGCAGCACCATGCCTTTC
GTCAGCCTGCACCACTTGCTCTACCAATGCATCGAAAAGCA
GAAGAGCCAGCAGCGATGGACATCATCCGTTGCGTCATCGG
TAAGGGCATCGTTGAGATTGCGCTCAAGCTACCAGTCGTAA
CCGTTTCCGATCGGGATTGGCCTCCCAGTCCAGAGTCTCCG
AATTCGCTGGCTTGAACCAGCCGCTAGCTACCGACTACCTG
GTACACGGCACGGCGCAAGACCAGCCGGCCGATGGGCGCGG
TTGATTATTCATGGTGTAAACGTTGAAAACACGTCTTCCAG
GGGTCGGCAGGGTTGGGTTGCCAGAAGGTTGGGGTGCGTTT
ACGTAGGTAGGCAGAACAGACATGCCATGGATATGCGTACC
CCCTGACCTGCAGCAGGAGTCCCCTTGTCCGAGTTGGAACT
TTCTGGGAGCTCAGTTTGTCCACGAGAGGCTTCAGTGCCTC
CGTATCCCGCCCCTGGCGGGCGCCGAGCGCAGTATCAGCCA
TCATTACCTTTTGGATTTATCTCTGGTATGATTTCCAACTA
TCGCCGGACGCGTCTGGGGACGGCGACGCGGTGAGCAGGAG
TAGAGGGATGTCGGAGCTCGCATATATGGAACGTAAATGTG
ACGCTCCTTACGTTGAGAAACTAAGTCGCAGTTGGGACCTC
CAGGTGAGCCGCCGATAATTCACGTCCCTGCTTCGACTCGT
GCCGCCCCAAGCTTATGAAGCTGGGCAAGCCCAGCGATATC
ACGGAACAAGAACGCCGCGACTTTTACTTCTCCCCCCGGAA
GACAATGTCAGACACCCTGGCCAGGGCGTCCTGCTTGACTT
AAGAATCCTTTATTAGTAGACTCATGTCCTCGTACGAGTAC
CCTGCGCCAGCAAGGCCCTGCCGTTTGGCTATTGTCTTGGC
TGCCCCGGCCGTCGTAGGAGCCCTTCCTCGCCTTGACCATG
AAGAAGAAGGCATATGCACACGTCTTGCCCGAGAAGTTTAC
TTAGGAAACTGGAACTCGAGCAGGCCCGTAACAATGTGCGC
CCCCGCGGTGCTGCCTACCACCAGCCTCCAGGTCACGAGAG
GTGGTGCAGCTTACGAAGTACAAGTGGAGACACGTGACGGC
TCAGGGCTACGTACCGAGTACCGGCCACGGATTTGGCCCGG
GCAAAAGTACCGCTGCACGTCGGCGGAGCTGGCGTACATGG
GAGAAGAAGACCAACGCGGTCATGAAGGTGTCGATCGATGT
CGAGCTCTGGGAGTATATATCTCCCGGCTTGATTACCGACA
GCGTACTGGGCATTTGCCAACACCTGAGTGCTTACCTTGAC
GTGAAGACGGGCGGGGATTTCAATTGTCGGCCAGGCCCTGC
ATGATGGGCAAAAGAGGAAACGAAGGCCGGGGGAACTGGGG
ATCAGGGTGAGGGGGAAGAGCTCAGGGGTCTCGTCGGTGGC
AGCTTTTCGAGCATATCGCGCAGATTGTTGATGGCCACGGA
GGAAGTCTTGAGCGACCTCGCGCAGTTCTATGACAGACTCA
CACAGCGTCAGGCACTCGGACCGACCCTTATCCGGACAGGC
TGCGCCCTCTCTTCAAGAAGCTGAGCCCGACCATCTCCCGA
CCCAAGATCGTCCTTCGAGTCTACAAGTCCATTAGCGAAAT
CCTGGGCAAGACGACGAGCCCAGCCCGGCTCAACGGCCTGC
GGTCGAGGTTCTGTGGGCGACAGATAAGCTCCTGGTGGGGT
GGTCCCCACCACGCCCATGACCACATAGCGGGTGACCTTTG
GAGCGGTCGCATCGCAGCAGCCGCCGGGACTCGTCCCGCCG
CGTGTACAACGTGCTTGCAGCGAGCCGTCCCGACTTGGTTC
GGCGTCGAAGTCGACATCTTCTGCGCCCGCTCTCCTTACCA
CATCGCTCCAGTCGGCGAGTCTGGCGTCGAGCTTCTGAGTT
CTAGAGATGCTCGATAGAGACGCCCCCGGCGATGACCGCGG
ACCGCCCGCGACTACTTTGGCGGTCCCTACTACGACGCCGA
AGGTGGATGCTCCGGTTGAGCCCGGGTGCTCCCAGACCCCT
GAGGAGGACAAAGGTGAAGACGTCGCCAAACTGCAGCACGC
ATCCGACGTACTGAATTTGACCTTTACGGAGCTGGGCTCTG
AGGATTCCAGGGTTGAGCTGCCGCGGTGGGAGCATGAAAGA
TCCGACTGCGCCCCCAACAGCATCTGGCCATTTGTCGGCGC
CGACGGCTCCGGAGGATGAGCCCGGCGGGGGAAATGACAGA
GTATCGTCATCGAACCCACTCACCAGGATCACAAAAAAACC
GACGATGGGGGCGACGTGGCCTGCGAATCAAGCATGCTCGA
GGGTGATGCTGGCGGCCAGGCGGTCCCAGTTCTCGCGGATC
GTCCTGCACCACCGCGTCTCCGCCTCCGCCCCCGCCGTTGC
TCGGGATGGACCTGTGCTCGCCCAGACTTCGGCAGCGGTCG
GCATCGGGCACACGGCCCGTCTGCGCCTCGAGACGCCGGAC
GTCCCCCCACCATTTGCTTGCTTGCCGCATCACAGCTCCCC
GCCGCGGATGCGGAAGGAGACCATGCCGCCGCCCATGCCGT
CGCATGTACCGCGACGGTATCTCGGACGAAGAGGTCGCAAT
AGTAGCATGGCATGTGAATGCCTGGCTAGGTGGCCATCCAG
GCTCGAGGAGCTGGTGACGGCGCGGCTGCTGCTTGCCTTGC
ACAGGCAAGGGCCCTCCGCCCGATGGGCGCCGTGGATGCAT
GTTCCGAAACCTGGCGGGTGCGAAGTCGGATCTTGGGAATC
GGCGTCGCAGGCTTTGCAGACAGTTTCGTCGCAGGCTGCAG
TGGTTGAAGTCCGCGAAGGTCTCTTCGACTCACTCGAACTT
TGTGAATGTAGCTGATGATACCACGCCCCCGGTGCTTGAGA
TGCTCCGTGCGTAGAGCTACCTCCTACACAAGTCCCCTGTG
GGCCAGCTCGGTAGTTGGTACCAGCCAGTACATGGCGCCTG
TGGGTTCGCCCGAGTGCGGACCTCGACAACCAAGCACTAGC
TGCCCAGCTCTCGCCGCAGGCAACCCTACCGTGGCTCTTTG
TCTGTTGCGATCCCGCCCTACGCCTTGATCGATCTGGACGC
GGCTGGACCAACAATCCCATCCCGGGAGCCGCACCGCGCAA
CTCGCAAGCCGCTGCGAGTACGAGTACATAACCTAAACCAC
GAGCTCCGTATCCGGACATACATACGAGTACAGGCGCTCGT
TGTCGTTTCGGGTGTCTGGGCCGCCAGAATCTTGTCTCTTT
TGCCGTGGGGATGGTGTGTGCTCTCGCTTTTTTTTTTTTGG
ACGGCGATACCGAGCACGTGCCCAGCTCTCGCCGCAGGCAA
CGCTGGTGGAGATGGAGGTGCCAGAGTATTGCTGGAACGCT
TGTCTGCCTCCATCATCAAGCAGAAGCAACCTTTCGAGCGC
AATGCGAGTCCGCAAAGAGACGCGGTTCTGAAGCGACAAAG
CTTTCCTGCCTCTTCTTTTTCTTCTTGTCCTTTTTTGAAGG
TCTTTGGTGAAGACTGCCTGCACGGTCAGTACAGTACAGGT
ATGCGCATGTAGTTTGAAAACCAAGTGACAAAGAAAATAAA
GCTGGCGCCAGGGGGAGCTTCGGCGCGAGCTGGCACCACCG
CCACGCACCCCGGCCAGAAGCAGCCGCCTTTTCGTCGGCAA
TTGACTCATCAATTCGCTGGCTTGAACCAGCCGCTAGCTAC
CCAGCACGAGCAGGCGCAGGCGGCGCGGGGAGGGCATGGCG
GGCAGGCCCTACCGCCACTGCTCTCTATGACTACGAAGCAG
TTCTGTTGGTCCGGCAAAGGCTCGCGAACTTACACCAAGGT
GTCCCTTAAAACCGGCATGGCCCTCCGCAAGGGTGCTACCT
GCGACGAGTAGCCACAAGGGCTCGTGGGCGACTCGTTCCTG
CACCAGCACTTCCCAAAACGCTGTCCTTGAAAGGCAAGAGA
CCTTTTCCGTCTCCAGTTCTCTGTCTTTTCTCTTCACCCCC
TGCCTTCATGGCGCCGTAGCCCTCGGGTCTGCCCGTCTCCT
GGCCTCTTCTCACACGCCGTCTCCCCAACCCACCAATATTT
GTCAGGCAACGGCCTGACGACCCTCCCCGCCGATGACCTGG
GCAGAACTACACCCAATGTACGTGGTGGTACTCGCTGTACG
TTGATGATGTTCTCCTTGATCTGCTTGCGGAGCTCCTCGGT
GAGGTCATCTCCTTCATGCGCTTCATGCGCCCGGGCATGGT
CCGCACCTCGGGCCTTATCCCCGGCGCCAAGCTCGAGCTCG
CGTCCGGCTTGAGGATAAGACACTTGCCACCCTGCTGGCCG
GGCCGGGTGCGTCGAGGCGGCGGCGGCGGGCAGGGCGGGCA
CGCACGTGTTGCTGACCCCCCCGCGCGCAGGATCATGATCT
GATAAGGTAGCGACCAGCAACTTCAGTTCGGCCTTCTCGCG
TTTTCGATTCTCTTTTAATACCCTTGATAAGAAGCAACTTT
GCTCAGTAGTACACCTCAACCCAGCCGTTCCGTCCGAGGCG
CACCGGTCCCCGCACCCAAGCCAGGCTTGCCAGGCTACGTG
CCCGAGTTTGCTACCGACTACACCATGCACATCCGCAACAT
TGCCACCTTGGAGTTGATGGCCATTCCTCGCGGGCGGATCT
AGGCTAGTTTCTGGACGTCGCGAAGCGGACAGCCCAGCTCC
GTCGTCGTCGGCTCCCGCGTCCTCTCCTCTTTGCACAGGCC
GAGGATGCCGTGCGCGTAGGCTAGCGTCTGGCTGACATCGC
TGCCAATTCTTCCTCGATGGCTGTTGTCCAGAAATGTAGAA
CCCTGACGAACCTCATGGGTCTGGCGCGAGACGAGTCGCAG
GGACGGGCACGATGATCAGCCAGGGGTTCTTCATCGGCAGA
CCCATTACGGCATGGCCCGGCCGGTCGACGCGGCCAATTGT
GTGTAGGAGTACTTGTCACGCGCGGAGTTATAAGAATGAAT
GACTTTCCCATCAACATTCCCAGCCGGGCGTTTTGGGCCGT
GATTTCGACGACGCCGTTGACGCGCATCATCTTGCCCCCGG
AGCTCCGTCAGGGGCGAGTTCCTGAACAATCATGGCATGGA
AGCAACGAGACATCCGAGTTCGCAGGTCCGCAGAATGGTCA
TTCAACTTTGCGGTGCCCATCCAGCAGGGGTGCGTGGCGTT
ATGATTGCCACTACCGAAGGCGTCGGCATTTGGCTTGTGCA
CATGGGGTCTCCCCGATAGTCCGTGTGGTTCGGCACACGCA
ACAGACGCACCCACACCGTACTCGCACACGCCGGCGAGCGG
GTGTACTAAACCATGCCCCACGTATGAATTGCTGTCTACTA
TCCTCACGGGGCTGCCCTCGCTGCCTATTCGCTGCGAGGCG
GTTGAATGGCGAGCTTCAGGCAGGCAGGCCGCTAAGGCACA
TCTCCTTGCGGTCGAACAGGCTTGGGAGACTCCCGTTTTAT
ACGTCTGCGGCACTCTTCCACAGCGGCCGCAGGGCGCCGTT
TCCCGGCCGGCTGGAGATCTCGGGCGGTCGCATACCTCCCC
ACGCCTGGGTCCCAGCTGGTCTCTATACAGAGACGTCGCCA
GTCGCTGCCGCTGGCGATGGCGCCGGTGCCGGTGCAGCCTC
CAGACTGTAACAGCATGTCTCTGTAGAATCAAGGTTCCGAA
GATACCTGCGACCAGAGGGGCACGACAAGGCGAGGTTGCAG
GTGCATCCGCAGGCCTCGCTCTCCAGGTGGTTGATGATGCC
CTCGCTGGATATGATGGGGACGTAGGATCGGAAGGCCTCGG
ATATAATTCAATTTCTCTAGCTGCAACTACGAGTACGTCAT
CAGTGGGCCACGAACTTTTTCATCACTTGCAGGTTGACCTT
CATCCCCCACACACCCAGTTCGCGGCATGCGGACCAACGTG
GCGCTTGTCGTAGACGATGGCCGTCGTGAAGGCACCGGTGA
GCGGCTGCGGTCCAGGTCCTCAGGGATCAGATTGACGCGCC
AAGGATAGCTTCGTCCGATTCAGGAGGATGAATTTCCGTCC
GAGGCTCGTCTGCGTGAGGTCTATGCCCAAGAGCGCAACAA
AGGCAGGTCAGGATCCTTGGCCTCGACAGCCGGCTCCTCAG
CTTCAAGGACTTTGTCAAGTCCAACGACCTCGTCCTGGCCG
GATTGGGTTCCGGGAGCCTTCCGCGTGCCGCTCGGGGGCCA
TTAGCGCCTGCTACGGTCCACGTAGCGCTGACCGTGCCTCC
AAGAACAAACTGGTCAAGCGCAGGGACTCAAACAGCCAGTC
AAATCTGTCAGTATGTGTTTCTTTGGCATTGACGGCTGCGT
CGCTTCGGTGTCCACGGCGGCTTCTTGCTCAGCCTCGACTG
CTCGGTGAGGACGGCGACATCGAGTTTTGGCCGGACGAGCC
CTTCGTATAACTTCGTACTTCGTAGTCGCATCCAGTTCCTC
GGCACCAAGTTCTATGTCGACATGACCACCGTCGAACCCGA
GTCGGAGCGTCGTGTTTGTTCACGGCCGCTAACACGGCGTC
TTAGCAGAGCCTCATCGCCTCCGTAGTGTGTCTCTGGCTGA
ATGGATGTGCCTAGGCTTTCCACCGTTGACAGCAGTCTATT
CAATAACTGCCTGAGGAATTCGGCTTAGGCGCGCGCGCTAC
TGGTAGTAGGCTCGTACCATCGGACACCAGTTGTTAAAGTA
GCGCCGCTGTCGCTTTCGTCCGTCCCGGTGCTTTGTCCGTG
CGGGGTCTGGCCAGAGTAGTCCGAGCCGGTTACTGCCTCGC
TTCGTGATACCGTCTGTCATCGCCACGGCCCGTCGCGCACC
CGATTAACGCGTCGCCGGATCCGATGACGCGACGTTTTAGC
CGTTTCGGCATGCCCTCTTGCCGTCGTAGCGGTGCATGATG
TCGTTCTTCGTGCGTGAAAACATCCGGAAGAGGAGCAGCAT
CAGGTTCTTGTATGAGATGTCCTCCAGCATGGGACAGCACG
AACGCCTTGCGGGGATGAGACGCATCGCGCATCGCGCAGGG
TCTTTCCAGCTTTGACGGTTCGCAACTGTCAGCAGCGGTGT
TGTAACAATTCACACACGTGCAGTCGACTGTATTGATCACG
GCATTCCAGAAGTATGTAGACAGCGGCGAGGATGAGCTAAT
AGGGAACTTCCACTGGGGGTCGTCATGCGTCAACATGTACC
GGGTCGGACGAGGTGATGAGCCGGTCGGGGTGGTCGGGGTG
GGGTCTGCGTGCGGGGAGGACTCGACCCGAGACATGGCACG
TCCATCAGCGCGTAGTCCATCTTCCTCCAGAAGCTGGGCCA
CAAAGTTCCCGTCTCGCGGGCCATTAGCGCGGCAAGCAAGT
GCAAGACTCGCCATGAAGGGCTTCGGATCTGCCGTGCGCGC
AATCTAGCGATGAGGAGGAGCAGGTTCCTCCTAAAGCGGGA
GCTTTGCCGACGTGATGGGACGCGGCGGTGCCAGAGGGATG
AGTTGATGTATCCGAAGATTCCACTGCGAGGATTGACCACG
GCCCTGGGATCGGACAGCGTCCCATGTGTAACTAAGTCAAT
TCCCGTAGACGGCACCGTTGCGCGCCGTCTTGAGCAGCGAC
CCGTGTCAGCCGTATCACATCTCTTGGTTGCATTTGCCTGA
CCGTCCGTCAATACTCGTAGCAATGGCTCTTAGCGCGGCAT
GATTGCATCTTCATATGAAGCAATGGAGAGGGTGAATACCC
GCTTTGCCCTCCCAGGACTTCCGAGCCGTCCCGCGGCGCCG
GCCCGATGCCTCCCAGAAGACGGCGCCGCCGAGGCCCTTGG
ACCTCATCTACCAGCCCCAGCAAACACGAACACGATCAATG
GCTGAGTCGAGCTGGCTCGACGCATTGCCATGTGGCTGCCG
GCACTTCCTCCACGCCAAGTCCCTCCGCCGAGCCAAGGAGA
GTCTCGACGAGCTTGCGGTTCTCGCGGATATACAATTGCTC
TTCGTTGGACTTCGTTGTCACCGCCGGCACCGTCGTCGAAC
CTTCTCCAGGAAGTCCTCGCCATGCAGGGCATCGACCACCG
TTCACCCCCCTCGTCTTCACCGCTCGTCTTCCTGGATATAC
GGTGCTCATCTTCCGCCGAGCGCTCCCTTGACGCGATGCCT
TCGCCCTTCACCTACGAGTACGAAGTACGTGCCGGTGATTA
CTGGTGTTTCGGAAGATGGACTTCAAGATGGCTGGAGGACC
GGTCCAGGGCCATCCAGGGCCATCCAGGGCCGACCTCGTCA
TTCGAGTTGTCGAGCCGTAGCAGGACTCAGGATGTCAAAGA
CAACGACGATGCCAGCGTGACCCCCGCCGCCTCGAGCAGCA
AAACGCCCTTGCTCAATCATCCGTGCAGTCGTCTCCTCGGC
CTTGGCCTTGAGCCGGGTGTCGAATGCGGGTCGGAGGTGCC
CAGCGCAGACCCCAAGCAAACGCGGCCGCAAGGCTGCCATC
GCCCCACTGTCAGATCGTATCCGAGGCAGGAGTAGAGAGCG
AGCCCACTGGGCACGGCGCTCTCCGACTTTGCCCAACATCA
GGAACGGGCAGCCACTGTTACCTGTTTACCTAGGTACCTGA
CAAACATCAGGACGTCGATGCCAACCCGCTTGATGAGCTTC
GGTGGGCGGACATTCGCATTCGAACGTCATCCAGCAGCCGA
GTCTTCAGCTTTGAGAGGAGCAGGTCATCCCTTTGTCAGCG
CCGTTGGATCCTGAGCGGTGCGCCGGCGACGTTGGCAGAAA
AAGAGTATCTCGTCCATGATCAATATAATGGGTTGAATGGC
ATGGATGCCTTTGCTGGGGACGGACGGCACACTACGAGTAC
CAGAGCCATGAGTGTGGTTTCCCGGTTCAGGACCCAAATGC
GGTGCGAGCTCGAGATGGAGCAGCTGTTGGCCGATGATGGC
CGGGCGCCACAATCGTCCATCTGTCGTTACGGGAGTTTATT
TCAACATGCAAGTTACAGTGCCTAAATACCATGACCAGTGA
GCGGCCGGCGACGGGGACGGCACAAAGGTTACCCGCTTCTT
CAGCCAGGGTGTTGGAAGAGCTAGGCCCATAGCTTCTAGCC
CTTGGTGAGACAGGACCCTTCCCTTCCGTGTGAGACATCAT
GAGTCATGGCTCATTGGGAGCGAGAGGTGAGGTTTCCCTAC
CAGCGCCATGCCTACATGGTCGCTCGCCTGGTCAGGCTGTG
CTGCAGCGCTCGAGTCTCCGCTCGCGCTCGGCCGGCCGGGT
GAAATTTTCCGAACCACCATCAGCACAAGCCATCCACGCAA
GTATGTGCTTCCATCTACCTCTACGTCTCTGTAAGTGTATC
TCGCACGCTTCTTGCCTGCGCTCATGTACGTCCGCGGTCTA
TGGCCCTGTTCGCGAGGCATCCCCTGCAGACGAACTGCCAG
CAGCCGTTGGCTGGGCTCAGCACGTCATGCGGACCGCTCGT
TGGAGGCTGGCTATCTAAGTCTCTGCCGGCTTTGGCGGTTG
TGGGCTGAGGCTGGCTGTTGCATCATGAGCCTTGTCGGGGG
CATAAAAGCATAACACATAACAGCCCATGACAATCGTCAGG
GAGGCCCCCGGCCGCGTCGTCACGTTGATCGAGCGCTCCTT
CACGCGTAGTGCGTGAGCCGCGAGTGCAGCGGCTCGCTCGA
GTAGTACTTTGACAGAACATCAACACCTCCGCGCTCACGAC
TTTGGGGTCATCAGGTTGAACTGAGAATTTCAAGGTCTTGC
GGAGTCGCGACGGTGCAGGACTTGGAGGAGTTTGTCAAGCG
AGAAGTGCAACGCCACGCTGCTCCGGCTTGTGCGATATTAC
CGGCTCGTCGGATGCCCAGGCGCTGCGGGGCGCCATGAAGG
ATTCGTAGCTCCAAGGTGGGCGATCCACGGGGCCGGGTCGG
AAGATGAAAAGGGTAAGAAGCAGGTGTGACACTTTTTTCTC
CTTGTCGACGGGGACGGTGTCCAGGTAACCGTTGACACCGG
GGACTGCCTGCGGACTATTGCGCCGGACTAGTCCGGACGCG
GAAAACCTGAGCCGCTACTCCATACATGGCGCACTGATATC
CTCGAACTTTTCGACAAGATCAAGGCTAGACAAGACGCCGA
CCATGTCGACTTGTTTAAGACACCTGGAGACCCGATGGCCC
TTCTGGGCCAAGACGATGAACTCGCTCATTGTCGCAAAGTT
TTGACGAGACTTGCAGTCCGCTGCTGCGCGGCCAGTTACGC
CGAGCCGGCGAGGTTGAGCTCGGTGCATGCACCGCACCGGA
CCACCCAACTGCGACTCACCCGCTTCACTTCTCCGATGAGC
CATAGGAACAGCTGCACAAGCCTCGGTATGCGCAGTTGCAA
CAACTCACCAGCTCTGGCGTCGCCCAGTTGTGAAGGTGATA
GCGGGAGGAGCAGCAACAAGCAGCGGCAGGGTAGCAGCAAA
ACGCGCTCAATCCCGCGCGTCTGCAAAGCAGAATCCGGTCA
CGGAAACAGAACACCAAACACTGCCCGGTGACATGAAGCGG
TACCCCACCCCCTACATGTGCTGCACACCCACGCATGCCAC
ACGAGGCGGAACGCATAACGCCAGCGGAGGGGGGACGCCCT
GAGGGGGGACAGCGGGAGGGCCATCTGGTGCAGCTTGTGGG
TTGCGAAACACAAGTTCAGACACGCACGAATATAGGGTAGC
CCGGGACGACGTCCGCGAGGCGAACCGCCTGATCCAGAGCG
CGAACGGGATCAACCAAGATCTCGCCAAGAGGATAATCCTC
CGAAACGTGCCGGCCTTGCGCGCGTCGACCTCTCCTAGAGC
TACTCGAAACACCGCAATCTCACGCAAGCTCGCCTGGCCGG
GCACGGCAGGCTGCGGAAGTCTGCGTACTAGCCGCTCAAGA
CTCAAAATAAGCCCCATCAGCTCCATCTCCTTGCGGGCGCC
GAAAACTACACAAGGAGAATCGCGACTCTAGGCGACGGAGC
CCTGCACGTTGCTGGTGAACCACCTTTCAATGCGACGAAAT
CAACGGGCCGCAACGGTTCTCGGCCTTCCCAACGCTACTCC
ATCATGGCTGCGTTCTGGGGCGCCACCGTGCCATCATCTTC
TGAACGGGTCCTTTGGTAGGCTTGGCCAGAACAGACGTGAT
GGATGCTTACGGTGGGTGAGCAATCGGTCGGGGGGGGGGGC
GGGGTTGATGGCAGATGGACCTGCTCAGGCATAGGCATCCA
CAAGTTCTTCGAGGAGGAAACGCGCCGGGCCATGGTGACGG
ACGCCTGGCCCGGAGGACGACGACGAGGCATTTGACGGCAT
GGTGTCGGGTCGCAGCCAGGCCAGGGAGCCGTCGCGGCGGG
GCTTGCCATGGCCGCTACGTCGTCCGATATGAGCTGGCTCA
TCGAGCGAAGAGATATGTGTCCTAGTTGCCACGCGTAAGTA
TGCTCTCCTGGGGCTCTTGGCCCCGTCTGATCGTCTCCTCG
CGGCCGATGCCGTTGTCCAGCATCAGAAGACCGAGGAGCAG
TACAAATGGAGTATGCACGGCCGCCCGTCATTTGGGAGCAA
AGCAGTGTATCCAGACGCCGCGCGCAGTCCAGTCAATTCGT
CCAAAAGCCGACAGGCCCGGCAGTGAACAGCGAGGAAGTTC
CGCGACGGACGGTGATATGACACCAGCACCTGTGGTTTAAT
CCCAGGTCCGTCACGTCCACCAGCCCGCCCTTCTCGTCCGT
CTCACGTCCTGCTTCCTATTCCGCTCGAGGGTGGCTGTCCG
AGGTGGATGTCGCTTGTGGTCTGGTGGGAGTACGCCGAAAC
AAGGGCAAGACGCTCAACAACATCAACGTCATCATGGAGCG
GGGGATCACGCCAGCAATATCTTGGACAATCTTGACTGTCA
ACAAGACGCTGCTCGTCACGCTCGACACCTGGACCCTGGGC
CACATATCCCTCGACCTGCCCTGGCTCTGCTGGTCATCATT
GTTTCTCGCCCTTTGCTTTGCGGCTGGCTCCACGGGCCCTG
TAGGTAGTAACAAACGACTGCTCTCGTTCCCGACGCCTCGC
TCGCCGCTCCTCCTCGATGACTTCGTATTTCCGCAGCTTTC
GAATCCCGCCAACGCCAAGGCGCTCAGCAGCGCCATCAAGA
GCACGGGTCCCCGGTGGGAGCGTGAGGGAGCGTGAGGTCGA
TACTACCCCTACACACTCTTCAGACCACCATGGATCACCGC
TACAAGTATACCTCCCAACCCATCAAGTCAGTAATACGACA
AGACGTGTCGGACAAGGAAGCTAGGTAGACCTTGACGCAGT
AGCGGACAGGCTACAGCGGACATGCCTAGCAGACGATCTGG
AGCCAGCTGACGTTTGATGTCAAGCTGCTCGAGATCAAGTG
GTTCAATGCTATAAGTCATCCGAGGACCATGGCGATCTTTC
ACAAAGAGTCGCGGCAGAGACCAACCTGCTCGGCCATGTGA
AAGGCCAAGGGCGGCGCGAACGCAGACAAGCAACAGCGTCG
GGCCTCATGCGCACCACGTCCACCAAGGCCCTCGCCAACCG
GCGACCGTTGTCGAGCCGCTCGACGGCATCTGAAGCTGCCC
CTATTGTTTGCCTTCATGGGCTGGCTTGTTGGATACGACGG
CGCTACCACTCCTGCGGCTTCTAGCATCAGGACGCCGCGTC
CACAAACGCGTTGACAAGGTCTTGTTCTATCTCTGGGAGGT
AGTGAGGGCTTGGACCGGTACGACACGATGTCACTGTCAAG
GCTCGGAGACGCTGACCAGGCTCGACCCCGTGACCTGCTGC
GAAGAGGTCCTCGGCGCTGGCCGACGGAGGCTGCACGTCAT
GCTTGCTTTTTCGGCATCCCCCAAGGCAATCAACATGCGTG
CATCGTCACGGCATAAAAGACAAAGTTGACCCGCCACCTAT
GGCTCAGCTTACTCGTAGGTCTCCACTGCCAGCCGCCATCC
GTGGTGAAACTCAAAAGCGACGGTGGAGAGATGAGGCACTA
CGAGCTCGTGCATGTTGCGGCCAAAGTACGAGGGGTGCAGC
ATTGAACTTGGCCGTGACCTCGGTCATGAACTTGGTGATCA
ACAGAACCGCAGTGACAGAGCCGTGTGACGAGACGACAACC
ATGCCCACCCCTCTTGCATACATACGGCCTCGGAATCTCCT
TCCAAGCTCCGGGAATCTGACTTGTGTTCGTGAGTCCAGTT
GCGAGTGCGCCGACTGGAGTCTGCGTAGGGCTCGATGCGTG
GCACACGTCGTCCTCGTGGACCGTCTCGACCGTGGGGTACG
GGCGTGGCGAGAACGGCGGTCTGGTAGGCTCCCACCGCTCT
CCAAAAGCCGTCTTGAAAGTCCAGGGTAGCCAAGGCAGCGT
CATCTTCTCCAGCGGGGTTACCTCGAGGATGATGTCCTCCT
GCGCCGTTGTACGACACCCGCTGCCCAATATACGGTGACTG
GCGGAGACACCGGAGCCGATCTCGACGGGGACGCCTCCAGC
GTCATGGCCCCCACGCTGCGCGACGATGAGAGATGGGAGGA
TCGTCTCTCGCCTCTCGCCTCTCGTCTCTCCTCTCTTCTCG
CGCCTGTGCGGCCGGCGTTTCCTTGGGAGCGAAGAGAGAGG
CCGACTTCACGCCCATCCGACTGCCTCCTGGGTCGTTTACG
TACCCGCCGTTAATATGATGCCGTGACGATGTTCCGCCTGC
TCCATGCTTATCCCCCTGCACATGGATGCGAGGCGGGTATC
GCGATCGCCGCCGTCGGCGTCACTCTGGTCGTAGACGGACG
CGCTTCGCCGACTCCCTTTTCGTCTTTTCGCGCGTACAGCT
GCTGACCGTCGCGGCCGCAGCCATGAGTCCCGTAGGCCGAC
GCTGCGGACCGAGGGGTGGACGGCCTCGTAGCCGATGGCGG
GGCTGTCGAGGGTGAGGTTGCTCAAGACTTTTCGAGGCTCA
ACCCCTGCTCGATGCAACACCAACACCATCTTGGAGAACCT
GACTCGCGTGTCTGTGACGACAAGGATGGCATTTGAGGCGA
ATATAAGCTCTTCCTCGAGTCGTGAGATGAGACCCATGTCC
AAGTGGGTATACTACACTAGCAATAGCTTGTATGTACTGCA
TCCACCATGTTTATTTGTGTCATCGAACTGAGGAATTCAAC
GGCACGTCCTGTTGCTTGTACTGCTCAGGGACATCCATACC
ACCCAGCTCGTCGACAGCTGCTGCGGCTTGCCGGCGCAGAC
ATGCTCTTCGCGCGCGGCAGCCTCGAGGCCGGCAACCTGGG
CGGCACACAATCTCCAGAAACAGTCGCCCCTGCGGTAGCCG
TACGAGTATGCCAACCTCCGCGCAGGCGAGCGGCTCCTCGA
TGCAGCAGCGCCTGGTGGCGCGTCGCGTAGGCGAGCTCCGT
TCTCCTCAGCCCCAAATCAACCCACGCCGGGCCGTGTTCGT
GACACGGACAAGGGATTTTTCCTCCAGTGGATAGATAGGGC
TCTGCCGACGTCTTCGTTTCCATGACGGATCGGACGAAAGC
CCGGTGGGACAAAGAAAAGGCCGAAATCGAATCGGTCAAGA
ACATTCGAAGACAAGGGCATCGTCGTTCTTGGCAGCGGCGT
CGCCGCGGCCCCGTGCAAAGCTGTCCCGCGTGGTAAACCGC
ACAGTATCCGCTGTGCGAGACCGACTACTTCCGACGGCTAG
CCCCAGGACGCGCCTCAATGCTTCGGCCCCCTCACCGACTG
CCAATTGGCTCTGCGAGAGACCCAGACTCTTCACCAGGTTC
ATGAATGAGGCCAGGCGAGACGGGTACATCGAACTGTGAGT
CAATACTCCAGCATGCATTTCTCTCACCACGGGCTCAGCTT
CGTCGACGGCCTCCACATCACGGCCAAGATGGAGGACGGCA
TTTTGCCTTCTCACAAAAAGCCATCATCCCCTCATCGCCAC
CGAAGCGCCCAAGGCCAGTGCTTTATCTTAAATTAAGAAGC
TCACATTGCGTGTGTATGTGCCGCTCCCTAGGCATCTGTAC
CTGGGTCGATCTGGACGGGTCATTGATCCATCGCAGACCCA
ATTCATGTTATCCGACTCGACGACGAGGTAAGCGACAGCTC
CGGAACACTCGTACGAAGTACACGGAGTACTTCGTACCTAC
AAGAGCAAGCCGGACGTCGTCAGCAATGGCGCCAAACTGGA
GGGGCGGGCGGCTTCTGCTTCATCTTGGCAAAGTAGGAGCT
TAGGATTGTGCGACTCGCTTCGCCAGTATCTCGCGCTGTTC
TCACACGTCTCGGTACTCCGCAAACCATATCGACACCTGTC
GGGGAGGGATACTGTAAACACAAACTCATATGCGGTGAGAG
TTCGTCTTGTCTCTTTCCAGCTTTGACGGTTCGCAACTGTC
AATTCGACTGGTACAAGAAGCCCGAGGTGTTGCCCGGCGGC
AGGCCATGTGTCCGCGCGTGCGGGAGCCAGCCGAGGTTTGG
GATCCCGTCGTCTCCCCAATCTAGCCTGCAGGTCGCCAGGT
TGAATAGAGCTGCGGAGGGACGACGAAGGCGGCTCGACGAC
ACTGTGAGGGTGCCCAGGGTCCGCCGATCGTTGGACAGCAG
ACGAGGACTACCCGGAGTGGCTGTGGTCGTGCCTGGATGTC
TTTCGTCGAGCCTGCTTCTTCTTCTTCACCCGTGCACCATC
GCTCACGACCGGTAGAGGGACGAGGGATGGAATATAGCTGC
TACGAATACACACTCTCAAACGCGTGTTGATGCGCGATAGC
CCTCACCACAGCCCACCTTGCCTCACCTTGACAGGTGCCCC
CAGCAGGAGAGCACGAGGGACTCATACTTCAATCGTCACAG
CGGGAGCTTGGCGAGGTCCTCGTACGCCAGTGGCGGCAGGT
GGAACAGGCTCAGGAACAGGCCCCATGGCAGGTTCAAAGCT
CATAGCACTGGGGATATATACCTAGGACGGCGCGCCGCCGA
CCTCCGCGCTTACTCCTAGGCTGTCAGCCAGGGTGTTGGAA
GCCGGCCGCCTGCCGGGCCTCCACGGCTCTGCCTTTGGCCA
GCCACCTTGATCGGGGTTGGCTATGCACTCTACCATGTCTC
CCGAGAGTCGGCAGATGCTCCGATCTCGTAACCGCCCGCTC
CCTCTTCAGGACACTTGACCCATGGGTCCCATTGCTGACGT
CCGGGAGGCCCAGGCAGGATCTGAAGATTAGGACGGTCGCG
CTTAAATCTTGGGGCAAAGTCTGCACCCGAGTCGAGGATGA
AGCCAAACGAACGGAGGAGGCAGCGCTGCGATGCCGTTTGG
AAGTACTGTTCCGCATGCCGCCGTCCGCGTCGCAGCGAGGG
AGCGGCTGCGCGCCTGGGGACGCCTCCAATCACGGCGCAGA
TACACAGAAAACTCCCATTGCTATGGTATTGTAAACTTTTT
GACCTGGGAGTCTGCGGCAGCGACTGGCAGGCGAAGCGGGG
GAACAGGGTCACAGACAGAGCAAGCGTGCTATATAGACCAA
CAAAACCATACGCCAGGTGGCTTGCCAAGCAGGCCATGCCA
TCCTCCCAACCCGCCCGCTCCGGCCCAAGGCTCACAGCCTG
GCACCAAGGGCCAGAAGGAGCTTTTCAACACGGAAGATGAC
GCACTGCCCTCCTCTCGCTCCATTGCACGGCTCCGAGAGCG
CTGCGTCGATATACGTTGTGCGGCCATTCGGCCTCGATATT
CAGATGCTTGTCTCTCTTTCCGCTGACTCGCCGCGAGGGAG
AAAGCAATGTATTCGGCAGGCTCTGTGTTGGTCCGGGGGTA
CGACGATCGTGGCTGCGATGCGCTCCGGGTCCGTGTCGTGC
GCGCCATCGCTCTGGGAGAACGAGCAGCTGCAGCAGCTGCA
GCCGCCGCGTGCCCCCTACGCCCAAGTCACCTTGACAGGAC
CTGGGGATGTCTGTCGAAGGCTGGAAAGGGTCCATCTCGGG
GGTTGGTCGGCATCGGTAAACACGATTAGCCCCCCTGTGCG
CGAGAGCCGCCTGGTGCGGACGCAACGGACCTCGCGTCGTC
CTTGTACCACGGGAGGCTCTCTTCTGCACCGGCGGGATGGT
AGGTTGAAAGGGTGATGATGCGGTGTTGACAGGTGTGAGGC
GTGGCTCTCCCCGAAACTCACCGCAACCAGCTTCTTGGCAA
ATCGCGGCGCTGCACCAGGTCAGATTCCACCCCCAAGATGA
CATCATGTCGTCGTCGTGATCATCGTTGACGGTAGGGGTCG
CACGATATCACACTGCCAAACGGGTCAGATCCGTACCCGTC
GCGTAAAGAACACGCTCAGACGACCCCGGAGCAAGTCCGAG
CGACGTCACGACGGCGCTGACCTCGGCCTGCGGCTGCAAAG
ACCTTCTGTTCCATCTTGGGCGGCATGCGGCTCTTGACAAT
ACTTTTGATTCCCTCGTCGACGACCTTCCACCTCGCGCTCT
GTTGTCCCTCAGCCAAGGAGCATGGAGATGAGTGTGCCCCA
GCCGATTGTCGAAGTTGGGGCTGCCCATGAGTGAGAAGTGA
ACTCACATTCATCAGGAAGACTCCAATGACAAAACAGATGC
ACAGAGCCCGCAAATTTAGTCGATTTTGATGCCGCAAAAGA
AATCCGGTCCGTCGACCGAGCATCTACAACAATGCGGCGCC
TTGGCCTTTCCCGTCAGATGCCCATCCTCCTTCCTCCCCTT
GCCAGCGAGCCCAGGTCCAGCTCCAGCGTCTCGTGCTTGTG
ATCATCCCTGCCGAGATATTCCCCACGTGCTATCGATGCAC
GGGTGCCGTGAGGGCATCGACGGAGTGCTGTACGGACCAGA
GCGTCGCGGGACTGTTGTCCCTCAGCCAAGGAGCATGGAGA
CTCAACAATTACAGGAAGAGCCGTCTTAGACACCCCTCGGG
ACCGATGTGTCTTATTTCGACCCCGAGTTCACCACCGCCCT
CCCGTGGGAAACAAGCGTGCCTCGCCGCGTCCTCGACTCTT
CCAACTTTCTTCTCACAACCCAATTCAGGGAACGGGGAGTT
GTTGGCCAGGCCATGCTTCACGAGAACTACACCGTTGACAG
AGGGCGATACTACACGATTTCCGAACCTACGTGCAGAATAT
CGCTGTCAGCGCTACCCAGGCCCTCCGCCAGATGGGCGAAA
CGATTAGGCCTGCTCTGCTGCTGCTCTGCTGCTGCTCTGCT
ATCTCGGATTTCGGGCTTGCCTTTGATGGCCACTGGTCTCA
TCCTTTGACGATTCAGTTTGCTTCCTCCCAACTTATTGACA
GCATCCATCCGCCGCCGCCGCCGCCGCCGCTGACACCGACA
CGTCTTTGTGCTGGACCAGGCGTCGCAGCTCTACACGTTTA
CACGATGCGGGAGGGAGAAACATACAAGCCTGTGCGCCATT
TGTTGGGAGCTCTGTAAGTGCCCACGGGCAAATGCTACCTA
GGTCACGCGCGCTCCGCCTGCGGGCTGACAGGGAGGGCACA
CTTTTCGCGTGCAAGATTGGCGCTGACTCCATGAAATAGTT
CAATAGCAGACGAAGCGGTTCCAATATACCTCCGAAGCCGT
CTATTCACAGATGGTCGCATCCTACACGGGGCCTCTTTGTT
TTCGGAGTTAGGCAGGAAAACAGCATCGCATTCTTCTACAG
CAGTCATGCGCGGCGCAGTTCAGGCGAGGCGGTCGCCGTTT
AACATGTCATCACATACAAACGTCTTATCGCTCAACATGAA
CCAAGTAGACAAAAAGAAAACGAACGGGCGTAATAAGGCGC
GATTCTACCCATGAATTGATCGATACGGTCGGCGTATTCGC
GTGTCGGTTCTCGGAATGAACAAAGTGCGAATACGAGTACA
GGAGGCGGGGCTGAACGGGTCTTCGCCGTTCAGCCATGACT
GGTAGCTCATCGAGCCATATCATTATCAGGCCCGAGGCCGT
CGCATCAACCCGCGCCGCATCGCCATCGGAGACGGCTACCA
CCTACCCGACCGCAGCCCCTCCCAAGACGACGCCGACCAAG
CCGTACGTTTCACTCCCAGTCCGCGTCTGAAATCTCCGAGA
TCAAGATTATCGCGATGTGTCGGTCGACAACATCCGTCAGG
GCTCCGGCGACGCGGGGCATCCCGCCCCGTCTCGGCCTCGA
CAGTCGTTGGGTGAAGTTGTCGTCATTCATCAGCTCAAAGA
ACAACAAGAGCGGAATTCCTCGTCGCCGTTGTTGTCGTCGC
TCCCAGTCGAGCGGGTCGCCCGCCAAACCACAGCCGTGAAA
GCTCTTCTTGCTTGGAGCTTCCCAGGTCTCTTCTTCCGCTG
ATCCACGAGAGCATCGCCGCCCAGATCTCGGAGCCTACCCC
GACCGCGACCGAGACTTGATCCGCCGTCGAGAGCGCTCCCC
GCAAGGTCTTTTGGTGTTGTCATGTGGATGGCGTGAGCGAG
GCACGTCATCCCGAAACGCGCCTTGCGACGACTTGAGCGCA
CTTCATGACCAACATTTACTCGCTGTTTCCTTGCTTTTCAG
AACGCCACCACCACACCACCCGCATCGCCGCGCCATGGGGC
AGAGAGGTCCAGCGACAATACCGATGGGGACGAGGTTGGAA
AACCTCCATGTCCAGGGGCACCGGTGCACAGCGTCCAACGC
CAAAAGGCCCCCGTGCTGTGCTTGAAGAAGAGCTGGACAAA
GGAGGAACTCCATCGGAAAACCGAGTCTGCCGTCGCTGTGC
TTGACCACCTGCTCTGCCACCTTCTGGGCCTTGGCGCAGAC
GGCCTTCCGTCCTTGCCAACCTGGGGGGCGGCGCTGTATGC
GCCAATACCCGCAAGGGGGACAGAGATACAACTACACGACC
TCGTCACTAACTCGAGTGTACGTAGATTGAAGTCGTCCCCT
AGCGACGGCAAGGACGGAAACAGAGCGAAGTGTTTGGGGCA
TTGCTGCTCAACCTTCATTTCAACTAATCATCGCTAGGAAT
ATCGGAGCTCAAGGCCAGTTCCTCCAGCTTGGTTGGGCAGC
GGCGGCCACGGCGATGGGGTCGTGCAGCGGCGGACCGGCGG
CTCTCGCACCTCGCCCTTTTCCCTTCTCCCACCATCCTCCA
GAGCCGCTACGGCCTTTGTTCGTGGATCCTTCACGACCCGC
CCGTGAACCTCACGCGTTGGCCGTCGACGCGTGTGATGGTG
GGCCATCTCGTCGGGATGGTCCGCGGGGCCAACGGAGCTGT
GTGGTCTGTCGATAGGTTGACGAGTTGACGCGCTTCAAGCC
GGGTTCTACGGAGTAAAAATCGACCGCATTCCCCGTGAGCG
ATGTTTCAGGCCATCGACATCGCCGTTCAGGGCAAGGTCGA
CACCATCGCAACCCCTGGGGCTACCTCTGACCAAGCAGATG
CAACACACGGCCCGAGCGAGCTCAGCCCCGCGAGAGCGTCT
GAGCGGCGGCGGAGGGGGGGCGGCGGCGCGGCGTGGAGGGA
TGCCGATGCAACAGACCTCGCGTCGTCGTCGTCGTAACGTG
ACTTTTCCTTCCATATCCTGCGAGGCGTCAGCAAGGCGTGC
GCCGGTTTCACAAAATTGAGCAGCTGACACTGGAAATTACC
GAGGGCGAGGAGCCTGGTGGCCAAGGGCTGAGCAAGCTGAT
ATAGGTAATATCCACCACGCCCCCGTGCTCCTGCTAGCAGT
CTTTCCAACAGGCTTCGGATCCAGTCGCTCCTCTGGCCGTC
GCGCGGGAGCGGCTTCTTTGCGTTCAGCTATGCGAGCTTGG
CACGCACCAAACATGTTGTTCACGGTTTATCATGCCTTGTC
AAGGACTACAAGTCGGAAGGCCTTGTCAAGCAATTCTCACT
ATTAATGCTCTTTACGAGTACTCGTACTTCGTACGGAATAG
CAACGCGCTCGTGTCGTTAGCCCCTGCCACTTCTGCTGCGA
ATTGACAGGCACGGCGTTATCGTAGGACAGCATCGTCTGCT
GGATGTCGTGCTCTACCGGACGGACACGAGTCACACGACGT
TTCGTTTTCTCGACGGAGGGCCTCGCTTTTTTGACCTCACC
CACTGGCGAATCAGCGACGACGTGGAGTTCTGGAAGCCAGC
ATCCGAGTCGCCCCTGAGGGCCAAAGACTCTGCTGGCATCC
CTGGAGTTTGACCGCGCCAACCTGAAAGACCAGCAGCTGCT
GTCATGTGTGCCCGTCGCAACCCTGAGCTGGATCTTGCTTG
TGAGGATAAGACACTTGCCACCCTGCTGGCCGGCCGGGTCC
GCTACGGCGGCTCAATGGGGCGGGAACTTCATCGTCAGTAA
AAATGGCCCACCGTCATGAGCATGTTGCATCCAAGCTCGGC
TATGAGATAGCGGCGAGGATCTCCATCCGGACCTTCGGTTG
CAGGCCAGGGCGGACGGCGTCGTCGAGGGCCAGCTTGCCGA
GTGGATGTTGGCACCGGTAACACCGACAACGGGGCAGATGG
ACTTGAGTTCCCGTGTTCGGCATGCCGTGCAAAGAACCACC
GTCTTTGACCGCAACGCCCACAATGTACCCGCCATTGTCCG
CTACTGGGAGTCCAGGTGGGCGGAGGAAATCGGCGACTCGC
ACACGGGAACCGCGCTGTGGCGTGGCGGCAGTAACCCCCGC
ACAAATAGTCTCTGTCCTATCTGCGCCTCCTTCGTAACATG
CGCAACCGCATGGCGATGATCGCCGCGCTCGCCGCGCTCGT
GAATGCATAGGAATGGTATACGAAGGCGACCTGCCAGCAGC
GGGACACATACGCCACACGGCTCCGCTCTCCGAGCCCTGGC
GCCGGCTACGCCTGGTGGTTCATGTTCTACTCCGAGGGCCC
CCCCCTTGAGACTGCTCTTGCAGACCTGGGTTGTAAGATGG
ACGCACAATGGCCTTCTTCCCGCGAAGCTTTTACAACGCCG
CGTCTGTACTCGTAAAAGTGCCAGGTGCAACTCGGCAGCCC
CACAGGAACTACGGGCAAAACTTCAGGCAATACTGAGCCAA
CTCGGTGGTTGCTGGGGCATCCATCCGCTGGAGGGTCGGCA
GTCGAGATCGCGCCCGCATACTCTGGGAGCCCGACAACATG
ACACGCGCGTCTGGATTCTGCATCTTTGAACTCTTCACTGA
TTATCCGGGACGTAAAAGAACGCCAGGTCCTTGAATATCTG
GCCGTAGAAAGAAGAGGAAGCTGGAGAGGCAGACAATGAAG
CTTGCACTGCGTCGGCGTGTCTCTGCCTGGGCCGCTGGGGC
AGATGCTGGTGCGCGAGCCGCCGCTGGAGCCGCCGCGGCCG
AGCAGTGGAAGACGAGCTTTCGCCTTCGCCCGCACCACCAC
CCAGCTTGCGGCCTTCAATACCGTTTGAACCCAAGAAGTTG
ATGCAGTCTCGTGAGCAGGACTAACTCTTCTTGGACGTAAA
AGCGGCCCTCCGCCGTCGTCCGCCTCACCCACCTATGCGCA
CAACAGCTTCACGACAAGGTCACTGACCTGTTCATCAAGGC
TGATTGGCCAGGCCCAGGCACGTCTGCCCCGCCCGCCACCG
CTCAGATCCGCTGCCCTTGTCCATCACACATACATATGTAC
GCGCCCAGGGAAGCGTCGACCTTCCAAGAGTAGGACTTGGC
AGCTCTGCCTTTGTGGATGTCGGTGAGAAGCGCGCTCTGGA
GTCTGGGGCGGCGCTCTTTGCTGGTGAAGCCCGGGGACCCC
TTTGGCGGTGATCTCTCACGCCCGCTGCGGCAACACCTCAC
GGTGAATTGACAGTCCTGCGCAACGCACTCGAGGGCCTCGA
TTGGCTCCATCCGGGTAAGGCCAGCCAGCAGGTCGGGTCTT
TCAAATATGTCCTCTTCTTGCCGCTGCCTCTTGTCCAGAAT
GTATGAATTGTCTTTGAGGGCGGTGCGGTGAACAACTCGAT
GGCGGAGGGAACGGCCGAGGCTGTCGCTTCGCAAACAAGCC
AGTTACGGACCACGGAGCGGCGGGCGTGGTGGCACAAGTCC
GTCGAGGCGATCCATCTTGGCCGCTGGGCGTGTTCGATTTT
CCCGTGAAGTGCTCCAGCCACCGCCTCTGCACGCTCACGTC
TCGTTGACTTTGGCAGAGAGCTGGAGAGCTAAGTAGAGAGG
CGGCCTCACACACGACCAGGCCATCGAGAAGATCAAGCAGA
TAGCAGCACTTCTTCAGGTGCTGGGAAACGATGGTGAAGAC
ATCCCGCTCGCCATCACCGACATCTTTTCCTACATTCGTGA
GCGCAGCCTCGCATGACGTGCGAGCCCTGAGTGACGCACAA
TCGCAGCCAACACGGAGAGTCTCAGTCGCAGCTGGCAGAAG
ACAGGGATGACTGCAGAAAACCACCCCACGGCACCATCTTC
CCTTGTCGTCCTTGAACAATCATCCAGAGCCAGAGCATCTG
GGGCCATGTACTGGTCACCGCTGGCGGCGTACTCCTTCCTG
GGGGCGAGGCAGCTAATTTACAGCGGCCAGGGGGGGATGGC
CTTTATGGCATCCCCCCTTTCCACGCCAGCGAAGCAGAGCA
GAAGAGGCTGAAGGCGGAGTCTGCGAGGCTCTCGGGCGAGC
CGATTTGATGTTTTGATGGGCAACGGACCCACCCATCCGCA
TTTCTAGAACGTGGAGGGGTCACTCACGCGATTGCCCAATG
CGGCTTGTCAAAGTTTGAAGCGCCCGGATGCGTGCAAGCGA
CCAGAACGCAGCCGAATCGACCGAATCACTGCCATTTTCTG
CTCAGGGCCTGGATGTCGGCCGTGGCACGCTTCCTCTGCAC
GGAGTACGCAGCATGACTGCCGACGTTAGGTAGGGGAGGAC
GCCGGGGCTTCATCTTGCAACCCGGGCAGGCCAGGATCAGC
TGATGAGGAGTAAGGGAGGACTTAATAATTCGTCCGACACC
TCGTAAGTTGCCGCCATGTTCGACTGCTCACATAGGCGTTG
CAGTGCATAGGCCCCAATATCCGGGCTGTAGTCGAGCACGT
AGGTTGCGCTCGCGCGATTGCTGGACATTCTCCGGAGCAAT
TTGACCTTTCCGTGGACTGTCCTCTGCAACGCAGGCTCAAG
GACCCTTGGGCGGGCCGCGGCCGGAACGTGCCAAATCAACC
AACGAGGCCTTTGTGTTGTTCAAATGCAGCACAATGCGAAA
CCATGGTCTCTTCAAACGTGCCGTATTCACCAACCGGCTTG
ACGGCCATCTCGGTGTGTCGCCTTCATCAATCACCACGGTG
GACTGGATGCTGGTAGGAGTCGTGGTACAAGGAATCGCCGC
TTTTCACCACCGGCCACTTGCCAAGCCCCAGTGTCAACCGC
ACCACTTGGGGCAGGTGTCGCATTCGAATTGAGGCGCCGAG
TCACCTTGGCTGCGTCAATGCCAGCCTGGACCACGGGGACA
TCCGAGCAGAATCGAAAGTGCTGACATCTGCTGTCAAAGGG
TGGCCCCGACGATGGAAATACTCGTAATGCCAGGCACAGGC
TGTCCAGCCCGTCACCGGCGCCCCGGGCCCGGCCGAGGGCG
GTTGCAGAGTACGAGCGCTACCAGGCTATGAAGGCCCAGCA
GACATGATCCACCTGCTTATCGTGCTTCTGAGCGACCGTAC
CAGCAAAGATGCTGTATGCCCACTGTGCAGCGGCGTCACGT
GTCAGCTCCGGCAAGTGTATCGCGGTTCGGTGCTGGACGCT
GACCTTGGCCCCGTGTTGCACCGACAGTTGCTGGTGAGAAA
CGGCGGAAGGGCGCTTTTTGCGCTTGTCGCCCTCGTAATAT
GGCTGGTAATTAATTCGTAGCTCCAAGGTGGGCGATCCACG
AAGACAGACGTTGGACATGACTGAAGGGAGGGGCTATTGTT
TCCTTGCTTTTCCCCAGCCCCAAGGGTCAGTAGACCGACTA
CCTCGCCGCGCGAGCAAGCACACGCCGACGCCGAGCCGTCG
AGCAGGAGTCTATCCCTGGACGACTCCGACGACTCGGCCGA
CGGCGAGAGCTAACCGAGTGCACGCAGGCGTTTGAGAACAC
AGCCTGGAGGGCTGGCTGGGCATCCGGTCGCTGCGCACGCT
TTACACATTGTCACCGGCCCCATGGCCAGGCTCCATGGTTT
CGCCGCGCGCTCAATCTGCACAGAGGGGACTGTTCTCAATG
CGCTCGGCTCGCGCCGCTTCCACGAGAAGGCGCGACGTCGA
TCACCACTCGCACCGGAGGTCACGGCCGGCCTCAAGTCATT
ACACATCACCCCGACTTGGGCAGTCACACATCTCTGCAACT
CCCTGGGAGTTCTCCTCGGGCATGTTGGGGTATTGCGGCGC
CACCACCACCTCTGCCAAGTCCTCCTTGACCACCGTCACCT
CTCGGCTGGCTCGGACTCCACTTGAGGTTCAGGCTCGTTTG
GACTTCCCGAACTTCTTGGACGTGGGCTTCGCCGACATGGT
CGTATCACATCTCTTGGTTGCATTTGCCTGACAGGCCACAG
CCCGGACCCTTCACCACTCGCACCGGAGGTCACGGCCGGCC
GCCGTCTTGAGCAGCGACAGCACGTCATGGTACCGCGGGTC
CGCGCCGCTCAGTTTGTTAACTTCGACCCCGAGGAGGGTTA
CCCGATGTGCCAGAGGCGGTCGACGACAAGCCGGCGGCCGT
GTGGTGGATGTCTGGTCGGCCATGTCGGCGTCGGTGCCCTT
CTCCATGTACTGTAAAGATACCCACTTTCGCCGTGCCTCCC
TTGGCACGGCTCAGCCGTTTCACCTTGAAAGGCCGTGGAGC
GCGGCGGAGCATCAAATATGCTCCTCTGCAGTTCGGTCTGT
GCATCGCAGGACAACGGAAGCGAGGTCTTCATCTGCCATCT
ATCGTCGTTCGCTACCCCGACGGGCGCATATCCATCATCTG
GAGAGAGTGAACTGTGTCGTCGATACCGCGGAGGAGCAGTC
CTCAACGAGTCGGAGAGAGACGCTGCCGCCGGGGCGAATGC
CCTCTCTCGCCCTCGACCATCCAGACAGTCTACCACTCCGC
CGGTTCACAACCAAGACGCACGCCAACTCGCTCGACACCTT
ATGCATTGGGCCGGCCCGATCGGGAAGCCCACGTTGTGTCG
AGATGTTGCTTCTTTAGTGGCCGGCACGGCGGGACTCGGCG
TCTCACGTCTGGTCGCGAGGCTGTGGGCAAGTACCTGCAGA
CGCTCCTGTCGTCGACCCTTCCATGGCCACGTCCGAGCCTG
TCAACCACGGCTTTCTTACACCCTCGTATTCGTACTCCGTA
GACAAGAAGGGCGGAGGGAACGGCCGAGGCTGTCGCTTCGC
GCAACTGGGCAGCAATGGAACACCACAGATTCATAGGCGAC
AGTGCAGGGACTCATTTTTACCCTGCAGAGCCGCCTACCAG
TTCTTCATGCACTTCGTTAACGATGTCGTCATTATCCTCCT
GACTGGGGTGGCGAGGAGCACATACCTACAAGCGAAGCTGC
AGTAGGTTTGGCGATAGCGCCAGGCCTGTCCTGCCTCTGTG
AGCTCCATGCTCATGGCGAACATGACCCAGGCGACGACGAG
GCCAAGACTAGCCACAAACTCTCTGAGACGCGTCGAGTCGA
TTCGGTGTTGGGCACTTCTGCAATTTCTTCCACCTGGCCCT
GTAGATGCGGCCGACGATGACGTCCTTGAGGTGGTACTTGC
GGCGGCTGTTGCTCACCGACCCCCGGCCTTGACTGGCCCGC
GGTACTGATGCAGCTGACATCAACGCCAAAAGGTCCATTCC
CGGATGCCGTCTCGGTCCCACCGCCTGCTGCAATCCCAGCT
GACGAAGTTGCGAAAAGTGACCTTCCGGAGGAAACACCCCG
ACTTATGGGTTCTGCTCCTGCACCGTCTTCTTGACTCCCTC
ACTTACGAGGAACGACGCAGCGTCCACGCCATCACAGCCCG
CACCGAGATCTCAAGCCCGACAACCTGTTGATTGATCAAAA
GGCATCGTGTAGCTTCCAGGCAATGGCGTTGAGGAGGCGAA
ATGGCCGCATACGATAACGGCGTGACGTGAAAGTCATCCCC
TCGGAGGACGGGTGCCGTCGCTCGCCGCCCAAACTTACACG
CTCTGCGGGGCGTGGCGGGGCTGGTGGCCTGGCTCGCCTGG
GTAGCGTCGCGCTGGATTCCCGCCCACGATGGCGTCGGACC
AATTACCGCCTCCTTTCGATCCGCATCGCCCGATGGGAACA
TCCTTGTCCTTTGCTGCTCTCAGCTGGGCCGCCGTCCTGGC
GTGTGGAGAGGAAAGGAAGACCGTTTGGTGATGCTCGCCCG
GCTCCGCCATCCCAGCGCTCCTCGGCTGGGCCTCCTCAAAT
TGCATTTCCGGTTCGTGGGACGGTCCGATTTCAGCAGAGGC
GTCAGCTGGCGCAGGAGCCTCGTCCATGGCCATAGGCTCTG
CGGACTGGGCGCGTTGCCGACGAGTCTGAGTGGTTCGGAGG
CGGGGTTCATTTCTCTTTCTCTCAGCTTGTCAGCCCGCCAC
GAGTCCCGTGAGCGGCGGATCAACGGCGGTGGCAGTTGCAA
CTGGGCCAAGGCGAAACAGACACTCACCCGGGACAAGACGG
GAACATGTGTCGTAACAAAGCATGCACACCATGCTCCGGCT
CATTAGCCAAACCGTGGGTTCCAACGACGCCGCCGTCCCTA
GCAAACGGATGAGGTCAATGCGGCGATAGCTTTTATTTGGA
CGTCGCCGTCCGTCGTCCGTCGTCCGTCGTCCCCTGCCCGT
CGAGATGCGCTCCACCGTTTCGCCAGGCCGTACCGTCGCGG
CGAGATTACAACTGGACCATCATGCACAAGACATTCGCCGT
GGAGGCAATTGGAAACGTTGCCCGCGCCGACCTCAAGGCCC
CGTGTCTTATGTATGGGGGGCGGAGAGAGTCAGCCGATGCA
CGGCCGGGGGCACTCGCGGTCGAGTAGCGGGACGAGATGCT
TCGTCTGCCGCGAGGGAACTCAAGGACACGTCGTTCGCTCT
ACTGCCGCGCCGCAGGTTAACCACCCCTTCACCAGCACCTA
GCCTCTCACGCCGACAGGTACGAGTCACTAAAGGTCCTGGG
TGAGCCTGTTGTCGAGAGAGCCGTCTTTTTTTTCTATGAGA
GCGATCCGATTCCACGACATCCTCGGTGCCAAGGAGAACAA
AAGAGTGGCGGCTTTAGGTTCACGATGAGATGGCACACCTC
TGCGGGGGACTCACCTGCTGCTTCACCATGAACTCGCCGTT
GAAGTCGCTGCTCGAGCGCACCGTCATCTCCAGGGTAGACG
CTCGGCTTTCCTCGCTTCTTCTCGCTCAAACGCTTCTATCT
TCTCGACTGCACTGTGCTGGCCCGGCTCACGAGTGACATCC
CTATTTGGGGGCCGTAGCCGCTGCCCTCGCTCGGCCAGCCC
CAACGTGCCGTCGAGGGACCCGATGCAGTCCAGGATGTACG
ATGCACCGGCTTGGTGATGACGCGGTGATGACGGTCTCACA
TCGAGATGGACTACAAGGTACCGCATAATGCGAGCGAACAA
GCCCTGAGTGGCGTTTCCAGCCGGTGCTGGTCTGAGACGCG
TCGCGCGATTGCTGGACATTCTCCGGAGCAATGGCGCTTTG
AGTCAATTCACGTTGCGAAACACAAGTTCAGACACGCACGA
TGAAAGGATGCCGTGAGATTCGCCGTGAGATTCACCGTGAG
CCTGGCAATCAAGATTGAAGCGTCTCGACTGCCTTTAGTAA
CACGGGTGCCTCTTAGCACTCGACGTCTGTGCGTCACCCGC
TGCCTGTCGAACCCCAACATCTCGTCGCACATGTGCTGCAG
CTTCTGTCGTTTCTTCATGGCCAGCGATGGGTTCCCGTAGG
TGCGTGAAAAGCCGACCCTTCTCGTTGCCGGTTGGGCGCTG
CCCCAGATGCCGCACGCGGGCAGCCCGGGTGAGAGAAGCAA
TCGTCATCGACTTCATCGGGCAGCGGCCTCCGACTTTTAGA
AACCGGCATCCCCGGACAAGCACATTCGATACGGCTTTGCG
TCTACTACGAGCAGCGCCACCTCCAAGGCGAGATCTCGGCG
GCCAAGAAGAACAATGATACCGAGGTGGAGAAGGACGAAGT
CGTACTGAACGGCAGACGGACATCGTCCACCTTTCCGGTCA
TACCTGAACAACTCTGCTGGCTGGGTTCACTCGGTTGCTTT
TACCAGAACGGCTCGACGTTCCTCATGAACCCCGATGAGGA
CGGGCTCGGCGCGGATGCGACGCGGAGCGCCTCGGTCAAGG
GCCAGCAGGCCGGCGGACAGCCCGATGACGAGGCCGCCACC
TTCAACGACAACCCGGAGATCCCAGTCTTCTTGCTCACCAC
AGCTGGCGTAGGAAGCGCCGCGGGAGGATCAGTCGGCACGA
CGCCGGCATCCTCTACCCCACACTGCCAGAGGCACATGCAT
TTGGCGGCGAAGAAGAGGGGCATCCACACGAGGTTGAGGCC
ACTCCACCTTCTGACAGATACCTAGCCGGGGCGTTTATCAA
GCCTTTTCGCCCTCCGACCTCGAGATCGACCCCCCTCTCCC
AGCTGTCGGATCTCGTTGATCTTCTGGCCTCCTTTGCCAAT
AAAGAGACGCGGTTCTGAAGCGACAAAGCCATAACCGCCTG
AAGAACCGCGGGGCGACGCTCCAACAACCCGTCGTCTTGGC
TCCCTCTACTCGCGGGTGTTCTCGTCGCGCCACGGCCACGA
AGGGGTTGTACCACGTTGAACAGCTTCGCCGGCGACAGGTT
TCACTGCCCCGCATCCTGGTCCTTCGCGGGGTTACAAGGCT
TCGCTCTCTTGCCTCCGTCGCCGTAGGCACTGACCCTTTTG
CTCTCACAGGATGACAATCACTACCACTACCCGCTGTCCAC
GACGAGAATCGATGTATAGACCAGCGCATTCGGTGCTATTT
GAAGCTTTGCACCATGATGGCATGTCTGTTCCGCAGCATCC
AGAGCCGCAGGCTTTTGAATCAACGAGCTGCGGGGTTCCAG
GAGGATGGGCCGGCACCTGGCCACCTGCAACGCTGCACTGC
TAGCCCACGACCCGAATTTTCTGAGTTGCGGCACTAACACT
CTGCGGTGACCATCAAGGCGCGAAACCTGGTGGACGAGTTC
TGGCACGATTGGAGCCTATTCAGAGCCGACGAGAAAATCCC
TGGCTCAGGCCTGGAGATGGCGTCGTCTGGTACTTGCCAGT
TATGCCCTTGCTTTTCTTTCCCTTGCCCTTCTTCTTTTTGG
CCTCGTCTCGGCGGGAACCTCTATGCTGCTGGGCAACATGG
GCATGGCGAGGCTGTAACTACATAAGGTAGACCGTAGTCTA
ATTTGGTGGTCGTGATTGATCACATGATTGGGCTGTGCCAT
GCGAATCGGGCAGGACCGCGCCGCCGCTCAGCGCCATCTGC
CAGTGTTGGGCTGCTGCATGCTTGGGGGAATAGGCTCCGAC
ACGTACGTGCCATGCTGACTCGCATTTGCAGAAAAATGCTG
TCCAGGGGGCCTGCGCGGGTCGCTGCTTGGTTGCCATGCAG
CCCTCGGCTTTCTGGGCTGGCCCACCATGTTGCCGGCTCGA
CGATGACCGGCCCCGGGCCTCTGTCTCCTCACCCCGGGGAG
ACAACCCTCAATTCTCGACTCTCAATTTCTAGTTTTGCAAC
CCTCGATCAATAATATAGGGCAGTGTTGCACAGCGACGGTC
GGCCCTGCGCAGAGTGGCGGCTGTCGGAGCGAGGCGGCGTC
AAGAAGAGGCACCTTAACATCGGGCTTACCGTGCCTGGGAC
CAGACAGGTGGGATGGGAAACGGCGAGAAAGGAAGAGAGCG
TGCAAGCCAATCCCGATCACCCTTGCGCTCGAGTTTGGCTG
TCTGTCTCCACCATCAAGGACTACTTCACGATCCCCCATCA
GTCGCGGTCCACCATGTTTTCCAAGGCCTCAAAAGTTGCGG
CCGTGGGAGGCGAGGAGCTGCTCGTGGTGATGTTGCTCTTG
GCCCTTGTACGGAAGGGCATCCGGGGGCGTCCCCTAGCAGA
CGCTGGGCGGCCAGAAGAAGCAGGACTTTCGACCCAAGGAC
AAGTACAGTAGCAGCGAGGTCGCCAAGTCGCCTGCCAGGAA
GGGGTGGTCTGGGAACGAGGCAAAGGAACAGGCCTTGTGCA
TCCTCGCCGTCCCGGTGCCTCACTTGTTGGCCGTGCCCGCC
ATTACCCGTCTCATTGATGTCACCGGTGCGCGCGCGAGCCC
CGCAGATGTGTCAGTGGTGACTAACGATTCTGTTTTTGTCC
CGAACAATGAGCTGATCAACCGGCGGCCACGGAAGCGGATG
GGGGACAGTGCCAGAATTGTCTCGACGCAAGCCTCGAGGAG
CGGTGAGAAGCCAATCCAGGCAGAGCGCCGCTTTCCGGCGA
AGCATCAAGGTCGACAGGATCGACATCAGCTACAACAACGA
GCAAGATGACAGGGGGGTTGCCTTTGCCCCAACCGTGGCTG
CTTTGGGAGCGTCTGCGCGGCGTCGGAAAGACTTACGACCC
TTTCCTTTTGGACCTCTCATCTTGCAGTTTGTTGGAGAGCT
CATGGTTAGTCTCCTCAGATCTGTCCAGCCAGTGATAGGCC
CTTCTCAGCTTGGCCAGCAGCAGTCTGCCGACATTGCCGGT
ACGAGGGGGGCGGGCGCTGGCATAGTCAAGGCGAATGTTGC
ATGCCGGGGTTCGGCGGCCGCATGTTCGGCCGGCGGCTCGG
GTCAATGTCGATGTCGATGTCGATGCCGACGTCATCGTCGC
ATTGGGAAGCGGTCCGGATTCCCGGAGAAGTTTGTCGAAGT
GACGAGGCCGGCAAGGACAACGCGCACGCGTACGCAAAGGC
CGGCTCGATGGCGTCGTACCCTATTAAGTCCTCGTCCTCGG
GGCAAACGCAGCTTCTCACGCACCTTTGTCCTCGGACCTGG
CAATGTTGTGGCGGCTGGCTCCTCTGTGGTCAACTGTCTGC
GCCATATAGCACCGCGATTGCCGACGAGGACAAGAAGGCCC
GGCAGTGTTGGCCGAGCTTCCCAACGACATACGGAGCAAGC
CCCGCAGCCCTTCACCCTGACGGGCTACGTGCAATACTTTG
TGTAGATGAAACGAAAACGCCCTCCCTTGTTTAGTGGCAAC
GCATGGTTCCGGTTCGCCCCCTTGCTCCTCTCGCTTGACCC
AGTGAATGACGGGAGCGCGGCTGTTTCTTTTATACATACGT
GCGATGTCCGGGGACTGCTGCTCAATGGCGACGAGCAGGTT
AAGTCGAGGCCGGTGTTTGGCGAAGGCGTTCGCCGAGAGCG
CTCCACAGAGGTGGGGAGGTCCTGCAGACCATCCATCTCCA
GCAGAACGGGGCGTGCCCTCCGCACTTGGAACGTCCTCATC
CATCGCCATCAAGGATGGGTCGCGACGAAAACTAGGAAGAT
ATTCTCGCGACCTAAGAGGTCGGAAGTATCTGTCGACACGC
TTTTTGGGCTGCGAATGGATCCAGGTCGTCGTTGCGGGCGC
AACGAGTCGGCGAGGTCATGCTGGCTCGCGACGCGGCACAG
ATGGCTCTCCACTTTGCGCTCCTGTACACGCCCTTCCTCCA
GCTCAGCTGCGCCAGTAATGCTTGCACTAGCCGTCGTCAAC
CAAAGAGTATTCAGGTAATACATGCTATTTTGTAACATCAT
TCGTCTTTCTGCTCCGTCGCCGACAGTCACGTCTAACCAGG
CGCCATCAACCGTGAAGTTTCCAGACACCGAAGCGCGGCTA
TTATGAGGTCGACACAATGGCTGAATACGTTGCTGAGATGG
CCGTTCTATTCTCCGGAGGTCTCGACTGCACTGTGCTGGCC
GGGAGCGCATGCGGGGTGTTCTTGGATATGCAGCATCGGGT
GCTCTTCGGCGAGGGCCCTTCGGAGAGGCGCGACCGTTTGC
GGATGCTGGTCACATCTCGGCATTATCGTTTTCGCACAGGA
TCGGGATATGCTTGCTGCCTCTGGTGGCGGGGATGTCCTGC
GGAAACGAGCCGAGTCCCTGCGCGTTTCTCCATTGGTAATT
TGCTGCCTTGCCGCATCTCGCTCAGAGACGGCGGCAGAGAG
AGAAGAAGGGACGGTGTTTCCCTCGCCGCCTCCCATCGCGG
GACGAGATCCGACGGCCCATCGATGCGCCCCCGACAGTGCC
CGCGGATTTTCGGTCGCGATCCCGTCGACTGTCTCTGTCTC
CCCGTTCGCGTCGACATTGGCGGGCAAAAAGCGGGATCGAG
GACTTTCGCGTGCGAGGAGACGGCATAGACCCTGGCTGGGC
AATGCCCCATTATGATTGTACGGGCGCGGATTTACGGTTTA
AACGGACACCCTGGAGGAGACGGCGTTCTGGCTCGATCTGA
CGCCACGCACCGGGGTGGGTCTGGTCTCGGCCCGATGGGTG
GCCGTCGGCAGCGATTTCCTCGGGTTGGCGGTCTCGGCGGC
GACCCCCACCACAAGTGGTGCCAGGCCAGCCTCGACAACAT
GATCGAATCGACGCCGTAGTCCCCTTGAGATCTGGCAGTCC
GCCGCCAGTCTCCAGTCCATCGGCGCCCAGGTCGGGGCTGC
ACGCGAAAGACGAGGGTCAGCGGGATGTTGCGGCAGCTGGC
AAGTAATATTACCTCGTGCGCCAGGGGGACCTTGTTTCCTG
CCGCAGCTCCTTGGGCACCTCGACGTGGCGGCCCTTGGTCG
GGATGATGAGACGCCTCAGACGCCGGGCCATGCGTCGTTGC
AGCCGAATCAACCAGGGCTTCAGCGACATGCGACTTGGAGG
CCTGCCGTGGCGGTGGTAAACCACTACCGGGGCAGGCACGC
CAAGGAGGACGCAAATGTTTCGAATATCGACGGGGACGGCG
GTCTAGTCCCCGTCCCTGGGCATCCCCAACCCACCCAGCCG
CCTTTTCGTACTCGTCTTCGCCCTCGGGCTGTTCATCCCCG
CTGTTGGAGCGACCCCGTTACACAGCACCCCCCACAGCGTC
CTCAGACCTTTTGCACCAAGCAGACCATCGAGGTCTTCAGC
CATGCCGTAAACGGAACCACCCCCGGGGCCGTAATCAAAGT
AGCTCTGCCATGGTGCCTTTCTGACCAGGAGACATGACACC
CCCGAAATCCTCGTCCTCGTCCTCTAGGTCCGCCCATGGAT
CGACAAGCAACATCGGACATCCGCCATTGACGATGTTCTGG
GTGCTCAAGGACGCTGGCGTCAACGCGCAATCCCACGGCAT
TCCGACAAGTTCGAGGCTTGCTGCGGTAACCCGGGAGGCGA
AGCCCTGGACTCCGAACCAGCGCAAGAAGATCAACAGATTG
AGAGAGGCCACATGGGAAGACCAGAACGCAGCCGAATCGAC
GCTCGCTTGCCCGTCTCGCACAAAAGCATACTATTCGAGCC
AGGCGCAGCTTCATCGGCGGCGGCGCATGCGACAGAGGCGG
GCAAATCAACTCTTCCTCGACTCTCACGCAACCTGAAGCGA
ATGTTGGCAGCGGAGGAGGGCTCCCCTGCGCAATGTGGTAC
ACTTCTCGCCTCTCGTCTGTCATTCCCCCTGAGCGAAACAC
GCTGCCGCTGACGGCGCTCGCCTCGATTCTCATGTACCAGT
GCTTCGTCGAGGATGATGATCTTGAATGGCGGGCAGGGATA
CCCAGATGAACGAGAGAGGGCCCAAGCGGAAGCAAGGCTCG
AGCGCCGGGAAAAGCGACGCCTCAAGGAGCTCGGTCCCAAC
AGTAAAGTCGGCGGCGAAGTCGGGGGACGCGAGGTCCAGCT
TCGACTCGGCCTGTTGGTTTCCAAGTCAGCTCGACGGTTCG
CCTCCATCGACTCAATCTTGCTGAATGCTCCTTTGATAAAG
GTGAGGTTCCGACATCTTGGCTCGTGTTTTGAGGGTCTCGC
TTCTTCCAGGCCCCCCGCCGCCATCGCGGTCGACCCGGCAC
CTCCACGCCGGCACCTTTGGCTTCTGCAGGGATGACGATTG
TGTACGCTTGCAGGTAGCCACCCATGCGGGAGGCGAGGTCG
CGTACGTAGCACAAGCCGTTCCTAATAACAGAACAAAGTTG
GCCTCGTTGTACGAGTAGGACACTGTCTCTCGTCTCCCGAG
CGAGTCTCAGCGCCTCTACTCGGACAAGCGCAACACGTTCT
GCATGCCAGGTGCCCAAAGGCTTCAATTGCCTCCGTCTTCT
CCGCATCCGCAGCGTGCCGACTTGCTATTTGACAGGCGCTG
GGGGAGAATGACGATGGCATCATGGCAGCGGTGATGGGCTC
CGCAGGCTTCCTTCTTGAGACGCAGTACTGCTTCATAGATG
TCCCGACCCGCCATGGGTGACGCTGGAGAGCGCCCGGGAGA
GTCTCACCATTCCGGTTCTGCAGCGGCCACAAACGCCGATA
TGCCTGCTAATCAACATACCCGTTCTAGGCGACACTAGTCA
CACCGAGAGGCGGTCCGAGTCGAAGCGAGATGACGACGCCG
TCTCATGTTCGCATCTACTCCGTGAAAAAAAAAATTGAAAG
CTCCATCGGCAAACAACCAGCTAATATGGCTCCCGTGCGAC
ACGTGACGCTCGTCAGCATGCGGACTCCTCGAGCCGGCACC
ATCTTCTGGGAGCACACGCGCAGCAGCGACGGCATCACCGC
TCAGCGCCACACTCCACCTTCTGACAGATACCTAGCCGGGG
GTCTTTGCCGGCGTGTGTGTCCTGGGCATCGCCGCGGGCCT
GTTCTTGACGGGAGCGGGGGCAGGTTTCTTCGCAGCTGGCT
CGCGCGACACTCACAGGCACCGCAGCTCCATCGGTAGGTAG
TGCCTTGAGCTCGCTGCAAACATCCACCACGGGCCCCAGCC
TTCTTTACCCCTTCCCTGGGCAACATGCATATCCAACGACC
ACGAGTTTGCTCGTTTCAGCCAGTTGAACGGCCAGGCGTCA
ACGGCGAGGTGAGGTGAGGTCTGCTCGTACATGGAGAGGCG
AAACCGACGCGCGTGTCGTACTCGTACGGGTTACGCAAACA
GGCGAACCACTGCTCGTAGACAGAGTTCATCTCCTGCACAG
AGGATGCATTCGAGGTCATGCAGACGTACCGCGTTGGCAAG
ACCAAGATCTCTTATATTCTCGACTTATCTACACTCAGTGG
GGGGTGGTACTCGCACTTTTCCGTCGGGTCCGAGAAGTCCT
TGGAGCTTCTGGAGTATCTTCTAAAGACGTGTCCGGACTTT
GGCCTCGTCCGCGGCCGCCGCTCCCATCCGCCAGCCTAGCG
GCCTCATCCACGGCGGCAAGCAAATGTAGGCACGAACTCAC
CAGCGTGATGCTCGAGCTCTCCTCGAATTGGTCCGAGATCT
CGCCTGCGACCTGTCCACGTCGGTGCTCGGCAGCAAGGTCG
ATCTGAGAGGGCATGAATTTCTGCGGCGGCGACATGTTTGT
GGGAGGGGACATCCCGAATGCAAAATCCCTCCCCAAACATA
GCATCTCGAGCGCTCTCCTGCGCCACCGCCCACTGCAAGAT
GAACTCGGTCTCGGATATGTCTGTGGCCCGGTTAGACCCAG
CTGACCTGCCCTGGAGCGTGCGCTAACAACCGCCGGAGCAA
CGCGCCTTGCCGCTCGAAGTCATGCTGGAACCGACCACTGA
TGATCCCAGCGTGAGGTGTGCATGCAAAAGGTCGAGGCTCC
CCAGGAGAGGACTTTTTACTCCCTCTGGGAGAGTGGCTCCT
TGCAAGCCTCCCAAGCCTCCCAAGCCTCCCCCACGAGCCGT
CAGGAAGCGGGCTCGAAGAACAGGCTGATGCTCGATGCGGA
TAAGCAGGTGTCACAACCGGCGACGCGTCGTTTGGCCGCTC
AGCACGCAGGCTAAACGTGGCGGGCCGTCAGATGGACGACA
CACGAGAAGAACCTGTACCTCTTGGGCGAAGATCGTTTTCT
GCAATGACGATCCGAGGTCACTGAGACCGTCCGTCAGCAGA
CAAGGGTAAGGCCAAGGTCGCCGAGGAGGAGGATGACGAGG
GACATGGTCGGCTGACCAGGCGTTTGAGACATCCCTGTCCT
ACTGGCTCCTCGACTGCGCGCGCTGGAGCCCCCAGACGCGC
CTGGAAAGATCCCCGACAAGCTTCTCGTCGTATTCAGTCCG
GAGTCTTGCCAGTTCGCTAACGGCCATATAGCACCGCGATT
CGCCTCTGCCTGTATGGGGACTCGTCCACGAGGTTGTTGCA
GTAGCAGAACACCAGAGTATCGCGAGACTCGGCGGCAGGGT
GTTAGGGGCGGCAGACAGTGCCGCAAGGGGCGGGAACTATG
CGACGCCATCAAGGCCGTTTCCAACGCTGTTCGCCTGCAGC
CATCGACGGCTACTTTAGGTCCCGCGAGAGTTTTGGCCCAC
TGATGCTATGAATAGTTGTACACATCTCTCCGGGTTCACAG
CGTTACGCGAGCGTTGTTGGCGATCTTCTTCCCTTCTTTCA
GGCAAAGTCTGCACCCGAGTCGAGGATGAGTCGGTCCAGCG
GGACTTACCCTGCTGGTAGGCGTTGAGGGACTTCTTGAAGA
TCATCCTCGGCGATGAGCCTCCTCGGCGGCGGCGGCGGGAC
CAAGTCGGTTCATGACGGGGCCACAGTGAAGCAGAGAAAGC
AGTCACTGTCACGTCTCGTGCAGAGAAACTCACTATTCAGT
TACCCGACCTGGAACAGAAGCTCCCAACGGACGGGGAGGTC
AGCTGGGTGTTCGTTCCCCGCTTAGAGTGTCAGAGTAACTC
GGTAAAACCGCAGTCGTTAGCACACCCGATCTTTGAACACC
CCTCATGGCCCATCCACTGGCTTCCTCGCAGACGAGCTCCT
GGCGTGGCTTGCCGTCGTGGCCGGTGGCCAGGGTGTAGTCC
CGACTGCGAGAGACAAGGGGCAAACGCACAAACGACACCAA
GAGAAGCGAGCGCAAGGATACCATCACGCGACCAATTACAG
TTCACGCCGCTCGCTTCATTCGTGTCACGACTAGCCCTTCT
GAGGCGTGCAGTGACGGAGTCAACTCACAACAAAGCGCATC
CAGCGGAATGGTGATCAGTACGAGTGCGAAGTACCTGTACC
GCGCGTCGAGCAATCCGCTGCTCCAGGAATCGGAGGCGCGC
TCGAGGCCGTGCTCGCGAGCCCAGAGACGGAGTGCAGCGCA
GTGTGGAGCAGTGCGGTATGCAGCCGCAGCAGGCAGGCACC
AACAGACGTTCATGTACTGGCCCTGGAAGGAAGACACGGGT
CCGTTCGCGTACATGACGAACATGTCGGCGCCGCGCATCTG
GAGAACGATGTGAAGGAGTTCCTCGAGTCCACCTGCAAGCA
TGGCCATCGCGCACACGCTTCGGCTTCTTCTGTAGCAGTCG
ACACGCGGTGACACATCAGCCCCGACAACGGGTTTGCTGCA
GGCCGTCGGGACGTTGGCCGCGGCGCCCTGCGGTCGTGTAA
TGGGGGTTGATCCTCGCCCTCGACAGACGGCTCCGGGGTTT
GGAGGTTCCGAGGACATGGTCGCTGCTCGCTCGGCGACTTG
GGACGAGAGAGCTGCTGGGGCGAAAAGCACCGACTCCCGCT
ACGATGGGGGGATGAATTGACGAGTCTGGCGGCGTTGGAAA
AATAATAGGTACTTGGTTGGCAGGAAGGCCGTGACCGCATT
ATGGACTGGCGATCGAGAGGCGTGACCGACAGCGGAGGAGG
CGGACTCGCACATCTACTCGCGCGACACGGCCCCCAACACG
TACGATGTGTCATAATAAGACGACATTTCTGCGCAAAGTAG
GTAATGGGTCGCCCACGTGACCCAACTGCCCCAACCACCGA
ATGACAGAAGTGACAGCACTCGTGGTAGAACGGCCTCCTCG
TGAGCTCCAGGCGTGGCTTGCCGTCGTGGCCGGTGGCCAGG
AGACACTACCTTCAACGCACCCAAAACGTCCGAGATGAGGC
ACTGTGCTGGCTGTCAACCTCCGTACGAAGTACTTCGTACC
CCGCCACGAAGAGCGAAAATCAAGCCCTGGAGCACGTACAC
GAGAGATTTGCTGGTCAGAGCATGACGGGTGCGTGGATTGC
TGATCCCGTAACCCGCAAGCCGGTGCCTTCCCGGGTCCTTT
GACCGGAACGTCTGCTCGTGCGGCGGATGCCCGCCTTCCCC
CTGGGGCGGAACACCGTATCCAGGCTGGGGCGGGGCGTATC
AGCTCCTACTTCACACCAGGCCATACCCGGCCGGGATCTAT
CGACAGCCAACCGCGGGCCTCGCCGCCGATTGCGCTGGGGG
CGCGGCGCACGATGGGGACCCTGGCCGGGAAAGCGCTCTAG
CACCCTAGGAAATCGGCTGGCGACGGCCTGTGTAGCGAGTG
ACGAGCGGAGCTATGACGGACTTGGCACATCCTGACCGTGA
AGGCCGTCTGGCAGTTGAAACACGCCTGTCGACGAGAGTTC
ACCGCCGTCGCGAAATCGGACGGCATCGAGGACCCTTAATA
GAAGTACATAGGCGATTATTCGTATAAAGCAAGAGCACCGC
AAGCTGGGGTGTTGGATGAGCTGGCGCTTGTATTTTGATCC
ACTTTCTGCTGCTTTGTTTTCTGCCCTTGCCTCTCTGGCTG
CTCCCAGCGAGTTCCCTGTGCGACAACAAAGCCTCCACAAC
TGTGCCACATTCAGTACATTCAGTGACCCATTCGGGACAGG
CGATGCCTTGGCGATGGAGTCCATCATCATCTCCTCGATCC
AGGTGAACGTTCCCTTTTCTCTCACGTCCAGCCACAGGTCT
GCGAAAGGGAACAGAGTTGCCGGCTTGGAAAAAAGGGGAAT
CTCGCTGTTGGCGGACAAGGCCACGCTGCACTATGTCACCA
AGCAGCCTGAGCGTAAAGAACACGCTCAGACGACCCCGGAG
GCAACAGCGGGCCACGAGTACCTAAGGTACCTACCTAGGTA
TGTTCCGCAGCCGGGGGAGACTTGCTGCCCTTTTTCTTGTT
TCCTCGCCGACTATGCAAAGCCTGGACAGCGAGCAGCCACT
CGGACTCGGGGGTTATTGTGCTCGGGTCGGAGCTGTCACAC
GGAATGGGGTCCCGAGGTCACGGTAACGAATGCCGTGGCCG
CGAGATGAAGCGAACATTGGCTTTGAAGTTCTGGGCCAGAG
AGCTCCCCAGCCGGCTGCGGCTGTTCCACCACGCGACGAGC
GTTAGCATCTCCATCACATGCAAGCCTCAGAAGGGTTTGTA
GATTTGCCTTTCCATCGAGTCCAGGGTCGGGAGTATGGCTC
CGGCTCTCCTGCATGCTTTTCGCGTACGGGTCTTCAAAGGA
TTCGGCCGTAACATTCGGTGCCGGCGCTTGGGATGGCGTCC
ACACTCCAACCTTCGCCATGCAGTCAAGTTCATCAGTCGCA
CGGCCGCTCTAGTTGTATTGCATGTACGTCGCTGTCGAGTT
TTGAAAATGTGAGTTTTGTGCGCGGTTGGCGAAGGAAGGAA
AACCATGCGCGAAAGAGATGCATCCAGCCCGCGCATGGCAT
CACTACCACCACCACCACCACCAACGACCTCCCCAGCAGCC
CAACAAGATTCAGAAGGCTGCCATGGCGTCGCTCTTGGCTG
AGTGCGTCCTGCCCGAGGATCCAGAGGGCGAGGCCAAGGTC
GCAACGGCGCCAACTTTGCGCTGGTCCCGCACGTCCATCCC
GACATTCTCGGCGTCATGTCCCAGCAGTTCCTCGGCACAAT
CATCGCAGCAGCCGCCGGGACTCGTCCCGCCGGCGAGGCAC
GGGGGCCGGGGGTTCGAATACGACCGCGCAGGGGTGTGGTA
CATGCGTTCTTCGGTCCCGGCTTGTTTCTCGTGGTGTTTTG
GTGAGTGAGTTGATATGGGACCGAACACCAAATTCTGCAGC
TGGTGACCTGGGAAGGCGCCCATCATCATATCATCAACCGG
CGTGGGGAGCTGTGGTGCTGCCTCTTCTGGACAAGACCCTT
CCAACGTTGCATACTCCGTACTCCGTACAGCCATCTCGAGG
GTAGCATGCAGACTCCGGAGCCTGTCTCGCGCCCACCGGCA
CCTCGCATCGTCCAGGAAGCCTGATACCTACCCAGGCGTCC
ATCAGCATGGGCAACCATGGCCAGGTGACGGCGGTGGCGAG
AAGCATATCTCAACGGATCCCTACCCGCCCTGCGCCAAGCA
CAACAAGGTGTGTGCGCGGCCGTCCTCCAGCCGAGTCCGCC
AGCGACGTCATCGAGTCGCTCACTCCGTCCCTGTGCTTAGA
TCGTGTTTCTAGCCAACGCGCGGACACGTTTTGGCGGTGGT
AGGGAAGATATCCCATCAGCCCGTAAAGGGGTATGAGCTCA
GTCCGCAATGCTCGCGTCGTCTTCCCCATCGCCATCGAGGT
CGCTTCTCCTGCCTGGCCTTCTCCTCCTCCATACTCATGCG
TCGTCCGCTGGCCGACCTGGCCCCTCCAAACCCGCTAGCAC
TCTGCGCCGCAGCTAACGTTCCTCGCAGCACATGAACCTGG
CACTTTGCTCTCCGCACGCCCTCTTTCCAGCGTTGACAGGC
CTCGCGCAGGACGAGGACTGCCTGGATGATGAAGGGGATGA
GACGTGGCGGAAGGCAAAGGCCGGCATCAGGTTCTTGCGCT
TCCGTCCCCGCCGCCACCCTCGCGCCCCCCGACGAAGCAGA
GTCGGGCGCATCCTTTGCGACGGCCAGAGCCCACAGGAGGG
GTGCCTTTGGCGGCGCCCCACTCATGACACTGGCAGCCGGA
CTGGCCGATGCGACGAATTTCCGCCTTATTGGGAGCTTGAC
ATTTTGATGCTCTCCGCCGGCCCCTTCCATGTCGGTTGACG
AGCTTTCGGCTGCCACTACGCAGCCAGCTGTGGGGCGAGTG
CGAGTCGGCGACCATGGACGCCAACCGCCTGGCCTTTCGCC
CGGATGTCTCGCGGCCTTGTCCAGCGCTGCACAATGAGGCA
ATGAGAGGGGCAGGCCACTGCGACGCTACGCGTTGACGGAC
GGCATGCATGCAGGTGACAGCATCGCGTGCTCGAGCAGGCT
TCTACTGGTGACCAGCCTTGCGGAGGGTGGTGGCGAGCCAC
AGGTGGCCCCTTTTGTAAGTCGCTTGCTCGCGATGCCGCAA
TGTGCAGTCGTAAAATTGGACGACTCCACCACCATTTTGCG
GACCGTCATTAGCAGATTAGCACTGCGTGGTCTGGCCTCCC
TCGTGATGATCATGGTGTTGCAGACTTGAAGTTGTCTGTGA
GAGTAGTCCTGTCCGAGAGTCGCGAGGCAGATTTCTTCTAG
CTTCAGCCAAGGACGCCTATCTTGAGCGGCTCGAGTCTTCG
CTTTGTCACTGCTGGACGCACCGCTCGCAGCGCAGACTTGT
CTCGCGGAGCGCGGCTACGACCCCAAGTTTGGCGCCCGCCC
CCTGGCTGTACCAGCAGCCGCCGCAGAGTACTCCGGAGCAA
CGCTCCTGGGCCAGCTCGGCCCTCAGCTGCTTGATTTCTCG
GTCCTTCGGGGCGGCAGAGGCGGTTCCGCTTTTTCACACTC
CCCGTTGCTCAGTGTCATTTCAGCAACAAAACGAAAACGCA
CCGCTCGTGTACTATTTTACCCCAAGAGAACCTCGAGCCTC
CTGCCCACAACCCACTGCCGCCCATCCGCGAGTTCCACCCG
CACTCATTTGCTTGATTGTACGAATACGAAAACTATAGCTT
TACCCATATGGATCTCTCGCCTGGCCACAGGGGTGAGTCTC
GGGATGAGGCTGCCGAGGGTCATCTGCTTGGTGAGGAGGAG
AGCATGGTCTTGAGGGATGGCTGGGTGTGCGGGAGCGATGC
TCAAAGCCATTGGGAGGGCTCTTATCCACCATCTTCTCCTT
GCTTCGAGGCGCCGTGCGTTCGCCTCCATGCAGTCCGCCCT
CCTCCTGTAACACAGCTGAGCGTGTTCCATGAATCCGCTCG
GCGAGGCCGCCGCCCAGGAGCTCAAGACCATCGGCTCCATG
CGATGCGATCTCTTCCTCGGCCCTATCGAGGTCCATCTTCA
CGCACAGAGCACGCCGTCGTCCAAGAGCAGAGGAGCGCGAG
TCCACAAGCTCGGCTTTATTCACCGGTATGACCATTTCGCA
CGTAGGAACATGACGACGTGCCCATGCCCTCGCGTTTCGTG
TGGCACAGCACGGCCACGGGCTACCGTACCGGGGTGTGTTT
CTGTTGATTGGGCCACGGAGCTGCTGTTCCCGTGGCTCATT
TTGTCCACTTTCAGATATTACTTTCGGGCATTTGGACTATC
GAAAGTGGCTTCGTCGCTGTCGCTATCAGCCTCGCGGTTGT
TTCCGCCGACACAACACGTGCCGCAGTATAGGGTAGTTACA
CAAGTCCATGGAGCCGCCGTCGGAGCAGACGCTGAGGTTGC
GCTGCGTGGGACCTGCTCGACGAGAGGAGCGAGTCTGACCT
GCTCGTCCTTCGCCCTTTGTCCAGATGCTCTGCTCGGACCA
TCACGGCAACCTACGTCCATCTAAAGACAAAGATGCCGCGT
CGGCGGATCCGCTGGAGAAGCCGTTGGGTGCGTTCCCAGAG
CCGGCACTGGCCGACGTGAGCGGCGGGCTGACGGGCGTGTC
GAAAAGAAGCTGAAGGGCCTCGAAAATCCGGAAGTGGTGTA
CAGCCCAGCCAGTGAATGGGCCGATCTGCTGATGCACGGCG
CGCACAAAGGCCTACGAGATCCTCGGCGACGGCGCCGCCGG
TGAGGGAGATGTTGTGGGGGCGGAAGTTCATCATCATCTTG
CCTGTCGTTCCTGCGACGGGCTCCCAAGCCGGCGCCAACTG
CATCAGGAGCTCAGACGCAACGTCACCACGGAAAGGAAGAA
GACCTGACGCTCGACTTCGCCGCCTTCGACAGCAGCATCGC
GAGGAAACCATCGTCCATATCGTAGTCCTCGTGTCGGCCGA
CGTGTGGCTCAATGGCAGAGCGTCTGACTACGATTTGTTAA
ACGGCGACGCCCGCCGACGTCTCCAAGGCCATCGACGCCGC
GAGTACGAGTACGCATTGAGCCGGTGGACCTTGGTGGTTGG
GGCATTAGGCTCCCGAGTCTCCGTCCAGCACGAACTGAGCA
GTGCATGGCCCACTCTGGTGCTTGGCCTGCAGCGGGCAATC
TTCTTTGCACTCAATGGCAACCTCACGTGCCGCACCGTCCT
ATTTGCTTTGAGTTGTGAAGCTCCAAGTGTTCTCAATGTCC
CTTTGACGCCGGCATCCCCGCAGAGTACGACGCCAACACCT
CCACTCCGCCCTCCAGTGAACAACGACATTGCCCACACTGA
CCCTCAAACGGCTCTATTTCCCACCACGCCACATTACACCG
GTTGACGTGCTCAATCTCGACGGTGAGCACGTCGCAACGAG
ACCCCGACCCCCTGGCGCCGCGTCAAGGCGTCGATCCTCAG
TTCCTTTTTCCTTTTTCTTTCTTCCATTCAGAGACCCTCTC
AGCCCAAGCGGCGTATGTGGCGCTGGAGGCGGCAGATCGTC
CCGAAGACGACCGAGCAGGGCAATGTTCCCGCCTGGGAAGA
TCACCCTTCGCAAGTGGTATCCTTTTCAACGTCTCTGGCCC
GCCAAAAGGGGCATATCCGACGGCCTCGGCCCCGCCTAATT
CTCTACGACTCCATCGCCATCAAGGATGGGTCGCGACGAAA
TCGCCTGCAAACGGGGAGGGCCGATGGACGGTTACCATCTT
GCGCAAATGCCGCTTGCATGCTGGCCTGCTACATGGTCCTG
TCGTAACCCTGGAAGAATATCTCACATACGTGACTTACTTT
CAACCAGAAACGTAGTTAGACTAAACACTAAAACTGACATT
TTGAGGGACGGGCTCAGCAACACAAGCTTCCCGTCAACCAA
AACTTTCTTCACCGCATCACCATAGCGAGATCCCTCACCAT
CAAGAAGTTGTTGGAGAAGGCGGCGACGGAGATGACGGCGG
CATTGGGCACATGGGCTGTTCGGATGGGGCACCTAATCGCG
CCAACCTGGCGCTCCGCCTGCCCAAAGTCGCTCCGTCACGG
AGGGACGAGGCCCTCATTGGCGGCTGGCTGTTTTTCCGCTA
CTCCAACAACGCCTCCATGACCCCCGAGCAGATCGTCGAGG
ATCGCCATGAGCTGCGGAATCCGGAACTGGTCATACAGGCC
GGTCGAGAGCCAAGTTTGTGCGAAGCCGCTGGGGGCAGATC
TCAGTGGCATACTCGGCGACCATCAGGGGGTCATCCCAGTC
ACGAGGTCAAACTCAACACGCCCGCACATGGCACCCCTCCA
AGCAACCTCATCAGCTGGCTCGAGAACTCTGGCGCGGACAA
TCCCGGATCGTCTTCTTGAGCGCGGCCTTCAGTGTCGTCGC
GTCAAGCCTCATCGGCCAAGCCCACGAGCCATCCATGGATT
CGGTGCGTGCGTGTGACGGACCAGCAACAATGTCTTATCGC
GCCACGCTGCAGAGTGGGAGCTCGCCGTGGCTGCCCGGGAG
TCCCGGATCGTCATGCCGTGCTATGTACTCGTACAGCTTCG
GAATTCGTCTGCCCTCTTTGCAAAGCACTGGGGAATGTGTT
TATTGGGGTGTCCCTTTGGTCATACTGGTTTGACTTTGGTC
TTCCGCACCCCCGCAGACCGCGACGATTTTCGGCAGACCCT
CGGCGGGGGTGCCGGCTGAGCCTGTGGCGCCGGTTGCGGCC
GCTGCTAATGTCTGTATTTGCTGCAGCTGCCTCAAGACGGG
TAAACTGGATGTACTGTAGACAGTCGCCAAAGCCCGGCGTA
GTGCCCATCCCAGTTCCACTCGGAGAGCCAACACCGAAAGC
ATTTTGGCCACCATCCTTTGCAACATCATCGCCTGCGACCC
GAATCGCTCGAGCTTCGCGACATATCGACCGTGGTGGCGTA
GCACAACAGCTCGACAGGATCGCAGAGATGTGGCTTTACTC
GGCGGTGGTTACATGATCTTCCACGGTGTCGCCTACGACCT
AAGCCGGCGAGGAGCTTGTGCGTCACGGGCTCGACGAACCA
GGCAGGCAAGCGGTGTGAGACGGGTAATACCTACAGACGGA
TTCTGGGTACTCGTACGTTGCGCCTTGGAGCATCTGACTCG
ACGCGAATGACCCGAACGCGCCGCCCCGGCCACACACCTCC
AGCTCTGCTTCGACGATCGACCTTTGCTCACCGACAACACA
AGCATTTTGCAGGGATTTGTCTTGAATTACCCCTCTGGACG
GAGCCTATGTCGTCATAGTTCGACTGCTTGGGCAAAGCTCA
CCCTTGTTGGCCATGGGCCTCGTTCTGCGGTCGGCTGCTGG
GCCTTCCTTGCCCACCCAAGCCGATGCCGCGTAATTGGTGT
TCCATGTCCTCGACCAGGCGCCCGATGTTGGCGATGTGGCT
GCATTCTCGCCGGTCGAATCCAGGGTACTTGTTGGGCCCAC
GACGCTGTCGGACATGTGGGCTACGGCCGGCCCTACGCCCA
GGGCCACGGAGCTGCTGTTCCCGTGGCTCATTCTCCTGACG
CTGACGAAGCAACGCCTCATCATGGCCAGCATCAGGAGCAA
GACTTGGCGGACTTGGGAGCCGTGTCCGCATCCTCCACGTC
GTACGTGCGCACGCGCGAGACGCGCGAGACACACTGCCCGG
CCTTCGACTGCATGTCGAGGCAGTTCGTTTCAATGCGTCCC
CTGTCTTAGTCAACCGTCCACACCCTCATCGTCAGCCCGGC
TCAGGTGAAGACACCTTGAACTCACAGTTTCCATAGGGTAG
ATGGAGAGGTCGAGGAATGTCTCATCCCGCTGCGACGCTGT
CCGCTGGTCGCGCTATCGGTCGATGGCGATGGGTCGATAAT
AGTGCTCTGCTCATTTTGGACCGCAATGCCCTCGAGGCGTG
GCTTCGTTGGACAACTCGTGCTCTGTCATTCACGACAACAC
CGGTGTCGCCCAAGAAGACGCCGGCCTCCTTTGACTTGATG
CCATGGGGGTCGGGATGAGTCGCAAGTCTGAGGTGCGACAA
CGAGTTGGTCGGGAACTGCTCCAGGAGGCTTTCCACGATCC
CCACCTCCAACGAACGACAGCTTCCCTCGTCACTCGTTCAT
GGGTGCTGTAGAACTCTTGACGCTCCGGGGGCACTTCACGC
AGATCTACCTCGGCATGGAACTGCGTGAGGCCAATGGCGAA
CTCCGCTTGCCGACTCCAAACCTCGCCGCTCCTCCTCCTCC
CGCCTGGGGACGCCTCCAATCACGGCGCAGAACTCCAGACA
CTGCGAGCGACTGTCCATGGCGCTCCGGATGCCGGACCCGT
GCAGTTTCCATGCGAGATATCGCTGACCGGCTGCAGGTCGA
TGCTGGCAAGGCGATGAGTGCGTCGTTCGAGAGTGGATGAG
ATCCAGGCGCCCTGCTTTGGCTTTGTTCGAGAGTGAGTGGA
AGCAAGTGAAGCTGGAACGCCACTGAGCGCATCCCTCGCCC
ACGCACTGCACGCACACACGCACAATGCTCAGTCAGCAAGT
ATCGAGGAGGCCTCGAGTCGCAGCGCAGTGTCAAGTGGCAC
CCGGGTTCCTTCTGCTGCTGCTGCTGCTGCTGCCCAACCAG
TACCAGGCCGTTCACCAGGACGAGGAGCCAGACGCTCCCAC
AGCAGCGTACATCTGGGGGGCAGCGACGGGATAGCCCTGCT
CACCCTCTTGGCTTCACCACCGTAAGTTGCCTCGAGCCCAA
TTGTTCACAGCGGCAACTGACAGGAGGCCGGCGGCTGTTGC
AGAGAAAGCGGCGGCAAACACGGGGGAAGCGGCCAAGGCAA
GTGCATCGTTTCCTCGCGGGCGCTGTAGCGAACATCAAGCG
GCCTTACCTCCCACCGGGAGCTGCCGCCCAGCGACGGCACG
CGAGTAAAAGCCCTTTGCAACCTGGGTTTGCAGGGGCCCTG
AAGGGGCAAATTGGCATTGTCCGGTGCATACGGATGCACCT
GGCTCGCCCCGTCTGAGTTGCACCTGCGGAGAAGAGGACGC
CTCCGCTTGGCGGCGAGACACTCTCCCCCTTCGTGAAGCTG
CCAGATGTAGTCCTCGCCTTCGCCCATCTCCTCCCAATCCG
TCCTCCCAGATCGGCTTCCGCTGTGCGGCGTACATTATAGA
TTGGGGCCCGAGGCGCTGGGCAGGTTGGCCCTCCAGTCTGG
TCGGCAGCGGACGGACAAGTCGAGAGAGGGAGTTGGCCATG
TAGAACGGATCAGCTGGGCGCATCGCCTCTGGGCATGCGGG
AGGGATGAAGTCGTGTCTCCCCGTTGCTTCAGCCTGCTCAG
CATCACGGGCGCTGCCTTGACGAGATCCCCCAGGCGCTTGA
CGGCAACGAGCGCAACTGTGCTCTTGGGAGGCTCCGCTCGT
CACGGGCGAGGAACCCTCGGCGGTGGCCAAGGGCAAGGACA
CCGCCAGAAGACGTACCAGACGGACCTGGCGCGCGAGATCC
GCCTCTGGCAGGCAATGAATCGACAGGCTCGTCAACTTTGC
ACTTCTTCAACCGTACTCGACCCCCGTTCCGTGCTGCCGCC
GACTGAGCATTCGAGAGATGCGTGCTGACCTGGACATAGCG
GAACCTTGGCAGTTCCTTTTCAACGCCGTCCACTCTCGGGC
CTCGGTCAGCCCTGCGTATCCAAGGTGCATGGCGAGCGTGT
AGCGGCATCGTGTGGTGTTCCCATTCGTCCCAAACCAGGAC
CCGCGCATCCCGCAAGCCGTCCCAAGCACGCCAGAGGCTTT
CCGACGGCAGCGCAGCACGTCAAGGACGACCTGGACGGCCG
TGGGCATCACGGACCCGAGTCTCCTGTTTGGGTCCTTTCTC
GGAAAGGCTCAGGCGGAGAGCGACAAGCTCCCCAACAAGCG
ACGGGATCCGCGAGCTGCCGCTGTCTCTTTTCGGCATCATT
CAGCACCGAGCAAGTTGGTACCTAGTGGACGGTAGAACCTC
GTGAACAGCATCACCAGGTTCATCTCAATGGCTCCATACGG
GGGAGGGGAGCGCGATGCGGCTGGTGGTGCCCCGACCGGTC
CTGTGACATGACGTTCCTAGCGAGTCACGAGACGCGATTAT
GCGCAAGGCCTCTGGCCAGGCCGTCCTTCTCGTCCGGGTGG
CGGCCAAAACGAGCGTCCTTCCACTCGTCGCAGCCGGTGGC
GCTTGACAATGCGCTTGTCGCTCTGGCTCAAGGCTTCATGG
TCATAAAAGCGCTCAAGATGCATTCTAATGTTACAACATGA
CACGACTCACTGCGAGGAGACGGACGGCTCCCCGTCCTCGA
TTCATGGCGGCGGCGTTGGTCGCGGACTGAACCCGCTGGCG
CCGGCTCCATGCTGACGATGCCGGGCATTTACTCCTCCGCG
AGTGCGCGCAATGTGAGGTTCTTGAATAACTCTGAGGCTTG
CTTTAAGAGGGCTTGCTGCGCTGGCCGCGCCCCCAACCTCC
GGCGGCGTGGGCGCGTGCTCCGCGGTCGGGATCGGCGCTCG
GGGATTCGTGGCGTTGTTGACATGCTGCTTCGGCACGGGCT
GCGTCCTCGCCAAGGAAGAGCCGCTTCTGCTCACATGTCTG
TGGCGTGGTGATTTGTACGGCTGCTTGGAAGGAGAGGGCGT
TTGCGCCGCGCCGTGCATCTCACAATAAGCCCGCTGCGTGT
TTGAATACCTGCCACTTGGTCGTGCTGTCGATCCAGCATGT
CAGCCTCACCGAACAACCTGCGTCAGCAGCCACCAGCCGAC
CATACGTAGAGGAAGTGCAGCTCGTCGGATTTGCAGCCAAT
GTACTCGGTGTTGAGGAATTCCCTGTCGAACTTGTACTCTT
CGTCCTTCTCGTCCGGGTGGCTCTCCCCGCTGCCCGCCCAC
AGACTTACGAGGCTCCAGTGCAGATTGTCTCGACCGGCGCT
CCGTCTGCCACTGAACTGGGCTCTCTTGGATCTTCTCCTTT
CATCATGGCGCCATCGCAATCGGGGCTCGCAGAATAGATGC
TCTTGGCCACCGCGTCGGAGCTCTGCCACAGCGACGTCACC
TCTGTTTGCCGGCTTGTCGTCGGGTGCCACGATAGCAGGAA
CGGCCACATTCGCTTCTCGGCCATCTTGCACAGGTCCAAGG
CGCCGCTCCTCGCGCTGCCCCTTGCGCTGCTCTTTGCCGCG
TAGACGAGGACCAGCGTGCTCGGCGCGACGAGGAGCAGGGC
CCTGCATCCTGCAGACGGGCCAAGCCTGTCGCGGCCCGCGT
CTGTCGTATCGCAAACAATGCCTGATGTATCACGGGTGTGG
GCTGGGGCGAGCAAGCCGAGCGCATAGATGAGAATCTAAGG
ACGCGGCCGCCGAGAGGTAGCGCACGGCGCCCTCGGGATCG
AGGTTACCCTTCTCCAGGAGCTTGAGATCGGTCGCAGTCTC
GATGCCTGGCGTATATGGGTCAGTCAATGGCGCTTGTTCGA
CCATGGATTCTCTGACATTTCCTCCGCAAAGGCCTCCCTTA
TGCGGCCCCCGTCACCGATGCTGGTGGATGGGCGCCGTGGT
TCACGCTCCACCTCGTCAATCTGCGTCCTTCCCCCTGGCTG
TCGGGGTGGTTTGGTTATTTCGGCTCTCTTCCTGTCCTAAG
AGCAGCGCGCAGAAGCTGGTCATGATCCAGCGCGTGTGCCC
GAGCGGTTTCGGACGGAGGGCCATCGGTCGCTGGAAGCGGT
GCCAAACCACTAAAGTGGGGCGACTGGCAAACGTCACATCA
TACGAGCAGGATTTCTTTTTCGTCAGCCAGCTATTCGACGA
AGGTCAAATGCGGAGAAGAGCACCCAGCGTGCAACAAGTAG
CGGGAGCAGGCACACAAGGTCTCGACAGCTGCCTACTCGTA
TCGTCTTCCGCGGCGCCGGTCGACAAGCACAGAAGATGCAC
GGAGGTACCGCCCAGCAGGACGAGATCAAGCTCCGCGAGGA
GCGATGCCGATGATGATGAGCGCCGCATCTTCAGCCATGTC
ATCGAATCGACAAAGAGTGGCACGGCGTAAAGTTGAGTCCC
CGTGGATTTGCGCTTGCAGCCCGGCCGGATCCACAAACGTG
CGCTCCAGGCGTCTACGAAGCGGCGCGTTCTGAACATGCAC
GATGTGTCCTGGGCAGATGTCTGCATGTGCTCTTACACCGG
GGGGTTGGAGTACTGGAAGACGGCGGGGTTGCTCTCGAGCT
ATCAGGGCCCTGATCGGGGGCAGCGCTCCCTTTGCGACGCG
ATCACGCTGTACGAGGGCAGCGACCGCCTGGGCGGATGGAT
AAGTACGAAGTACCTAGGTACGGATAGGTAGGTACCTGCGC
TCGTGCCCGGCTTCCTGGAGCGCACGTTCTGCTGCGGGAAG
AATGACGGCTGAAAGGGTAGCGTTGGGGATGTAGAAGAAGA
GAGTTTGTTGACATCGACGGCGAAGATGGACAAGACAGCGA
ACGGCCCGCCGGCTGGCTATCAACAAGCTTCATCTCGCTCC
AGGTAGCTAGAGGAAGGGAGCCGAGTGTCAGCGATTGGGAT
GACGTCGGACACGGAGATGACATGGCTGCCGGCGGCGAGGC
CGCGACTTTCTGCCCCGAGGCAGCGGCATCTGCACCCGGCG
AGAAGAGGGACATGATTGAGCGCGAGATCATCCCGCACTCG
GCCAAGGCCGTGGACCTATTCGCAGACGTCATCGGCGACGG
CGCAAATCTTGGCTGCACTTCACGCCGATACCAGCTTGCAG
GCTGCTTAAACGCTGTCCTTCTCGTGACCGGTCTGATTTAC
GCACCGGCCTCGTCGAGCGGCGGGTCGAACTGGTTAGACCA
GGAGCGCTTCGTCGGGAAATCTCGCCGGGCTCTCAAGGAGC
TTGCTGCAGTCACAGAATCGCACCCTGGCCCGGACAGCTGC
GGCCCAGAGATGAGGGGAGGCTCAAGCTGCTCTGGCTCAGA
TGGCGTCTGCCGTGTATTGTCCTCCGCAACAGTGATAGAAG
GGTCATAAGGACCGAATCGCCTTGCACAGCTGCCACAACCA
CGAAGGACAACGCCATGGGTCAGGAGGCAAAGGTCTGCCAG
ATGGTCCCCACAAAGAAGAACGACAGCCTCATCGCAACCGA
AGGGCCGTTGCAGGACCGCTCCGGGCCCGAGCACGACCCCA
CCTTGAAGAAATGGAGATGACATCTGCAACGGAACGAGAAC
GCCACTGAGGGAAGAGCTTTCTCCTCAAGCCCACATCGACA
ACTTCGACGCACGTCGAGCACAGGCCGCTGATGCACTCTGT
GATTCCTTTCGTCGCTGCTGCTGCCACTGCCGCTGCCGGAT
TGATCTCCGTCAGGGACGATCTATGGAGCACATTTCTTTGA
TAATCCGTACTCCGTACTGCCACGGACAATGTTCGCGGCGC
GGATCTGAGGTCCGCCGTAGCCCGGAGCCTGGGGCCCGGAG
CAACCCTGCTCCTCCCGTCGCGGACGCACCTCGCCCTCGTA
ACGGTGTTTACATTCGAGGGCATGGTGACACGGCGGCGGGT
GAGGATGAGCGCAGGACGTACCCTCCTTGCCCGGCGTGGGG
CCTCCTCGCTGCGGCGGATGCGCGCCTCGTTCTCCTCCCTC
TAGAGTGGTCGCCCTTGAGGCAGTCGAGGACCAGGGACTCG
CGCCCCAACCGCCTCCACTGCCTGATCGCCCGCCCATTACC
CCAGGCCGCTCATCACGATGCAGTTCATCCGTGAACGTTCC
AGTGAGGATGGCGGATGCTGCTCTTGACATTTTATTGAAAG
CCCGTCCATTGCTGCTGGTGCAAGGGCATAGGTAGGAGCAG
CGCCAGTGTAGTCCTCGCTTCCCCCGATGACCGCGATGCGC
CGATGCGAGCCGCCAACAAGCAGACCAGTGCCGCCGAGGTG
AGGTTGATGACGGTTTCCAGCTCTCGGAGCATCCCCCGAGT
ATCTCCATGCTGGAGGAAGACGACCCGGCGTACGATCCGAG
CTGAAAGTCCGTGTACTAAACCATGCCCCACGTATGAATTG
TGTGGTGTCGGCGACGAAGACCCACGGGTGGCCCCTAAGCC
GCGTGAAAAGGAGAGGGTATCCTGTATTTCCCGAGAGCTCC
CAAACCCAATCCTACAACCGCCATGAGGACAAGCTGGAACG
TCTGGCCTGCCGGCTCCATGCTGACGATGCCGGGCATTTAC
AGGGAGACGAACACCGCGGACTCGGTCGGCGGTTTGGCCAG
GTGGAAGCACTTGACGGAATCGTGTGGAGAACTGGTACATA
TATGAAGACCACGCGTGGTACTTGAAGGGTGCCGCTGTCCC
TAGGCACCGACGCGCCGGTTCTCCGTACAAAACTGGATCAG
GCCGTGGGTGGCAGTCGAGACGCCACCAGTGGTCCAGGCCT
GGCCACGCATCGGCACCCAGCCACAAAAGTAAACACGAACA
GCCTGTTCGACTGTGCGTATCAACGGGACGAGGACCTGCAT
AGGTGCTTGGCGCAGACTTGCAAAGACAACCCCCATCCCAA
CTGGGGCCTCGAGGCATGGACAAGATGATTCGAAGCGGCAA
CGAGGCGAGGGCCGAGAAATCCTTCCCCACCGCATGCGACG
CATGCGCGCCGAGTGGGAGTCTGTCCAGGCTGCCCGTGGGC
ACCAGACAGACCCCCGGAAACACCTCCCGCCATGTCTGCCG
AACTTACCGTTCATGATGGTCAAGACATAATCTACCGTCAC
GCGCCCTATGACATAACCTGCGCCGAAGCCAACAACCGACA
CCGCGTGTCGTGGATGAAGTCGAGCTTCATCTGGTTCGTCA
CACCCATGTTTGCCGGCATGCAGCCGGCGGGCTGGACCCCG
CCTGGAAACGTCGTTGCCGCCAAGCTTCCTTCTGACCACGC
TTAAGAGAGACTCGACAAGACACAGACGCACCCACACCGTA
CCTGTCCACGACGCGTCCCACCGCGCTTTCTAATCAACACC
CGGCGCTTCTCCTCGAGGGGCAGGTCGGAGCGCCAGACGAC
CTCGGCGTCGTCGTGGGGGTCTACGCGGGGCTTCTTGGCGC
AAGCAGCAGTGTGCAATGGGCTTGTCAGCGCCGTTGCGCAT
TGCCGCGAGGACGCCGAGTGCATCATGCGCGCGAGGTCGTC
TGGACGTGCTCGGAACCCAGCTCAGCAAAGCCTCTTTTGCC
TCAAGGACTCGCGCGAGTGGCAGTCTGAGAATAAGGAGAGT
CCCCATCGTCCCCTACCGCCCCGGCCGCTCTGACCGGGACC
GAGCCAGGAAATACCTGTGTCGTTGGCCGTCTCGATGGCAT
GACTTCGACGCCATCACTCACTTCCGAGCTCGACGCCTGCC
TCACACGGGCGCTATATTAACGACCTTTCATTGTACATTCA
GGGTTGGCTCCAGCACAAGTCTGGTGTCCAGTACTTCAACA
ACCCAGAAGAACTTGCCAGGCGTGCCCCGAGTCTTTTCCTT
CCCTTCATCATGGCCTGCTTCTTCTTGTACTCGGGGGTATC
GTATGAGATGTTGTAGTAGGCGCCAATCATGGCTGCGTTCT
TCCAGAATGTCATTGGCTGACCGCTCGAGACTGGTCACTGC
GAAATGACGACGGAATTAGTCAGCCAGCTGCCTGGCGCCAC
CAGCTGGCTGTCCAGCGCTGCCGGCTGCCGGGCTGCAGGAG
TACCTGAGCAGCAATCACAGCATCTGCCCAGCCATCGGGAA
ACCTCAAGCCCGAAAACATTCTTCTAGACGCCAACGGCCAT
TGGACACCACCGCGCGCCCTCGCGCCCCGCGGGCATAACCA
CGAGCTTATTTCCGCGGGCCCAAGACATTCAGAGGAGGACG
GCGACTCACAACTGCCGGCACATGCCGCACGGGCTCGCCGG
TCCGGGTGAGCTCCCGCTTGCCGCTATGGAGACTGCAGTCG
CGTCCGCCTCTCACCTATAACACTCTCCCCGGGCCCTCATC
TGTCTCTCTTCTTCAGTTGTCAAAACTTTTTGTTATTCTTC
AAAGCTCAGCGACGCGGCGTCGCCCCGTCACTTGACTCTGT
GACGCGTCCTCCAGATGAGGCCTTTGCCGCCTGTCTGCTTC
GGTTTGAGGCTCTGCGTTGTCCGAGGCAGCTCGAGGCTGAC
GACAAGCAAGTCAAACGCGACAGCACACCCCATCTATCTCC
GCAGCAACTGCAAATACATACACGCCAGTTTCCATTGGCAG
AACCCCTGGACCAGAGCTGGCTGCTGCGCTCCCGTCTCGTG
GACGCGTCTTACCGAGACGTCTGCGGAATTCGAGAGCTTGT
CGGTGGTCATGATTTCGGTGCGCAGCAATTGAAACAAATAT
TTTGTGACGAGGACGTTGGGCATCGCCCCCGACCCCTGCCT
CTGCTCTGTTACCAGTGCGGCGGTGCGCTCCGTGGCTCGTA
GGTTTTCAAGAGCGTCTCGACTTGTTCTGCGCGACAGGAGT
CGCACAACTCCCATCCACGACACCCGCCTTGAAACAGCCTG
GTCGACGTAGACGTTGACCCCAACATCCGATCCATATCGTG
GACTGCTCGATGTCGATGTGCACGAACTTGCCCTCGGCGGT
ACTGCTCTTTCGTGAAATGACGGCGTCGTCATCATGTGCGT
CACGGGATGCTGCTCGCAGACGAGATGACATTCGCGGGGGG
CAAGCGCAAAAGGTTCCAGACGAACTCCTCACATTGTTAAA
ATCCATTCCCAGAGAAGGTTCGGTCCGTACGTCCGACTCCG
CGGGGGCCAGGCAGCCTTGTCGCCCCAGAAAACGGAGAGCG
CGACGGCGACGACTGTCTGTCCTTGTCTCGGTCGTGCGTCG
CCGGTGAGGGAGATGGGGAACGCGCTGTGGACGAGGGCGAG
ACGGGCAGGGTCAGGCTGTGCACATAGCACAGGTCGCGGAG
TGCCCTCGCTGCCATGTCTGCAAGCAGCTGCCGTCGCTCGC
GAGACAGCTGTGGGGCTGAGCCTCAGGCACCCCTGGACCTG
CAGTTCTGCAATGTAAGTTGCTCCAGGCGGCACGGCATACC
AACGTCCAGCCCAGTGCCATCCAACCGGTGCAGGCCAATCC
CCCAAACGTCTCACTATAGTCTAGCAAAGTTGACACTGAAT
GCAGACGACCCAGACCATCGCCGGCGTCGTCCTGATCGCCG
CCTCGCTTGATGGAAGGGGTCGCAGGGCCATGGATGGCTCA
TCGCGGAACTGCCCCGGTAGCCGTGTACAGATGTGAATCTC
ATGCCGTCGATGCGAACCAGCGCCGCGCTGCCTTGACCCTC
AAGCACTGCCGGGGGTTTTACGGGTACAGACGAGATGAGAG
CTTTGGATGACAACATGGGGCCCATGGTGTCGCATCGGCCG
AGAAGGCCGTCAAGGAGGGGCGTCTCAGCCCGACCGAGGCC
CCTTTGTAGTGCCAATGTCTCTGATATCTCGAGGCACGGTT
GTATCCGAGGACGCCACGAGCTGCAGCAGGTTAACACTCCG
TGCCTCTGCGGCTCCCTCTGCGGTCCCGGTCCTGGGAGCCC
CTCCCCGGCCTTGTCAACCCCAGGCCCCTCGTGGGACCGAA
CTGTCCCCAGCAACCGAGATCCACTCCCAACTGAGCGCCCC
TGCACGCATTGCTCGCCCTCCCGCGCCGCGCCCGCCTTCTT
CGAATGGCCACGGTGCTACTCCGAGCTCGCCGCTGCGACAG
AGGAGGCTGGTCACGAATGGCGTATTCATATTGCTGTGGTA
GCCAGCGAAGCGCGTCAAGACGGCGGCCGACAGCATGGACG
GCATCGGGGCGTTTGGCCAACCTGGTGGTATGGACCTGGGA
TCAAGTACTCGTAGTCCGTACTCGCGTCGCGGCTCTCCGCA
CTGGCGTGGGGCTGGGTGTACTTCGTAGGTGGTCTGGGGAT
GCCAACGAGATCGCCGTCTGCTCTGGTATGTCCTCCTGAAT
GCTCCAGGGCAAAGGATCTTCCAAGCCTAATGTGCCCGTAC
GATGGTTGGCCCTTTGCGAGCGTTTCCGAGGGTAATTGGCA
CATCTACATGACGGGAAACCCGATTGAGGCTGCCGATCCCA
TTGGCATGGGCCACGCCGTTCGCCTTGGCCGACGATGACGT
TCGGGTGCTGCAGGCCAAGACGCCCGTCACCAATCCATCCC
GGGGGGGGAGAGTGAGCGCACGGCCGCGAGGTGTTGAGACC
AGTCCCGCCTTGACTCCGGTCATCATCTTCGACATGGTGTA
CAGTGCCGAGAAGTGGAGAGCGGAAGCTTGATCTCGGGTCT
CCCGTCGACGACTGGCAGGGCTGTCACTTACACGCCGCGTT
GCCTTGGTTGGCATTGGAAACAGCCCAGGGGTTGCGGCCAA
GTCGCGGTAGTCCTTGATGGCAAACAGCCCTCTATACGACA
ACCCGTCCTTTCATAGAGGACACCCATCATTCTGCCCACCC
CCTTGAACAATCATCCAGAGCCAGAGCATCTGCATCTGGCA
TCGAAGTCGGCAAAGAACAGCTTTGCCGGATCCGTCTGCGC
CATGAGGAGCTCGTGGTTGGCCGCCTCGCGCTCGCGGTCGA
CGCACTTCTTGCCCGACTTCCTGCACGCGGCCAGGGTCTTT
GTCGCGGATGTCCTCTGAGTCGAACGAGATGGGTCGCTCCA
TGGCTGCTTCGCCGGCCTTTCTAGAACGTGGAGGGGTCACT
GGACCAGCCGCCTTTGAAGGCCGCCATCTTTGACAACTCGA
ACCAGGCTGGACGGCTCCGGCCTGGTCGCCCTGCAGGGCCC
TCCATACCAGCCATCATGGGCTGAAAGACGAGTGCTCTGCA
TGCCATCTTTCACCACCTCGCGATGCCCTACTCGTAGCTAC
CGAGACCTCGGCCGATTGGACCTGCTGCGGGCTGGGCTGGG
CGGGCCCCCACAGCGCATGGCGCCGGAGGCTCGCAAAGGCG
AATCCCCCGAGATGATGATGCATCGGCCGGTGGCAAGATGA
CGCTCAGCATCCTCGAGAATCGCTGTAGCATTCTCTGGCGC
ACGCCAATTGCCGTTCGCCACCATTGCACTGCGTGATTTTC
GGATTGTTTAGGTAGCTTGGCTTTGGGCATCCGAGAGGTCT
GGAACCGAGGTAAAAAGATGCGCCGCATCCCTGGTCAGAGG
GCAAAGGGGTACCCGCCGTTCGCGAGGCGCTGGAGAATTTG
GTTGTCGAAGTAGTCCTCGTCGTGGATGGTGAGGAAGTCGG
ATCGGACGTACTGGATGAAGCCAACCAGCTGGAGGAAGCCG
GGACAAGGAAGCTAGGTAGACCTTGACGCAGTAACCAAAGG
CCATTGAGCCACACGGCCTTCTTAAGCCGCTCTGTTCGAAC
CGGCCGCAGACCGGGATCGGCAGCGGAGCCACGGAGCCACG
GTCTTCGAGTGCAAGCACCACCTCTGGGGCCGCCGCCTCAA
ACGGCGTACTTGAAAGAGTGCAGGCTGCGGTGACTGTGGTG
CCGCAGACCGCGACGATTTTCGGCAGACCCTCCGTCCCCAC
GCCCCTGCGGCGTTGCAGCGCGATCCAGTTGTCACGCACCA
TTCCCACAGCTGAAGAATCTCGACATGAGCGGCAACCAGAT
ATCGTGTAAGTGTTTGACCGCTCCGCATATCTGGAGCCTTA
CCCGGTTCCTACGACGTTTGCGTCTGCAATCAAACTGCCGT
TGAGGCAATGGGCCAGATGGCCATGCCAACCTGGCATGTTG
CTACGACGATATTCGACAAACCGAGGGTTTCAAGAATGTGT
ATGACTTTGCAAGATGGCGGCACTCGTCATCGTTGAGGCCG
CCGTCGGAGAGCAACCGCAGCATACTGTTAAGCGACGTTTC
TAGGCAGCTCTGGGGTAATTCCGGCGGGCTATTTGAATTTG
ACCGTCGTCTACCTCCAAGGCACCGAACTCTACGTCGCCAA
AGTAGTAGTTTCAGCATCTTCGACATATGGCCTGTGGTAAA
GCGTACGAGGTGATGGGGGACAGACTCTGGGCAGCAGACGA
CTCAATCTGGCCAGCCTTTGCGCCCGCCTTTGCGCTCGTCC
TCCAACGTCCCGCGCATTGGCCAGAGAAACGCTGAGCGCAA
CGGCGCGAGGCGACGACGGGCCCTCCTGTGAGCGAGCACTG
CCCGTTTCCGGCGTTCGAGACTGGTAATCTACCACACCATC
ATGAACTGGCCCTCCAGAGGCGCCATCTGGCCAGGCTTTCT
TGTGGGCTGCTATTTGGGGGCCGTAGCCGCTGCCCTCGCTC
GGCACGTCCACCTCCAAGGGCCTGGCACCCGCCGTGACCGC
TGTCCGAAGGGCTGCTGTAGCGTCGCTTCCGACCTCTGTTC
ACCGCGTGCGCTCACTCTGGCAGCTCGGGCTCTCAGGACAT
GCGCCTGACTGCCCGCCTGGCGGACGGCAAGACAGCTCTTC
AACGGCACTGACGGCTCGCTCGGCGTCGCCATTGATGCCAT
CTGGTCTCAGCACTACGCCTCAACGACTCAGGGCTAGGCGT
GCACCGTGGACGTCCACTCTCACCGAGACCCGTATCATGTA
TCAATCGGCGGTTCGAGGAGCTCAGGCTGCGGGAGGATGAG
GACGTGACGGGACGGCAAGGCAGATTGAATTGGTGGTGGTT
GATGCGGTCCTCCATGGGGGCAAGCGGACTGAACTGGTAGT
ACTGTCGTCCAAAATTAGAACGACGCTTCGGCTCTTTGATT
CCCTAACAGCGCCGGGAGGACCCGGCAGGGAAGGTGCCAGA
TGACGACCGTCGGAACACAACTCACTCGCTTCATATTGGGA
GTCCGAGTTTGTACAGCCGACCAATGTCTTGTCAGGGTTCG
CGGGGAAGTTCCAATTGCGGCCAGCCCGGCCCTCGATCAAC
CTGACTTGTCCGCCCATCGACCGTGCGGATGTCTGATGGAT
GGCGCGGTGGTAGCCTTGAGCGGGTTCAGAATCTTTGGGCA
GCCGACCGTACGCATCGGTGCGCGGGAGGCCGAAGACGAGG
TTGGCGGCGCTGCGGTTTGGCCTGGTGGTGGGGCCAGTTCA
ATTGGTCCGAGGAGATTGGGCTCACGAGGATGGCGCGTGGA
TACGTAGGTACGGACATGGACCACTCGGGCCCGGCCTCCAC
GCAAGGGTCGATGATTGGGGCGGATTTTAGTGCAGTGTGGG
AAAGGCAGAGGCGGCCATGGCCAGGACGGCCGTGACGGAAA
ACCCCGTAGTCACGACGAGACTTGCGCACGGGAAGCAGCAG
AACGCGGCAATCTTCGCGGTCGCATCGGAGTTGGAACCTTT
GGACATGGTCGGGCGGGACACGCTGCTCTTTTGACCAGTTC
AGACTGAACAAGGACGAGGACGGCCGAAGAACATGCGCGCA
CTTGGCAATGCACTCGGTATCGGTCTCGGTCTCGAACTTGA
GTCACAGCAAGCTCCGTCTCCTCGAGTGCCTCTTCTATGGT
CAGTACGAGGCTGAGAAGCACATGGGTCAAGCAGCAGGGGT
CGTTTGAGGCTGCCGTGCAGCAAAGCCCGGAGCACGTGGAG
CCGAGGACTACGCCGCGCCGCGCGAGCTGAGCGTCGACGAC
CAAGACGAGCTCGTCCACTTCCTCGCCGACGCACCACCCTC
CTCGCCGGCTTCCGCAAGCACTACTGGGGATCCATTGCCCG
GCGCAGCCCAACGTCGAGGTCAAGAAGGGGAGCCCTGTCGG
GCAGATCACCGACATGGAGGCCTTCAAGCAGTTCAACATCG
CCAAGTCTCAGGTGAACGTTCCCTTTTCTCTCACGTCCAGC
GACGCTCGGGTCATGTGAGGCTGGCGTGCACGGGCCACTCT
GACGATGGCCGTCGTGAAGGCACCGGTGATGGCCCAGAAGA
GTCCCGTGTGCAAGGGCGCACTCGTAGGTACAAGGCAAGGG
GTCGTCCCCTGTTCAAAAGTCCCAAGTAAGCCCAGTGTACA
GCGGCAAAAACAAGCCCAAGCGGCGTATGTGGCGCTGGAGG
TCCGCAACGGGCAGAACCAACATTGGCATCCCGAATGTTAC
GGAGATGGCGGCGTCGTAGTCGGCCGTGTGCTCAAAGGCCT
TACGGACTGGGCTCTGGGGGCCATGGCGTCAAGCTGAGTCG
AGAAGGTGGCGAGCTCTCGGCAATTTCAGCTTCCAGGGTCT
AGCACGTAGGCCGGAACCGACAGCCCGATGCTGGGAGCGTC
GGGTCGTCGATCTCGGCGGGCGGGTTGATGGCCGGGGAGAA
GAGTTTGCTCCTCATTAATGCTAAGCGGGATGATTGAATGA
ATGAGATGCCACAGGCTGTGCGCATCGATGTAGCCCAGCCA
GCAAGATAGTCGACCATGAGCTCAACGACGGGCTCGATCTC
CGACAGCGCCTCTGCGAGGGCTTCTTCATGGATACGGTCAA
CGAGAGATGCATAGAGATGGCAGCCACTGATCGACGTGCAA
AACGCCGGCCGGCCCAAGGTCGCTACAGCCAAAAACAAAAG
TGTGCCTGGCCTTGCAGCGGCCTGGTCGCCTCCACCAGCTT
GACATGCGATGGTTCAAGGGCCTCGATGACCCAGTCGACGG
ACGAGCGCTGACGGGCTCGTCCGACCTGGTCTGGGTTTCGG
TTCCACTACACCTTTGTAGACAAGCAGCCGCTCAAGCGCAC
CCGAGTGTGCGAATCCGCAGCTCCTGGCTTGGGTCAAGGAA
CCCTGGCAAATGTGAGATTGCGATGTAGTAAATAAACAAAT
GGGAGTCCGTGGCTCTGGTGCTGTTGGGACCGCAAGGTCGT
AGAGCAGTGCAGCAAGGGTGCGGGTCCCTCAACGTGCAGGC
CGCTTGTAGGCCTGGAAGGGCGACGCGGGGTGCAGCAGGTG
CTTCATGTATGCAGGCGATGCGGTTGCCCTGCAGGAAGGCC
GCAAGGCGCCACATGATTGGCCCGACGAGCCGTCATCACCT
GCGCGACGAGTGCGCCGAGTCGCAGGAGAGGGCGGATGGGA
GCCTCTTGTCTCCCCCCGACCAAAAGGCTGCTGCTGGCTGG
TTAGATCCACGGCGCGAGAGCCGGGGTTCGGAGTTGAGCCG
CCCAGCACCGACGCCATCGGCAGCAGCCGTGCCTTGTCTCG
CGACTCGACACGCTGAGAAACCCGCATCCTCCAACGCCCAA
CAGGATGTGCCCCGCGTCGTCGATCATGATGTTGCCGTTGT
CTCGACAAGCCCGCGGACGGCACCATCCTCTTGACCTGGCA
TCTGAATTATACTATACCCCCTCCATCAGGCCAAGCTCCTA
GGCCACGAGGATCGGCGGAGCGCAACAGCACATGCGCAAGT
GCCGGTGACCGGCATGTTTTCACGCAGACACCATGCCACCA
CGAAGTTTCTCCGCGTGGGGCCAGTACGGACCGCGGCCAAG
GTAGTGAGAGGCGATCCGGCCAAGTTCGGTCGACTGGAGCT
GACGAAGACGTCATGATGGTCGATGCCAGAGGGGACGTGAC
TCATCCTCCCCATATCCTATCACACAAGACGACATGTGTCG
AAAGGTCACCTCTTGCACAGCCTCTAGGAAGATGTAGCAAG
TCGTTCATCGTCTTCAGCTGCTTGATGGCTTTGCGGTCCGT
CAGAGCGATGGTCACCGCATCTCGGTCCCGCTCGTGGATGG
CCATCGTGAACGCAGCGCAACCCAGAATCGGGTTGACGGAA
GCAGAGGAGCAGCCTCAAGACACAGCCATGACCGACACGGC
TGGAAGACGACAAGTGCCCTCTTCCCCAGACAGAAGAGTTG
TCTGGAGTGGTCGTGTCTGTCGGTGGGCAGCTGCCTCAGAA
CGCCATCACCAGCGCCGCAACCGCGTTCTCATACTGCTCAG
TCTTATTTCGTTCGGAAAGGCAGCTTCCGTTTGCTGCGGAC
GACTACACATACCCCCTGGCCAAGAGAAAGGAGGCCCTCTC
GCCTTGCCCACCGCCTGCAGCCCAGCCAGTGAATGGGCCGA
CCTGCCTCTCCTCCATGGTACACGCCTGGGTCCCAGCTGGT
TCATGTACAGTCCGGAGGGACATGCCGCATCTCGCTCGCGG
AGTAATACTCCTTCGGCTTGCGCGATATCCTCCAGCCTCCT
TGGAAAACCTAGTGCGCCCGCAGGACAAGATGAAAAACAAG
CGCCATTCGCTCTTGTGAATCGAAAACGGACAGCAGCTCAA
AAGCGGAAAGCCGGTAGGTTCCCGCGCACCCCAACCCAGCC
CGGGCGCGCGGCTGCTGGGGCTCCCGTCGAGGCTCATCTGC
ACATCATTTCCAGTAGAGATCTGCCGACGTCTTCGTTTCCA
TCGAGCGTTGACTAACCCTTCGGTCCCAGATCAACTGGCGT
GGATGGAGGGACGGGCAGCCCCAGCTCCAGCCCCAGCTCCA
TCTCGATGCTCGTCAATATACCAATGCGCCACTCTAGCCAT
AGCGCAGCACACTCACATGTCGCCGTTTGACGGCTTCAACT
GTGTCAGCGGTGCTGCATGGCGCGCTGACATATCCGTGGCC
CCCTCGACCCAGCTCTGCAGCGTCTCATGGCTTGGGACGTG
GCCTTTCATTCCTGCGGGGGCCCTCCCGGAAACGTCCGCGC
TGCAGGCGGTTCATCTTATTCCACGCCATGGCGTCAATGGT
AACGCGGGGCCCCCACCTCGCGCCAAAACTCCGTCGTCAAA
ATCCGGACAGGCACCAGCCCCCTTGCCCCCTTGGGCCTTGG
TCTTGCCGCCGGAAAACCTTCTGTTGCCGCCGCCCTTATAT
CTACTTTCCGGGGCCCAAGTCCATCCGCCGGCACCCATACC
AGCGGCACCTCGGCAGTATACCGCTTCGGCGGCGAGTCGCT
GCTCATCTCTCTCTCGTTGTCATCGAAAGCCTTACAACATG
CTACCGGAATCTGACTTATACCGGTCTGGGGACCACGCTGC
GGCCAGTTGTTCAGATGAACCTTGGCGTTCTTTATCCTGTC
GATAGAAGCTGCATCGGGAACCGGCGTGAGATGTTGCTGGG
CCCAAATGCGCCGCGGAGGTCTTCAACGAAGCCACAGCGCT
TGCATCACGATGGATGATGACGTTGGCGCTGAGCAAATCAC
CACCCAGCCACAAAAGTAAACACGAACAGGCACCGATTGGC
GTATCTGCACTAGGCTTGGACTGCTTCTCCTGTGCTCGGGT
TCGTCTGATAACTTGGCCGCCAGGATACCGATCCTTCTGCT
GCCGGCCTCATCAGCTTCGTCGAGCTCAAACCGAGACCGAA
GTTTCCAGCGAAGAAGCGGGCAACGAGGCCGTGACCGACAA
TGGCGGGGAAGGGGAGGGATCGATAGGCTCCAGGCTCCAGC
GAACGACGCAGCGTCCACGCCATCACAGCCCGCCTCAACCC
GGGCGTCGCCGTGCGTGTGACCGTCGTCGTATAGCCGGTGC
TCACGCAGCACAGCGTGCAGCAATCGTTGCCAGTCGCGGTT
TGCGCTACTTCGAATTAGATCAAGAACAGAACGGGACTGAG
CGACGGTGGCTCGCCCCTTGCTTGTTCCAGCTTTTATTTGA
CGTCTGCGCCGTCCTTTGAGCATGGCTATGACGCCCATTGC
AGGTGTTGATATCCTCCAGACTTGGCCAGAATCAACACCAG
GAGAAGCAATGCTTCCGTCTCGGCGCCTTTGGTCTCGAGCT
GCTTCCATTAACTCGCGGCACCTGCGTCTCATTGTCGCCTT
CTTTTTCATCTCCTCGTCTTCCCTCCGCTCTGCGCCGTTCT
TGCAATCGCTGTCACCGTGGCGAATATCAGACCCTGTCGAT
TTGTTGCCGCCGCCGAAGAGCTTCCGCTGGGCGTCGTAGTC
GTCTCGTCCACACCGAGCAACCAGCCGAGGCGCGTGGACGA
GAGTGGGGCGAGCAGACGGGCGACGACAGCCTCAGCGACGT
TGGGAGCAGCCCTGCCCTGGCGCGCACGCTGACCATGACAT
CAGCATCTCGTCCGTCGTCCCGAGGAATACAGGGAGGCATC
CACTTCGGGGCCTACTTGCACCTCGATTTCTCCATTTCTGT
TAACCGCAAGGTGAGGGGAACAAAGAACGGCAAGGCCAACA
GTTTGGGTTTCATTTGTTCGCGGCATCGAGGTACGAAACTA
GGTTTCTACAGGTCTGGATTCTTTCTGAAGGGGATAAACGC
TCCTCGCCTCTTGTTTGCGTCAACCGAGCCCTAGTAGCGCG
CGGCGACTCCATCGTCGTGGCGCCTAGCCAGACGCTTAGCG
AATGTCGGGCACCGCGAGTCCTTGGGAACGGTGTCGTCCTC
GGGTTAAGGCATGCAAGGGGCGAACATGATCCCGAAGCCAG
ACAGATGGCGCGAATGCATTCCGGAAGCCGCAGGCATCTTC
GTCCCGCAGATGGCCTTTGACGGTAGGAACTACTTGCTGGA
GGGCTAATCGACGACGAGGACGAGGACGATCAAGACATGGG
ACGTCGCGGATCCGCCCATTCTCAGGAACAGAGGTGAAAAA
GTCGTCCTCGATGTCGGATGCGGTACCGCTATCCTGTCCAT
AGAGAGATGGCCGCGGCCAGCGCGGTGCCTAGTACGCCCAT
GTATCCAGTTCCACGAGGCGCAGGACCCCAAGGAGCCCAAC
TGGAAGCGGCGAGGGCAAGTCTATCAGCAGCGTTCGCATGT
AGCTCGGCGTCGATTCGGATCGAGCCTGAAGGCAATGGCAT
GACATCATCCGCTAGGCCGCCGGCGCTTGGAAGGACCGGCT
AGCCTACCCGACGACCCCCTCGACCTTCCCCCAGCCCGTCT
CCGACGGCCGCCCTGTCCAACGACAGCTTCGGCAACAGCGT
TCTCACCATGAATGCGATAGCATCTGGCCGTCGCAAGACCT
ACGACTCCGTCAGGGGATTTCGCCGCTTCAACGCGTTCATG
TACTGGCTGCCCTGCCCAGGCGCAAGACTCCCAAACTGCCG
TACGGTGGCTGCATCGGTGGCTGCATCGGTGGCTGCATCGG
CATTATTCTACTGCATTGGACTCATGTGCCTTGTCTGTTGC
CTTGTACATGCCACTCGAGGCAGCGCAGGCTTCCCTTACCT
GTACTGCCCGTTGATGTCGACGTCGCCGATGTTGCCGCCGG
CGGCCGCCGAGTCCTTTGAGCACACGCCCGACCTCGACATC
AAACTCGTGGCTCTCCGGATCCTTCTTGAACACCTGCGATG
CGGTTGTATCCGTTCACGAACCTGCCAGACACGACGGTCCT
TGTCGCAAAGGCCAGTTCCACCCTCAAACTCCCGACTTCGC
TCTTCACGCGACTTTGAAGTCTTCCGAGGCCCCGGGTTATT
GTTCAGCATCACCGCCGTGGCCTGCATTTACAGCATCGGAA
GGAAGGAGGCGGCGAGGGAACGGAATGCTTGCACAAGTTCG
TTTGTGCAGCGGAGGGACGACTCGGGGACGGTGGGCATCCA
GGCTCGACGAACCAGGGGAGCTCGGACGGGTCCATGGCCGC
GTCATGACTTTCAACGGCTCCGGAATCCCCGCTGGAATCAA
CGGGGCCACCCGTCTGGAGTCCGAAGCCCCGGACCGGGCCA
GCCCGTGGCCTGCGCAGTATCTGTCCCGCCCGCCCGCCCGC
CACACGGACGACGACTGTGGCGTACCTTGCCTGTACATGTA
TGACCTTCATGGGATGGATGCATTTCCTTCTGGCTCTACGT
GCCGTCGGCTCAAACAGCGGCATCACAAACGTCTACGACCG
GAGATCCGGCAAAGACTTGACGAATGGAGCCCTCTCGCTCA
ATGGGAGAAGAAAAGAGAGACAGAGCGGAATGTCCAATGGG
TTGCTCATGGCGCAGCTGAGCGAAGATGGCGGCCAAGACAG
ATATCGGTCCTCGCAGAAAGCCATCCAGAACGTCCGTCTCC
TGCGATCGATGGAGTCAGTTCTCGTCCCCTTGGGCGGGTGC
CCTGGGTTTACTGCAAATTGCCTAGAGAGGCAATGCCGCAC
GGGTATTTCGGCCACGTCATCAAGCTCTGGGTTTCGCTGAG
GGGCACGGCTGCCCTCTGTGCGCCGGGTGTAGTTGGTCCGG
AAAAGGAATGAGGAGAACTGCGAGACAACCCGAGGTGAAAC
GGCGGCATTGGCACTGTCCACGTGGCTCGTGATATCCCAGT
CCGTGCCGGCATGTGGCCATCCATTGGCTGTCAATTATCCC
ACGATGGTTGGCAAAGCAGTCCTCGGGCACGCAATTATTGA
GGATCTCTTCGCGCACGGATCGGAGGAGCTTGTCGTCGACG
GTCGAGACCAAGGCCGAGTACATCATGGAACTTACAAACAA
CTCAGCGCAAGGGTTTTAATCATCATCAGTTACCAACTAAG
ACCTGACAGAAAGGTGCGAACGGTGTGGCGATGTCGGCGAG
CCGGCCGAGGCTAGCGACAACCCGTTCAACCATCATCTGAT
TGCTCGTGGCCGTGTTCAAGCCGGCTACAAGCACATTCGTA
GGCTGTGTCCTCTGGTGAGACGGTAGACCCATGACCTCTGC
GGCCAGCAAGTCTGCCCGGACCTGCTTCTCCGACTTGATAG
GATTTGGCGATTTTGCATAGCGGCGGCGTTGGGGACCTCTG
TCCCTCAACCCTAGGCGAAACAACACCCACCAAGGACTTTT
CTGGCAACGCTTCTCAGGTGCCATCACGGCGGATCTGGTCG
AACAAATATGCGACGACTTGCATCGCTATGAAAAGTCTCTG
CTCTGGAGCGTTGTTAGGTACAGGTCGTGCGTGTGCGAGGC
GCGAGCAGGGCGGCCACGAGCGTCGAGCGCCGACCACCTGG
AGAACCCTCCACAGTGCCACCTCTCCCCGACGCCGGGCTTG
TGCTTGCGACCCTCTCCCCGCCCTTGGACTTGCCTCTAGAA
CCCTCCATCCCTCCATCCCTCTGTCCCTCATCCCTCCATCC
GGCAGCAGAGGCGCGTGTCGCGAGCAGCCGATCGCCGCCGC
AGTCTGCCGACATTGCCGGTCTCATCAAGACGGCGGGCAGC
ACCGATCTCATCGTTGGTGCCATTGAAGACGGCCGGGGGCC
ACTGACCTGGCCAGCGACGACTCCTTTTCCGTGGATGGGCG
ACGCTACAGAGGAGATTTATCCCCTTATCCAGCAAGGCATC
GAGGCGACTGCTCCTTTGAACACAGCCTCCAGTATTGTCCC
GCTGTTGCTACAGCAATCATCAGGAACTCTTCGACAGTGTC
ATCGCATTGCCCCGCCCGCCCATGGCCAGGTCGTCGACTAC
TGCTGTTGGATGGCGAGAAACTCTGTCGGGGTCCTTTGCTC
CTAACGTTAGTGGGTCAAGCCATCCACTGTGGTCTCGACTC
GCGGGTGTGCGTTGGCCAAACTGTTGGACGACGACGGGGGG
AGCCTGAGGACGAGTATGGACAGCCACGCCCGCAACTCCCT
TGCCGGCCCGCTTTACCTAACTCTTAGACCTTTGAATTAGA
CCTGCTCGATGCTCGCTGCTCGCTGCTCACCGAGTACGCCC
AAGATACCAAGCAACGTTTTCATTTTCGTAGAAGACAATCA
AGAATGGAGCCCTGCAGAAGCTTGACGCTTGTTGTTAGGTG
GCCAGGAGTGACGATGCGCGCGCCCTGGAATCTGCCTGGCG
CTTGGATGGCTGGGAGGCGTCTGGGGCTGCTCAGATGACGT
GCGCAGCGCAGCCGCCTGAGCCAGCCTCGGGCCGCTCTGCT
ATGCTGTCTCTGGCTGTCAGCCAGTCTCGGCTCGTTCGTGG
CTGCTGTCTTCCTTGCTCCGCTTGGTAGTCGCACTTCATCA
TACACCCGTGTATAAAGAAACCATGCAGCTCGCCCTCCTCC
GCGCATTGGGACGAAGAATGCATCGCATCAGCATTGGAATC
TGATGTCGCGCAAGAAATGGCGGGCGTCGTCCCAGACGTCG
TGCTCATCCCACGATTGTCGCGCAGGAGTGACCGGACATAC
ATGGATGTCTCATCCCCCGCCAAAAGGGGTCTAAGCCAACA
AGCCTCCGGCTCCTTGGCCTCGACATTCTGGCCAGCGTCGC
CACGAGCGAGCTGTTCAGCGCCGAGGAGCTGGCCTACCCAG
AGCAGAGTGTTCCTGACTCTCCCCAATGTACGCTCTGTTCT
CCGCTCCTGGAGGAACTATTCCGCACGGAACCCCAGACGGT
TGATCGTCGACGCGTCCAGGCGCCGCCATTGGCTGCGGGTG
CCACATCCCCCTTGCCCGGCCCAACCCTCAGCGTCGCACAC
ATCATAGACGAAGCCGACGCCTAGAACGGATCAGCTGGGCG
ATCTCGCCAGCAGAACTGGACCGCCTCTCGCTCGCGCCCGA
AGCACACAACATCAGTGTTACACTGTGCTTGAGGGGCAGGG
CTCTACGACCACGACGACGGCAAACCCCTGACCATGACGGC
GCAACCGAGGGCAAGATGGGCACCGACGAGATCTTGGTGTG
GGCCTGCAGCGAGTGGGTGGCGCGGACCCTGCTGGCTTTGC
CCCCCCCTGCCGGCCGCTTGCCTCGCTTGAATAGGAGAAAC
CGTCGACTCCCTACGGACGTCCCCCGCTATTGTCTGCCCCC
TGCATTGGGCCAGTGAGCCGCCCAGAACTGGAGGCGCTGAG
TACCGTGCCGTCAGAGCACCCCAATGCGATGAGAGAGAAGC
TCGCGCATGTCGTCAAGCGACGGGAGACCCGCTACCGGCGC
GAGCCCCGTGCCGCACGAGACTGCGAATCCAACGACGACCG
GCCATCCTCCGTATTAGATGCCGTGTCGTCTTCTCAACAAG
CTGACTCGCAGCGTACTTGGCACAAGTCCTGCCGTGATGTC
TAATATAAAACTGTTCCCGTCGGAGATTCCCTCTCTCTTCC
ACCTACACCTTACACACTCACTCCACCTCCACCACCCTTCC
CAAAGTCCACCACCTTCTGGCAGTTTTCCCGCTTGGCGAGG
GGACGTGCATTCCAGCGTCCCAAGACGCGCACCCGAATACC
GCCCAAGCAGCCTGCAAAGGCAAAGGCGCCACCCAAGAACG
CCGGCCTGTCGGGCGCTAGACTCGCCACGGCCAAGGGCCCT
CCAGAGGCTGGAATCGGTGGCTCTTTGATGACATTGTGGAC
AGCTGCATTGCTTTGGCTCGCAGGCCTTAGGCTCTGACTGG
GGCCTGGACGGGGGTGTTGTCAAGAGCCGGAGCCGGGCCAT
ACCGACGACAGCGGACGGGCCGGAAGGGATGGACATTGTTG
TGGTACATGTTGTGGAGGTGCTTGTGGCACATTCCCTCGAC
ACCGCGGAGGGGTGCTGGGACTACCACGTCGCCCGGATCAT
CCGAGGAGGCGCAACGAGAGCCCGCAGCCGTGAGCTGCGGG
CGGGATATTTTCAGTGACCACGGCGCTACAAAACAACTGGG
TTGGCCTCGTTGTAGTTATTCCGCGTCAAGCAGTCTGGTTG
ATGAAACTCGTTGTTGCTCTCTCCAGGGAGATGCGTCAAGG
TGTTGAGCTTGCGGCCGAGGCGGCGGCGGGCAATGTTGGCC
GCCCGGCGCCAGGAAGCCCTCGCCGCAGCAGAGTCCATGGC
GCCGGCGAGCTCCCTGGCGACTGCGCCCTCCGCAGTCCGCA
TCATGCCCAGTGGTGATGGGCTGGCCGTTGTACAGAGAGGC
ACCGGTCACTCTTCAGCGGGCACGCGCCGGCAAAGCTGGAC
GTGAATCATGTCTCTGGCTTCACTGGCACATTTGACCCCAA
TCGGTGAGCAGCCAGAACTGCAGGACGGTGCGCGGGAAGTG
ATTCGACTCACGCGCGGAGACGTCAGGACTCTGCTTGAGCC
GGTGAGCGGCGCTCACGCCGCCAGCCAGCGCCGCCAGGGCG
GTTGCGCCGCTCCACTACTCCTCCATCTTGTCACCGTCCTT
CACCTGGTCATCGTCGTTGGCCTTCATGATTTCCTCCTCGA
AGTCGGCCCAACGGTCAGCCCACCCAACGCACCGGATCCCA
CAAACCAAACCAAGTAGATGCATTTTTTTCTTTCGTTTTGT
GTCAGCGATCCGACCCCAGTCAACTCCCGCCTCGCCTTTCC
GCAGCGTCATGATACCGGGGCACCGGCCAGCAACCAGCACG
TCTCAACAGAGCCGTCGTGACACCCGAGCAGCGTTGGTGTA
ACGACACGTCGCCGTCGCCGCCACCGTCGCCGTCGCGTCGT
TCATGGTCCTGACGCTGTTGCTGTAGGTGGGCAAGCTTGAT
TCGAGATGGCACAGCACGGCCGTTGCCTTTGGCTGGTGTAT
TTAGCGGGGCTAGCGTCATCCGCCAGGGCCCTCAGGGGCGA
ACGCGGCGCTGCCGGCGCTGCGGCTCGGCAAGCAGCACGGC
GAGCCGCTCAAGCCCGACTACCGGCCGCGGCTCATACTCCA
CGTTTATCTGTGGGTAACTGCTGGAGGCGGAGGGGGGCTGG
CCACCCGCCCACCGCCGACACCCTGTTCCCGAGCCCCGACT
GGCCGTTGCGGATTCAAGTTCCGTGTGCATGCCCGGCGGTT
TGTGTATATGCATTGGATAGCGTTGGCAGGATTTGGGGCGG
TCTTGCTCAGATGCAAGTGTCCGGACTCGCCGGCTGATTGC
ACCGTCCCAGGCGCCTACTTCAGCCCCCTAACTTCGCCTGC
CCCGGGGTACTGGCCTAGTGCTTCAGACCTCAGCGATACGC
GCGCGGTTGTTCGGCATCGTCCGCCGCCCTTGCCTCTGCCC
GGCACATGGCTTGGCATAGGCCCCCGCGGTTGAGGGGCCAC
CTACTCGCCAACCAAGCCGCCCAAGATACCGATGCCGACTG
ACGTGCCTCACCCAGTATGGCGCCTACCACCATAACTCGGT
GATATCGCGGGGAAGCGAATCTGGGGCCGATTGCAGCTTCG
GCCTACATCTTCGCCGAGACCCAGGAGGAGCGCGATGACCT
GGCAAGGCAGGTACGAAGAACGTACGGAGTACTCCGTACGG
CATCAGAATCATCAGCCCTGCTATGGGCTAAGGCGAGCGCG
ATCGGCCACTCCATGGGCGGCATGATGACGGCGCGCTTCGG
CCTCCGGATCGGATTTGCAACGCGGCCCGGAGCCGACTCCA
CGTCCCGATCCCGCATGGTTCATCGCGGCAGGTGGACAGGT
TGCTACTTTTGCCTGTCGAACCCCAACATCTCGTCGCACAT
GGGCTCCCGACTTGCTCCAGCTGGAACATTTTTTCGACCAC
GAAGAGGACGGCTTTAGGGTCCGTGTCGGCAAAGTGAGCCG
GTCGCTCTGTCCGGCGCCCACGCCCTGGGCCGCTGCCACAC
AGAATATGGGACCTCAGATCCGGCCGGACAGTAATGATCCT
GCGCAGGACGTCGCCCTTTGCGTCGGCAAACGTCTTGCCCT
CAACGTGGCCTACGCCCGTGCCTACAACTCTGACCATCAGC
GGGTCGGCGGCCTTGGGCGTCCCCGGCGGGCGTCCCTTCAT
GCGGCGGGCGAGGTCCCAGACCAACCATTTTGATTGAGGAT
TCCGATTGGCCACAAAGTTGCGTATAGTAGTGGAGCTGCTT
GGGTTGGAGGGGCTCTCGATCCAGATGAGGCGCGTCTGGTC
CAAATATACGACGTGTTGGGCGACAAGTTTCCATCTGAGAA
GAGTCCTACATCCAGGCGGGCCAACCAAAGGAAGCGATGGC
GTGGCCCGTTGCTGAGACAGCGGCGGCCAGATCCCGATAAG
GTATATCTTGGACAGGGAGTCGCCGTTGTCTGCCCAGAGGC
ATGGGCACGCCGCCGGTCCTCGTCCTCGATGAACCGACGTC
CATCTGGTGCAGCTTGTGGGCGAGCTGGGGGTTGTGGCGGG
AGCCCATCTCCCGGAAACCTCTTTCCACCACGTCGCCAACC
GCGACCTGCGCGCATTCCGTCGCGTTGCCCTGCGTGCAGAA
TCAGAGAGGCCACCCTCCAGCAGGAAGTGGCATGCCTTGAT
CGATGCCCTCGGACGAGGAGCTGCGGAAGCTACTAGCGCAC
CCTCATACTTGTCTCCATGACCGGTCTCGGAGCCGTGAGCC
CCCTGCTTGCTCGGGGATGCCATATCAAGCTTCGAGTGCTC
CTGCCTCTCACTTCGAGGCACCTGCGTGCCACGGGGAGCGG
GACATCCTCCTCTATACCCCCGACGCCCGCGAAACGTATAC
CCCCTGCGGCTGGTGGGGTTCGGCCGGGGCCTTCAGCTCAA
CCGTCTACGTACCGTCCACGCCAGCATCATACCACCTCATT
ATCCATCACCACCTCCCCCACACACCGAGCGCTGGGGGGTG
CAATCCGTGGCACCCGCGGGCTCCAATCTGCACGACAAGCC
GGCATTTACATGAGGATGTTCCCGGCCGCGGAGGCGGTGCA
GGCGCCAAGGACGGCTGGTTCACCACGGGGCTGGAGCACCT
ACACAGTCAGGTAAGTGTAGCACGGCACACCCCTTCTGCAG
GGATGCAGCATTGGTCGTGTCGCATCGGCCGGGCCCTTCTG
GGAGACTCAGACGTGAACAGCATCACCAGGTTCATCTCAAT
ACCCCCGGGCTCCAACCGCGCTCTCGGAGCCTGCGCGGGAC
AACATGAACAGCGCACTTCACATTAATAGAGAACAATCATT
GCTATGCCACCTCTGCGCCGCGACTTGCAGCTGACCTCTGT
AACGCAGAGGTCTCGATGCCCTCGATGTCGTTGACGAAGTA
ACGGGGTGACAGCAAAATGTCGGGCTTCTTGTCATATGTGC
AGTTGGGGGCGCGGAGTTTGCGGGGGCTGTCGAGAACCCGA
GACAGGGACGGCGCGTTGGGCAACAGGAGTGATTTCTCCCG
GATTGACAGCGACGACACGACGTACCGACAACGTTCTCGGC
GTCGGACCAGTTGTTGCGGACCCGGTCCGACAGCCAGGCGC
TTCGAGGTGTACTATGAGGCCACCAACCGACGACACACTCA
GAAGGTTCGTTTCCACTTTGCCCCCTGCTATCATCGTATGC
TCTCTACCCACGCGCTCGAGCGACGAGCAGCCCCTGCAGAA
GACTGTGGCCTCTACAGCCTCGAGGTCCGCAACAAGCCCAG
TTCTGGCGCTGCTCCCGATCCATGCCGAACAGATATCGGGT
TGCAGGCCGGCTCCAACGGGCCATTTAGGTTGCTGCTTATC
GCTCACTCCTGAACTGAACTCCCCGATTGACGGGATGCGTT
CCCCGTCGTCTGCTGTTCTTCCCCGCACCTTCATCTCACAC
AACGGCCTTGATTTGGTGGTCGTGATTGATCACATGATTGG
GCATCTGAATATACCATGTGCTAACTCTATCCTCCAATTCC
CTCCACGCCTCGGGCGCAGTCGCAATATGCGCCGACACCAG
TAGCTTTGCATAACGGCGTGCGTCGACTGCCGGCTTGACCT
GTTGTACGGAGCATCCGAACCTACGAGTAGGTAGGTACGGA
CCTGCTGGCGACCGCCGTCGCCGGCTCGCAACCTGCCTCGT
CCGCGGTCCTTGACGTAGCCCAGGATGCTCTCGACGGCGTC
GACCGGGAGGAAGAGGGGTGCCCTGGGCGGCGTCTTGGTCC
TGCGGATGGAGCAGGAGGCTCTCGAGTCTTGCGGTCTCTCG
CAGCAGGACGGCAATGGTGACCTTGCCGACCGACGGGACGT
TTGGCATGGATCCCCCATGTCCATGCCCACGCCGCTCTCTA
GTGGGCCGTGGCGACGAGCTCGCAGAGCGTGGCCGTGGCGT
GTCGTGAGGATCCCACCGCACATTCTCGACGTCGCTTTCCA
GTTCTCGCCTCCATCCGCAGCCCCGGCAGCCGGCCTCTCCA
GTGCTTGGTACGGTAGTTCGCACGAAAGATAACCGCGGGCG
GTGTATATCGAGACGGCGCTCGACGCGGCACACGTCCAGGC
ACCTGTAGAATCGAGTCAAGCAAGTTGAACATCCCGCCCTT
CTCCGCAGCATCCCTGGATGCTGGATCAGTGCCATCGGCAG
TTCCCGCCGTCGTGGCGTGACCCGGTGACGTTTGTGTCTGC
GACTTGGACGAGCACGAAGACTCCGGCAATGGTGACGCAGA
GGGCGGCAGTTGAGTAATGTCTTGTCATGTGTCAATGCGCT
TGCCGCCGGTGCCGTCCTCGCAGTTGTCGGGCCACTGCTGG
CTCATGGGCATCGGCTTGCTCACCCTTGAGGTAGTCGGCCA
GACCTGTAAGTGGAGGGCGTCATCTACAATGCCGAGATGTG
TCCTCCAGGTGGTGGTAAGTCTCCTTGGTGACGACCTTGGC
ACGTTACATGTTTGACCGTGCGACGCTGTCCGATCCCAGTT
AGTACCCAGTGCGCCATGTGCAGGTACGTTCCGGGTTCCCA
CCGACTCCTCCCCAGCACAGCACGCGGACGTCTCCCCCGCG
CGTGTGAATACCTGCTATTCCAGCCCATTTGCCCTGATCAG
CTAGCATCCATAGCTGGAAGCGTGTGCTTCATCTTTTTCGC
GCCTCGGTCTTTGTCGTCCCCTGTTCAAAAGTCCCAAGTAA
GCGACCTTGTTCGGTGTGGACTATAGCTACAGCGCCAACAG
TGGCAGACGGACGCGATGCACCCCTGCAACACCATCTACGA
TGCGTGGCCCAGCGGCTGGGCCGCGCGGCGCTGTACGACAT
ACGGAAGAGGACATCAAGGCCTGGGGGAAACCGTTCAAGCT
TTCTCGCCAAGCTGAGGAAACCCTATCATATCGCGAAACAG
ATGAGATACGAAAGCTTGGTCAAGACAACGGGCAACTGGAT
TATGGGTACGTGTTAGCGAGCGTGTCGAAACAGTCAGCGCT
ACGGCCAACGTGCCCTTCATCCTCGGCCAGGGCGACGAGGT
CAAGACTCCGGGACGCCGGGCATGTCGTGGAGCACAGCGTG
CTCGAGCCGTTGATGGCGGTCGAGACAGCTGCAGTCATGCG
ACGTCTTGACAGCGGGGTGGCGGTGGTTGGGGACCGTCTCG
TTCGACCCGCTCTGGAACCACCTCCTCGTCGCCGGCTTCGA
CTCACCCACTCACGCGATGGCTGACTCTTCATGGCAGGTCC
TCTTCCAAGATGTTGGGGTTCTGGGCGAGGCGAAGCATGAT
AAGCTGGTCAAGGATCTGAGCCACCTGGCTGTCAACTTCGG
CGCCATGTTCGTACTCGTAGCCCCAGGGTCCCGGCGGCGCA
CATCTTTTTCCTCAGGTCGTCGACCATGGTCTCGTCCGTCT
TGGTCTTCTGTGAGAACAAACTCCAGAGCATAGAACGCTCG
CAATCACTGAGCGACACCATCACAGCATGCCCGGGCAAGGC
GCGTCTCGTCGTCCTCGGTCCACTCGTTGCCGTTGGCACGG
AAGCGGCCCAATATGTCGGTCATGCCTCTATAGCATCCAAC
CGCAAAGTTCTTGACCTTTTCTCGGACGATGGAGATGCCAC
CCCAAGATCCCTACCAGAAACTCGCCGCAGCACCCCTGCAG
TACCGGCACCGACGGACAAGCTTCAGCCCAACAGGCCGGCT
GACCTGCACCTCGGCGGCGGCGGCGGCGCCGACGCAGCGGT
GCGGCGCGAAGAGCTTTAATCTCAAGTTGCGGAGTTGGAAT
CTCTACGCCGAAATCTTGGTCGTCGTCGGAACCTGCACCCG
GCCCAAATCAGCGACGGGCGCCCAGTTAGGCATCACGGTCA
TTGATACCGACAGAGGCCTACGGAGTATCTGAGCCGTCTTT
AGGGAGTAAGAGGGAGAAGGCGGCGTCCGACCAAAGGCCTC
ACGTCGTGAGGTTGATGCATCAGTGAAGCCGAGAAGTGACC
AAGGTTGCCAAGGTTGCCAACCACAAATCGCCAGGAGCGCC
CAAATCCAAGGCGGCGTCTTCTGTGTTGGTAGGCGTCGCAG
CGCGTTAGCGCCGTTGCAGGCCTGAGCGGGCCGCCGCAGCG
GGCAGGCAGGCAAATAAATGCCCGACCAGAGCATGCAGCCT
CGGTCGTCCAGCTCCAGCTGCACGGTTGCCGAACCCAGATG
GAGTTGTGACGCGACCGCGACGACCGTAGGACTGCGGTGTT
AGATGCACGTACTCGTAGATCCTTGGTTTGATCGCCGTTTA
CGTACCGCAGCCCCCCGCAGCACGTTGCAGGCTCGCGGGCG
GTGATTGTCCGGGTCCGGGTCTTCGATTTCCGTAAACTCTT
CTCGGCAGCGGTCGCGGAGTCGGATAGGGTGTGCAGCTTGA
GCCGTCTTCCCAAATGGTGTCGGGCTGTGCGCAAGGTATCG
GTCCGCGGTCGCCAGGCCTGCCGTGGGGTCGATATAGGCCT
TTGTCATCCATCTTGGCCAGCTGGCCATACCAGAGTGAATT
GCTCGCAACGTGACTTCAAGCAAGTCGTTTCAGGATACGAA
TCCCTCGGCCTGGGCAAGTGCAACTTCGACTGCGTTTCCTA
TATTGCATCGTGCCTATCGACTGAAGTGGGCTTGGCTGTCT
CGGTGGGCTCCTCGACGGCCCATTCGCCGACGTACGCCCAC
TTGGGACCGAACCGGAGAGTCTCTGCGGCGTGGAGGGGTGG
GGCACGAAATGCGTCAGCAGCAGGTGCGTTGCTTGCCCCTG
CAGGGCATCGAATCCGGGGACCTCGGGAGCAGGGGAACCGG
TCGGCCGCGTGCGCGCCAGACCCCTCGCTCGCCGCGACCTG
GATAGCAATGGAAAGTTGAACGAACAAGTGTCATGGGCGTG
TGTACAGGGAGCAGAGCAGACGATGAGCAGAGGACAGGACG
TGACGGGCGTCATCTGGAAGCCGCGCACCGTGGTGAGCGCG
GTTTGGGGCTTGCGACAAGGCCGGGGTGAGTGTACCGAGGT
TTGTTAGGAACACCCTTTGGCCGAGTCTGACCAGTGGGTGT
CCCACATCGACAGTCTCTTGCCGACTTGACCAGGCTGGATA
AAACGACCACTCTTGAATGTCGTTGTAGGATACATCGAGAT
GAGTCATGGGCATGGGGGCGCGAAACCGCTCTTGTCGCTTC
GATGCCGGCCGCTCGACGAGCCCCTCGTCCACAACGGCTCT
CAACGACAACAGCATGCTGGCCGATGTGCAGACAGTATCGC
GGAGGGGATCGTCGAGTCTGCGTTGTCGAGCGTGCGACTCG
GTCAGTCTCCATATGTTGGGCCAACGACGGGTCATCACGCT
TATTCATGCTGTAATAGTTTCAGGCCGTAACTGTATAGTAG
CGTTGAGGAAGCCTTGGAAACTTCACGCAGTGGCAAAGACG
GTCGGGGGCGCCAACGCGATCCACCTCGCGGGCGGCAGCGG
GAACGGGACCCAACAAAGGGCGAAACAGGGCCGGCTGGGCG
CGCAAACTCCCGTTCCTGATCCACCCCGACGTAGCTGTCGC
CCCCGGTGCACCTCTGGAGGCGCCATGTACCTGTACATAAT
CTCGTATCCGGGGGCAATGACACCGTCGGAGACCTCCTTGG
TGTTCTCCGTGAAGTAGGTGCCGTTGGAATTGCTCGTGAAC
GCCGGTGCAGCCACGGTGGACGCCGCTCAGAGCGACAACCA
CGCTCCTGGTTCCCGGGATACTGAACCAGGCTGTAGATCAG
GCCCCGGCGACGGGACGGTGCCTTGTTAGAGCCCGGAGAGG
ATTTGACGGACCAGCACGGGCGGGGCGGACAACGAAGTCGT
ACCCACTGATACGCTATTCGCCACTTCGATAGCAAGGGCGC
TGGGCCGCAAACAGGGAACCCCTATTACTCGTGGTTCATGA
AGATGCATCTACGAGAGCCGCCTTGTTTCACGAAGGCGGTG
AACCCTTTTCCAAATATTATCTCGAGGTTATAGGAAAATAA
GGCTGTGCTCAAAACGATATCAGATGAAGGACCGTGGTCTT
GACCGCATACGCAAGGTCGGCAGGCCCAGCCCGCCGAGCGA
CTTGCGCTGGCCGTCGACGACGCGGCGGTAGTCGAATTCGG
CACGAGACCACTCGCGCTGTCGGTGGTTGGTCGACTTTCGT
GCCTCGCCATCCTCGCTCCGCCGTCGAAAGACCTGATGTTG
CCATTTACACGTCGACCCTGCCGTCGACGGCAACTGCACAA
AGCTAGGCCTCGCTATCATACAGCGAGCTCCAACGAGATCA
CATGACAAGCACGTCCCAGACAGGGCGTGTCGCCAGCTACG
ACCGAAAGCCGCATACTGCGCCAGACCGACCTGCAAGACCC
AGTGCATAAACTTTGATTTTCATGCACATTATGTGAGATAA
GGCCAGAGGAGGCGACGTGGCCGTTGGAGGCAAAGATGTAG
CCTATCCATGACTTCCCCCACACGTCGATGCCAACATCCTC
AGGACGATGGATGGGATGGTCGTCGCCAAGATGATGGTGGC
TGCTGCGTCTGGTCATTGAGCATCTCGAGAATCGCAACCCA
TACATTTTGCAGCTGAAAGACCTCTTATCCTCAGCTCTCTG
CCCGACAAGATTAACCATTCCCAGCGCCGGCCGTTCTTGCA
CGACAGGGCAGCTCAAGGCTCTTTTATTAATTGACGGTGCA
ACTCTCGCTGCGGCTGTTGGCCTGTTGTCCACGGCGGCTGA
GTGGTGCGCGCCTTGTTGGTCCGTTGGGGTGCCGAGAAAGA
AGATGCCTGAGCAGGAATGGCCTCGTCTCGAAAGCCACCAA
CTGGAAGAAGTCGTACTTGGCAAAGTCCTTGTGAGGGTGGT
GCATCGTGCTGCGCGACACCCGCCCGCCCAAGTCTCCACTC
GACGGTCTGGCCCTCCGAGACCAGACGATCGGAACCGAACA
GATGCGCCATGGCGTGGAAGCACTTGACGGAATCGTGTGGA
GGTACCCTACCGCAGCCGAGCTGTGTGAGCCTGCGCAGGAT
TGTGGTGGTGTCACGCTCTTCGAAGATATGATTGCCATTGT
ACATGCTGCTTCGGCACGGGCTCGACGATGGGCGCCGTGGT
CTCGAGGACCATCGTGACGGCTGTTCAGGGTGTTTGTTGTG
TGGGCCTACTTTGAGGAGAGCCAGGGTCGGGTTGACGTGGC
TGCTCGCTAACCTCTTCCGTCGCTGCAGGTCCCCAACCCCG
CCATCGAGCTCCACCACGAGCACGTCTGCCTCGTCCATGCC
TCAAACCTCCTCGTCTTTGCCAGGGTGGTATACGGCTCCTG
TCGATTCAGAACACCCTTCACTCCCAGCGAAACCCCCGTCC
CTATCGGTTGTTTGCAGAATCATTTTTGGTATATTCTATGA
AGCCCCAGGGTTTTTAGGTTCATTGTCATCAACGCCCGCGG
TTGACCTCCTCGTCAAGCCTCAGATCAAGCTCTTGGAAATC
CAATTCTTGAGGATGGAGAGCTCCGTGTTGATCATCTCATT
GTGCACGTCATCCAGGGACCCTCGACTTCACCAAGAGAGGT
CGGCCTTCTTCAGAGCTCTGCCTTTGTGGATGTCGGTGAGA
CTCGTCCTCGTCCTCTAGGTCCGCCCATGGATCCGTCAAAG
AAAGTAGATGCCTGACAGTTCTGCCGTCGTCGACATGCCCG
CCTGCAGCTGCCCCGTCTTTCCGGCGGGGAATTCATAGGAG
ACGTCGGGAGCGGCCCCGTACATCGCTGGGATAAGCTGAGC
TTGCTAGGATGCATCGCTAGCGTTGAGAGAGAGGGAGCTGT
TAGCAAAGTTGGGTTTTGATCGTTGAACCTGTTCTACGAAG
TGCCGTTTTTTCTCATCACCCCTTCGGCGGAATTGAAGTCA
AGAAGACGTAATGGAAGAAACCACACACGCTCGGAAAGCAC
TGAGCTGCTCCTGGTCGTCTCACATTGACGACGAGCACGAG
CGACTCGTCGCCCTTCTCATCTTCGATGATCTTTGTACACC
TTGGTTTGAGTGCGGCGCCACTTGACTGAAAATGGGGCTGC
CAAGAGGCGCACGTATGGTGCTGATTATGTTTCCCTCCCAT
TACTCGTACTCGTACATGGACCTCGAGTCACCCCTTGCGCC
GCATGAGGACGAACTCGAGGCCATGAAGAAACCCATGTGAG
TACGCGGTATATGTAGGGGGCGATCAATATAGACCGATGGC
CAGGGCGGCGTTCTTCTTGGCCCATTGGCGCGCGAGGATAG
CGTGTCCTGCTCGGGGATGTCGTCGAGGTAGATTGTCCAGC
GCGGCCTGTCTGACGATGTTCGACCCAGGCTTGCCAAATAC
GGCCACCTCCCGCACCGATACCGAGCAAGGCCAGATGGAGC
AGCTTCGTATCACAGTCGTGCTCGTATATCATGCTCGGTAA
GCGACCTCGCCGGAGACTTTCGCGTGCGAGGAGACGGCATA
GGTGCCACTTCAAATCACGGCCGACTTCTGCTAGGCGCTTA
GCGGACCAGTCTCGCCAAGACCCTGAGTGGTGGCCAGAAGC
ATAAGCTCAGACATGTCCTTCATCCTATAATCCCGCACCGG
GGCTGCCTCAATGCAAGATACGTCTTTTGCGTGTCGGAAGC
AGGGCCCTGGGCGGCTGGCTCAAGTACAGCTTCGAGCAGAA
CGCCTCAGCCGAGCAATTTTCCTCTCCAGGCTCTCTTCATC
CTCGACTCAGGTCTGGTTCCCCTCACGCCAACAGCTCCCGC
AGCGGATATGCCCTCAAGGCCCATATGAGAAGCCATACGAG
TCGACTGCGCAAAGCCAGAGCATCAATGACGAGCGCTATAC
TTTCTGCTCTCGACAAGTTTCGTCGAAGCCAGGCTCACTCC
CGGAAAGCCAATCCTGGTGGCTGCCGAAGAGGCTGACTGCA
CGAGGAAGCCGCCCACGCTGCGACGCAGCACCGACCCGACC
TCGTTTTCAAGAGACCAGGGCATGCGGTTTCGGAAGTCCAA
CAGGGGAATGCCATGCTCTACACACCCAACTCGCTCCGCGA
GACTGAGTTGACGTGCAGACCATTGTGGCTTCTGAATCGTC
CGGGAGTTTGGCGCCAGGATCATCGTCGGCGGCAAGCGCAT
GTGGGTTGGCGATGGAGCTGCCGCCGGAGACGGCCCGGCCT
GTGGCCGGTGTAGCGGATGTCCATCTCCCACTGCCAGAAGA
TGGTGTTTTGGTTTATTGTACAGCCAGCTTTCGCCGGTAGA
CTGCTCACCACTGGCCAGAGCAGCCCGCTGAACGATGTCTG
CACGAGCCTCTCTCCACTTACGGCCCTGCCTCTGAGCAGAT
ACTCGTACGCATCATCAATGCCGATCCGCAAGTCATGCCAG
GTCCCTTGAGGGGAGAAGAGCTCTGTGGCAGGGTCATCGTC
GCAAGAGGTCACAGGCGGAACCGATAAAACCGGTTGTGTTG
ATGGCGCTGGACAAGAAGCGCCGTTCGTCGCCTGTGGCTCC
CTTCTGGGGCGCCTCGGCGGCATCTTCGAAAGATATAGCCT
CCCAGCACGGGTCCCGTTGGCGCTCCGAGCCGAGCGAGGCC
CGAGCGACGGGCTGAAGCCGCTCCCTGCGTTTGCGGGCGGC
AGCCAAGGCCGGAAAGATGTCGAAGTCTGCTATTATCGTAC
GTGGCTTCTCCGCGCCCTCTCCCGACGGCTCTGCATCGCCC
TCGCTGGCCGCCTCGGTCCACGACATCTACGAGGCCGTCTC
TGGTGAAGAGGCGGACGACCCCAAGCGTCGTCTCGACTAGC
GGGTGCCGGGCACGGATGCTCAAGTACCTGGCGGCAGCGGC
GCGGCGCGCAAGATGTTGGCCTACATCCGCTGCTTGGCCCG
GCGGCGACCCCATTCCTCTTCCAAGTTGGTTGGCGAGACCT
AGGAAGGCGGCGAGCGAAGGCTCAGGGCCGTTGGGCCCCTG
GCTTCAGGCTCATGAAGATGCTCAGGAAGAGGTTCGGAAAC
CAAGCTCGCCGGCCGGGATGCCACCGAAGACTACGACCCCG
GCCTACGCTACCGCAGAGGGCCTCTTCCCCATGCTCGGCGG
CAGCTAGTCTCCACGGCCGACAAGGCCCTCGACGCGGTGAA
GGAGTTTGTCGAGCGAGGATCCCACGACGGCGTACTGAGAC
GAGGAGGCTCCTCAAGGGAGCTGTTGGTGATGAACGGGCGA
CTGCGGGACGACAAGCAGGGCCTGGAGGTTATAAATGCCTC
CGGGTGACCTTTGTCGGTAGCCGATAGGGATAGAAACCCGC
GGGGTTTTGGTCTTCATTTTCGGTTCTTTCTCTTCCCGCCC
CCATCCCGCACCTGCAGTCCCTCCTCGACGCCGGCAAGGTG
GGTTGACATACGTCTCGAGTCGAAAGTCGTTGTAGAAGACA
CCGCCAGAAACCGCGAGAACCACGATGTTAACTCCATAGTT
TGTACGCCTGCCCGCAGGAGCGAAGTTGGACGCCGTCGAGG
GCAGTGGAAGAGATTGTGTGCGAGCCCCGGCAGCGACCTAT
TGAGGGGGAGGCGTTGGCAGCTGTTGCTGCGGTCAACGGTC
GCGTGGGCATGAGGGAATAGCGACTGGCGGTTCTGGGGAGA
GCAGGCCGCCAACGAGGTAGCCTTCTGACTGTTGAGGCTTC
CCGGAAGAGCAGCTTCGTCGCCGGACTCAGGTCCCGCCCCA
GATATCCCCGCGGCCCATGCCCGTCCAGTTCTCAAAGGAAG
CCGTACATTGACAAGTATGGCGAGACGGACCCTCAGTTGCG
TCGCTGAGCAACGACGAGCTCGAGAGGCAGGTCAAGGAGGT
GCTTCGCCTGGCGTTCCAGGCAGGTATGAACTGGCATTATC
AGCCTCCAGGCTGTCGCCCACCGACAGGCTGGGCCTCCGCG
GGCGAGACGCAGGACAAGGACTCGACGGGCCAGCAGGCTGT
CAGATACGCGCATCTATGGACTCGGGACTCAACCGTTCAAT
CAGATCCAACCATGCGGGTTCACACTCCTTGATTCTGAAAC
CGTTGGTTGTCAAATTGCCTCATTGTCACCCTACGGGCCCG
AGGTATGGGCCGGTGTTCATCTGCAGCCGGGCGCTCTGGCA
AGGCGAGGAGTCTTCGGCGGCCAAGTCCTTTTTAGGGGTCG
GACCAAGATCTGGAAAAGTTCATTGACGTGCGTTTGCCTTG
GGAAACAAGGGAAAGAAGGACAAGCTTGTCTTAACGATTGG
AGCCTGGCTGCCGCTGTCAACGGAACTCGGCCACAATCCCC
AGGTGCCCAAGGCCGTGATGCACCTCCTCGTCAACCACTGC
TCAATCGCGACCTGCTGCAGCAGGCATATCGCGTCGTTCAG
CCGCCAAGGTTGAAGAGTAGCCAAGTTTGGTACTGCTGGCG
GTCTCCACCCAAATCCAAGGCGGCGTCTTCTGTGTTGGTAG
CCGTGCAACTCTTCCCGCAGCTTCCCGTCATCCTAGCTAGG
CCCCCAGCCAACCATGGCGTCCTTCATGACCGACCTGTGGG
CAGCAACCCCAGCAGGGCTTCGAGCTCAGACGAAGACATAC
ATACAGGCGTGCGGGTGAAACTCGGAGCGCTGCGCTTTGAC
AATGAGCTCGCTGATCCAGTCCTGAGTGAATCCTAGTTTTG
GGACGAAGATGCAAGGGAGGCAATTGGACCCAGATGGTGGG
GAAAAACATAGAGTGCCATACACGAAAGATGCGCGGTGGGA
GGCGTAAAATCTTGCGCGGACAAAGAGCAAGACGTCAACGG
AGGTAGACAGCTGCAGAGAGCCGTCAAGGCCTGGCAGGCAA
CGAGACGAGCTCCCGGGCGGCTGGGTCGTAGCTCCATGCGG
GACTGCCCAGTCCGCCATGTCTCTCACTCACTGCTCCGTAT
CGTTCGCTCTGCTGCTGGCGCCCCTGCCGAGGTTTCTCCCC
ACTGAACTCACCATCATGATCCGACTCCTTGCCATCTCGAG
TGGGTTCACCAGCAGTGGTTCAAGACCTTTGACCACCAGGC
GGTATGGGACAGGATGGCATCACTGGATGGGTTAAAGCCAG
GGCCCGCCGCGAATCTTTAGCTCAGCTCAAGAAGCAGCACG
GAAACCCAGCTGTACTTGAGCCCATCTTGGAGGCCGAGGTC
TGGTGTTGGACGCGGACCGGCGCGGCGCTAGCGGCCCAGGC
GTGCAATGGCGTCCTGCCTACCCTAAACCAATGTCAACATC
CCTGGTTGCCTGGGCATGGACACGCACCGAGTGTGGCTGGG
CAGAAGCTTGACACCGCCTGCTACAGGACCGAGAAGCGCAT
CCCAACGAGAAGATCCCATTCATCCGTGAGGAGGATATGGA
TCCGGCAAGGAGATTGGCGACGTCTTGGCCCAGTGGAACAA
TGCAGTCGCGGGGTCAGGTGCTGTCAACTTGTCACTGTGTG
CGGCGAACGAGCGGCGCCACCTAGTGCGCATGAGGCTTCGG
CGGGTGCGCCGTCTTCGCCACGAGGCCGAAGCGCCAGGTTC
TCCATTGCGCAGCTCGTCATCGAGGGGCTCATGCTGCTCCT
CGGAGACGAGGAGGAGGGGTCGGGAGTCGATCAGCGCCCTC
CAGGCGCTGTGCCTCTGCTGCCTCGGCGCTGGCCTGCCTGG
GCTCGGGGGCTCGGGGGCAGCGGCGCACGAGTGCTAATCAG
CTCGGCGCAAATTTTGGTGTCGTAACAGATGAGCTGTACAG
CATCGCTTGGACTTTCGCATCGGCGCCAGCGGGGAAGCTCG
CGTGAGGGTATCATCCATACCTTACATACGACCGCCCACCC
AAGTCCATGCATGCGGCCGACCTTTGGGGTAGCATGCGCCA
ATCCACTGTGGCGGCGACCTCGCCCAAGTGGCTAGTTGTCG
AAAAAAAGACACGACAGTTGCAGGTGCGAGCTGCCAGATAT
GGTGCTTCCCGCCGCAATTGCCTTTACCTTCTATGTTGGTG
CTGCTCCAACTCGTAGTTTTCGTCGTACTCGTCGTCGGAGT
GCACGCCCTCTCAAGTGTTTCTTCGCTGCTTGCACTTGTCG
GGGTTTTCCACGAAGCGCTGCATCACGTCCTCCCAGTTCCG
ATGCTGTTTCTGTTTTTTATCTGTTTTTACCTCGCTTTCCC
CTGGCGTGGATGGGTTGAGTCAGTTCTGGAACCGCGTTGTT
GGCTCTGACGTCGCGAGGGACGCCGCGATCGGTGGGGCTGG
TTCTACGGTCCCAAGATTGACATAACCGTGTACGATGCCCT
GACGAGGCGTCGCCCCCGTGCCTAAAAGCGCAAAGACCGTC
AGCAGGACCGCCGACGATGTCTTGTACAGGCAGCTTGCGCA
GAGCGCAGGCTTCAGCTGAGCCACGGCGAACGGATTTGCCA
GTTGCCCAATCCCCAATACACCGGACGTCGCTGTCGTACGA
GTGACGGCGTGACAGCTTGACTTACAGAGCGAGTCGCGCAG
GGAACTTCAAACGTCACCAGCAGATGGCGTCACGTGATGTG
GAGATCCGCGGCTCCAAGATCCGCGTCATCTGGGGCAAGGT
GGCGTCGCAGTCGTCGGCGTCGCGGTTGTTGCGATGCGGTT
CTTGGCTAGAGCAGAGTGTTCCTGACTCTCCCCAATGTACG
GTAGGGACCCGGCTGAGGGACTGGTGGCTGGCCTCTGTAAC
GCCCGACTTCCTGCACGCGGCCAGGGTCTTTGCGATGGCGG
CTTTGGTTCTGCAAGGATGACATTTTACCTCGTGATGTCGA
GTCGTTGGCCTTCATGATTTCCTCCTCGAGGAGGTCCTTCT
TTTGGCAGGGGTGTGGAGAACACGGAAACCTTCAAGGACAG
CGATCTGTGGCCGGACTCGTCGAGCCTTTTTGCCGCTGGCT
CGTCGACAAGGCCAAGAAGCCCGAGCAGAGGAGGGAGATTG
GACGGAACCTGCGCTTGCTGCGGCCTCCCGGGCCGTTTGCG
GGGGGTAGCGGCTGTACGGTCGTAGAGGCAACAGATTAGCC
AGTTGAAACGACGAAACCAACGGCGGAGCACGTCCAACAGC
CTTGCGGCCGCTGTTCACCGCCAGCAAGACCCAGCTCTTGG
CGGAAATGGCTACTCGCCGGCCGCCAGCGAAGCCAGCGACG
TTGCTTGGCCGCAGGGGAGGCGGCCAGGCAGGGCCAGACTA
AATGAACAAGAAATCAACAACTATTGCCAAGCCGAGTCGCA
GTCGATGACGATGTTGGGGTCGAACCCGGTGTCCTTGAGTC
GCAGTAGTCCTCTAGGGGGGCGAGGGACGGCACATGAAGGT
GCGTTGAAGGTCGTCGGCAGCGTGCTGAGGTCCTCGACCGA
CTCAACCATCACCGGACAGCCGGCTCAGTCTACATTACGTA
TAGGTCCGACGCGAGGTTCCCGTCTTAGCGTGCCGGTGTGG
TCGCAGGGATGCTCCGTCGACGTCTTGTCTAGCTCGGTGCC
TCCGACGCAACTCCCCGATACGCAGATCGTGGTACCGGTGC
ACTGCAGAGGCCCTGAATATCTGGTGTCGTGGTGCGCGCCG
GATGCCGCCGCTGCTGCGGTCGCTACTCGTGCTTCGTACTT
CCGGCGTCCGGCCGGGAAGGCGAGACGAGGTCGCAGCCGTC
TCGCTTGGCAGGTCTCCCTTCTGTTTCACCTCCCTTGCCGG
ACCTACCTTATGTGTGTTGGCTGGTGCTGGCGCCCGGCGGA
AGAGGGAATCGGAATATTTGCCCACTGGCATTATCCGAGGC
GAGCCCAACTTTGCGCAGAGCGTCCGTCGGGAGGAGAGGAT
CAGGATAGAGTGGATGGGGGCGTGCAGACGGAGCGTTTCCT
GCTGGGCAAACGAGGGTCGACGCTGCGGGTTGTCGTCTGGC
TTAAACGCCCTCGACTCAAACGGCACGGCTGACAGCAACCG
CAAACCACGCTCACTTGGTACGCGGAGGAGTGAGCAAGTCG
ATTGCCCCTCTTGCTCGGTGCGGTTTAGCGCCAACGGCCCC
ATTTCGACTGCAGGATAGGGCCGCTTGGGCCGGAAGACGGC
GCATTCACATTTCACATTCCCGGGTAATCGCCCACGGGTTC
GAGAGAGACTAGGAAAGCGGCGTCGCAGTTGTCGCAGTCGA
CCGGTCGTCCTGAGGCAGTTCCTGTCCACGCGTCAGTCTCG
CAAGATGCCACTACGTTCCTCGACTACCGCTGCTTCGCCTC
CTGCTTGTAAAGGTGATGATCAATATCGTTTGCAATCAAGG
CACGGGCAGATTGCCGACGACGCCCCGGGGATGGATCCTTG
GAGGAATCGTACCCTGGTTACCTCGAACCTCACAGCCCCTT
GCTCCAGATACATGGACTGGCACCCATACTTCCAAGTTGCA
GCCTAAATGGCGTCCTTTGACAATTCCCATTCTTTTGTCGA
TGATAAGGGGCGGCGTTGTACTGCGTGTCGGCAGCCTCGGT
CCGAGCTCGCGTATCCACGTCCAGGTTGGGACCACCTTTGC
GGTGTGGGTAGGTAGGTAAGCAGGCTCCGCTGACGGCTGGC
TCCTGGCCCACCCCCGAGATCGCCATCAAGGAGGACAAGAA
CTGCGCCTTCGATTCGCTGTCCGTCTTTCAGGATGCAGTCA
CTACACGATTTCCGAACCTACGTGCAGAATATCGCCATAGA
TTAGTTGCAGAGATGAAAGACTCTGGTGCATCCTACCGTGC
GGGGGACAGTGCCAGATACACAGTGCGTCGGCAGCAATAGC
CCTTCATTTTAGCTGCATTGCTTTGGCTCGCAGGCCTTAGG
TTTGCGCTTCTCGCCGCTGGCGAGGCCACCAGCACCAGACG
GTCACCTACCTCGAGATTATCGGTATCATGGTTGGTCAGGT
GAGTCTCCGCTCGCGCTCGGCCGGCCGGGTTGGCTGTCGCG
TTTGACAAGGCTCTCCAATGCTGGCAAATGCAGTGCAAGAT
TCGCCTGCCTCTGGTTCAAGCTGCGCTTGACAGACTGCTCC
GGCCAGGGATCCGATGCGCTCGCCGAGGATGTCTACGTTGC
TCCCAGGTGACGGTGTAAGTCGAGCCGGCGGGAACGACCTC
TTGCCATTGATCCTACAACCCGGCCGTCGTTTTGCCTCGGG
CCGTGTGGAGGAGGTGGGGGCCTTTGAGACGGGGACAGGAG
GTCGACCCCGATCCACATGTCCTCGTTCTTGAGGGCCCTAA
CGCGAGTGGACACCTCACGGCATTCTGAAAACGTCACCCGG
CGGGATATGGTCGACACTGGCGGCCTCGTTAGCAGAGACCC
CTCCCCCCCACCCACTGTCGCTCGGGGACTGCTCGCTGAAG
TGTGTCAAGGAGAGGGAGGACAGCATAAGGTAAGGTACAGA
GGTGAGTGAGACGACGAGAGCCGAACGCTCGACCTCAAACC
TCGGGCCGCCGGCTGAGATGCAGGCGCTGCGACAGGCGCCG
TCTCGCGCCCCCTCCTCGAACCCGAAGTGGGACGCCGAAGC
TGGTGGCGCGACGGCGCGGGCCAAGGTAGTAAACAGAGGAC
GAAAAGCAACTGCGCATTTGCCAACTTCAAAGACGAGACGA
GTGAGGGGGAGAGAAGTGATCGGGGTCCAAACATGTCCGTT
TCGTACGTCTTCGACTGGATCGTCCTCGTCGTCATCGTCGT
TCCTTGTCGGTCTTGAGGAGCGTCTCGCCGTAGAGGTTCGG
CGTCTGGCTCCTTCCTTTGACGATTCAGTTTGCTTCCTCCC
GCTGCGAGACTGATGTTGTACGAGGGCTGGGTGGGTTGCAT
CCATCGTCACTCACCGAAATCATCCAAGAGATGAGTAGTCG
ATCTGCATGCTCGCGAGAGTCCCCAGGGCGTACCAGGTGGT
CCTGAAACGCAGGTCCCCTTCCAGCTGGCTGGTATCCCTTG
TCGCGAGCGAACGTCCGGAGCAAGAAGAGGCGGACGGGAGG
TAGCAGGCGCGCTGCTTATGCTGGAGGAATGTGTTTGGGGG
CTGATAGAGCAGATCTCCGGCATATGCAGCAGCCGCCATCG
GGAATGTTTTCCTTCCTTCTCAACCTCTCAACACCACCACA
TTCCCTTGCGCAATCGGGTGCGGCCATCCCAAATCAGCTGT
CCGCACGAAGCATGATGGCTCATGGCGTTTTGGCGAAGGCA
CGGTGCCCGTCCCGGCGAGACGCCGTCGACGACGGGCGCCA
CCTACGCACCACCCACACTTCACACCTCGGGCCACGGCCAG
CGTATTTGCAAGTCGTCTGTCTGCCTGCCACGTATCTGACT
GGCCAGCAGCGCCAGCAGGCCGACTCCGTCATGGGCGACAC
TATCGATTTGATGGATGAAGCCGCCAGCCACCTGAAGTTGC
CACACGCACAACGCCAAATCCCAGCACCCCACAGGAATCTA
CTGGGCAGGACGTTAAAAGGCCCAACCGCAGCCCTGTGCTG
AGCTGCAAGCTCGAGTTGCTCGACTTTGAGCACACTGAAGG
ATCCGACTGCCCGCCCCGCTCAAGGCTGGCTCCCAGCAGAC
TCCTGGTAAACTCGGCGCCGCAATTCGGGCACGTTGCCTTC
GTAGGTGATGCCGAAGTGGTCGTTGTTGCTGGTCAGGCCGC
GGTGTGGTATACGTCGACTGCCAATGCCGCTTGCAACATGT
CGCGTCAAGGGCATCGAGGACGTCAAAGGCAACGTCGACCA
TCCGCGTCCGTCATCTGCGGCACGCGCGTCACGAGGTTGTT
GTTGAAGCTGTCCGGATAGACCCAGTCCGCCATAGGACATG
CGCCGCGTCCTGGAGTGGGACGTTCCATCAGAAGGCTGATG
CCTGCCCAGCCAAACAAAAACAGAGCCTGCGAGCAGCCCAG
CGTTGCCGCCAAGCTTCCTTCTGACCACGCCGTCGTCATCA
TGGACATAGAGGTTATTTGGCCTGATCAACTGGAAGTAGGG
TCAGCATCTTCGACATATGGCCTGTGGTAAACAGTCTTGTC
CCGGACCGCCTGGGCCCAAGCCTTCCCAGCCATCGCTCTGG
GACCACCGCGAGGGCTCGAGCGAAGACAACAGGATGTCCCC
CAGGGCGGCGGGCTGGTTGACCACGTCCTTGCTGCCGTCGG
TCGTCGCAAAGGAGATTGAGCAAATCGTTGAGGTCCGTGAC
TTCCTGGGCGCAAGGCTACTCAGCCAGCATGGTGTGGTAGC
CCAGCAAGCGCACCCACCTTCTCATCCCTATCCAACCCCTC
CCCGAATCTACAAGGACTCGCTGCTGCCCGTCCCCAAGGAC
CCTCTTGTCTCGTAGCTTTGCAGGCACGCCTTGGAGATGAT
AAGATGAAAGAAAGTGGGAGCTCGCAGGCGCGGTACTTCGT
ACCCGACCAAATCCGTTGTACTCCCCGCCGTAATCCACTGG
GTACTTCGACGCGCTAGAAACGATGCTGTTCAACTGCCGCG
GAGGATGTCCAGCGTGACGGCTATCCTGAACTCGGTCTCGG
GGACAAAGGAGTTGTTTTGTCTTTATCTCAAGAGCTGAGAG
TCGTCGGGCCCGAGGCCCTGCGGGAGAAGTCGAGGACGCTG
CACGCGCACCAGGTCGCGAGCTCCGCGGTCTCGTCTATCAA
ACTAAACCCTAATGTAGAGACTAACACCAGAGGTCTGTCCC
ACCAGAAGAAGGCTCCCAGTCACGCGGCCGGTGAAAAGGCC
AGACGCCGAGCACCTTGGTGCGCGCCTGGAACGTCTTGCCG
CTCCATGTGCTCGTTAGGAGCTGAATGCAAATAAACGCAGA
CTGCCTCCCAACCACCTCCTCAACGGCTCGTGCTCCCATCT
CCGTGGTCCCCGGGCCAGCGCGGAGGCCGGGACGTGGCGTC
GACCGAGTCCCAGTCAATGACGGCCAGTACGTTGAACTCGC
GTTTAGTCCGGTACGGAGTACTTCGTCCCTGTGCCTGTAAC
AACCGAGATGTTCGATAGAGCTCAACCTCAGGTGCCGTCAA
TCCCGGACTCTCGCACGCTTCTTGCCTGCGCTCATGTACGT
ATCCTGCTGGCGAGCAGACGCGCACTTACGGATACATTATC
CCGTCCGTCCACGCCGAGTGCTGTTGCTGCTGTCCGGCCTC
CGACGATCGACCTTTGCTCACCGACAACACAACACTAGGTA
TCCATAGACTCGACAACGATCGGACTTGGCTGTAGTGTGGA
CAGGGCTTCACCGAGGCCGACCCCGCGGGGGAGAAGAGACC
GCTACGGTCGCCAGAGTACTCAGCTGGCTCTTCGTCTTCGA
TGCCCTTGGCGGAACATGGACTAACATTGGATAGCGATGTC
ACATCGGGAAACCTTCCTCTCAAGCCATACCTCTTAAGTTA
ACTCGCCCTGCGGACGCAAGCGGTGTTAGTGACATGCTTGA
TGCCGATGACGTTGCCGGTTCCTTCGACCGTCAAGCCGGCA
GGGAGGTCCTTGACGAAGAGCTTCTTGATCACGGGCAGGAA
AGTAGTAGTAGCGTTATAGCCGCCGTTGGGACGGCATGTGT
GGCGGTCGAGTGGTGGACAACGACTGTCTGGTGGCGAGGGC
GCATACCGTATCAGCGGGAGCTGAGAGGGATACATAGGCGG
TCAGCACCAACTATCACATTCGGAAATCCACGCATTCGCCA
TAGTCCGGGCCCTGGCCGTGCATGGCCGACTGGCCCTCGGA
TCGCGGACGAGGACCTCGAGCACCTGGTTCGCTGCTGGGCA
GGCAACCCGACCACCCATGTCCTTGATGCTCAGCCGCCCTG
GCCGTTGGGGGCCGCAAGTCCACGATGCAGCGCCGGCCGTC
GATCTACCAGAGCTGTCGTTCCTGGATGAGGGTGGACGACT
ATCATCTCCGAGTGGATGGGCTACTTCCTGCTCTACGAATC
CATGGAAGAGGCAGCCGTCACCGCCAAGCCAGCGATACTGG
TCTGGGTTACACAACACCAGCAAATGCAGGCCATGACGACG
GCCGGCTTACACCACGGTAACTAGCTGCCTGCCCAATGAGG
CTCTCATGCAGCCACCAGCACTGCAAACCTCCGCCGTGTGA
GGGTAAGAAAAGGTGAAGCCCAGAGGCAGTGTGTCGATTTT
CCCGATCGCTGGTCCGCAAGCTCGCCATCTTGGCGCCGCAA
GCCCTGGGGTCAACCGTCAGCGGGACGTGGACGAAGAGCTG
CTCCTGACGTCCCGCCATAACTCCGAGGCAGCCAAATTCGA
GACGTTGATGGCAGGTCGGACACCCTTGTAGAACAGCTCGG
CAGGATGTCGTATACGGAGTCTGGAGAGCCAAGGAGGAAAA
TCTCGCTGCACTTCCGCCAGCTCCTCCTTTAGCGCTTCTAC
GCTGGTCGACTTCTGCAAAGCCGGTGACCGCGTCGAGCTGA
CGCAAGTCCGCTCGTTCAGGCCGTCAAAGTTGATGGCGATC
TGGGGTTTTCGCTCGCGAAGCAGCAGGACTGGCTCTCGCGG
CGACTGATCTGATGTTTGGACACAACGATGCCATCACTCTG
GTTGAAGCGCCTCATCAAGTCCCCGTCCGGCGCGGATAGCC
TCCTCGTCCTACTTCGTACTCCTCCTCCGCCAAACGCCGCG
TCTTCGAATCGCGATCGCTGCCTTTTCCGTCCATCGATCGT
GGGCGGTCGTGTCGGCTGCACTATATTAAGACGACACGCGT
AACGCCATTCCATCCCCCGGCCGCCCCCCCGCGTATGAGAC
ACTACTTATACGTGGCTCAACAGGCAGACACGAAGCAATGC
TCGTAATGCTCCAGGTCGTACTCTTTTAGGTCGTCGTCGTC
GAACACCATCATCGTCCTCACGTCGAACCTGGGAGCAGACA
TCGAGGGTCGCGGGTGCGGTCGACCAGGTCAAATTGAGCTG
GCGGCGGGCGCCGGTTTATACCGTCGTGTCCAGCGGCGGCG
CTCGAGCGCATCGTCACCCCCGACGTCGTCGAGGTCCAGGA
CGGTCGGGTCGCCAAAGAAGCCCTGGTGGCCGCCGGCATCC
TAGCTGGACAGAGCGCTCGTCCTTGTAGAGCCGGCCCAGCG
CACCACCGGAACCAGACAGACCCCCGGAAACACCTCCCGCC
ACCTCTATCACCCGACGCACCCGGATCACACCCCGGCGTTG
CTAGATGAGGACGAGACCGACTGGAAGGTCATCGTCATCGA
TCCGAGCTGCTGCACAAAGTCATGACAACGATGCTGAATAT
GCTGGAAGAAGCCGCTTCATCTTTCAGAGGTGGCGCCTGTA
CCGCCGTCGAGCGTGTCCCCCACGAAGATGTGCTCCTTGAC
TTGCCAGCCAGGGTGAGATGCAAGGCCGTGGATGGTGGATG
CAGGTCGGCATTGGTTGGGACGGTGCAACGTACCGGCGGAC
CCATACGTACGAGTACTTGCCGTGGTCTAAAACAAGGCTCT
GCTCGCCCATCACGAAACCTCAGCGCCGAAAGACGGGTCCC
GCTTCCTGGTCGCCGGCTCACCGGGCCCGGCCGGGGGGGGG
AAGCGCTCCCTTACATATTCCATATCTGTTGCTCCCTCCCG
CCAACTCTGCTCCGCGGATGCCGCCTTTGACACTGCGAGGG
CGTCCCCATCAACGTCCCAGCCCTGGCACTCAACTGTGGCG
GATACGGACACGGCCGGGTACGAGCCGCGGGCGGGCTTACA
CCTTTCCCTCCGCGACGCAGCTCCTTTCAGCTCACCGCATG
GGGCGCGCAGCTACTGCGAACAGCTGCGTTGGATTTGCACC
ATCATCGGCGGCGCCCTGCTCGCCGGCGGCGCGTTGCTGCT
CACAAACTCGTCCTCGGAATCAGGGATGAAGTCGTGTCTCC
TGTTTTGAGCCGGGGTGCGACAAGGCACGGAAAATAACACA
CGAGAGACTTTCCGTATTGGCCGATGATGACGTTCTTGGGT
CTGGATGGGGCTGCAGTCGGCCGTCGACGGCTTCCGGGCCA
ACGCGAAGACCTCTTGTTATCCTCCTTGTCGTCTGGGTACT
TTCGTGCTCCATTCCAATGGCGGCGGCGTCGTCATGCAAAT
TCCTGTCGAGTCGCAAAGTGCCTGTGCGCCTATATTACCCC
CGCCCTGGTGGTTTCGCCGTCCGTGCAGCAGCAAGACACCC
CGCCACTGGTCCAGGGCACACGAGCCTAGGGCCTGACAGCC
CGCCCTGCACACGCTGGAGACGACTGTCATCGCGAAGTCTA
GCGCCGCCCATGATGTTGAGCATGATGGCCTGGGAAACCCT
AAGCTGCCGTTGGCCTGCAGCTGGTGTCGCGTGGCTCGTGG
GAAGGCGGCGCGTGGAGTGGCATGATTCTCTACAACAGCAG
ACAAAAATCAGCAAGCTAGGCTAGATGCCTGAGCAGGAATG
TGAAGTGCCCGACGGGATTGCTGTGATGGGAAAACGAGACG
AGGTTCTCCCGCGGACCCTCCCTCCTAGTGGGCGAGGAGAT
TTAAACTAGGAAAGAGAGTGCCCTGTAGATGAGGGCCATGC
GCCGTCGCATCGCGCAGGCGCGCGCCTCTGGGGTGGCAAAC
CTCAAGGACATGGATGGCCCCATTGGCCTCATCATGACACC
GGCATTGCCGCCCTGGGCATCAAAGGCGCCATTGAGGAGAT
GCCTCCGGTGCCGCTGCCGGCGGCCGCGGTTTGCACCTGGC
TTTGTGCCTCAGGCTGTATGCAAGACGACTGTCCCCGACAA
TTGGGGGGGTTCTCGGAAGACATGTCTCGCTCTCTGCCGTG
AGGGGATACATCTCCCATGGCTGCTGTAGCCCCAAGACACC
GGTAGGCTGAGGCTTGGAGACCGGGACAGTAGGCTGAGGCT
CGTCGAGGGCGGGTACACGACATATGTTCAAATCACACGCC
CGTTTGCCTCGTTGTAGCAGCCCGTGACGGCATTCTTGGCC
TACCGCAAGGCTGCAAGTTGCTCAGCCTTGGCTTCCGCCAG
AGGCATACCAGGCCTCCCAACTATGACCGCCTGCGCCGACC
ATTGGTGGTTTGGTTGGAAACCGCCTGATCAACGGATCCAA
GAATCCCGATAAGGGGAGAACGGGACCCGCTTTTCGTGCCG
TTGATGTCGGTTATTGCAAACCATAGGCAATGTGCAGTGTA
AAGTGCTCTTTCTGCGCAAACTTGTCCTGGACCAGCCGCAA
GACGACGACGACGACGACGACGACGACGATGACGGCGAGCA
CGCGACCCCGCTTGGCTGAACAGCTCCAATGGCGATGCCGC
CCGGCGTTGGACCTCGACGGCCCCAGCACCCCGCGGCGGGG
CCATCGTCGCTGGCTGCCAGCGTTACCCCACCACCCCGCCC
TCCGGTAAAGGCGCCCTCAGCACCCGCTTGTGAATGCAAGA
GTCGTCGAAGACCCGAGGCTCCTCGATGCTCGGAATAGGAA
ATGACGCCGGCCGTTGAAGGCTATTAACGCCATAGGCCCTT
TAAGTGGAAGCGCAGGGGAACATCCACACAAAAGGTTGGTG
TAACATTACCGCTCACGATGCCCGGTCCGTACGGGGCCCAG
GCTGGAGACGCCGGCGCCGGCGCCCCCGTCGTCGTCGACCG
ACGAGATGAGCAGTGCTGGTCAGTTCCCAGCAGACCTCTCT
GGCAACGATGGGTTTGGATGCCTTCATGGCGCCGTAGCCCT
AGTGAGCGAAGCGGAAATTACAACTCTGGAAGTGTAACAAC
ACAGCCACTCCTTGGTCTCGCCGACCATGACCAGCGTGCTG
CTTGAACTGGATGAGGTAGGCGTCCGAGACGCACCTCAGGG
CTACATCAGAGGGAAGGGTACCCAATGGCCCCTGAATGCAC
GACCCTTATGTCCCCTTTTCCATAGAACAGAATGCAATCCG
CTCCATGACCTTGGTGTAGTCGGCTAGCCTGATGGAATACT
CTCAAGGAGCTCGGTCCCAACGGCGCAGAGCCGACGGAGGA
AGCAGTTGGCCGTGATGATACACACAGATACTTCCGAGCAG
CGCCCTTGTGCGCCGCAACTCCGATTACCGACTGTCCCAGC
TACTGGATCTCGGACGCTAGCCGCTCGTCCTCGGCAATGGC
AAGCTTCACGACTCTTCGGCCTGGTCGCGATTTGCTAACTT
GTGGACGAAGGCGTTGATGACGCGCAGGCACGCGCGGTAGG
ATCGCATCCGAGAGGAGGAACCAGCCGGCGAGGAACAGCAT
GGAACACGATCCCGATGTCGCTTCTCAACTCCGCTCCACGA
GTCGTCATCGTCACCATCGACGCCGCCCACCTTGCAAATCC
CGCACTATTGATCCATGGCTCTGGAGCCTCTGGTCGGCCAG
GAGAACGAGACCTCCAGGGTCGCCGGCAACAACAAGGGCAT
ATTACGGGCAGGATGAATTACATTCAGCATGGATCCACCGA
TGGATACCACTGCTCGGTGTCCTCCAAGCCTCCAAGCCTCC
CCAACAACCGTTGAGATAGACAGACAGTCTGTTGGATCTAC
TCCGTCAAGTCCGTGGCGGCCAAGGCCAACCTGGATCAAAA
AGGCTGGCGAGGAGCATGAGCAGGAAGGAGACGAAATTGCG
GATTAGTGGAGCATTGGCATCATTCTGTACGAATGTCTCTA
CCAGAATCGCTCCCCGAGCGCCGCAACATGTTGCTTGCGCA
GCCTGGTTCCCTCGGTCACTCGGTTGAGCCTGGACAAGAAC
TGCCTCGTCCTCGCCTTCGCCTCGCCGCGCACCGTCCGAGT
TTGAGTCGCAGCATATTGTGCAGAGAAGCATGGGTCGGCGC
TGTAGGGTTGTGGAGACGGGCTGAGCCGGACTGGAGGGGCC
TCGTCGACCTGCGACAGAAGCCACGAGGCATCTGGTGGAGG
TCTTACTCTGGTCTTGGTTACTCGGCATGGCAGGCATGCTC
GTAGAGGCACGCCCCAAGGTCCCCTACCAATACAGGCGCCC
TTTGCGCAGCCACAGGAACTCCTCGAGTTGAAGAACCCAAG
GAAGGTTTCGCGTGCGAGTACTCGTACGGCTCCTGCGGCAG
GCGTCTACCGACTGTACAGCCCAGAGAAGCAAGCCGACTTC
ACCTCTGCAAATTCATGGAGCTCATTCCAGAGAACATTTAT
AAGAAGTTCCAGGTCAACGCCACGGGCGGGCTCATGGTCAC
CTTCCCAGCGGCGCGTCGGGCCGCGGCGGAGACGGTTCCCA
GAGTTGAGCGCTCTCTCCAGCTCTGTCTGCAGCCGCCGGAG
GCCTCGCTCCTCATCGACAACAAGCTCTACGGCCGCAAGAT
CGATGGGGGTTTTGATAGAGCATCCAGTAGTAACGTACATG
CACGCCGCTCCTTGTTACTTCCTATCAGCGTCGACGCCAAT
CGATACTAACGCGAGCCAGACGCAAGATCGAATGCTAAAAT
AATGGTGATCAGGAAAGGTACCTGGAAAAGCGGCATCGGAA
AGACTGATAGCAGTAATTTTCCCTTCTTGCATCTTTGCTTC
CCCCCGTCAGACGAAATGGACGGCAACAGTAATCGGCTGCA
TCGAGCATGTTCACCCCCGTCCCGCGGACGGGGCTCAAGTC
GGCGACGATCAGGATGAAGGCGATGCCACCTCCCACTGCAA
CCTTATTTGCCCTCCTTTTGCTGCTTGATCTTCAGGCGCAG
TTAAAGAGGCTGTTTTGCGCCTCGAATGTATACTAGTCTCC
CTGCCTGGTGTCGACCTTTGCCGACGGACGCACTGGCAAGG
CGTTGGAACCGCAAGGCAATCTGGCAGAAGGCAATCCTGGA
GAGGTCCCTATCACGGTGCTCGTCGTTGTCGGCAGGGATCT
CTTTTGCCACCTGGTGTGGACGCACCGCATGGGCGAGGAGA
CTACGGCAATACGGGTACTGCTACGGGGCACGTACCTACGA
ACTCTTATTAGTCTGTTGAACAAATGAAAAAGCAGACAGCG
AGAGCAAGGGCGAGCTGGTTCCCCTGCAGGAGGCATTGGAC
ATACGCCATGAACCGGTGGTCCAGCAGGCTAATCTCCATGA
TGTCCCATTGGCAGGGAAAACCGCGGCCCGTTGATCTCCAC
TTCCCCCAGTTCACCCCCCTCGTCTTCACCGCTCGTCTTCC
ATACGGAAACCTCGACGCAGCCATCTCCACGATTCTGGACG
CCAGTTGAAGCGCTGCTGGTCTGCACGAGGAGGTACATTGT
ATAGTATTGATCTGCGGTCTCAATCGACGCCGTATCCATCG
GTGGCAAAGCGGATCAAGGACTCGCGCGAGTGGCAGTCTGA
CCAGGATTGGCAGAATTCTTCATGATGACTGCGGGCGTTTT
AGGCTCTTTCCAAACCACGGCCGTTTGCACAGAGCTCCATG
GGGGTCACAATCGGATCCGACTCCAAGGGCGACAAGGACTA
AAAGCTCATGGCCTCGGCGGCAAATCGTGCGATGTGCTGAG
GACTGGATGCCCTTTGGCTTCCCGCTGGCGCACACTATGTG
CCGAAGCACCCGCAGGCGAGCCCGATGCCGAGGAGGAGTCG
TCGCCGCCACCTTCGCTATTCGCGGACATGAACAAGGAGGA
ACAAGCTGCCGCCGCGCGCTCAATCTGCACAGAGGGGACTG
CGTTTGGGAGCGCCCGGCGGCCCGGGGGCAAGTCGGCCTCC
ACATATGCGTCAGCCACAGACAAGTGGCTTTCGCTGTTACT
GTAAGTCGAGCCGGCGGGAACGACCTCGTCGGACTTGGGCG
TATACATTACGATAGACTTTCCGCTACCATGCTATTCGAGT
GGCGGCGGCGGCGGCGACTCCTGCAGGTGTTCGATATGGGG
GCCTCGTGAAGCTCGTGCTGCGTTGCGGCCAGCTGGTCGCG
GTCCTGCGCAATGCGTAGCCCGTCGCCGGGCGGCGCCTCGA
GGCGAGGTCTTGGTTATTGTCGCTGTTGATCTTGACAAAGG
CGGTGGTGGCCGGGGAAAGTCCAAGAGTAACCGCCACCCCG
TCAACACGTCGCTCATGTCGCCGTCCCTGCGCATCGAGCCG
GATTGTGTCCATCTCCAGAGCCTTGTCTCGGATGTACTTGG
ATACCTGAATGACTTATTCTCCCCGTCCGTCATATCTTCCA
GTCCGTGATTTGCGCTTGATCCGAGCAAAAGAATGTGACCG
ACGAAGCGCTGCATCACGTCCTCCCAGTTCCGTATCCACCC
TAAATGACCACCCGGAGGAGCCGACGGAGACGCTTACAGAC
CCTTGTTGGGAAATACCAGTCGATCCTGCAATAACCAAGTT
ATAGCTGGCGCGGCCCCGGGCGGTGGCCTCGGTGCAGAGGA
CGCCGTCGAGCTCCGGAAGTCGCTTGATAGCTTCAATCTAT
ATCTACTGGTTTCTCTACCTCCATTGCATCTCCAGAAATTT
ACCGGGTGACTCGCTGCAAGCTTGCGCAACGCCGATGATGA
GCCCGCCGCAGCACAGGCGTCAACGAGTGCCAGCGGGCGTG
ATGCCTGACACTCCTTGGGTCGTCTCAGCGGGTAGATTCCT
GAGGCTGCGGCCGCGGTAGGCCCAGGCGCGGCGGAAACGGA
TGCAAGCTGATTTTCTCACCCTCGATATTGTTCGAAGGAGA
AGGTGCATGTGAGGTTAATTCGGGCTCGGTGGCATGAAGAT
GCCACCGCGCTCTCCCGAGTCCTCGTCGTCCTCCCAACACA
ACTATGCAAAGCCTGGACAGCGAGCAGCCACTTCCTGCACA
GGCTTTCGCTCATGGATGAACATGCTAGCACCAACGTTTGC
TTCAGCCAAGGCTGGCCTGGCCGCGTTCATCGGTGACCGCA
CTTGAGGAGCAGCTTGAAGGCGTCGTCCTGGCTCTGCACGT
CTACAGCAGGTCCCCCGCTCCCGGCACTGTTCCGCAGCGCA
CTTCCCTGCGGACACAGATTCCCCCGGACCAGATAGCTGGG
CGCGTCCTGGCCTTGCAGCGCCGCTATCGTCGGTGGATGGA
GAGAGGGTGCGGGCCGCCGACGCAAGGCTATCGGTCTGTCT
CAAGCTTTCCTCGGTGGCGTCTGGTCGAGCGGCCGTGCATG
CACTCTCCCCGGGTGGTGGACAGCGCCGTCGACGTCGACGT
TTGAGCGCCCCAGGTTGTTGCGTTGTGGTGCGAATTGAAAG
GGCCCGTCTCCCATCCTTGTCCCCGAGTCCCCGATCCTCCC
CGCGGTTAGCCTACATGAGGCGACTCAAGAACCTGCGGTGC
GTCATTGGCGGCCTCGACAGCGAGGATGATGTTGAGTGGGC
AAGTATCGGCTGCCCATATGCACATTCATGGGCTGACACCT
GACTGGCGGCAGCAGTGATTCACTGAGGGCAGGCAGCTGTC
CGATTGAGCATTTCATCAGTCATGAATTCGACGTCGCGGGA
CCTGTCCATCGCGGCGTTCCCGAGCTTCTCCATGGTCATCG
TTCTTCTAGGTAGACCGGGGCGGGGCATCAATGGGATACGG
AGCACTGCGGGCGTAGATGACCTCTGCGGAGCGTGGCACGA
GAGAATGCCCATGGCTTTGGCAACCACAAGCTTGCCATCTT
GGGCTCTCTTCTCGGGCACGCTCAAACCGGGCGCAAGGCAG
TGGCCTGCATCCGCTAGCACCGTGGGTTCCGATCATGGGCT
TGTGCAATGCTGTCCTACGGCAAGAGATATTCGAGGAGTCG
ACCAAGGGGTCGGGCATTTGCCCTTTCTGGGCTCAAGGACG
TCCTCTTGTCACGGCCGATCCGTCACACAGCGGCTGTCGGC
CTTCCTCCTCTTCCGCCTACCCTCATTCTCTGTGGCACGAG
CCGGCCGGACCGCCCTCCATCTCATACCTTGTAGCCAAAGC
GCACTGTTCCTCTCCAAGGGCGTGTGCAGAATATGTACGGG
CCGAGTTTAAGCATCCCAGGCGAGGAACCATCGCGGCCCCG
GACGCCGCACCGGGATGGGACCCCCAGGCCTATCGAGAGAC
GCACCTCAGGCAGTTAGCGGCCGCTGCTGCTGCAAGCCTCA
TCCTTTCCCGGCATCGTCGACGGTCCGCAGGTCCTCCGTTC
ATCCCATCATGATATATGTACACTGCAGTCACGTTGCCCCT
TTTGGCACTCGACCGAATGTCTCGCGAAAGCAGGATGTTGA
GCTCTCTACCCGACTTCACGCCCATCCGACTGCCTCCTGGG
TCGCATACCGAGATATAGTACAGCTCCGTACGGCGTCGCCG
GCATCGCTCGTCAGCGCTTGCTCACCGGAAGCCACTCAAGA
AGGCGGCGACGGCCCTGCGGCCAACCCGTCCCCGGCCGACG
GCCATCATCTCCAAGCGCATCCTCGCCGTCGGCACCACAAA
GCCTTGGTTGTCCTGTTCCTCCACCACCGCCAGAGCTCTTC
CGTGGTGGTGAAGCGGGAGACGACAAGAACGGCTTGTCGAG
GTTCCTAACGCCGTCCAAATCACGAAGCATCGCGCAGGTGG
GTGCATCCAAGGGCAAGGATCGACGGGGACTGACCTTGGCC
ATCGGCATACCTTGCATCTGCCCTATTGTGAGCTCAGTGTC
CCGACACCGCCTCTGTCCATCGCCGACGACCCCCAGCTCTC
CGACGGCATCTCTCAGGGCTCCGGGCCGAGCAGCGTCGCTC
GCGGCGCCATGATTGGGGGTCGATTGACAGCAGCGATGGAG
ATCCTCTTCTCCTCGTCTTTCTCCGCTGTCGGGCTCCGAAA
AGACTCGCGGGTTTCTAAAACCAGCACAACGTTGTTGGATG
GATTGCCGCGCCGCCAGAGGCAAAGCGTCGGCGCCTCCGAC
ACGGCCTGCTGTGGCTGCGGCTGCAGAAACGATCGACAAAC
CCGCTGGAAGTCAGGGAGAGCAACCCGCTCGATGTCGTTGC
TCCATCTAACACAACACCAACAGTTAGCTCCGGGTCGCTCT
TGACGCGTCGCAGGGGAACACCGTTGATCTTGAAGGGGCCG
CAATCAGTCAGCTCGCCTTACCTCACTTGTGCTGTGCACAC
GGGCTTGGTATCTTCGTCAACGCCGGGCTCCCGTCCCTCTC
ACCGTAGGCACTACTTCAGGCAACCCGAAAGGTTTGAGTAT
CTGTTGCGGAATTTTGATTTCATGTTTCACCCGGCACATTG
CCGGACGACGCCGACGTATGCTATCCTCTGGCCCTCGGTCA
CACGCCGCCGTCATGGCCTGCGTCACCTCGCGCGCCTTTTT
TCTATTCGCCGCAGCAAGGACGCTGTCGGTGTCCTCTTTTA
CCAAGTTCCCCGCCGCCTTTCAAAACACCCAGCAGGCTGAC
AGTGGCTTTTGACCCAAGGGCCAATAGAATCGGAATGCTCT
TCAGTTTCTCAGCTCACTGGCACGTATCGCTCGATTGATGG
CGTATGGCAAGCACTTCTCGCCGTCACCGTCGCCCTTGACA
TACCTCGACGCGCTGCTGGACAAGTTCCGCGCGACGGCCGG
GCATCCAGTACCCGAGAGGGCGGCATGTCACTAGGTAGTTT
TGGGCTTGTCGGGAATTGTGCCAGAGGTTGGGAGAGGAGAG
GGGTCTCGTCGCGTGTGGGTCTTTACACGTCAAGACAGCCC
GGCGAGGAAACCCACAGTTGCCCTGACGTGGCGAGGCTGTC
AGGCGGCGGGCCAGCTTGATCGTGCGGAAGAGGGACTTCCA
GTACATATAGTCCTGAACACCTTCAAGCCCTGTTATTGCGG
GCGTGGCCTGCGCCAGGAGTCGGAACAGGCAGCGGTGGAGG
GCCCGTGAGGCAAGGTAGGTCGGCTGCCAGGCAATGATGTT
GCCTTGGAGCGCCGTTGCGGCCACTGCCGGGGTGCACGTAC
GACGCACGCAACCACAGATGCTCGCAATGACGTACCTTTAG
ACCCCATTTCCACTTCCATTCCCGCCACCAGCGGTGTTGTT
ACTCGGGTTGCTCGGCATTGCTTGTCAGGGTAAGCTGGCGT
GCATGTATTGGCGTTGGAGGCGTTGGGATCATGAAAACAAG
GAGCAGTACAACTTTATTTTCGGTAAGCCCTGCTCAAGCCG
CCAGATCAAACAGTTCCGAACACGGGCCAGCGCGATTAATC
GATAGATGCCAGCGATTATACATGTGCCCGTGTTGCCTACT
GCCTTCTTCGTCCCACGACACATCTACTGCACAACCCCCAT
GCCTGCCTGGCCAAGTGCAGCAACGAGCACTACTTCACCTC
GGCAATCGCAGCTCACAGACCCAAGCGTAAATTGCAAAGTG
GGCATCGTGGGCCAGTCGGTCGCCTTGCGGGACAGGTTCGC
