# Supplementary material for: EnDeep4mC predicts DNA N4-methylcytosine sites using a dual-adaptive feature encoding framework in deep ensembles
Source: Genome Res. 2026 Mar;36(3):589–99. doi: 10.1101/gr.280977.125 (PMC12951953; doi:10.1101/gr.280977.125)
Supplement: Supplement 1 [file Supplemental_Code.zip › Supplemental_Code/EnDeep4mC-main/data/4mC/4mC_Tolypocladium/train_pos.txt]

CAAAGTACTTTGTACAAAAGCGACATGTGCTCACGCGTCGT
TTTGCCCCTTCGCCGCTCACCTCCGCTGCTTGACACTACCT
TCGATGCCGTATTGCCAAGCCCCGTAACGAAGGCTGGTGAT
GAGGACTCTGGCTTCGCGGGCAGGCTGAGGGCGACGCCCGA
TTGCTCGGTCTGAGCTCAACCTTTGGCGTCGCGCGCGCCAG
CTGTGTTTTGCTTGTCAAGCCCGCGGCCAACCTTGCTAAAG
GCAGAAAATGCAGATATGCTCTTAAAGGTGCGTCGATAAGA
CTGGCGCCGTCGATAAACCGCGCGAGTTTCCTGATCTGAGC
TCCTGATTGAGCGAAAGCCCCAGGGGGACGGCCAGAAACCG
CCCAGACCGAGATGTCGTGACGGGGGTAGAGGGCCGTCGTG
TTTAGACCATCCCACTACACCCCGCCACTGCAGCAGGAAAT
AGGGCAGAGTCAGGTTGCTACGAGGGAGGGAGAGCTTGATG
GTGGTGATGGTGGTGGTTATCGTGGCAGCAGGGCAGAGTCA
GACGGCTTACAAGCCAGACTCGAGGTTTTCTCAGCCATCTT
AACACCAAGAGCCTTGAGGCCGGACACGCCGCTGCCCCCGG
GAGCGGCAAGGCGTCGTCGGCGGCTGGTCTCACGGCGGCGG
GTCGGCGGCTGGTCTCACGGCGGCGGTGGTCAAGGACGAAG
CGCAAGACTACGCTGCGGAGCAACATCAACATGTCGGCACC
AAGGTGGTAGGGAAATGTACCACATTCGTCAGCGGTCCACG
ACCAGCTGAGCCGGCTGGAGCATCGACGCAAGTGGCTGGCC
CGCATCGGCAAGGGCAACGACGGCTCCATGCAGCCTCCGCA
TGGAGAGACGGACCTTCTCACGGCGGCAGAGAACTGTACAA
TGATAGAGCGTCGCCGGCGTCGGCAGAAGCAATGAACTTTG
ACCCCAGGCGGGTACCTTACCAGTGATATCCCGTGCCCCGA
CTGGATATGAATTGACTCGTCGCTGGAATGTAATCACAAAA
AGGGCCCTCGAGCACTCGACCATCAATCATCAGATCGACCA
CTGCAAACCCCGCCAGGTATCCTATAACGCCGTTACCGCCT
TGCACCGTTGCTAACGGTTCCACAAGCGATATTAATGCCTT
GTACTGTAGCTTGTAGAGGACGGCATCAAGGAGCAATAATG
GCTGCACCTCGAGACCCGTGCTTGGTATAGAGCATCAATCT
CGAGGGAAAAGTCCAAGGCCCCATTACCGGGTGAAACGGGC
AAGCCCATTGCCTACCAGCGCCGGGGACAAGGCGCAGCGCC
GCCTTCTTCGTCTACGATGCCAGCACCTACAAGGAGCACGC
TTCCTCGTAGTCGGTAAACACGGGGTTGTAGCTGTATCCTC
CTTGACGGCGAGCGGGAAGCCTGTACCCGCCGTGCAGCATC
ATACGGCGGGGATGGCAGAGCGCTGGGCAATGATCTCGTCG
GCTTCCTCCGAACTCTTTACCATTGACGTGAAAGGCGACTC
TTCGCACGAGCCATTTGCCCCCCCGTTTCCGCCTCCCGCCC
CTCGTCAACTCCCGCGGTCTCGTGACAGCATTGAAGCCGGC
GTCGGCATCAATATCAGCATCAGCACCATCATGTCCAAGTT
CCTCTCCCAGTCCTCCGTCTCGGAAATGTCCAGCCAGTATC
CGGATCGCGTCATCCAACCCCGGCTCCAGCACTGCCAGACA
TTGCTCGCCCGGGTCGCCGACATGGCTTTTCTCTTCCGGCA
ACAACGCCCTTGCCAGTGCGCACAGCCAAGGCATGGGCCGT
GTCGACTGTCTCGGCAAATGCGCCAGTGTCGGAGCCGAATA
TCTGTCAACCGTGGACCCGGCGGCGTCGAGACAATCGTTGG
GGCTCTGATGCCTGGGCATACGACCTCGGGAACTCTGGAGT
GACTGTCGCCAAGTCGAGATCTGTGTTATCCTTGATGGCAT
AACACGGGTAGGATGAAATGCGGCTTCTGATGCAAGGAGTT
ACCTTTGCCATCATCAACGTCGTCAACATCATCGTCGAGGG
GACCGTCTGGCCCTTGCCCACGGCGCCTCCCAGGTCCGTCT
CCCAGGAGCGCCGTGGCGTGCGCGCACCGCAAATGTCCACC
AGGGTCTCCTGGGATGCGGACATGTACGAGGCGCGGTCCAC
GGCACGCCCTCGTCTCGCTACGGCGGCAGCCCTCGGCGTCC
CCTCCGCTCCGCGCCATTGGCGTCAACGGAGTGCTGCTCAT
CCCAGAGCCCGCGTCTCCTTCGACAACGTCGCAGCTTGATA
GTGTTTCAAGCCTTTTGCTCCCCCGCCCTTGGCTGTCAACA
CTACGTGAGTGGTAGATACCCATCGAACTGGGTCGACATAA
CTCAACCAACATCCTGTGGCCGAAAAACTCGTGGAACATGA
AAAAACTCGTGGAACATGAGCGGCGTCATCGACCGCTCCGT
CGAGGCCAACATGATGCTTCCAGATAAGCCTGAACATGTGG
GCGGGCGCGAACGGTCAAAGCCAGGTCAGAAACCCCTAGAT
TTCTGTGGCCCTTCAAGGTACGTACGTATCTACTCATGCTT
AGGCCGCAGGTCGTTGGGGGCCCCCGAATCGGACGCCGGCG
CATCAGGGACTGCACGACGTCGGCTAGTTACGCACAAGAGT
TCACACATCATGTACCGAGACAGGAACGGCGCAATTAGGGG
AGGATCTGGGTGAGAGGCGGCAGCAAGGTTGGGAGGAGGGG
GACCTAAATCCGAGTGGCGACACTGGCAATCGATGGCCACC
AAGCCTTCGCGCCAGAGACGCATACGGAGTTCCTTGTCCTC
TTGAGGACATTTGACATTTCCGGTCGAGACCTCAGGACCAT
CCTGTTCTGTTCGCCTTTCACGACGTACTCATGACGGGCGA
TTGGCAAGCACATGCTCAAACGGCTTCAAGAAGTCTTTCTG
TTGCTCCACTCAAACCTAACCCGGTTCATGTTGTAGTAGCT
GGTGTCGGCGTTTGCAAACGCGTTCGGGTTCCCCAAGACGT
ATCGTAGAGCTGGTCGGGTGCAAGGACCTTGGTCGACAAGT
AGACAATGACGCGCTGGATGCCGAGGACGAGGTGTACATTC
TTGGTGGCGAGCTGCAGCGGCGCGAAGACGAGTTCGGGGTC
CACGAGGGGAGGGAAACTCACGGCCCCAACCGCCACATCCT
TCTCGCCAATCGCTTGGCGGCAGGCACGGCGTTGGGCTCGC
CATCGACATATCCCACGGGGCAGTGCACTGGGACATCCTCA
GTCTCCTCGTCCAGTGATGTCGCGGAGAGTTCCGCGGCGAC
CATCAGGGGCGGAATGCTCCCCTATACTCATCGTCATGATA
GGGTCCGTCTGGTGGGCACGCGGTCGCCTCTGCACAGTGCC
AGACTGCTTGACCTGCTCACCTGCCGCATGAACCGAGGCCT
ATCCGCCTTCACAGAACTTGCATTTCCAGCATGAAGATAGA
ACGACGACCAGCATGCAAATCCGATGGCATGCATTCCCGAT
TGAAAGTATTCCAGCTGGCGCAGAAAGATGCTCACCAGGGC
AGCATCTCATCGTAACGACGCCTGATTCCATGGGAACACTT
GTTTTCGCTCGACAGCTTGTCGCTCTTGGTGTCGTCCTTGG
AAAGCTGCCAAGGAAGCTGGCGGACATGAGTACAGGGGCTG
AAGCTCCGTGCTGAAGCGTGCGGCGTCATTGCCAAGGCCAT
AAGACGATGCAGTTTGTGCGCGCCCCTGATGAGAACGTGTA
AGCAGCGCGGTGGATGGCGCCGTCGACGCCGCCGCCGCCGA
TGGGGAACTTACACCGAGCCCCCTGCCCGCCTTACCCTAGA
GGCGCCGGCTTCGTTGGGGCCGGGCCGGCGGCGGCCTTTTC
ATCTGGATCTCGGGCCAAAGCACAAGAGTAGTCAGCCCTAA
TTCGTACGAAGTACTTCATGCCGCATCGGAAAGAAGGGATG
GGTGTCGATGAAGTCCAGGGCGGCCATCTTCTCGGGCCACT
TGGTCCAGCCAGTCAGGCGACATGTCCGGCTCGTCGTCTGG
GCGGAGGCGTTTGAAGATTTCAAGAGCGGACGAGAGCGACC
GATGATACCACAAGTCGATGCAAATTCTACACGGCCTTGCG
AGCAAAGGTAAGGGTTGTTCCCATCGTTGGCCTCACCAGCG
GCCGTTCCCTCCTCCTTCGTCGTCGACGCCTCTGCCAGCGC
GCGTCGTTTCAGGGCTCTACCGGCATCGACCTGGATGCGCA
CATCCCCACGCCGGGCGAGTCGGCATCCTGGGAACGCCCGT
ACTCAAACCAAAGATGGGCACCCGGGCAGTATAAACGGCCG
AAACCTAACCTCAGGTTTTTCCACGAGCAAACATTCCGTCA
CTCCCTCCAATTAGCAGTGGCTACGGCAGGGCGACAGGGGC
GTTCCTTGCACTCCAGACAGCCACGCTCCTTGCCCTTGCAG
CTCGAAAAGACGCATATGCACGACACTGCTATCAGCATCTG
AGCGGCGCGCGCATTGAGGACGGACGGAGGGGGCGACGACG
AAGCTGGTCCGCCTGATCGCCAATGCCCAATCCTCCATTGG
GGCCTCGGCGGCGCGCAGGGCGCTGTTGAGGACGATGCCGA
CCCCATGCGTCCCCAAAACTCCGCCGCAGATACCATCACGA
TTAAGCCATGCCGCCCGCAGCAATGCTCTCCTGCTTGAGCT
GGCGCCGCCTTTTTCATGACCGTCGGCGCCATGCAGTCAAC
CACAAAGTAGATTGGAAGGCCCGCGATTGTTTTTGGCCAAG
AGGCCACAACTCCGCGGCGACGCGGCGCTGAGGACGCCCGA
CCGTCCGAGTGGCCGCGGCGCGCGCTTGAGGACCGTCTCGA
ACGGACGGCAAGGGGACAGACGGCAAGGGGACGGACGGCGC
CACGCGGCACTTGCATCTCTCGAGGCTAAGCGACCTCCCAA
CACGGCAAAGTTGGAAATGCCGTGCTCTCGCAGCTTGCCAA
ACCCCAAGCCCGTCGTACGGCGCGCGGCCGCGGGCGTGTTC
AGCCCTAGTACGGATGCGTCCCGCTCGGAAACGTAACGGTA
GGTGGCCGTCTCGGCGACGGCGCGCGCGACCTGCCCCTCGT
TTGGATAGGAGCTTGCACTCCTTTGTCAGTCTCTGGGTGGC
CGGAGGCCCCCCACCGTCCACCCCATCATCATCGCGACCCT
GACGGATGGAAGCTGCGAATCGTCAACTGTCCCCGCAAGGA
GTTGTCGACAATGTACTTTTCGCCATCGATGAGGTCCTTTC
CGCCGCTGATATTGTCCCTTCCGGTGGCAATGTGGGGTGTT
GTGCTTGATCTCGGGATATGCTAGGACACACTCGGCTTGGG
CCGACGTTCCCACGCCGAGGCAAAGTCTTTAACCGAAAGGA
CCTCGGCGTGGGAACGTCGGCGGCAGAGGGCGCCCCTCCTG
AGAGGAGCGAGAGGTCGAACCAGTCTCGGGGACGAGACGAC
CTCCTCCGCCGCCGGGTGCGCCGCCTCGGCAAAGTACCGCC
ATCCCTCATCCCTCATCCCTCATCCATCATCGTCAACCGTC
GAGGCGACACGCCGCCACCGCGTCGACGGCCGCCCTGCTGC
CCGCGGACCCCCTCTTCGCGCCGCCGCGCGCCTCGAGGAAG
GAAGCAGTCGCTGCCCCAGACCGTGGCGGCCAAGGGCCTGT
CCTCGCCGGCAAGGGCCGCGCCAAGGGCATCGAGCCCGCCG
CGTATCGTCGCGCTGACGCGCCCCCAGTCGCCATGGAGTGG
CCAGTGTACACAACAACCCTCCTGTGATGGGGGGGGGGGGG
CCTGGATGTAGCTGACGCAACGGCGGCATTGTTGGCGAATA
CCTAGCCTTGTGTTTAAAATCGAGGATTGAATAGTCACTCC
GCGCCAACTGCGCCAACATGCGCCAACATGCACGGTGGTCG
ACGGAAGAGCAGGCTGAGTCCCAGTCGCAGTCTCAGGATGA
ATTCGTCTTTGCGAGCATGGCGTTGCGGCGATGTCGACCAC
CTGCCCACGACACCAACACGCGGCCGTCATCCTCGGGCGCA
CAGGCTCGCAAGCGCCGCGACGATCCGTCCCTCCAGTCCCT
CATCAACGTCGTGGCGAGCGCGCCGTCGGTGCCGGTCTGGG
GCAGGAGGAGAAGCCGTGCCCCAGGAGCGACAACATGGGCT
AAAACATCTCTACCACAACACCGCATCTACTGCAAATTCGG
GGTGGCCGCATCCTCGGCAGCGGCAAAGGCCTGGCGCCGCC
GCGCACCGTCGCGGTACACGCCCTCCCACCTCGCCTCCACA
TCCTCTGAGGGGAGGACTGGCGTCTGGGTTATTTTGGCATG
TCAAGACAGCTCGGGCGACACGGCCCTGAATATCGCGGCTC
GGGCGAATCTTCAGACATTTCAACGCCAGGGGAAAAGGCAC
CCTGGTCCCTAAAGTCGACGCTGCCACAAAAACTAAGCTTC
TGGAGGCATGACGGCGTCCGCGACGACAATGGCGTTGGAGA
CGCCGGCGCAGGTCCTCGGACGTCAGCGACTCGTTGTCGTC
CTCACCCTCGCCTGGGGCGCCAGCAAGGTCATCCGCATCGC
GCGTCGTCTTCTTCCGGCGGCGGCACCCGTTCCTGCCGCGG
GGCGCCAGACGACGAGAACCCAGTCTCCACGCAGGAGACGG
CAGACGAATGCGGCCAACGGCACCGGCAGCCTCGGCTTGGC
CAACTCGCCCTTTGTGCGGCCCGGCAACTCGGGCTCCAACC
TGAGTGGATTTAACGCAAAACATGGCGTTATGTTGGATACG
TCATCCTTTGCTGAGAAAAGCCTGGCCCAACATGCTCCGGG
GAGAAGCGCCACGCAGGCGACAGCACCTGCCCATGGCCACT
CGCCGCATAAACAGCCTGCACAAGATGAGGCTCCCGCCGGT
CGACTCCAAGTCGTCGCCAGCCAGGTCATCATCGTCCATGC
GTGGGTCTTTGGGACCGCGGCGGGCGTGACGCGATCATCCT
TGTGATACGAGAGGCTGCATCCCTGACAGTGCACAATCTGA
GACTACTCTTAGTAGAAATGCCGTAGAGGCTCAACTGCTGC
AATGCTTTCATCTTCGTCGTCATCGAGATCCATCGGGTCCG
GGGAGTGGTGGCTTCGACGTCGGCTCCATCGGGACTGGCCG
ACTGGCAGGGCAGGTGCGAGCTGTGCTTGACCTGCGACCAC
AGCGCCGCCAGCTTCCCCCCCACACGGGCGCCTAGGTCGGG
CCGCTGCGCACCCCCGAGGGCGGGATCGTCTTCGTAGTCTT
CGCGATGCGCCTCAAAATCTCGTGAAGAGTCTGAAAGTCCG
TTCATCATCGCTCTTCTGTTCGATGACGCTGCTACGCTGCC
GAATCTACCGTCCTCGGGCGCAGTGGGACTCGGAGATGGTG
GACGGTACTGAAGAATCTGTCCGCTGTGAGGGGCACCTGCT
TGTGAGGGGCACCTGCTTTGCGTTTAGCTTTTAACATTCTT
TGACAACCTACCCTAAACACCATCACCTCCGCAACCACTCT
TGAGCCGGAGATGCGGTAAGCGGGCAATTTCGCGTCTCCGC
CTCAGCCCAAAGTCCCAAGGCTGCTCAAGTAGAAGCATTGT
CTGCAGTGTCACATCATATTCCACAACGTCGGCTTCGCTGA
TAGAGGGAGCTCAACCGCATCGCGCCGCTTTTCCCTTTGCG
ACCGGCAGGCGCCATGGCTGCTTAAACGCCTGCGGGGACCC
ATTTCTAGTCGAGAGTCAGTCAGAGCCACTGGTTCCCCCAA
CGTTCGCGACCTGCTCAACCCGGCCACCAAAGGCAACCTCA
GCGCTCCTGAGAAGCAAGCTCGGAGGTGGCGTCGTGGGTGG
CCTGGTTTACAACCTCAAGCCTGGAACGACTACCGTGGGAA
CAACCTCAAGCCTGGAACGACTACCGTGGGAAACGTCGACA
CTGCATGTCCTCCTTGAGCTCCTTGAGCGCAGTCTCCATCT
AGAAAATTGTCATCTGCACCCTGTACTTGTCCGCGGTAACC
CATCCTGAGCCCAACAAACACAGCGCCTCCAACGAACGGGA
AGAGGCCGTTTTCAAGTGGTCAAAGTGGAATCAATCGTGGA
GGGTGGTCTGCAGAAGAGCCCCAATATAAGCCAGCGCCTCG
GAACAACACAAGGACGAAGTCGGGACTTTGTCGAAACTCGG
AGCCCCAAGACCTCGCTGGACCCTGCCAGCCCGGCATTCAC
GATGGAGGTGAGGCCGAGGGCGGGATCGGAGATGCGAGACT
CGCTCCATGCCAGCGTAGCCCTCGCTGAGGAGGGCGGCGTA
CCGTCCCGAGCTCAGGCCCGCGGCTGGACTCGAAAACGCTG
CATCGTCAAGAACCGCAGCGCGGATGACAACAAGTCGACTC
GTTCTTGACGATGTAGTACCCGAGCTTGAGATTGCTTCTCT
AAGCTACGCGAGTTGAATGTCGGCTCCATGATCCCACTTCC
CCCAGAGCTTAAGAAGCAGGCTACTGCATCTGCCACGTCGC
TCACCAGCAGCTTGTGGTGGCGGCAGGACAGTGTCCGGCAT
CGCTGATCAGCGAGCCAGACCGACACCTACATATACATTGC
TAGGAAGACGGCTCAAACTGCAGCATCTTCTCGTTCGACAT
CCCTTCTAGCGACGCGCAGTCTTTTCCAACTGCGTTTTTGT
ACATAGGATGCTGGACGCAACAGTTCTTCCCTGCGGCTGAG
CGCGATGGTAGTGCTGCCTTCAGAAGTGGAATCCTCACGAC
GATCGTCGCGGACGAGCGGGCATAGGGACTCTTGGCGGAGG
GATCCGGCGATTCACTTGGCCCACAACCGGTCGGAAGAGTG
AAGGTGACCAAGGCCAGCGGCGAGGAGGTGCTCATCCCGAC
TACGAGATGCTCCACAACGGCGGCAAGGGAGAGGTTCAACT
AAGGGAACGTCCAACGCCATCCTCTCCTCGTACAACCGCAA
GTGTTTGCCGAGGTCGACAACAATTATTAGTAGGCTATCTG
AGCTCTCGAGCGAGATATACCATGAAAGCCAAGTTCAGCAT
CCGTCTGCCTCTTCCAGCCACATCGCCGCCAGATCCTTGGC
CTGGTTGACAAACACAGTCGCCTCGCCAAGGAGCGCGAGGA
GAGAATTTGCAGGTCGTGTACGGCATTGTTCTCGGCAACCA
CCGCGCGCCTGTTTGCTGCGCGCCGGCATTTAGCCGAGACC
TACCGAGATGTCGGCGACGACGGTGTACTGCGAAAAGGTCG
TGCGACTATACCTTTGACTGCACGGGCAACGTCAACGTCAT
GCAGCCCTTCCAGACACGACCAGTGACCAGTTGGAATGCTA
CGGCCTTAGTAGCAACTCCGCAGTCCACATGTGACACCTAT
ACACCGTCTCGACGGAGGCACGGTTGTATGCGCGCAGGCGT
CAGTGGCCCTCAGCACCGTACGAGGTAAGCACGCCAGATGA
ATGGGTCACCCCAACCGCTGCTCAACTAAGCAGCCACCCCA
GCGGGGTTGAACTTCAGGTACAGGGCAAAGGAGAGTACCCA
GGCAACGTTTCCGCGGCTATCGGCCTCTAGAGTGGACGGCC
TCCGTCCTCTCCGCCTACGGCATGGCCCTCGCAGACGTCGT
TTCCTCCCGTGAACGCCATCCCAGTAACATCATGTAAACGT
CAGCCAAGCCTCTCGTCCGTCCGTGGCAGGGGAATTCGCCG
CGTTGCCCTTGCCAATGGCTCGATCCCTCACGTCCACCAGG
GAGACAATGATCGCCACGCTCGCAGAGATGGCCCATGGCAT
GACATAGCGAATGCAGTGAGCCTCATCAATCTTCAGGAGCC
TCATTGGGCGTGGCCCAGGTCGTGTCCACCAAAGAAACACC
AGCAAACAGCACGCTTGACGCACAAGCATGGCACGAGAAAG
GATCCGCCGAGGGGTTCTCCCGTGCCGCGCTGAGGTGCTGC
CCCGTCCGTGCCAGCAATTGCCCTCGCAGCGCGGAGTACTT
TCGAGGTCAGGATGTTGCGGCGTCGGCGGCTGCTGAGCATG
GGAAACCATACAGGGGCCTACAAAAACATGAAGACTGTATA
ATGTCAATTCTGAGTGAGCTCGTCGCCGTCGCAGATTGCCG
GCGTTGCGGACTTTGCGCCTCGGCAGTCCATACTTGGGACC
CAAGTTTCCGCCCGATACTGCAAATCTCATGCCTGGGGTGC
CTCGCAGCTCAAGAACGGCACGCCCGTCGTGCAGGGCAACC
AGGCCACCAAGGACAAGGCGCGCGAGAAGGAGATGGCTGCG
TGGTACGCATACAAGAACAGCATGTAGCATTTAGCACGTGC
ACGGCAATCCGGGATCGCAGCGGGCCTACGCCGACGACAAG
GTCCCTGCCTCACTGTCTCCCGGTCTGGATTCAAGTCTGTC
GCGGCTCGAGAATGAATTCTCGCGACGAGATGATGTTTGAG
ACTGAAGAGCTGTTTGGATACCCGACTTCTCAATCCCTCTC
CCTGGAGACCTACCATGCCTCGAAGGAGGTGGTGTAAGGCA
ACCTCGTCCTCGCCTAAATCCACACCAAGCCACTTAATCTT
AACATCCATAGATCCCCTATCAGCTGGGACTGGGGCGTAGC
GACTCGTACGCGCTGCGCAGCGGAACCGTCAGGGGCGGCGG
AGCAGGACCCAGTCGGCGCGCGAAAAGGTCTTGGGCACGTA
ACGGCGCTGCCGATCATCGCCAAGCACCGCCCCGCGGCCGT
CCCGCATTGCCGAACTGAGCCGATCCCGCCGTCTTACACGC
CTTACCGATACCGTTGGCACCGTTAATATCGCAGAGTCATT
GTTGATGCTCATGTAGCGAGCGGTGCCCGACAGCGATTTCC
GTGTTCCAGAGAGTCGGTTTCCCATACCCACGACCATCCGA
GCTGTCGCGCTCCTGACAACCGCCAACATGAGGTCCCTCCT
AGGCCCTTCAGGTTCGGTCGCGGCGCCGAAATCTTTTGCTT
GACTCCTGGGCTTACGCCATCCGCACCCATAATCGACTTGC
AACAGCAGCAGCAACAGCAACAGCAACAGCAACAACAGCAG
GGGGAGGGGCGTGTGAAGATCGGGCACCGTCGAGGGTTCAG
TGTACGGCGTCGGTGCAAGTCATCCGCGTCAGCACGGTGCA
CGGCGGAGCGCCGCTGGCTCCGGGGCTGGCGTCAGGGGGCG
CGACCCCAGGACGTACACGGCGCGCGCGGCGCAGTGCCTCG
CAGCCACCGCTGCAAGGGTTCGAGATCAAACTTCTTTGCGT
ACCTGCAGGGCATCCTTTGGCGAAAACGGCTGTTTCTGATG
AATTGGGGTCGGTTCAACGACGGTCGCAATGGCAGAAGGGT
CAGAAGAGTCCGAGGTGACGCGACAACACCTGTCCGGACGC
ATCAGACTGCAAGCGTGAAGCATGAAGCCGGCACAACAGCC
CCAGCCGTAGCAAAAAGTATCGATCCCTCGGACTTGCAAGT
TGCGGCATGGTTTGCATTGTCGGCATGTGCTGAGCGTGGGG
GCCTGATGCTGCCTAAATCCCGGTAGCTGGCTTTTGCGGCA
CTGACCATCTCCACCGAGCCCGGCGAGGATATCGAGACGAG
GTGCGCACTTAGATAAGCCACGATAGGAGGTGTGGCGTCGG
CACTCCACGCCAGCCGCGTTCGAGGATATCCTACCTCGTCG
ATTTAGCAAACAGTCGTCGGCGCGCGTCGGAGCCGTAACTG
GAGGAACGCCCCGTAGGCGGCGGCGCCAGTGAACCCCCACA
CTCGGCTTCAATGGCAGCGCCGAAGGCTGGCACACCGATGA
GATCAACGAAAAAGTCATGGCCATGCTTGCCGCGACAGACG
TAACCGGCAGGCCGGGGGGCCGGAGTCTGGAGACTGTCCAA
AAGGCGCAAACGCTCTTCTTCCCTGGCAGGCGCGGGCGTTG
CGGGCTGTCGCCCGTACCGACAGGGACCTACCCGGCTCTGC
GTCGCACCCGCGGACGGTCGCATTCAACATTGGAGCTGCAT
CGGGGCGGCGCCATCATCGGCGCCATCATCGTCCTCGGCCT
GCCACCGTCCTCGGCCGGGGCGGCGCCATCATCGGCGCCAT
CCGCCTCCTCAGTGCATGCGCGAAGGCAACAGGAAAACCGT
ACGGCGAGCCGTTTGCATTCCCTGTTTACGAATACCTCCTC
CTCGTGGCTCACTTCCAGCGCCGCGGCGGCAACCTCCTCCT
CGCAGACCGATCAGCGCGAACGGCCGCGATGTCTCCTCGGA
GAAACCTACCGACCCTCTTCCGGTTGGATGCCTCGTCTCGC
GCTTTCCGATAATGATACGGCGATTTCACGTTTGCGAGACC
CAAGTCGTCCTCGGCCGACTCCCTGCCAATCTCGACGGCCT
CTTGCCCATGTCCTTGAGCACGGCCTCCTCAATGAGCGGCG
GTGTCGGCGCACCCTGGGCGCATCGGGGGAGCGCTATTGTC
ACTGTGCATCGGCGTCTCAACGCACATGCTCCCGCCATCAC
TTCCTGAGCTTGTCCGTTTGCACGGGGGTGAGCTTGAGGTC
CATCTTGCTGCGGGAAATAGCGTTGGCAAGATTTACGTGTA
GCTGGACTATACACCTGGGGCCATAGCGGCCTCTGGCTCGT
CCCCTCGTCGTGGCTGGGGTCGCAGCGAGGATCCGGCTGAT
AGAGAGGCCGAGGGTGGTCCCGTATTGCATCCCTGTCGGCA
TCTGCGGCGGCCCGGTCGCACCGCACCCGCGTCGTGAGCTG
TTGACACGTTGCTCATATCCCATCCCTAGGCCCAAGCCTGC
GATACAGCTGTTCTCTGCGGCGCCCTGGAGTGCCATCCTGC
GCCTTGAGCTCTGGCACCGGCTGCGGAGAGCAAAACACCCT
CGTTTATCTCGTCGCGCCAGCCTCGGCGTCCAAGAGCCGTG
GTCCTCGGTCACGGGGCTCACGGGGCAGCTCAGCCCACACC
ATCCGAATCCCAGATTCACGCTGCGGTAGCCAGAGTCAACC
GGGCGACTTCCCCTCACGGACGGCGACGAAAGCAACTCGGC
CTTTGCGCCTCGCTCTCGCGCACGCGATCCCTGCACCTACA
TTTCCTTTCCCCTCCCTCCCCCTCCCTCCCTCTCGTTATTC
CCTCGTCCACGCGGACAGCTCGACAGCACCGAGCAGTTCGG
CGGCGCAGCTTCGTTCTATACCCAATCCCCCGCCGCGAGGT
AGCCTCTTTACTTGCAAAAGCATGGTGGCAAGGAGCCTACC
CGCCGCCAGGGGCTGTACCCCATCCGTCCGTCGTCGCCACG
CCAATGCGTAAGTCTTGACACCCATCTCGCTTGCGTGCCTA
GAACGCAAACCAGTTCGCGGCCCCATCCGCTCCGGGGCACG
GTGTCGCGGCCCTCAAGTGCCGTCAGCGAAAGAAGCAGTGG
GCGGAAAGCAAGCGTCGACGCGCCACCAGACGAGTCGCAAT
GCGCGGCCGGAGAGCGAGCTCTCTGATCGAGAGCGGACAGA
TTGTCCTTTTAGTCCCATGTCATATTACAAGATGGTGTTGA
GTCTGCGGCCTGCGCATCCGCGGGGTTCGTGGAGAACTTGG
TCCTCCTCGCCCACCAGCGGCGAACTCGGCGTCGGCGAGCT
CTCCCATAGCATCCCGATCGCGTCTTCGCGGGCAGAGGCGG
TGGCTGCTGCTGTTCCCGCCCAGCTAGCAGCGGACAGGGGC
GTGTGGGGCAGCCTTGCCGACTTTCTTAGCAGCTGGTCGGC
CCCCCCAACAGTGAAACAGACGACGTAGTGTTCAAAGCCAC
GCGGGTAGTCAATAGAATGGCGGCGCCGACTGAGTGCCCTT
TAGCTGTACGAGCTTTTCGTCGGCCGGAGTCACGCCAGAGG
GGGTTGGACTTCGTAGATTGCCCTGACGACCTTCGAGTGCC
GCTGGACAAGGACTCGTCGGCGTCGGCGGCTCCATTCAATT
GTCTTGAGTGCGTAATGAAGCGTCAAAGGACCAGGACGGAG
GCTGCACAGCATGACCGGGTCGATCTTGGGCACCGGGCGGA
ATTTGCTAATGAGCGCGCCGCGAGGAGGAGGAATAAACCGT
AGCGGTGCAAGGAGTCATCGCGGCACACGAGCGACACGGCC
GTTGGTGGCGTTAGACTTCGCGATTGAGGCGTTTACAGCTT
GCCAAACCACCCATCCTGCCCGAACCAGCTTAACCAGTCCT
TCCCCCCACGCGACCAAGCACATCCTCGACTCGGACTACTG
AGCTCCTCCTGCTCCAGCGGCGCCAGCGACAACGAGGGCGA
TTGTCCAGATAGCGCTCCATCACCGCGGGACCGCTGGGCAG
GCAGCTGGACGAGGTGGTGGCAATGGTTGACCGCGCCCACG
CATCCTGAGTACGTTTACATCCCCCCACTATACGTCGCTCA
ATGCTCGAGCGGGAGCGCATCGAGAAGGGCGAGCTGGTGCA
GAGATGGAGACAGTCCTCCGCAAAGTCAAGGAGGAGATTGT
TCCATTATCATTTGTACATGCCTTAGGATTCTCTCAATCCA
TTGTACTCCTCGACGACGCGCCAAAACGCCGACGCGTCGGG
CGGGCCAAGATGGACAACTACGGTGACGCACAGAGGTGAGT
AAGATGGAGGACCCCAGCGGCGCGGCCACCGTCGCAAACGA
GGTAGAACATGCTCATGGCGCGCCCGCGCTCGCGCGACTCC
GTGTTTAGCGGTGGGAATGTCGGGGTGGATGCGATTGGGAG
ATCATCGCGCCCTGCGGCGGCGGCGGGATGCTCTCGGGCGT
GTCAATGGCACCTCGGCGGGCAGTGGTCGAGCAGGCCTCGA
GAGCGCGGCTGCCTGATGGGCGGCATCCACGGCATGTTCCT
TCCGCAGCTCACCCCGTCGGCCCCGGCAAGGAGAATCGTTC
GAGTTGAGCCTGGTCGCGCGCGGCTCCGTGATTATTAGCAC
CATGACGACGTCAGATGGGCCAGTGCCAGCGGCTCCCACAA
TCCTTCGCAAAGGTAAATGGCGGCGCTTGTCCGTCCATGGT
TGAAACTCGTTCCCCAAAAGCGCGGGTGCGTGCAATGCGAC
ACCGATGACTCGACGCCGGCCCCGAAAAACGGCAATGGGAG
CGCAATGGCGACGATACCACCGAGCACACCGCCGACAATAG
AATATGTAGATGGTTGATGGCGCGCCCTGGCCATAGCCCGT
GCATAACACAGGGTAGAGCCCGTCAGCCAGTCCCAGCGCTC
ATATCCGTCGATGTTCGAGGCGGTCACAGATTGTCTTGCAG
CTCTCCGCTCAATACCGACGCATCTACAGTGCACTTCTGCA
CAGACGTTTCTTCGCCTCGGCAATCGAGTCCACGGCATCAT
GACAACGACGCCGGGAGCGTCCGGACGATGAGCATGACCAA
CCTTCTCAGCCGAGAGCACACGAGCGCTGCCGACCGTGGTG
GCCGAGCTCCCTCGCCAGCGCGCGCGACAGGTGGTGCAGCC
AAGGCGACGCTCGAATCCTTCGGCGACGTCATCAAGGGCGA
TCCTCAGCCGCCTCGTCGACCCGGCAGTCGCCCGCCAACGT
CGTCTGCCCTGTTATTGTCGCCTTTCCTGTGCTGGTCACGC
CCGAGGTCTTGAGGCCTGAGCTACAGAGGCTAGCGACCTGG
ATGAAGTCCTGTGGTCTCTCCACCACTGGATAGGATCCTGC
CAGGCAGACGGCGCGCACGGCTTAGTCGACCTACCGACTCA
CAACACCTCCCAGAGGCGGCCATAGCCATCAGCTTTACCCC
GTCTTTGCCAAAGAGAAAGGCCCGCGCAACAAGGTTAAGTA
GTATAGACAACTATCGTTTACGGCCAGGTTATCGGAAACGA
TAAGTGCCGAATTAACAGCGCAGAGCAAGCAACCGGGACTA
AATAAAGTATACAAAGACGGCCACAATAGCGAAGCGATTCG
CTAGCGACGGAACTGCCGCTCCATGGCATCTAGAGCACTAA
TGGCATCTAGAGCACTAATTCGTAGTCGAACTAATTAAAGA
GATGTGCCATTTATAATTTTCGAGTATAGCTTTCTTCGGAA
CCAATCTAGCGAGCCGAGCCCTAGTGATAATAGCGCTATTG
CCTTTATATCACATCGACGGCAGCACCACACATAGCCGATT
GGTCCGGAAGCTCGTGTACTCAGTCGGGCGAGACTTTCCCC
GAACCACAGCTTCACCCAACCCGCGCCGCTGCCCGCCGTCC
CCGACTGGCTCAGCCAACGGCGGCAGACGACCGACTGGCGC
CGGCAGACGACCGACTGGCGCTCGCCGACGCTCAGCCGCGG
GGCATCGGCTTGCCGATGCTCGGCTCCCTAGGCCCAGCAGG
CCTCCGGCGATCGATAGAAGCGGGACTGGATGTACGTGTAC
GCACGCCATTGATCGATGCGCATCGTACGGTAGGCCCGGCC
TCTCGTGATGATGTTCAACGCGCTAACCTTGGTAGATGGTT
CACGGGCGATACTCAAGACGCGGAGATACAACCACCAACCT
TGGATCGGCAAGGTCCCATTCCAATGACATGATTGCTCACC
CAATAGCTTCAGAGTTGGCACGGGAACTCCGAGCACGACTG
CCCAGTTTCGTTGGAAGAGTCGTCAACACACGGCTTTACCT
GCCTTTGGCGTGGTCGTCGTCATAGGCGTCACGGCATCCAG
TAGTACGTCGTCGTCGACCGCGGAGCCGCCGAAGGGGGTTT
TGTTGGGGGATTTCGAGCTTCAGAGGAAGCGGAGGGTGAGG
CTAAGCGTTGAATGTTCAGTCGCAAAAGGCGAGCTGAAGGG
TCAGGCTCCGCGTTTGCGCTCGGGGCTGGAGTGGGTAGATG
TTATTTTCGCTTTTAAAGCGCCGGCACAGGCAGATCCCGTT
GCTTGCTTACCTACCCATCTCGTGACGCGTCGCCGCAGCAT
AACCTGCCTCAGCTGAGCGGCCTTTCCTTCGGCACCTCTGG
AATGGTACCGGTGGCACCACCAACGGCGGCGGCGATAAGAA
TGTGCGTGACGATGGTGGCTCCTTTTCTATGGAAAGGGCTA
CTCGACGGACGAATCTTCAACGGCAACACCATCAAGCCCAA
GCTCACTTTCTCACCGCACTCCTCGCCAATTTCCTGCCCGA
AGACTCTTCGGCGCCAAGGCCTGTGCCTTCGGTCCATCCGT
GCATTTCACAATCACAATAGCAACGACGTTTTCATCTCCCA
CTTGGCCACGGCCTCGCGGGCATCCTCGCCGGCGCAACCGT
CTACTGTCACCTGGTCAGCCCGATCACATCCAGCGCGGAGG
TTCTTCGTCATTCTCCTCAACAGTGCTGATTCGGTGGTCCG
CGTCCTCAAGACTCAGACGGCGCTGCCGCCAGTCTCTACCG
GAGATGCCCATCCAGTCGCTCCTCGACAACCGACGGGTTGG
AACACGCCCGCCCATAGCGTCGACAGGCTTGATTTCGAAGA
GCTGATCTCGCCCATGGCGGCACCGGCGAGCGCTCCCATGG
GTGGATGATTGATGAGTTGGCGTTGCCGACGAGCTGACCCA
TCGCCGTCACACGTCGTCGTCATCGACGCCCGCGAGAGGCT
CGTCACCCTCAAGGGCAGCACGGTCTCCAAGTCGGATGAGT
AACTACATCAACTCGCGCGGCCTCCGCAAGATCCCCGTCGG
ATAAGCACGCAAAACCGGGGCCGCAACGTCATGATGGATTC
GGGCCCTCACTCACCCCCTGCACGACCCAGAAACAGAGAGA
CAATGTATGACTGTTGCGTGCGTTAGTCCCTGTGGCTGCGC
CATGCCCCCGCCTATAATTCCAGTGGCTAGGGAGCTGTACA
ACGTACTTCGTAGTGTCACTCGGCGGTCAGCGGAGAGAACC
GGGGACAAACCTGGATTGAGCGTGTGACAGTCGGCGCATTT
GTGGACGCCCTTGAGCTGGGCGGCCGAGTCGACAATGTAGC
TCCGAGATGCGGTTTTCTGGCGGCGGCGTCTGCAAATAAGC
CGCGCCTTTGTTGCGGATGACGGAAAGGAGAAATCCTTGTT
TTCCCCACAGTCATAATAGCCAAATACTGACACGTTTACAG
GGCGGCCGCGAGACGCGCGACATGGACGTCGTCGAGCTCGC
CCTACAGCAGGGACAAACGCCTACAACCAGTCGCACGATCG
GTGGGAATACGAGTACTCTACGACCGAGACAGAGGTTTGAC
CCATGCGCGGGCAAATGTAGCTGTGCTTTCTGGCTCGTTAG
GGGAAAGATTCTGCGCAACTCCTGCAACATCTTGCGTTTGC
AGAGCTGACTCTGACCAGCCCCGGTCGTGGGAGGATAGCGA
AAACAAAGAGCAGCCAGATTCGGCTCCAATGAAGGTGCAGC
CCGTTGCGCCGTTAATGGCGCAAAAACACACCAAAAACACA
TCCCTGAACTAGATGGAAAACTGCAATGTGCAACTCGAGTT
TCGGGTGCGTCCTCGTCGGCCGGGAGCGTCGAGTCATCAGC
GTCTCGGCGCGTCGCGCTAGCCGGATTAGGTAAGACTGTAA
CCCGCGCACGCTCACCCTCCCGCCCACGAAAGACGACCAGG
TCCTCCGCCGACTAGCAAACCTTCACGATCATACAACGGGC
CTGCCTCCTCAGGTCCCTCGCGACAGCCCCTTCTCGTCGGG
GCGCAAAACTCCCGCCGCGGCAGTGTGCTCAGCCTGGAAGG
AGCGAGCAGTCGCTCGAGAGCCCAAGCGCTAACCGCACCTT
AACTCCCTCCCCTCTGGCTCCGCGACGCCGGCGTCCCAATT
GTTGAACTTGAAGGGGAGGTCGGGGTTGTTGCCCGCGGTAT
GCGACCTCGTAGACGCGCATCGGGGGCATCTCGAGCATGCG
CCCAATGCTTAACCTCGGCCCGTGCTCTCCCCATCCACCTC
GTCCTGACCATGGGTGAGCGCGGGCCTAGCTCCGATGGCCA
CAGGCCCTCACCATCGGCGGCGGCCGCGAGTACCTGGTCCT
AGGCCGCAGAGCCGGAGCCGCAGCAGCCGCAGGAGAGCCAA
AAAAGGTCAGGGATCGTTGCCATTTCCCCTCCAAGGGTCAA
TGAGGGGCGCGGAGGAAACGCCGTGACGCCCGAGATCACCG
CTCCTCCGGCGAGACGGCGTCAGTCGGGCGGCCGCGCGTGC
AGCGGCTGGGTGAGCACACCCGAATAGGACACGGATTTAGT
TCGGTTCGTACGACACCTCCCATCGCCTCAATCTCGCGCAT
GCTCGGCGACAGAGGCTCCGCAACACTGTTGCGCTCCCCCG
GCACAGGTCGGGGCAATGGACGGGAACAGCTACTAGGGTTG
TGGAGACCGAGCATTGCAGGCGAGGGAGATGAGCAGTTGGT
CGACGATCCTCCATCTGGCGCATCCTCTATGGCCGGCCACA
AACTCAATCTTCTGGTTGCCCACGGCCAGGTCCCACGACTT
TGGCCACGCTGCCGTTGGATCGGTGGCTCCGGTACGAAGCA
GAAAAGGCAAACGAGTATTCCCAGCCACCGTCGTCCATGCC
GCAAAATGATGAGCAACATCCGGAGCGGCCGCCAGAGGAGC
ACGAGATCGGCCTGGTCAACCACGATGAGCCACTATCGCCC
TGGACGCGGCACGTCTTCGTCCCTGCGTCTTAGGTTCAGTG
GGCTACTACTTCTACAGCGCCGGCGGCAACGCAAAGGTCGC
GTCAAGCTCGAATTGGAGAGCGGCCACATGCAGGAGGCGCG
CTCGACGGAGATGGGCACCACAGTCGCAGACGACGGCGTCG
CGAGAAGAGTTTGAGCGCAACAACCCCAAGATCCAGCAGCA
TCGTGAAGCCAGTGGCTCCTCGACCCAGACCAGCGACGTAG
TGTCATTCTCTATTAAGTCTCATTGACACGCCTCGCTCAGT
TAATCGATGTGCAAGACCCCCAGAGCCTGATGTGTGCGGAA
GCAGACAGCCAGTGGGACAGCGGTGCCGTGAGCGATAGCGG
GAGCATTCCCGAACCGACGTCGGCGCCACGAACGCTCTCGT
AGCAGCACCAGCCGATCGCGCAAGAACAGCCAGCAGGATCT
CTTGTCGCCAGGGGCGGTCTCACTGTCCTCAGCACTGTGCC
CAGAGCTTGACACGCTTCCACCCCCAACAACAACAAGTCCA
ATGACATTCGGCTGCAGCTGCGTGGAGATGTCGAGACAGGC
GCCGGTTCTGGCTCGACATCCCAAACAGGCCGTTTGTCATA
CGCCGCAATGCCCTCATCCTCGGCCCGTGTAAGCAAGCACC
CGCGTGTCTCGAACAACCAACGCACCACCCGTTCCCTCGGG
TGCTGTTTGACCATGCATGCCGCCTCCCGAAGTGTTATCCA
CCCTTCCAAGACTCCCATGTCAACACCGCCGTCGTTCACTC
TCGCTGCGTTGGAGGGACGACGGCGGTGCGAAACTGCTGCC
TCCAGCGGTTAAAGGACAACCTGGCCCAGCGGAACAATACT
GTGCGGGTGTGCCCGGTCGGCGTCGAAGCTCGCTGCGAGTT
GCTGCGCTTGAAACATGCCCCTAAATTACCTCTGTGGAGGC
ATGTGTTCCGCAAATCAACACATTGCATTCTGCCCAGCCCA
TGGGTGCTAGCCTGTTCATGCCCAACGCTCAGGAGAGTCTT
CGCGCCTCTGTTGCAGGCGCCCGCGCAGTTGCCAGCAGGAG
GTAGGGCACACCGTGGTGCTCGGCGTATTCGACAAGCTTCA
GGTATTGGCTCAACAGCCCCCGATACTCGTCAAACAGCCAC
ATTGGCGCCGTCGCCGGCAGCGGCAACGAAAAGGAGGTCCG
TCACGTCATCGCGTCCGGTTCTGCCCCGACAAAGGACGCCA
CCTCCTGCCAGCTTCACCATCAACACCACAGACAAATCGCC
CACCATTTTCGACCTCCTGCCAGCTTCACCATCAACACCAC
CGGCGCGTCGCGTTCTCGGGCGGGAGGAGGGAGAGGCGGTG
ACCCGGCGTACCTGGTGACGCGTTCGACCGAGGACTTTGTG
TGTTCATGGCCATCTCGGCGCAGCACCTCCCGCAGACTGTC
ACGGTCGGCCAGTCTCACGACGCCACCATTGCGCAGCTCAG
ACGGCGAGGAACCGTTCACGCCCTGTCCGGAAGCCTCGAGG
GCTCACCAAAGCCGCACGCGCAGGCGCACTCTGCATAGTTG
CTACAACGAGGTGGACACGGCGCGCGTGTACGTGGCCAGGA
AGGTCCAGCGGCGGCCGATGCGATCGAGAGTGAAGACACAG
TCTGCCGTTCAATTTCCCCACGGCCATGGCTCCGTCTTCCC
TCACGGGGCCATCGCCACCACGGCCTCTGGTATGACCTGCG
AGCGGCCTCGACGACCAGCGCAGCGGCCGGCGCAAAGCAAA
GCTTCATGGCGATTCCCAGGCGATGGTCTCACTGGTTGGAC
TACCCTCTCCTGGCACTGCACGGTCGCCGCCGGCCCCTGCT
AAAGTTGGAGCTGGCAACGTCAGGGTCATGTTCGGGGGCCG
GGCTATTTCGACTTCACACTCCTGTTTGAGCAGAGCATCCT
ATTGATCAAAGGTCCCGGCACGGCCACAGAGTGGAGCTTCG
TCTGCCTTGCGCTTGATCCGCGCAAGCAGTCGGAGGAGCTC
TTCCTTGGCACAGGCGACATCTAAGGTACCTTAGCTCACAG
TGGCAGAAAACAGTGCCCCGCAGGCTCCAGACAAAAAAAGG
GCACGCTTGAGGGGTTTGGCCCGTACCTTTGAGCTCTTTGA
CTCGATGGTCTCGGCAATCTCGGTCAGCGTCTGCCCGGGCT
CGACGACTACTAGAGTGGGGCGTATATCCTGACGCAGAAAA
CTCGTCATCCAGTTCTGGGTCCCCCGCGAAAAGGTCAACCC
TGCAGCCAGTCAGACAACACCAGCCTCTTCTCGGCGTGACC
CAGACGCACGCCTCTTCTCGCGGGCCTCTCCTCTATCCTTT
CACGAGCCCGGGGATCGTCTCCATACCCGACCTGTCGACCA
CAAGTTTACCGTCACGAGCCCGGGGATCGTCTCCATACCCG
CTGACATACAACATCAACCCCGCCGACAAGTTTACCGTCAC
GTCGTGCAGAGAGGCAGACACGATGCCTGCCCAAGACAGCG
GACTCTAGAGCTGGACCCGCCGGCGGTGAGCGAGACGGGCG
CGGCCGGCCGTCGGCGTCACCAAGGCGATTGGGCAGACGCT
GGACGACGACGACCTCGACGCCGAGGACAGGAAGCAGATTT
CCCCAGTCGCCGCCGACGCCCGCCGGCAAACCCATGACCCT
CTACCCGAGGACGACCGTCCCGGCCTCCTCACGCTGGCCAA
TCGAGTAGCTTTTCGAGGTCCCGGTCCTTGGGCGCCATGAG
GTCGTCAGCCGCGACGAGGGCGTCGGCGTCGCCTGCAGCCG
ATCGGGCTTGTGTAGAAATCCATAGGTATCGTGACGCGGAG
GTTCCTGCCAAGGGCAAAATCGAGGTTCTCCATGTCGAGCG
ACCGATGCCCACTAGGAACGCGTCTTTAGATAAGAGATTCG
CCGGCAAGTCATGCAGCGCGCATAACCGCGGACCGCCAACT
CCCGTGGAGAAGTACCGCACCGGCACCTTGTACGCCATGGC
TCAGCGGACTCCTGTCGAGGCAGAAGCAGCGACTTGGCTTC
CTGCTGACTCTGTGCCACTGCGGCGGCGGGAGGCTGCTGCT
CTGGATGCGACCGTGGAACACGCAGACGACTCCGTTCTGGA
AGAATCCGCGGCAAAGAAAGCGGAAGAAATAGATGCTCTTG
GACGTGTTGGACTCTTCGTTCAGCAATATCCACCCAAGCCT
GTCTTGCAGAGCACCAACCACGGTGCCCCATCCTTAACAAT
AACGAGACGGTCGAGTCGAGCGAGGCCGACGAAGCCCACGC
TCCATGGGTATAACCATGCACATGTAAGTTGCAGGGTTCGT
GCGCCGGGGTGAGCGCGGGGCGCGAGCGTGGGCATGTTCGC
AAGCGCAAGAGGGACGACGACGGTGGCTACCGACCCGGCGG
AAGCCGACGAACCCCGCGCTCGGTTGCGCCCGCCTCGACGC
TATCCCCGATGCCCTCCCCTCCCCCCCTTCTCATGTCGACA
CGACTCGGTTCATGCGTGACCGGCGACTAATGTCCTGCCAC
TGCTGCTCCCGAGAGCCAGGCCGAGCCCAGCGACGACAAGC
CGGCGGCGTCTCCGTGGCCGCCTCGTCGTCCTTTTTCGTCG
CAACCATCCATTCGCAACCACCGTGCCATTGAAGACGGCCA
GATGAACTGGAACGAAGGCTCGCTCTCTCGGCACGCCCGGG
TGAGGCTGAGATGCGGCCTCCGATGCGGGCTGCGTCCCCTG
TGAATAGTTGCGACTGCCAACGGAAATGCCGTTTGTAGGAA
CGGTGATATGCCTACGCTTGCGGCACAGGGTGGCGGCGGCA
CGGGCCTGTGATGAAGCCGGCTTCCGTACCGACGAGACCCG
TGGCAGGTATCTGCGATTCACCGCAGTTAGGCGCCAGCTGT
CGTGCTATAGCTCGCTGGCACGCTCTTCACCGCGCGCTCTG
ACATGTCCACGTTTGGCAAGCGCGAGGAGTGGATGGAGCCG
GTTCCTGCGCTTCATCTGCCCGGCCATCTTGTCGCCCAAGC
AGGCCCGAGGGGAACCGATGCAGAATCTCCGACAGCGGTTC
GCTCATGGAAAACGACATTACGGTGCTTTCCGTGATCCAGC
GTTGCGTCTGTCGCTGGGCTCACAAGCTGTCTGCAGTCGTG
AGCTGCATCCACCACCGCCACCAAACACGAGTTCCCCGCTC
TTGCCGCACATCTCGTCCGGCTCTAGACGCGACGATACGTG
TTATAGATCCAGCAGTTGCCCGGAGATGCTCGACTCCATGC
ACCGACAATGGCAAGAAGAACGGCAAAGGCAAGAAGCGGAG
AGGGCAGCGGCGAATGGCGACGTGAAAATCGCCAGCTACCC
CGCTCCTGTATCGGTCTCCTCGTCGATTCCAGCCCCTCCTC
AGAGACCCGCGCTGCTGCCTCCGTGGAGGGTCTCGCCGAGA
GTCTCCGCTGTTGACATCGGCGATGATGGCCTTGACCGCGA
CCTCTGATTGTCGGCTCTGCCCTAACTCGGCTATGCGGCAA
GCCAGCCGTGAGATTTTGCTCGGTAGCTCACAGGTCTGACA
AGTTCGGCGAGGATGCAGCCCACCGACCACACATCAACTGC
CTTGGTCACCGTGTATCGCTCGTCGACGACGAAGTCCTGGT
CTGTTTGGCGAGTTTGGCGGCGGCAAGAAGGCCGAGGTGGT
TGTGCCTCGGCAACATCTGCCGGTCGACCATGGCCGAGGGC
GAAATCATCGCTCGTGGATCCCCAAACCTCGTCGATTCGTC
CCTGAAGAAGAGTCGCATGCCCAAGGCCATCTTCAAGCTGC
TTGTGTGCTTCGAGCTCACTCGGAGACGTCGGAGCTGGTCA
TCAACCTTATATCAAAAACTCCCCGTCGGCAAAGTGCTTCA
CTGCTGATCAAGGAGCTGCGCGGAGAGGTCGAGAATGCCTA
CAGCGGCACGCGGTACTCGTCGATGCTGAAGCTGGCCTGGC
TGACAGCACCCACTCTGCGGCGTTGTTGGGCTCCGTCACAG
GCGTCAGCCCCTGTGTGCGGCAGCTTAGCGCTCGGGATCCA
CACGGCCGCCTTTTCCAGGGCAGTCTTCTGTTCCTCGTCGA
CCTGGAATCGTTGTTGGCAGCGATCGCACGCTTCCCAGCCC
TATGGCCGGATGACCTGGCTCAAGCTGAGTCGTGGACCGCC
GATCCGACGCCGTCTAAGAGCGGCACGGAGACTTGCAGCGA
ACTCGAGTAAACACACAGGGCATTACGAATTGCTCCATTCC
CAAACCGAGCTGACCCGTCGCGCCGCCGAGTTCAACATCGC
TCGCCCATACTCGCACAGCTCGATCTCGACCGCGACTCGAC
GTTCAGGTAGTGGTTGCTGTCAAGAGTCAGTACAACGTAGG
TTTCTTGTATTTGAAATTTGCAATAAAATTGGTTTGGACCT
CCGTGCTCACGCCTTGGACCCGCCCTTGGCCCAAAACGCCT
AGGGTTTGGCCTCATCAGGACAGAGGCCGTCACCCACTCAG
AGAGAATAACTGAGACAGCACAGCCACACGCGAGGAACCCG
CACACGCGAGGAACCCGGCTCGCCTCCGGACGGGAGGCTCC
TCCTGTACTGGGTCAACAAGCGCCCGTACTGCGACGAGTTC
TCGCCGACGTCGCCCATCGCCGCTCTCACAAAGTACCCCAA
GTGGACGAGCTGGACGAGGACGGCCGCGGCGCGATGCTGCG
CGGCTCGTCGAGGCTCAGCCCAAGGAGCTCGTCGTCGCCAA
GCAAGGCCACCCCTTACAGCCAGGTCCACGCCCTGCGGTCA
CCGGGCATCGGCCGACACCACGGCGACGCCGCCCCGGATCT
TGGCCGCAGAACGGCGTCGGCATCACCCAGTCGTGGCTGAC
CTCATCACCAGCGCCCTGCCCTACGTCAACAACGTCCCGCA
CCTCTACGAGCGCCTTGACGCGTTCCGCCGTCGCCGCCGGG
CGCATGTTTTGCAAGGGGCACACGACAATCATGGGTGTAGC
CCGCATCCGTCCGAATCTCTCCTATCCCCTATCCGCTTCTC
TGGTCAACCAGCACAATCAGCGGCAGGCGCTCAGAGATCGT
CTAAGTGGTACGTTTGAACACCCATCAATCAACTGGCCAGA
TGCTACAAGGTGAGCACGTCCATAGCGTGAATCTCAACCCC
CACGTCCATAGCGTGAATCTCAACCCCTAGCTAACGCCTTG
GTCGGACCCGGCAAAGGCCTCCGTGATGGCCAGACACAGCT
ATGACCAGGGGCTTCCAGGACGGAAACATGGCCGGCATGAC
GCCGCTTACACCAGCAAAGTCCGCTAATGCGTCCGTCGTCC
CAAGGTCCCGGAGCCGGGTTCGCGGGTGTCAAACGGGCAGA
GGTCTGGAAGCAGGTGGCCTCGAGCGTGGCGCGCGCAATGT
CTCAAGCTTCAGCCCGGCGCCGGCAGAGGTGAGGCAAATAA
TGCCTTCGATCCCCCGTCCCCCTCCCCCTCCCCCGTCCCCT
CGCTGCCACCCTGCCCCCCCCCCCCCCCCCCCCCCCCCCCT
TTGATCAGCCGGTATCCGAGCAGCCTCGCTCGGCCCTGCTC
GCACGAAGCGGAAGCGACGGCCGAGCGACCAAGGCGACGAG
GATGAAATCAAGCGCGTGCGCGAGGAGAACGAGAAGCTCAA
GCGTTGGTAGGGGGCCGAAGCGGGGATTTCGTCTTGAAGGT
ATGCCACCTCTGAACATACACATCTACCCCCTGAATGACCC
CGCGGCGTACCCGTACAGCGCCTCGACGTAGCGGAGCTTCT
AACGAGCCCATGTTGTGGCGCATGTACATCATGGAGTCGAG
GGCGATTGGGAATGGAGATGCGCGGCGGGAGATGCAGCCCG
TCGGCCTGCACAACGAGCACCACGACTTCCCCGCCGTGCCC
GCGGCCGAGGCGTGCGAGCCCGCCTTCATGATGACGCTGTC
TGGGTGGAGAGGACCCTGGGCGGCCTCTTCCACTCCAAGAG
CTCGACGCCACCCTCATCGGCGTCACCATGACCACGGCCGT
GACGGTGATGGAGCCGCGGGCGTTCAATGGCTCGGCTCGCG
TCTCCTGGCCTGCTTAAACTCGCGCGCTTCCTCGGGCGTCA
GCCCTTGACCTTGTAAAACTCCCGGATCAGGTAGAGGCTGC
GACAGCGGTCCGCGAACGAGCATGCCAGGGGAGTAGGCTGG
GGCGCAGGCGACGTTTCGATCGTCACATTCGAACGACGGCG
TGCTGTCAGAGCGAAATCGACCTGCTAAAGAATCTTCTGGT
AGAGGAGGGACCGGTAAATTCGGACCCGGTGGAGGTGCGGG
GGGCAGAAGCTTTCAAGTCGCCCGAAGTAGCCGGTAAGTTT
GGCTCCAGGATCTCGAGGATCGGCAACAAACCATGTGCGCT
GCTCGCGGAGACGGACTCGGCTGTGCTGGTGCGCAACCTGG
GCGCATGTGACGGGCAGCGGCACCAGCGGCCGCGACGCCAG
TGGTGTTTTTGGGTTTGCGCCCCTGTCTGGGGTGGTATAAT
GGAGCTGTTGTCGCACTCGCCAGTCGAGACGCCGCCGCTGC
CTGCTCGTCCATGGCAATCTCAGGCGGCGCGAGCACCTGGT
GGCGGCCGCCGTCCAATGGGCGCGCGCTGCAGGGGGTGGCG
CACCGTAGACGCGCGTGTGGCGAGTCCAGCCGGCGCCCTCG
CCAAAGCGGCCCCGTCCCCCCATGCGTGACCGGCGCCACAG
GAAATGCTACCGTGTCACCGCAGCTGCAACAGCAGCTCATG
TACGTCCTGCACGCCAGCCGCGGGGTCTGTTCGAAAGAGGC
GGCCTCGCTCATGATCTTGGCGGCCACGTCGTCGGGCTCCA
GATGCGCCGGGCCTCGGCCTCGGCGACGTCCTTTTCGTGCC
CGCCGCTTCTTCAGCGGCATCGGCGGCGCCGGCAACGTCCA
CTCGGTCATCACCCAGATCGCGCCCTTTACCGCCCAGCAGA
GAGTTTTCATACAACAACGGCGTGTTTGCTCTCGGCGCGGC
GGCCTCACCAGCGCCCAGGCCCAGTCGCAGTTTTCCATTTC
AGAATAACTTCCACAAGTTCCAGTACTACCTGTCGGTCGTG
ACGCAACGTCACAGTGGACTCGCGCCCACAGTTTAAGCTTT
CGTGTTGGTCGCGTCGAAAGCGCCAACAGCTCACCGAGAGC
TCTTCGCCGTCACTAGTTAACGCTTAATCTAGACCCCGGTC
TTCTCTTTCTAGAGGTTTAACTCAAATAGACTCGACAACTC
TGAGGCCCTGAGTATTCGACCTACACCCACGATTAGCGATG
GACCCAGTGGTATTGACCGCCAGCGGTGGGAGCCATGGACG
GGAGTTGTACGTACCGAGAACCACGAACATGGTCGAGACCT
TAAAGCCTTGGGTGTGGCGGCTATGTTTTCTTTTGCCGTTT
GCCTATCCCAGCAAGTCAAACGGCACAATGTGAATCACCTC
GCTTTAGAAACCCCCCGGCCCAGCCCTAGAAACCTCCCGGC
AGGGTCATAGCGACTGAGCGCCCCAATGATGAGGGGACCGG
TTGAAACGCGAAAGAATTTTCCCACTGATGATATTTGCGAG
CACGCAAGGCAGGAAAAGGTCGAAGTTGACCTCCGCGACGT
CCTCAAGCCAGCGAAGAGTTCTCAGTCAGCAAGGAAGTTGG
CGTGGCATAGACAACCAGCGCATCTGCGAGTGCCGTCGCCT
CCCGCTGCGCGGCCGGGCGACTACATTGGAGAACTTCTGAG
CTTGGTCTTCGTCGAGCACACCGGGCGACGGGGCCGTTCTG
AGCAGAACTGTCAATTCGTGCGGCCACATGCATGATGGGAA
AAGACTACGATGGGTTCAGACGGGAATCTTTTGCCAGTCTC
AGTGACAAGGATTTTGCTCTCTATCTACACCCCCAATGGAG
GTGTAGCTTACAAGATGGCGCGTGATATCAATTTGACATCA
TCCGCCAACGGCTTCGAAATCCGTGTCGTTTATTCCGCTGT
TCGTGGGCTTGCGCTCGACGCGCGCGCCCTGGCACGCCGGG
CACCAGCAGGGCGGCGGTGGCGGCGGCCAGGGGCACGACCC
CTGAACACGGATAACCACTCCCCAAACTGACTCGCAGCAGA
CGGGGCCGACACGCCCGGCACGACCACTGCGCTGGTTGGCA
GGCCAGCTGGTCGCGGACGTCGCGCGCCCGCGTCAGGGAGC
CTACACATCCAACCCCATCGCGCTCCCCCCAGACTTCCTCA
CCCCAACCCCAAGAACAAGCCCGTGCAAACAAGCTACACAT
TCGGCGCCTCTATTTTGGGCCTGGGTATTAGGGGCTGATCT
TGAGAATAGGGGCTAGGCTTCCACATAGCCTATGGAAGGAT
TTCCTCTTTGAATAGGTGGTCTATGAGATCCTTCCTAGTCT
TTTGCAACGTAGAAGATAGCCGTGTTTATTAGTCTTATAAG
TACGAGTTAGACTAGATAACCCTTTCTAGCTAGAATGCGAT
AGGGTGAAGAGGTATGTCTGCGGCTGTACAGCGCGCCCCCT
AGGCCAAGGATGCTCCTCCGCGCCGACTTTGCGCGGTCGAC
GCACGCATTGCTGTAGGACGCGCGCGACTACTCCCAAGCAA
CGCATCTGCCGTGTGACTGGCGAGGTGGTGAGCTTGGCGGG
AGGGGGCGCCAGGAAAAAAGCAGGACCAAGTTTTTCTGGAT
CGCTGCTCGCCATGCAGCAGCAACAACAGCAGCAGCAGCAG
CCCGTCATGCTCTACAACCCCGGCAAGATGCCAGCGTTCAG
TCCTCCAGCCCTCTCCTCTCCCACCGCTCGCAAACCCGGTC
AATGACATCACGCCAATCAGCAGCACCAACGCAAGCTCCAT
GGCCCGGCGCCGTCGAAGCTCAGTCCAGCCGAGGAGGCGAC
CTCGGGGGTCGGCTGAATATCGAGGACGTCTCCGTCCTCGT
CCCAGAAATACAATCCACGGCGGCGACAGGCTCCAGGCTGT
TAGGCGAAGCAGACAGTGTCCCACAGCTTCCGACTCGAACA
TGGAAGGGAGTCACCGCGTGCAACAACAGGTATGTATCCTT
GTTCCACACCAACGAGAACGCCGTCGACGGGTCCAGCCCGT
GCCGACGACACGAACTGGAGCCGCAAAAACGACCAGGAGGA
AGGCAAAGAGAAACCTGCGCCAGCTTCAGCAAGATAAAAAC
TTCCGCAAGCCCGGCGACTTCACCGACTACTACCAGCGCTC
GGCCATTCTGTGACACTCATCGCTCGCGAATCCGATCCGGC
TAACTGACGGGGACCAGGGCCGGCCTCTTGTCAAGATGGAG
TCGAGCGACATCTGGTCCGGCAGCCGCACAATGGACACCTC
AGGTGTGTTTCGGTTGCACTCCCGTGCAGCGCAGGCCGTCG
ATCTGAGTGCTAAGAAACGTCGTCGACCCAATGCCGTGGTA
AGCTTCACGTATGAGGATCGCGCCGCCAAATGAGACGGAAG
CGAGTCTTGGAGCCCGCGGACGGCCATGGCACTCCAGAAAC
GCCGGCGATAGGAACCGTGGCTACGACGGCGACCGTGACCG
TTTCCGTCATGCGGCTCATTCGTCAGAAGCTTCATGCTGTT
CCCATCGGAGCTACTGCTGGCGGCCGCGACGGACTACCGAC
AGGGACCAAGATCCCTGGTGCAATGTATCCAATGTGGCCAC
TTTCCTCGATGGATTTGTCCCGGAGTCAGCTCTTTCCACGT
AGTGTTAAGATCCAATCGGTCGACCACATGTGACAGGATGG
TAACTGGCCTGCTAACTTGTCTTCCAACAGATGACGTGCCT
GCTCCTGTATCCACCACCATCGGCGTCCTTGAACCAGTACC
AAGCGCAGTCACTCCATAGCCTGGAACAATAACACGAGGCC
TCTCTTTGACACAGGTCCGTCGATCGAGGGCGAACGAGGAC
GCATTCAGCTCCAAGATTTGCACGGCCGTGAGTCACTACCT
CGAAAATTGCCTGAACTGCACTACGCACCACTATTCCTGTT
CTGAGGCATGATGGCACGGTCTATACGTATCCGGAGATTGT
ATGTGATGGTGGCCTTCAAGCGGGAGCGAACCGTTCGTCGG
GGTGCGGGTCTCGGGGCCGTCGGGATCGGTCGCGGAGTGGA
ACTCGGCAAGAGGTCAAGGTCGGCAATGGCGAAAGGTCCTG
GTTTATGTATGTAAAGGCACCCGAGCGTAACCCAACTGTCA
GAAGGGACCGCTGTTTAGTCCGGCAGAGCCATCTGGCCCGT
CTCCTGCGAAGCTCCGAATCCCATGGTCAGCTGCAATCATC
CGTCTGCACCACGTCCAACGCGCGTACAAAGTCTCCAGACT
AGCTGGAGCAGCTGCAGACGCAGCTGCAGGGTTGGCCGATG
AACCATGAACCCCTTCTTCTCTGTGAACTGCTCCAAGACTG
AAGCTCCACCACGGGTCCATCATGTATACTCTACCGGCGCT
TTGCCACCATCTTACAACAGCGTGGGGAATGGCATCTGCAA
AAGTTCTCGCGGATGCGCGACGCGGTGACGCTCTTGGGGAT
CAGCGTATCGTCCAGCGCGGCCGCGACGTCCTCTGGGCGGT
TCGGTGCGTGGCAACAGCAACGGCAGAATGTCGTCAACGCA
CATGAATGACGCCCTGCGAGCGGTTACCAAGGTGGCTGTCC
GGTCATCACCGACTCCGTCGCTGGTTTTGGTCCAATGTGCT
CGGCAGCCATGAAACGAAAGCTTGATGAGAACGGCGTGCCT
GCAAGACTGCATCCATCTCGCGACAATCGCACGGGACAAAC
GATGGGCGGGTTGGGTTGGCCTGTACCTTGGGTGTTGGATG
CTTGCAACCGCTGCAAACAACCTTATTCCGTTTGCTCGTCT
CTGAGCTGGCGTGCCGACTGCACTACCACCAGTTGTCTCAC
GGGCAGCAGGTGAGGTGAATCAGTGATGGCGCGATACCTGG
GCTCGAGCCGGCGGTGGCCTCTTCGACGAGCCGGCTTCGCA
TTCGGCACGTCCCCTACCGACAACGACAACGAGCCGGCCAT
GGCACCCTTCAAACCAAAACCAGCTGCCTGGCAGGAGCACG
GCAGCCATCGAGGCCGCAGGCGGAAAGGTCGTGACGAGATA
AACCAGCAACCCATCGCTTGCGACAACGCCAATTGCGCCGC
CGCTTCTCGTCGTCGAGAGTCGGCAGCCGCAGCGGTGGGGT
CCTGGGCTCCGGCGCTGCCGCGATAGGTCCGAAGTCGTCCA
GCCGCACTCGGGGCATCGCTCGATGGGGCGCTCGCGGGTGA
CGGCCACCCTGCAGGCCAGGCGATACATCATCTCCTTCTGG
GTCGGTCGTTCAAGGCGCGCCTGGTCAATGCTCGTCAGCCA
CCTTCTCTGCGGGCCGGGGCCAGTATTCGCCGGCTCCAAGG
GGCACGCACCTGAAGCGCCGCATCCACCTCCTTGGTGTAGT
GCTGTGGAGCTGGCGGCGAGCGAGAGGAGCTGGATCTGGCA
CCCATTCGCGACCTGCACTCCTATGCAGACCTCGCGCAGAC
GCCAGCAGCGACGAGGTGCCCATCGGGGTGGAAGGCACAGG
GACGTCTATCCGAGGATCGCCAGTAATCCCCAATGCTGCCC
GCGCGGCAAGACGCGCCACACGGCTTCAATGGACGACCGGC
GATGGGGCAGTAGGCCTCGACGGCGATGCCGCGCGCGCGGC
GTAAACGAGGGGCTTCGGGTCGTCAGAAACTCATATTAGAG
AATTGTGTCAGCTTGACGTCCCCCGACTGACGCCGCCAACC
GACCTGGGCCGTTCTGATCCCAGTGATTTTGCTGCCCTTGG
GCCTCGCCGTCAAAGTGGGGCCCATCGACCGTCGTCGGCTA
GCAGAGCCTACATGTAAATGCGACGGCGGAATCGAAGCACA
GAATTCCTGTCGCTCCTCTACGCAAGCCCAACAGCGGCAGC
AGGCCAACGCCGACAAGCCGCAGCCACTCGCCAGCTTCGAT
GCCCAAGAGCACATCCCGAGCGATTCCGGTTATCGAGTGCA
TTCACCATCGTTAGGAAGCGCGGCCACTCCATTGATTGGGT
ACTTTCAAGCTATTGCGACTCAGCAATGAGAGAGATGGCCA
ATGAGCAGCCCGGATGATGGCGGTTCGGTCAATGTAGTATC
CCCGCCGGGTACATCTTTTCCTCCGTACATGCTCGTCGTGG
ACTGCATCAGTAGACTACGCCATGCTAGTCTCTTCACGACT
CGGCTACGTCATGTCGAACACCCGGATGCATTCTTGTACTA
GGGCTTTGTGCCACCTAGCCCTGAGGATATGAGCTACGACA
GATGATGACAAGAGCGTGCGCGTCACCTTTGTCAACCGGGC
TTCGCGAGAAACAGCCAGCGCAGTTAGGGCAAAGTCGCCAG
GGTCATCTGCTCCGACAAGACGGGCACATTGACCCAGGGCA
AGCTGGGGGATCTGGAAATTCAAAGGGACTGGTCACACATA
CCGCCCAAGACGAACCGGACCCTAACCATACTCGGCTACTT
CACATGTGATTTCCATTAGGCGAAAGTGTCGTAACTGCAAT
ATCAAAGCCGGCTGGCCCGTCGAGGAACGTCTCCTTTTCTC
GTCCTACCGCAGCCAGTTTTCAATGGTCGATGAGTACGGCC
TTTTCAATGGTCGATGAGTACGGCCTGAGTCTCATACTTTT
GCATTCATAGGCCCGGCTGTCAAAAGTATGAGACTCAGGCC
ACGCTGGGGGACTGGGTGCACTACGGCGGTGAGCCCATGGA
CGACGAGCCTCGGTCTTGGACCCTCTACCTGTGTATCCCAC
CATGCCGCCCATAGCCATGACGGCACGGGGGTCGAAGCTAC
AAGGGCCACTCACTCATCTTCAGTCAGATTCTCATCGAGCT
CTCGTCCTCCCCTCTCCTCCCCCAACCACGGGAGTTATTCT
GTGCATCTTGTATACGACGGCGGGTTCAAGTTATGACTGAA
ACCACGCACGAACTGCACGCCATCGGCGCCGACGTCGAGTC
CGCGCGCACCAACAGCTCAGCTGCCCCAGACGGCAACCTGG
TCCAGAATCGAGTGTCGACGCGCTCGCGCTGCAGCTGGGCC
CTGGCAGAACACTCGGAGGTCCAGATCGGCAGCTCAGATCA
TACTTGGTAGCCTGAGAGTACGAAGTCAAGATCTCTTGCAC
TCGCCTGACCGATCCTTCTTCGGAGCCATACTTGCACTCCA
CTGATCTCAGGGTCCTCATCCTCCACATACTTGATGGCCAC
ATGAGCAACACGACCGTGCTCCTGATGGTCGAGTCCCGGTG
GCCATCGAAGTCGACGAGCGCGTCCAGCGCATAGATGCCGC
TCCCCCGCCATCATCATCTGCAATGACACTGACGCCCCCGA
GTCATTGCAGATGATGATGGCGGGGGAGAAGGAGAGTGTGC
CTACGTATAGCCTGCTAGCGCACCAATCGCACGGTTCCTCC
GGTCTCGGATAACTTGGCGGCGCGAGCAGGCCCCTCATTAA
AACCTCTGTTTTCTTTCGCGCGGACCCAGCATGCTCAGGTG
TATCCTAATCTCGTGACAACCATAGCCAGGAAGTTGGCATT
TCAGCGAGTTTCGAACGCCGCACGGCTACATTCGCATCGTC
ATATATGAGATAAGTGCGCACGGTGGACAGTTGGACGGGGC
CTTCTTCCGATGGAGATAGTCCGTTACGGTATCGACCCCGA
CAACGGCTAAGCTAAGCTGTCTGACTATAACTAATAGCTTG
AACCTGCATGCAGATTTCGGCATCGCCAGTCAGGCTCCCGA
GGGTCTTGCCTGGGCACAAGCGATAGTCGACGTCAATGACC
CGGAGACCTACACGCGAAGGCGGCATGAGATTGGAAGTCGA
GCGGTTTCTCGTTGCGACATCGGGCTCTGTTCGCCAGTCAC
GCTTTCCAACTAGAGGTATACTCCCATGCCCTGCCTTTGTG
AGGTCAGTATGGGCACATGTCTGGGGGTTGCGCCATGCGCT
CCGCACACCCAACCGAAACGCCGTTCCGGGCCACACCCTGT
TGGAAGCCACCACTCCGCCTCCCCTAAGCAAGTCTGACTGG
TGCACGCACAACTTCATCTGCGATGATTCCGAACCCTCCCT
TATATGCTTCAGGGAGGGTTCGGAATCATCGCAGATGAAGT
GTTCTGTTTGCCTCCGACGCCCTACTTCCTGATTGCATGTC
TATCGGGGCGGGGGCTGACTCGGAAGATACGTGTAGTGACA
CCCGAGCCAGTACCTCACGTCGCGCACGTCGGCCGGGCCGC
AGCCCGGCCTGGAAATGCGTCGGATCAAAAAGATGGGCGGC
CCGGCGCCGCCCAGCGACTCCGGGAGCGCGATGCCCAGCCA
GCGCCGGGCCCGGGACCGAGCGGAACCGACAACTCGGCTCT
GCCGACATGGGATGGCCCCCCGGAGCTTGGGGACTCGGGGC
GACACGAATTGACCCTCAAGCATATTTCTGTACCAGCTTTG
CATGTAGTCGGTTTCGCTGGCGGGGCTGTCGCGGTGCCGCG
AGTGTGGCTCATGATTTGCGCCTTGCCGACGATCCACGGCT
GACCAAGTACGGCGCAAAAGCCTACCGGTTCTCTATATCCT
GCATGCGACGTCTCCGTTGGCGCCCTTGGTCCGCGACGGCT
GGTATTTGATCAAGATCTCGCGCGCCTTTTCCACCTTGCCC
AAACTTGCCCGTCGACGCGTCTGTCCTACAAACACCTTGCG
CGTTCTGATCGGCCCGTCGGCAGCTGCAGCCAATACTACCC
GCTAAGCAGGTCGTCGAGCTCGTTGCTCAATCACCGTCCGG
ATAATCTGCAACGAGGAGTGCCCTACATACATATACGGACC
AGACTTATCAGGGTACGCCGCGAGGAGATTGTAAAGCCCTT
GATGTCATGGGGAGTGATGGCGAGGTATCGTAGTCCGGCCT
GCAGCGATGCCGAATGCTGGCGGCATGATGGTCTGCAAAAG
AGCCCCGTGCTCCTCGCCGGCGGCAAGTACCAGGTCGCGCA
CTCGCGAGTCGGGTGGCTTTCCCAGTGCAGACAGCCCTTGC
CCTCCTTACCGTCACCTCATCCCTGACGCTCATCCTGTCAG
CTCGCCGATGAGGATATCGGCCAAATCATCCCTGCGGCACC
TCGCCTGGGCAGGCTCTCATCGATCGCGTACTCTACTCTGT
ACTGCAGCTAAATCAGTCGGCAAGCGCAAGCAGAAAGCTCG
GCGAGGGAAAGGAACAATTGCGGGACTGGCCGATAGACATG
GTCTATATTCTTTTCAATATCGGCGGTGCGTTGGGACTGTA
GTTTGGCTGGGGCACAGGGGCCGAGTTCCAACAGACGACCG
CTGAGGAGATGATCGAGATTCAGCAAGGTGGTGACGGAGTC
CACCCTTTCGCCTCCTTTATCTGGTGGCTCTGGACTAACGT
GGGGATGAGCCGGGAACTCGCGGTTCCTCCATTCTTGTGAC
ATTCAGCTGGTATGGCTCCTCGGCGTCAAGGACAACTGCGT
CGTGTATTCCTGTCAACCCGCAGTCCAGAACCGGGCCTCAT
CGCGGGCCTACACGACAGGGCGATGTGAGCAACGGCACGTA
GTGGTCAATGCGATGAACCTCGGCATCCTCGAACTTAGCGT
ACCTAGGTACTTTGGGCCTCCACAGTAAACATTGCGAGTTC
CTCTCACCCGACGGGAAGCCCTGCGGTATGACGTTTCCGAT
GGCTCCGCGGCCAGCTGGGGCGTAAGCATTGGCAACACCAA
GAAGTTTGGCAGTCGAAACCCTCATCCCATCCTCGTTGGTC
CATCTTTGCAGAGCTCGGAGCAAAGGGAGTGAGGAACCTGG
CGGTCTACCGACGCCCTGCCCACCATGGTTGAAAAGGTCTA
CGTTCCCGCAACCGCCAGCACGGCCTCTCGCAATCGCTTGT
TGCTGAGCGAAACGCAACGACGGCCTTTGCCAGCACCCCTT
TAACCACTCCATCATGGACGCAGTCTTCCTTCTACAGTGGC
GCAGTATGCCAGTTAACTGGCCCAACGACCTGTGAGTTGCT
GACGCCAGCCAGCTCGGCGGCGGCGGCGCAGCGGCATCGGC
GGACGGACTGGCTGTCAACGCCCCAGGGAATTCGAGTCCAT
CGTCTTGGTCATCTCCTTGGCCTCGTCGAGTGAGATGGGTT
GGCGTCAGCATCACTGACGCCTGCATCAACTGGGAACACAC
CATTTACATGATCTGGGCGGCATATGAGCAATACAGCGAGT
TCTCCTCGCTGAGGTTCTGGCGGCGGAGGTCGACGGCGATG
TCCTTTGTCCCTTCGATTTTCAGAGCCACGGCAAGTCTATG
AGGCCGTCGAATGTAGAACGCGACACAGGGCGGCAACGGAG
TGTGCGCCCTGAATCCAAGCCAAGAAAGACTGGGGCACGGG
CAAAACGCCGAAGAAGAACTCGAGGATGCCGGATTCACCGA
AGCTCAGATGGTCCGAATTGCGCCGCAGGGGACAAGAGAGC
TGCTCGACGCGCAGCATCCCCCAGTCCCGGGTGATGCCCAG
AGTTTTACTCGAGCCTCAAGCGCTTTCAGGCGACAGAGGAG
GATAGATGCAGGCTAGACAGCGGCGGGACAGCCGTATCTTC
GATCCGGGACTGGTCATCGGCAGTGATCTTGCGGATCAGCT
AACAGGCCGCTCGAGGTCATCGGGAGCAGAGAGCTAGCCTT
TCCCCTCGCCGTTGAGGACCCTGCAGTAGCCCAGGTCGGCG
TCTTGTCCTCTCAACAACGGCAACGAACGCGCCCGAAATAT
AACTTCATCGCTGCCCAACGCAAGCTCCTCGATATCGCCCT
AGGCAGCAGCTGAAGACGACCCAGTACATGAGCCATGGCGT
CCGTCTTATCGTCCGTCTGGCGCCCTCCTCCGAGCTCACGA
CAGGAAGCTCTTGAACCAGGCGGAACCGCCCCCATTGCGCT
TCAAATCGGACCATCGCTCGCCGCGATATTACTCCATTTCC
CTTTGTTGACCCGCTTCCATCAATGATCATCCATGCCGGGT
GCATGAGCCTTGTCGTCGGTCAGCGGCGAGCGCCACGCCAG
GATGAGTCACAGGCCTCGCGCCTCGACGTCCATGGCAGAGC
CATGATGTTTGATCGTCACTCGGTCTTCCATCATCGCGGTT
CGCGCAGCCAGTGGCAGACGCAGCAGTCATCGACAGTCGCA
GCGCTCGTTGTTGGTGGCCACGGTCAGCGGGCGGAGGTCCG
GTGTGCATCCCTCGCTGCGACGGGGCCAGTTTCGGAGGTCG
TACCCGGAAGAGCCCATCGACCTGGTAGTCACCGCGGACAT
AGTCCCGGGCCGCCCACGGGCCGTAGAAGACGTCGCCCGTG
GACATCCACCACCCGACGCTCACCGTCGAGCAGACGCTGGG
GCGGCGCGTTGCGCTCCGATCGGCCGGGGGCGTACTGTCGC
GCGCAACGCGCCGCACGACGCGACGACCCTGCTGGAGGCGT
GGTAAAAGGTGAAGAAGGCGCCGGCATCCCGCACCAGGCCC
TTTTACCTCATGATCCTGTCCGGAAACATCGCCATGACCCT
GTGCTCGGCCTCGTCTTCAGCGCCCTGATGCAGAACGAGTT
CCCAACTACCTCTTCACGCGCCTCTTCAACCACTTCGCCGT
ATCTACATTGCGTTTATCGGCAGCAACCTCATCATTCTCTT
CGGCGAGAATGTGCCTCCCCCTGTAGCTAGCAACCTGGCCC
CAGACGCGATCGACTGGCGACGCGACGGGCCACTGGGCGCC
CTGCTGCTCCCTTCGAGCGCCCAGTCGCAGCAGGGCGGACG
TGGCGTCGCGGCCGCAACAGCTGCAGCTTTGAACCCCTCGC
GGACCACACCGTGAGCGCAGCCGCGACGAAACACGGAATTT
GTCATCTTGTACTCTTGGCCCATGTTCATCATCTTCGTCAT
CTGTCCGCGTTTGCTTCTATCGCCGCGTCGTAGAGTTGATT
TCAACTGCCTGGAAAAGCGTCGGCAATGTAGCAAGATACTG
CCTGCACAGAAATGGAACGCCAGTCGCTCTCATCACGCTCA
CTATACATGCATTGGAATCACTTCACCAGAGACGGCTAATT
ACGAGATAGCCCCTTGCGAACGGCGCCATCCCGAGACCAGC
GCCTTGTTCTCCCTCGAGCACGGCAGAGCCGGCTACTCCCC
CCCATTGTTCCGTCGGACGACGGCTTCGACTTTGGCGCGGA
AGACAGAAAGCTGCAGTCGGCATCGGAATCTCGTGGGGTGC
GATGGCTGGCTGAAGGGGGTCAATGGAGACCACGACGAATA
CCGAGTCGTCCGACGCAACGCCGGCGCCCGGCTCCAAGGTG
CCTCTTCCCACTGTTTCATTCAGAGTCAACTCCCACATTAG
AGAATCTCCCCGTGCACCGGCGTTTTCAACACTAGGGCCAC
CGGCTGCGATACATTGGGGTCGGCTCCGGTGCAGGCAGGTT
GCGATCGTCAGCGAAGGACCCCAGTGCGCGGGCATCTTGCG
AATGGCGTCTACCAGGCAGTCGGGATGAAGTATCGGACGAG
TACTTGAATGAAAAGGAGGCCCTATCGCGAGAAGTGCAAGC
GACGAGCGCTGGCGCAACTTCGGCCTCCTGTGGGTCTACAT
AGCATGCCGCTGACGAGGTACGTGAAGGGCGATACGCGATC
CGTGAAGGGCGATACGCGATCTGTATTGCGGTTCGATTAGT
GCGCCGCGCTGGAAGAAGCTCGCCGACGTGTCATCCAAGTT
GGAGTAGGCCCATTGGCTGGCGATGTTGCCTTCTCCAAGGG
AAACTGGTGGTGATGATCGGCAAGGGTCGGGAAGCTGTCTC
CGTGCTTCGTTGTCCATCCCCTCTCGCATAGACTCAACACC
CACAGCTGCTGCAGATGGCACTACATCATCACCGGTCCAGA
TTGCGACTCGTGCTTGGTAGCGGCGCCGTCAAGGATGACAG
CACCACATGCACCAGGCACACCCGAGCAATGGAAGTATCCA
GAGACCGCTAGAGTCGGAGTCGATGGCGACGGAGGATGCGC
TGCGTCTGGGGATGCGCAGGCGGTTGCACGGCGACCAACGT
ATCGGTTATCCTTCAGACGACGTTGGTCGCCGTGCAACCGC
ACCAGGAGAGAGCTCCAGAACATATGCAGGGCTAAAGATCG
TGCACAAGCCTGGGTCCTGACATTGAACCTCGAGACCTCGG
TACAGTACCAAGGCAACGATCCCTGCCCTATAGCTCAACTT
TGACAGGACGCCCAGCCCTACGGCCATTACGTACCGATTGC
ACATGTCCTTGCTAGACGTACCATGGCAACACCGGAGCAAC
CATGATGAGACCTGCGATAGCAATGCCGGCGGAGAAGGAGG
TGTGGAGGGCAACGCTCTGGCAATGAACTTCTTCAAGTCTT
TTTGACTGGAATGCGATGTGCCATAACGATTTTGACCCTCT
GCCGCTCGCGGTGCGCGTCTCGGGCGCCGGCTGGTACGGCG
GATCTCATGCACGACAAGCCCGGCAGTGGGTCTCGGGTGTT
CTGGTCTCTTGCAGGTCGCGCGCTAAACCCAAAGGGGTACC
TTGGGTTCCAATGGCGGCGCCGGCCTTGGACCATGCCGCGA
GGCCGGCGGCCTTGTAGGCGCTGCCGCCGTGCTCGTCCTTC
TTTTTGCAAGTGGAACTCGTCAATAGACTGTGTATGTTAAT
GACGTGATTACGGGCTCGCGCGGCTTATACATCTACACGGC
CTACTGGCGGCACTCGCGCACGCTGTCGCGGCACAGGTGCC
GACCAAGATACACCTCTGCGCGGACCCGGACTCGTGCGCGG
GTCTTGGTCGTCGGGGTCATCGATGCCCCGGTAGCCCATGT
GCGTTTGACCAGGCGGCTGTCGGGGTTGCCAAGCTGCTCCT
CCTCTGTATTGTGGACCAAGCGATACACCCTCCTTTTCTCT
GCTGTCTCATCGGCCAAGGGCGGCGTTGGCAAAAGCACAGT
ATCAACCTTCCGGGGTCCAGCACTAACGTCGCTCCAGGTTC
GTGTTGTCACGATGACGGAACCTGGAGCGACGTTAGTGCTG
AACATGTTCAAGACGGTCGACGTCAATATCCTCGGCCTAGT
CTAGAGTGGCACATGTCGCGCCTCTAGATGTAGTATAATGT
TGCGAACATATAATGTCACGCGGCGTAACCAATTGACCTTT
TGGGGCAGCAGGTTAGTTATCAGCGCAAGCTTGTGAGAGGG
ATCCTGCTGCTCGAGGGCATCGGCCGCAGCCTGAACCCGGA
ATACCCAAGGGCTCTGGCGACGGCACGTGGGAGTACCCCTC
CGTTAGTACTTGGTCATTCTCAGCGGCGCGAAATGGGCGCT
AAGCGATGTGTGGTGGAAGGCGATCGGAGGCGACAAGCGGG
GAGGATAAATGATTCTTTTCCAGTAACTCCGATATTCGTAC
TATTGCATGACACCGTACGGCCTACAATAAGAGCGAGGGAT
AAGAGCCCCACGTAGCAGCACGACCCATGGAAATGTTTTCT
TCTGAGGCAGCTCGACGAAGCCGTATCGCTTCTCGGGGAAC
GAATATGAAGGCCAAGCCAGCGCCGCCAAAGCGCAAAGAGA
GCCGACACGCGAACACGCAGCGCCGCTGTCTGCCACCAAAG
TTGGTCACTTACACAGCGACCAGCAATCCCTGCTACAGCCA
GACAACAGGCCACACGTCTGCGAAGACGACATGGACTGATC
GAAGGTAGTCGCTGGATCCGCTGCTGCCGATAGGCGAGGTG
CTCAGACTCAACATCCGAAGCAGAGCCAGAGAGAGATATGT
AGGCCTGGCTTAGTCTGGCCCGGGGAGTATAAATATGCCCC
TTGCAACGTTTATAGAACGACCATCATGTCTGCTGCTTCGC
TCTCGACCACTCACGGCCGTCGTGATGTAATAAACGGCCAT
CCTGACTGCCGGTGGCATCGCCGCCATGATTGGCAACCCTG
CCGATCAACTTCAGGTGCTTCAGACTACCGATGTGCTTGGC
TCACGCCGCGCAGCGTACTCCGACACTCGCTGGCGAGGACG
GACGTCGTCCTCGGCGGCGCCGGCGGCGGCGGCGTCATCCT
GCGCTGCTAGGCCCCAACGGCGCGGGCAAGTCGACGACCAT
GGCGGCGCCGCCGCAGGGGACGACTGGATTTGGTAGCGCGA
TGCCGTACTGCAACGAATTCCGTGTCCAGCGCAATGATGGA
TTTGCAGATACTGGCAACCTCGGCTACAAGCTCTATTAGGT
CAGGGACTCACACGATTCTTCCTGGACAAAATTGTACAGGA
CATGCACCCACGGATGCTGACAACTAGTATTGTGGTCTCGC
TCGCAATCCTCCACACGACCCGACAACCCTCCCGACTTTCG
TCCCATACGCGCCTCCAACACCTGAATCGCAATCCTCCACA
GTTCCCCAAATCATCGTTGCCCACATCATGTGTGTTGAGAT
AACCTGGCCAACACAGCAACCCAGGTCCAGAAAAACGTCAC
GGTTCGCGATCTGCTTCGCGCATACAGCAAGATCCCTGTCG
AAATCCACATCCTGTCATCGCTTGAACTTGCCCCAGGAGGC
CCGCGTCGGGGCATGCGCTTCGATATGTCAGCGAGCAGCCT
CAGTGGGTGGCCTTAGTCAGCCCTTTACTTCCGCTTTGGGC
CGCACTTGATCTTCTTTCGGCGGCATTCGTCACAAGCGCGG
CCTCGCCACAACACTGCTGTCAGGGATTTGTGCGGGCTTGC
CGGGGGCGGCACACCAGGAACATTAAGTTAGTTCTTTGAAA
GCACTGCGAGTGGGAGCAGTCATAAGTGGGTTGTACGTCCG
CCGAAAAGTTTTATTATTGTCCGCCTCTGGCCGTACCTGTA
TCGAACTTCCCTCCCAACCCCTCGCCTGGCTTTGAACACTT
GACGTTTACCGGTGAGAGGACATGCCCCGTCGTTGAGAAGA
CAGACCAGAGCTCGTGCTGCCGCGATTTAGGTTGGAGGTGG
GAGCCGGAGATCGGCAAAACCAAGGCGCCGGGGGGAGGTCA
CTCATAACGACGGAAGAGCGCAGTGTCTCACGACGACCCCT
GGGCGACAATTCAGTCGTGGCGATGGTGGAGAGACAAGCTG
CACGGTGCAGGATGGGCCAGCGATGATTCTTGTCGTGCCCT
TCTCGAAGCATGGATTGAAACGGAATCTCACTCGCAGCGCG
GGGCAACTCGGCCTCCCCATCAGGCTCGGGACTGTGCACTT
AACGCCGCGTGGCCGTTGGTCCACGACGGCCTGGTCCTTGT
GTCGTGGACCAACGGCCACGCGGCGTTGCTGGCCAACGCCA
CATGACATGACGCGCCATGACACGGCCAAACTGCACCGCGA
TCGCTATTACAAAACCATTACGACACCGTTTGTCCCTCGCT
CGCGCGCGATTGGCCAAGGGCGACGCCAGCCTGCCCTTCCA
GCACTTCTATGTCTCTGGGACTATCTGCGGTTGTCTACCAA
ATCTCGAACAAAATGCAGAGCGGCGGCTGATGTGTACCTTG
CTGAACGCCGTGGGCGAGGGCGGTGCCTCGGCGCCCGGCAA
ATCCCGCGACGAACCTCCCACGACTCTCTCCAGCGCCGCAA
GGAGCGCGGGCCCGCATCTCCGAGGCTGAGCGAGAGGCCAT
GATGCTCTCGCCGTAGCAGTCCTTGACGTGGAAGCGCGCGT
TACGTACTATGCAAGTGAAACGGTACCTTTTCCATTATGAT
GAAGAAGACTCTCTTCAACGCAGCCACACACGCCGGCTTGA
TCGCGCACTTCCACTCAACCCCCAGCAGCCGCTTCGCACGT
GGGCCCTTGTAGATGAACGGCGGCGGTCGCACATGGAGGCT
TCTTTATCCAATCGAACGTGCGAGAGCTCTATCGGCTGATA
GCAAGCCGTTTTTGTGTGCGCTGTATGATAAAGAGGTTGTC
GGGTTCCATCTGCTGCTCGTCCTGTCAACGGCTTCATCAGC
TTGCCAGGACCCGGTCCGCTCGCTGGCAGGTCGCTCTCGTG
CAGGACCTGAACCACCACGGCATCAAGGTGCGGCACAAGAT
AACGGCAGTCCGCACACCGGCGCGGTCTCGGACGCAGACTG
ACCAACAACAATCCGCCACGCATGTGACACCCCTCTCTGGA
ACACCAGATGGAGGCTGGTGCGCGGCGGCAAGATACCTGGA
TATGACCCAACACCTCCGGACGACAGCGAACAGGCCGTGGA
GCCCTCGTCGATGGGCCGGCCCCAACCAGAAATGTGGCTCG
CGGAGTCAGCGGGTTGAGCTCGTCTCAAAGTCCCACACTGT
TCATGATGAAGCGTCGATGACTTTACTTCTAGCTATCGTCT
CAAAAGGAAAAGGACCATATCATGTGGTCGAGTTTTTGGAT
CTGACGGTGTGGCTCAACGGCGGGCCCGGCTCCAGCTCCAT
AGCGCACAACCGTCAGGTTGCGGGCCTTAGCGTCCTGAGCG
GCACAGGTACGAAGTACTGCCTGGTGGCGGGGTTTTTGTAA
GCTCAAGTCGTCAAGACGTGCGCGCAGCACATGGAGGGAGA
CACGAGAAGGGGACCGTCATCTGCATGGGTGAGTTGGAAAC
TCTTCTCATGGCAACAGGTGCAGCTGATGCGCTGAAAGCTA
ATGAGGGCCACTTCCACGAGCCGTCAAAGACCCCTGAGCCC
TGCTAACCGAGCAGCACAGACAGCATTGCAACAAACATCGC
GCTGGCCTTTGCCTCGGCGGCGATGGCCTCCTGCAGAACCT
GAGACGAGCAGTTGAGCCTTCTTGAGTGGTCGCGGCATCCA
GCTACCTCGTGTATCCGAACCTTCGACAGTCTCGACAGCCT
GCGCACGACGACGGCGCGGGCGAGGGGAAGAAGACGGTGGC
GCCCGTGCCCATTGCTAGTTCGAGTACATGGCCTGTGGCAC
CGCCCGCTCGTCGTGCCTGTCGTTTGCCGTGGTCTCCCCCC
TACCGCCCGACCGCAGACCGCCCTCCCCTCATCCCCGAGCG
CAGCCAACCGCCAGAAATCGCCTGAGCTCTTGCCTCGAGTC
CTTATTCATCCGAGTCCACTCAACGGGGACCCAGCACGTTT
CCAGACTCCGCAACATGATCCGGCTGTGCTCACTGTGGCCC
TATGGAGCGGAGGCAGAGCTCGGGGCAGCTCTGCTTTGTTT
TCCTTACCACTGATGACACGCATTGGGCCATTTGCGGCAAG
AGGGTATCCTGTGACCGCGACGGTCAGCACACAAGGGCAAT
TCGAAGCTCGCAGTCAGTGGCGCTAATGATGGCGATGCGAT
CAGGTTAGTGGCCTCCTTTTCGCGATGAACGAGGGTGTATC
TTGTCCTCGCGCAGCCTGCGCAGGCTCTCCTCGCGCTCGTC
CCGCAAGAGAAGGGTGAAGGCGTTGGCGTAGCTGACTTTTT
AGGAGACATCTTGGCCGAAACGGTCACGACATTTCGCTGCG
AAGGCCTTGCTGGAGGGTGGCATGGAAGAGGACGAGGACGA
TTCCTGGAGAACAACGATGGCGTCGGTGTTTGTCTTGCGGG
GCCGAGCCAGCGACACATGCCTGTACCCCTGAACCTCCAAG
GCAGTACGCACATCCTCGATCGGCCGCGACGGAAAGCAGAT
GCAACTCCTTGGACAACCTCCTTTTTCAGGGAGCCAAAGAC
ACTGCTGCATGAAAAGTACCCAGACCTGGTGATGGATATTG
GGCTTCGGGTACTTCGTACGCGGGACGTCGCTGGTCCCTCT
CTTGTCGTCACCTGGGCTCGCCAGAGCATCTACATCATCAA
GGCCTTAGGACCTGTCAGCACGTCCCCATAAAGCCACGGCT
GGCTTCGGAAACACCAACGCCAACGCCAATGCATCTGGCTT
CCCCCAGCTCGCCCTGAACCCGTGTCTCTGGACATGTCTGC
AATGGGGAAAAAAGAAAAGGCATCAGCATTTAATTTCAGTG
AAGAGAGAGAGATTCAAGGTCTTCAAGATGAACTGCGTGTT
GCTTTATGTTCCAGCCACAACAGTCGCGCCACCTGTGGGGC
ACGTCGTGTCAATATGCATGCATGTATGGTTAAGGATGAGC
CCGTCTGGAACCAGCCTACCCACCGGCTGCACTCCCCCCCC
CGGATTAGCTTTGGAGTTCCCAACGCCTCATGCGCGGCAGG
ATTGTTTGGGGCGAAGAGGACGGCTTCAGTCTCGGTCCATG
CCGCACTCGCGGGACTGGCGCAGCAATCTCAAAACTTGACT
GCTTCACCAAGACACTAACCCCCTCGCAGTGCCCGTCGTCC
CGGGCCGACGTTGCGCCATCCATCCATCAATGCAGCCAGGG
CAAAACGATTCTCCAGGACGCGTTGTCCCTACAGAGCACCC
CGGCCCGGCGATGGGATTCACGCGGCCATGGTGGTAATGCT
TGGGGCCGGCTCGCTGACAGCAGCAACACTCGCAGGTCCTC
CTCGCCCATAATAAGCTGGGCAATAACGTGGAACATGCCGG
GAATAGATTGTCAACGTCGTCGACCAGTAATGTACACCAGG
ACCTCGAGGCTGGCCTCGCGCAGGGCCTCGAGCTTCTCCTT
GGAGAGCCTATCGACGAGGGCGATGTCAAGGGCGAACCCAT
ATGGATGGAGATGGCAATCGCGGCAGGAATAATGGTGCTGA
ATAGGTTGTTTGGCCAGACGCCTTGCCACGCCAGTCTTTCT
CATTGGAGTAGCCCCAGTCGCCGGGATGGCCATGGGTCCCC
GAGCACCACGTAGCCTACGACATTGACAGCACAGAATCACG
CACCATGCAACCCAGTCCGGCGCCAACACCCCCCCTGAGGT
CTGACACCATCAGTGCATAGCGCTCGCACGCAAGTACAACG
ATGCACTGATGGTGTCAGGGCACGGACAAGCCCTGGGGCAC
GCCAGATCAAGGACCCAGACCTGTACAGGCTCTTCGTAAAC
CCCCAGAGACACACGCGCGCCACGGCCCTGCACCAGCAGGG
CCTCATTCCGACAAATCCCTCGCCGCCGCCCCCTTTGTGGA
GAGGGGTCGTGTTTGGGTGGCAGAGTCTTGGAAGGGTGTGC
CTAACATCACGTCTCCCGCGCAGCCTCCGTCGATCATCCAA
TCCGCGTCTCTCTACGTCGGCGAGCTTGACCCGTCTGTCAC
GAGCTTGACCCGTCTGTCACCGAGGCTATGCTCTTCGAGCT
CGTCGCTCGCTCGGTTACGCCTACGTCAACTACAACGCCAC
AAGAACATCGCCAGCGATGCCAGTGACGACGAGTTCCGTGA
GCCCAGGGTGGCGACGAGAGCGGAGATGCCAAGAAGGAGGA
CTGTCCCCGGAGACGGACGACGACCAGAGCGAGGACGATGT
TCGCCTCTAGCTGATGGGGCCGGCGACGACCCTGGCGTTCC
CTCGCAGGCTCTCTCTTAACCGCCGTCACCCGGCACCTCAT
ATCGGGCCTGATGTTGACTGCCCTGGGGTATTGGTTTCAGA
ACATGGGCGTTGGGGATTTGCGCAGTGAGCGTTGCGGGTTA
CGCTCAACATCGACTGGGGCCCCGCGCCGGACCCCGAGGAC
CGAGGCAGCCAACTCATTTGCGTTGAAGGAGAAATCGACTG
ATTGGCCGAGGTCGCCAAGGCCCCATAAGGCGGGGAGCTAT
CATGAAGTCGCTGATGTCCCCCTGCGGACTCCACCCTCACA
CAATATGGCGCGAAGTTGAGCGACAGAGCCAATTGGGGCCA
GCGATGACGGCAGATGGGATCGAGAGCCATTTCTGCGGCTC
CCCGTTGGCCCTAAAAGCGGCTGCAACGGGTGAGCTAATGC
ATCTATCTACCACTCAGGAGCAACGCCGCAGCCTCCTCCAA
GACGCCGTTGGGGAGCTCATCGGCGCCGTCAAAGTACGACG
GACAGGCTGGTTGCCATTGGCGAGGTGGCCAAAAAATACAA
GCGTTAGAGTAAGAAGGGAGCATCGATAACACTCAAACTCA
ATCTCGAGGCGGCACCCGAGCAGCGATGGTCCGCGGAGAAG
AAGGACCTCGACGGTTGAAGCGTGAGCCAATCAGTTGGGCA
TCAACGCGACCATGGCAAGTCCACTTAAACCACCACGCTCA
GGCAGGCAGAGCGAGATTGTCAGCATGCGCAACTTCCACAT
TGGCAACGCCGCTGTCATCACCCCACCCGCCCGTTGTCACT
AGTCGGCATTTAATGAACACCGGGGAGGATGAGGAGTAGGC
CAGAAACCCCGTCTCCGGCTCGGCGACCCTGATGCCCTTTG
GCGGTTCGTGTACCCCGGGTCCTGGACGTGGCACCCGACCT
TTTGCTGCGCTGGAGTGGCCCGGAGCCAGTGGAGAGCAGCT
CGGATTCGAGATGCCACAGCCGCCCACGAACATGGCGTCCA
CTCCTGACGAACCTGTTCGGCGGCCGCTCGCGCACGGCATG
GAGCAGTCTTGTGCCACTGCCAGCAACCTCGATTTGCCCAG
GAATGGTGTCGTTTAGTCGTCGTCCGGATCGTATGCTGTGA
CTGCTGAAGACGGGTATGCCCTGCCTGTATACACACACCCT
ACGGGGCAGGCATAAAATGGCGTTGGGGGACATCAAGGACA
AGGTCGGAGACGATGTTCGGCGAGGAGATGGTCAAAGCCTT
GGCCGGGATGATGATTCTTTCGGCGCCATTGTTTCGCAGCA
TGCAAGCGTTGCATCAAACGCGGCCTCGCCGATGCCTGCCA
AAGGGTCTCGTCAGCGTCGGCGGGGCTTCTCGGAGTGATAT
CGCCATGGACGCCATGGACGCTCGACCGGCTTTGGTCTGTC
CTGTCCAAGCATCCGGGGCGCATTGCGGTCGAGAGCCGAAG
GCAGTGGGCTCCATGGAGCACCCCGGCAGCTCAGACTCTTG
AGCTCACGCCGTTTGTGAGCCGGCAAGTCAAGGCGCAACCG
ACGACCATTTCCGATTTGCGCGCGCACGACCCCTCGGCCTG
GACGCCCTCGATGCCCTCCACGGCGATGCCCATGTGCCCGA
AATGGAACCACTTCATGCGGCAGCCGCACTACGGATACGGC
GCTACCAACGATGAGGAGGCCGTAGTCGTAGCCTTCCATCG
CCCTCCACTGCTCCCAAACACGCCACGGTATTTGGCACCCC
GTCAATCACCTTGTCGTCGTCGGCCTCGGCCACCTCGGCCT
CGCACCATGTCCGAATCCGCCGGCCAGGGCCCCGAGTCCAA
CGTCCGGCACCCGCGCGACGCTTGAGGATCGGCACGAAGCC
AGCTGCGACAACGGAACGGTCCGTCCCAAGTCCATGGATAT
CTCTTCGAGAAGCTGGATGTCGGCCGCGTACTTTTCGAGAG
CGTTCAACATCCACAAGCTGCGGGTGCGGCGGGCGGAGCTG
CTCGAACGGCGTCCCGAACTCGACGACGGCGCGCGAGCGGA
GCATACTGTTGAAAATTACTCATGTGCATAAGAAGACGGTT
AACATCGAGCACCTCGCGGTCAAGGAGAACGATCTCGCTCA
CCGGTTTATCCCTTAGGAACCCAAACTATTACATATTAAAA
AGTCGTAGTGCGATAAGTTCCTGCACTAAGTCCTCTTTAGA
TGGATGCGGTCAAGAATCCGCGTGATGGGCCCAGCCAACCG
GCACTACTGAATGCACTCAACAAGACTTTACATCAACTCTG
GCCCACGGGCCCAGGGGATTCGATGCCATGGCGCCGAAGCT
CGAGACATGGCTTGCTTTCGCAGTTGCGCCTGTCTCGACTC
GCTTGCTTTCGCAGTTGCGCCTGTCTCGACTCTCAGCCGTC
CTTGATATCTACGCCGAGCGCATGGAAGCCAGCTCGGAGCC
CTATCTCCTGGCCGTCGACGCCGGCGTGAGCTCCCACGCTC
GATGTGGTCGGGAGGACAAACGGAAACGGCATTTTGGTAGC
CGCAAGCCCAAGAAGCCCGGCAATGGCACCGACAAGTCCAC
ATGGCACCGACAAGTCCACGCGACCGCGCTCCGAGACCCTC
CACCATTTGAACCATTTGCTCGACAATTGCATAGGAAACGG
TCAACACTGCGTAAGGGACCCGAAGGTCCACACGACGCAGC
CGTATGTGGCCTGGGGGAAACAGTATTCGCTGAAGGAGCCG
GGGGACGGAGGCCAGCTTCTCGGAGCCAGCGGCGATGAGCT
GAATAAATCACATGCTAACACGGTGCAACAGCTCATCGCCG
CCCAGATTATCGCTTGAGGCCGGAGCCAAAGGTAGGCGGAC
AATTTATTGGGAGCTAAACTCGCTACAATGTGCCTGTACAC
ATCGGCAGAACACTTGTCTGCGGTTATTGCGAGTCGGTATA
CGGCGAGGGTGCAACAACGACGACGTCGGAAGCAGGCGAAC
ATGTTACGCCTCTGACTGGACGGAAGGACTCACTATTCGGC
GCGAGGGCGCGCTGCTCGCGCATGGCCCGCGCGTCGAGCTT
TCCTCCTTTCACTGCTGCCTCGAAAAGCAGAGCGCACCTTT
CGTCAAGCTCGCCTCGCAGGCCATGTTGGACGCGAACCCGG
TATCTCGACTCAAACATGCGCGGCAGGCTGCCGACAATCTC
TCGAGGCCCCTGAGCAGGCGCAGGACCGCATCCGCAGCCTC
TTGGACATCCGGCGAAGCCCCGACGGCGCTACCGATCATGG
ACGCAGTGGTTTGGAGCAAACCTTGACCATATTTACCCTTG
CCAGCGGGTCGTGACAACAGCGACTACCCACGAAAGCCAGA
AGTCTTGAAAACCGAGTCAACGGCTGCAAAGTCTGCCCTCT
GAGGTGCGCAACGGGGAAATCGAAGACACCATTTGGGCAAC
GGCCGTCCAGCCATGGATGCCCGGCAGCAACGACGACGACG
ACTACGCAGCCGCCCCAGGACGTCCTCGACAAGTACCGCGC
GCCGTCAAGGCGCTCGACGACATCCTCGACCTCGACAAGGT
GACGTCCTCGCCTTCTTCTCCCCCAACAGCATCGACACCCC
GTCGTGGATTGAGGGGCGCGCGGGCTGCGACCAACTCCATC
CCAATGTCGGCACAAGCGGTCGTAGCCAGAGTCGACTTTCC
ACACCGAAAGTCGCTGGTCGCTCTAAAACCTCCCCACCCGT
AACCCCACCGTCACCAACTGCCCGGCCAGGTCGTCGTCGTC
GACGACCTCGGACGAACCGGCGTGTTCACTGGCAACCTTTG
ACCAAGGCCAACGCTAAGATCCTCTGGCGAACCCGACTCGG
CCCGTCACCTTGAGCACCAACATTTCAAATTTTCACGAGAT
GGTCGGATCTTGGCCGTGGCCGGAGGCGTCACAAAGTCGGG
CGCCTCGCCCGTGATACCCCCAGTCACCCACCAAAGCAGAG
GCTCCACAGAAGAGCGGCGGCGGCGGCATATTGAAGGTACT
GCACCTGGCACAGAGTTAGCCATGGGAAACTTTCGCCACTT
TGATGGAAACCTGTGAGAGCCCATGAACGATGATGGCCCGC
TGTACGGGCCCTTGAAGGAGCCCCTACCTGCGGCTGCGAGA
AGCTCTTCTTGGACCGCTCGCGCTCCCGGCGTCGGTTGGAC
GCTCCAGGTAAGGCTCTTAACTGTCGAGTTGAAGAGGTGGG
CGCCAGCCGCAGTCTCACCACATCGCCGAGGCCCCCCTCAG
GAGAGTCGACGCGGCGGAGGCGCTCGCGACGCGGCAGGGAG
GCCAAGGCGAATCACCGCGCCTTGGCCGAGATGACGGAAAA
ACGTTGAGGATCGTGGGCGGCACCATGAACCCGCCGACCGA
CGGCACTCGACGACCGTGGTCGGGGCCGGGCGGGGAGGCGC
TATGGGCACTGGGTGTTCTTCTGTACAAGCTCTGCTACTAC
TCAACAGAAGATCCAGCGTTCGGTCGGCCTCTGGGCCTAAA
TTTTGCGTCTGCCCAGGCACCGGCGCCGAGGGCGGGGATAC
CGAGGCCGACCAAGATCTCGCGCGGCCAAACAGTTTTCCCG
CATCGTGAAGCACTTTGGACCTACAACGCCAGATCTATTAG
TCCGACAGCCGGACGTCTCGCCTCAGAACCTCATTCTGAAC
ACCCTCCTCCTCTCGAAGCTCATCAAACTGACCATGCTATT
GAGGACCGCTGGCGCAAGCACGGCGACACGAATCTGCCCAA
CGCTTTTTTAAGCGACAGCGCGGGTCGGCAAATGTCGTGCC
TAGTTTTGCCGATGGAAGCCCGATGCCTTGGGATCGTGGAG
CACGCCGCAACCCTCCCCCCCTTCCCCCCTTTTCTCATCTC
ATTTTCGAGGCGAGTGTTTGCGCGCCAGTCAACAAGCACCC
CGTCGCGCCATGTGAATCCGCGATAGTAGAAGCATTGACAG
GTCAAACATGTCGTCGTCAACCTGGACATACGATACAACGG
ACTCAACACACTGGATGTCTCACCGGCGTCAATGCAAGTGC
TTCCGACAACCCAGTGAACGCAGACAGGTCCAAGAACGCAT
GAACGCGATCGATTCTTGCTCAGGGGCAGACCGGAAGCCAG
ATCTGGCGGAAGATGTGGTACAGTGGAAAGAAGACATACTC
AATGCCGTCATCTTCATCGGCGGCCTCAAAGACGGCCCTCA
TATATTCCATGCAGTCCTGTCACAGTCAGATGTGAGAGACG
GAGTAGGTACTGCACATCTCCGATAAACCCGACGCCACCTG
TAACAGAAGTCTATGCTGACCATTAGCCAGTGACATTTACC
CCGTGGAACACGCCCTGCTTCTTAAACAGCTCGGCAGGCGT
AAGGAATAACGCCGTCATAGCGCTGCGACTGCCCGTCAATA
CCGCCGCGAGACCGTAAGCCCGGTGCCTTGCTCTTCCTGGC
CAGTAGGTAGGAAAAGAGGTCCGTCTCGAACAGGAGGTCCC
GACCGGCAGGCAGATGGTTTCGTTGTTTTGTCGCAGCTCGC
CATGGCCTTCTCTTGCTGGCCCATGCCCAGAACGGGCACCA
ACGCGCGGTCGGAGTGTAGGCGCGCGTGGCGCGGGTGTGAC
GCTGAGTTTGCCTTGCTGCGCGAGGAGGCACCAGCGTTGTC
AAGTCGGACCTCTCCTCCGACACAGACGAGGAGAGCATCGA
CTCCTCTGGCTGCTGGGGTTCGGAAACGGCTCCTCGTCAGG
TCTCTCCAGCTCCCCAGTCGCGGATGGCAGGCAGCTGGTAG
CGTCTATAACATCCCAACCACTCTGCTTGGTAGGGTCGAAC
TCTCCGACGGAGAGAAGACGCGTCCGCGCTCCCAGCGCTTC
GCGCCCAAAAAGTCGGGATCCATGGCTTCGAGAATAAACGC
CCTCCAGCAGGTATTCTCGTCGGCGTCCATGGAGTGTCGCC
ATCCGCCACCACGACGACGGCACCACCAGCACGAGTGCACG
CTGCGGGCGACACGAGGTCTCGATCCCGCGGGGCGTGAACG
GGTTGGAAATTGTTAGGGCGCGTTGGCCGCCGCTGACGTAA
TGGCAGACCCGGCAGCTGCTCCCACCGACAGGCAACTGCAA
ACTCACTCGGCTCAACTCAACCTCTCGCTACACCACATCCC
TGGGCGCCGCCGGTCTCCCACACGGTGACGCTTCGGTGATG
GGGGGCGGACGTGTTTTGCGCGCTGGCATCCACGTTTCCAC
ATCATTCACAGACACAACTGCCCGCTGAAGCATGTGATTGG
TTGCAGCACAGCTGATTCTGCGCGCTTTACGTTTTGTCGCT
GACAGGATACATGGGAGGCTCGGCGTTTGCGGCATGGACGG
CAAGCCGCGCCATATGGCCACGGCCAGGTGAAACCAGGAAA
AAGAAGCCAGAGAGGCAACCCGTGCCACCCCGTCTTCTTCC
CAAGACTGCAGACATCGATTCTGAGGACATTGCACTCACGG
ACAGGTCCCGGGAACAAAGGCCTACGAATTGTACGTCGCTG
CTGTAGCAAGACGTCAGTGCCCGTACCGTGCACAGAGGCGA
GAGGACATGATGGAGGACTACTATGATGGACTGTTGAACAA
TGCGGCGTCCTCAACAACCACAACAAAAAAAGTCACCGGGC
CTGAATGCAGCAGTGAATCACTCGAGTGCAGAGATCAGCTG
ACGCCGCAAAGCTCAAATCGCCCTCGCCGATCAGCAGTATC
GTCGTGCGCAACCGCAAGGGCGAGACGGGGGGTGGGTGGAA
TTGTACGATTTTGTCGTCTCCTGGTGGCAGCAGCGTCGCCT
CAATTTTTCATAGGAGATGGCGAAAACTTTTCGTGCGGCGA
TCCTCAAGGCATGCCCGCAACAAGCCATGAAGACACCTGGT
CTCGGCCTTGGCGTTCTCCTCGACGTGCTGGTCCAGAGGAT
GGTTTGCATGGATTCAGGCGCGCGTTGCCGTTTTTCAGTCG
GTCTGGATGTCGTCGGCAAGCAGGGGGGGTCTCTCGGCCGC
CTTTTCGTCAAGATACCACGCCCTCGCACAGTAGCCGTCCT
CAGGCAGCGTCCGCAGTGCACGACATCACAGCCGGCACGGG
CGATACGAGCCACCGTCGGCCAACACCACCACACGGGGACG
AGATGTCATCATGGCGCCGTCAGGGATTGCCTAATTGGGCC
TTCGGGGCCTCAGGCGGATCCGGTTTTGGGGAAAATGGCGA
TGCCTCAGCCCTGAGGCTCTCGAGAACTGGCTGCAGCTCCT
TGCCCACCTGCGTGCGCAGGCGGTTTGACTTCTCTTCGATC
CATCTGCACGATGGTGTCGGCGGTGCCCAGCAGCTCGCGGT
TAAGAAGGGCAGAAAGTGCCCGCGCTGTGGCTGCAAGACCA
CACCTCGCCGACTTCAGTTCCACGAAGCACACAGTCCAGTC
CTTCCGGTGCCGTTTGCGCTCGGCGTCTACCGCCTGATTGG
ACCCGATTAAAAAAGAATAGCCGCGTCGTTAAAATAATATC
AAACTTGATGATGTCCTCGGCAGCCTCTATCTTCCTCAGCA
GCCCGTTCCAACTTCCAACACGCACCCGCATCTCGCGTCTT
ATGCATGCCCGCCGACGAACCGGGGCCACGCACGGCAGCAC
CGCAGGTGCATCGTCCAGAGCGAGGAGGTATGGTGGCGCGA
ATCCGCTGCATCGGCGACGGCGAGGTAGCCTACCGGGGCGC
TCCACGAATCCACGATTGCCCAACAACATCTGGGGGCGTAG
CGGACTCGGCTCACCAAACGCCGCCCCAACAACCCGACAAG
GTTGGGTCAGGGGAGTCCTCCAACGTCACGCGCGGCCAAGC
GCCTTCCTTAGTCTCTGCGCCGCCAGGGCGAAGAACGTCCT
ACAGACAGGCACAAGCATCACGGCGATATGAATGCCGCCCA
TTGACGCCCGAGCCGCCAACCCCAAAGATGCATTCGCATCT
CAGACGTCTTCTGTTCATGCCGACGAGGGCGATTCCGAGTA
ATCCGAGCCTCGAATTCTCGCAGTGTGGCCTCGAGAGCTCG
ACGCCAACGACCGACTTGCTCCTAAGCATTACTCGCGCTTT
TGGTGGGCCGTGTTTGATAGCCCAACAGCCATGGCAGAGGG
CCGCTCCGACCAGATCGACGCGGCGTGGTGCCAACAAGCGT
TGTCTGGGACTGTGACGTGCCGGGTCCAGATCGACCGCTCC
CAGTTCATCGTCTGCGACAACGGCACCTCGGGCTTTATGGG
CACGGGCGCATTGCCGGTTGCGTCAACTTCAACCTTGAACC
GGTAGTGTCTTGGCTTATCGCCATGTAATTGCCAACTGTGA
GCCCAGGCCATCCGTCCATCCACGCATCCACGCATCCACGA
GTCGCCGACAACGGCGACGGCGTGGGCTTGGCTGCGATTGC
GTCGATGCCGTCGCCGACAACGGCGACGGCGTGGGCTTGGC
ATCCGCTGACGAGTGAGCGGCAGTCTCGCAGCCCCTCAACA
GGGATGCGCGCGTGAGTACCCGCCAAACAAAGCACACCATC
GGGCAGGCGAAGGGCCGCCGCGATCGGCCTCGAGGGGGGCT
GCCCATGTCGATAGATGAGACTGCATCGACCCCTTGGTGTA
ATCCAAAACGGTTACTGGGGCCCCAAGGTCATCGCCTGGCT
TCGCCCGTTGAATGAAGGGACGAAAAGCCAGACAGGTAACA
GCATCCGTCCCAACCCGTGGCGGTCTTCCGCGTTCTTTGGC
TACATGCAGATGACAGCCGGCCTCTACGTGGCGCGAAACTT
GAAGACGCACCCTTTCGTCTCGGCCTCGACTCCTCTGGCCT
CAATGACGACAAAGAGGGCGCGAGGTCGGCCCCCAGGTCCC
GCATGCACCGCAGCGTCGAGCAGTCGCAGCTTAGCAAGTCG
CTCCCCAGGAGTCGTACGAGCGATCGCGGCCACAGACACCG
CAGCGCGAGCACCATGAACCCCCCGAGCATGCCCTCGCCCA
TCGCCCAATTCCCGTCCCAGCGGGGCCGACACCTTCATGGG
TGCCGGTGCTCGAGGGCTGGCGGCCCCAGTCGCCGGGACGA
GTTTCCGACCCCATCACCGACATGGAAGGGAGCGCCTCAAT
CGTCGCCGTCGGCCCTGCTACTCGTCCCCAGAGACAGAGAG
CAACATACTTGTCGCAGAAGCGACCGCATTTGCGGCACACG
CTGCGCCGCCGTTCCCCAACCAGCTGGGCGATGGATACTAC
GCCAAGAACATCGCGGCGGTCGCCGGCGCGAGCATGAAGTC
CACCACCCAACCGCGAGCTGCGCTGCATCGTCCATCAATCA
ACACTCCTCTACCTCTACGGCAGCACCCTCAACAAGCTCCA
CGCTGGTGCACGGTTCTTCGCGCTTTGAGGCGACCTACCCT
ACAGGACCATCGGGTTCATACGACCCAGCAGAAAACCTAGC
CAGCAGCGCGAGCTGGAAGTCCAGGGCGGATACGCTGCGGG
TTTACAACGCTCCTCAAAGTCTTCAATCACGGGTTCCCACC
ACATGTACGTCACGATATCGCCCCGACTCGTTTTATCCCTG
GGCCTCGGCCTTGTCGTCGGCGGCAGAGTCGTGGCCCAAGT
CGGCACCGTGACGAGGAGCCCAAAGACATAACATTGGTACG
TGCATGAGTTGGCCCTTAAACGCCGATTGCTGGTAGCGGAG
GAAGCTTCCAGGGATAGGCGCGCCCCCCTCATCGAAGTCGA
GCTTCATGGCAGCCATCCTCCTTGTGCGGCAGCCAGAGAGC
TGTATAGCCTCCACGGTACCCCATGACCAGGTTGACGCACT
TGCGGCGCCCTGCCCGACCGCTTTGCTGGCGCAGGTTGGCA
ACCTGACACCCGGCTTTGCTCATCACCTCGTTGGACTCCTT
GCGCCTCTCTGGGGTTTCGCCCGAGCAATCAACTCGCCGAT
CCGTGGCGGGTCGATTGTAGCGGCATAGACTCACCTTCTTG
CTCCATAGGCAGTGACCGACCGGCGACGTTCTATCACAACC
TTGCGGTTCAACATGGCCGTCCCCGAGCAATGGCCTGTCAA
TGCTCCGCCTTTCGGAATACCTTAAACAAGCAGTACGTGAA
TTTGTCTATGACATGGAGCTCAGCCCCGGGAACTCGAGGGA
CATGGCCAGCTGTTTGAGCGCACAGTCGAGTCGGGCTGCGG
ACTTTGGGGCCAAGCTGCGGCGGTTTAAGATCTGGCTGTAC
GGAGACGGGGAGCTTGAGCTCGCTGGCGGCAGTCTGCCTGA
CTATGTTGTCTATGCTCCCGCGATGACCGATTGTCTTGTCC
TGGTGAGAAAGCTTGGGCTGCGTTGCTATATGCATATGCGG
AGCGAGTCCGAAGACGAATCCGAAGACGAGGGCCTGTCTGC
GACATCGTCGTCATCCGATGCGGCAGCCGCCTCCCAGTCGT
AGGAACCGCCAGAGCTCGAGCCCAATCAGCGTAAAGTGTTG
CAGACGGAATGCGTGGGGGGCGAAGGCATCGAGGCATCGTT
TAGGTGCCCGCATCTGGTCCCAGCGATGAAATAGGCTTCGT
TTCTTCCTTGAATGCCCCATCGCCACTGTGTCACGCTGCCC
GACGAAACTCCCGGTGGCCTCGTCAAGTCGGAGGACCCCGA
GCAGCCACGAGCCTCGTCGCCGTTTGGTCTAATCGCAAACA
GGCGGATAGGCCTCCCCCCCCCCCCCCCCAAAATGTCCGCA
GAGGTCCGGGCCACCCCCCCCCCCCCCCCCCCCCCTTCTTC
GTTGACGTAGCCGTCTACAGCAGGGACCCTGCGCCGCTGAA
GCTTTGTTGTCAGCGGAGCCCGATGATGACTTCTTCTTCTG
GGCCGGGGGTCAAGCCAGCACCTCGGGCCCGTCCACTCCGC
CCTCGCTCTCTCGCAGCGCGCAGCCCTTTTCCATCGCCGCT
GATCGGCTAGTTACAACAATCGGCACTTGCACAACCGGGAC
ACCTGTAGCTTTGTAAAACGCGGCCGCCGTCTCGGATAGGT
AACTGCCGTAAGCGAAAGTGCGGTCACACCAACCAGCTGCG
GGTCCATGTCGTTTTACGCGCAGTTCTTCGACGTGGACACG
TCGGCAGGCAGGGGCAACCGCGGAAAGGACGGCAAGGGGTT
CACGTCGCCGACGACGACTTCGACGACATGTACGGCTTCGC
GCATGTGACGTCGCCCCCGGCGGCCATGCGAACCTTGCTCT
GCACTCATGGGGGTCCCTCACGGGATTGCGTCATGGCGGCA
CCATCGTACCAGTGAACTCGCCCTGCTCACTGTAGTAGACA
GGGCAGTACCTTAGGGGCCGCTACTCCGCTGAGGCGCTGTG
GAGTGCGATTTACAGCTTGTCGGCGGTGGTTTGTTGCAGTT
GGCCAGGACTTGGCAAATTTCGGCAATCTCGCCCCTTGGGA
GACCCGATGGTCAAGGAGTCCCAGTACTTGGTGATATCGCC
GACGCCGAGGATGTCGAGCACGATTCGAGGCGTCGGTCTGT
GGCCCCTCCATCTCGAAGCACATCGACGAGAGGGCCGTCCA
TGACTATCGTTGAAGAACGCCCCCAAGCAGCTTTTCTATGC
CGTCCACGATGTGATGGTGGCGGTGGCCTACGAGGCTGGAC
ATTTCACAACGCCAACTTCTCCCGTGGTTATGCTAGATGCT
TGTATGCAACGCCACTCTGGCGGCGACAGTGGAGGGGGGGA
TGCAAGAGAATGAAAAAAAGCATTAATACCTAAAGATAAAA
TGAGTTCGCTCTTCTCGTCGCAGTAGGCTCGCTTGGACATA
GTTGTCATGGTCGATCTTGGCGGTCGTCTTGAGAAGCTTGG
GCACCGCTCTCGGTTGCAGCCGGCTGCAACTTGGGGGTGTT
CGAACCTCTCCCCTCCCCCCCCCCCCCCCCCCACACATCGC
TACCGCTGAACCGGCGGTGGCGGTCGGCTGCAGTTCCTCCA
TGTAGGGGATGACGGTAATCCGAATTGATATAGTTGTTGAC
CTGCGTACGCGGTTGTTTCGCGAGAAGCAAGTGGCCATGTA
CACGACGGAGTTCCTCGACGCGGCCGAGTCTCTGACGACCA
TGTTGCAGGACAAGCGGGTGCGATCTGAACAGAGCAAGTAC
ATATGAGTACCCGCCGAGCGCGCAACCGCGATCGGCGCAGC
ACAACGGCACCGAGTGGCGGCGATCGAATTGGAACCAGGCA
AGCCTGCCCCCCCCCCCCCCCCCCCCCTCCCCCTTTTCACG
TGGAGGGGGTTGGATAGCATCTTGGCTGTCTTTGTTTGTTG
CTCCGACTTGATGGACCCATCGGCGGCAACAGTCTCAAAGG
GCGGCTTGTTTGTGGAAATCCAGTATCCCAACGAACCGGCG
CCGTGAGAGAGGGTCAACGGCCGGAGCGAGGAGCTGGATCT
CACATATCCCCTTGCATTAACAATGGACTGACCAGGAGTGG
AGCAGCTGGAGCTGTTTGCCCGCTACCTCAAGATGGATCTC
TTGCCGCGAGCATCAACAGTCGCGCGGGGGCCAGTGGGGAC
CCCCAAGCGCTACGGTGTCCCAGAGGACATTATTTCACAGG
CCAGGAGTCCTTCATCAACACCATGGCTGCCTGGGTCAACA
TTGATGTCGAGCAGCGGCGACGGGAATTTGCCAGCGTGCTC
TTGGACGTTGCTTCGTTCCACGGCACCTCCACCAAGGCCAA
GCCGGGCCTCGACCTTGGCGCAGTAGTCGTTGTAGGTGCGC
TGCCAGCAAGGGAGCTGGCGCGGCCATGAAGGACATTGAAA
GCCTCCCTAGACGGTCCGTTCGCACCGGCTGCACTGGATCC
GCCGTAGGCTTCATATTCTGCGAAGCCATGTCGTCCAGCAG
GATGCACGGCAGCGAGCAAGCGATGGAGCTCTACCGCGACG
GCAACATCGACAACCCTGCTCGCTAATCCGCTCCACGGCGC
TGGAGTTGCTGGATAATAGTCCTCATCTGGGTCTTGAGCTC
GTACCTTGCGCTTTGTATGTCAGTAGGCGGTGAAGGCATAG
GGTACGTATTGGCTCGCCCCCGCCCCCATCTCGCCCACCGC
ACCTGGGGAGAAGCGTGTAGCGATCAGGAGAGAGAGGTGGC
CCTCGACATGCCCGCCGCCGCCGGACTGCGGGCTGTCCGCC
AAGTTTGATGGGACGGCCAACGTGGGGGAGTGGACGGTGAC
AGTTGATATGTGGCCGGACGCGGCCCTTGCTTCTCACACGG
GTGCAGTACGAGAGGAGCATCGGGAACGCGCGGTTCATGAA
CGAACGGCTACCTCGTCCGGCAGTTCCACTACAGCTCCCTC
GGTGCTCCCGATGAAGGTTGCGATTCCAACGATGGTGTCGA
AAGTGCTCCAACAACGCCGCCTTCATCATCACATGCGCCGC
TTGCACTCCCGTTGATCGGTCGCTCTCGACGGACACGGTCA
GACATCAAAGAAGGATCGGTCATTCTTGAAAAGGGCGAGCA
GGCAAGTGGAAGGTCGTCGGCGAAACCATAGTCACCGACGA
CAGCCATCGGAGAATACGAGCGGTTCATGCTCGGGATGAAG
GCCTACCCGTATATCCGTCGCACAAATGCATAGGCGCTCAG
CGCTAGCGCCGTAGTGGGAACTGCACTGGAAAATGGACTGT
GTGCTGGGCTCCTAGAGGTCCCAGTACCGGTACAAGCTTCG
AGATCGGCTGGCATATCGTGCAGCAGAGAGGGGCGGGAGGA
CCAGGTTTCGGGGCTTGCGACGGCCAGCAGCCACCTCGGGC
TTGTACTGCTTCTGCAGCTCCGCTTGCTTCGCCCTGCTCGC
AGATGCAGCCACTGGCCTGTCAGATATAGACTCTTGATGGC
GAGGTAATGTGATATTCGTCCATCAATGTTACCAAGTCCAT
GCCACATGAGAAGTCACAAGCGGGCACGGGCAGGGCGCGGT
GGCTAGACGCACGCTCGCCGCATACGAAGCACATATTAGAG
CGTCCTCGACCTTGCCGCCGCCCTGTCTCGCCGCGGGTTCT
CTTGGTGAAGCCGTCTTGAGCGTTCTTGCCGGCCAGCTGAG
GCGAGTAGATTGGGGTGCGCCTGGTACAACCGGTGGGCTAC
TCCCTGCCAGCGCGAGCACGCGCGCATCCCTCGAGGAGCCA
CGGAGGGGCTCGTACCAGATCGACCGCATCGAGCTCCTCGA
ATTGGACGTTGACGGCTCGGCGTGTCCATTTAGAAAGGGTT
CTGACGAAAGCCTGCAGCGGCAATGTGATGTTGACGACTCC
CACGGAGGATCTCGACGACTCGGTAATTTGGGGGGGAACCT
GGAGGGTGCTGCTGTGGCCTCGCGCACGCCACCGCCCACCA
TCCATCGCTGTCGTCAACGGCGTGACGTTTACGGTCGGGCC
GGGTCAACGAGATGTGTGGTCGATATTTGGGTGCAGAGAGT
ATGTCGACCATCCACGGCCGCAGCTCCAGGAGGGCTCGCGG
GACGCTCTGGAGGGTCGCGGCAGCCGGGAGTCGAAGCATCG
AACGTCAACGAAGACGACTTCAGCTTCTGTGCGCTCCAGCA
GACGTTGAAGAAGCCGATGGCGGCGGGGTACACGGCCATGT
TAGGCACATAAGTAAGCTGGCGTGGTCCTTCTGTGCGTGCC
ATTGACCGCATGTACAACTTCGGACCCAAGTTCATCGACAT
GTCTCCCCAGGCGTCGTCGTCGCCAATCTCGTAGTCCATGT
AAGCTGTCCGAGAAGAACGGCGGTGACTCGAATGGCGGTTC
ATGGACGACAACCGAGGCTTCCCTGGCATTAATATGCCTGC
TACAAGCAGCCTCGACGAGGCGGTCGACGAGGAATGGACGA
TCAGCATCGAGGCGCAAGGACGTGGAGGGAGGGCAGCGTGT
ACCTTCGGTCCCGACGGCAACGGTGCCAACTTGCTTGTTGA
ATCACTGCCCTGTCCAAGTCCCCCAACAAGCACAACCGTCT
GGTGTCGACGACGACAAGGGCACCATCCGTGACACGGAGAG
CGGCTGACAAAGCTCGACAGCCGGCAGTGGCGGAGACAGAA
TCACGGGTCAGCTACATCCGCGGCATGTGGGCAAACCATTC
GGTTGTCGCGCTGTATCAGGCCGTACAGAAGCTCATCCAGG
TCTCTCCTGCAAATTCCGCCCACGAATGGGCGTATAAGGAG
AAGATGGTCGATCGGCTTTCCAAAGTCAGGATTAACACCGC
GAGCGAGCACCGGCAGTGTTCGGCCGGGAACCAGGGCTCGT
CGTATACAATCGCAGCCCGGCATATGATGGCATCCTCGCTG
ATCGCACCATGTCTGCTCCCCTGTAGCAGCGTCTGCCGCGT
AGTTTCGAGCTTGCCCGTGACAGGCGAGCTAGGCCCTACAA
GGAAATATGTCCGGGGGCTGCGGGGCCACCACGGCCGCTTG
GAAGATGCCAGCGACCGACTCATATATACAAAGATGGCCCC
TGGCTGCTCTGGAACATGCTCGGCCTGTATCCCATGACCGG
CCGGCATCTGGGAGACGACGCCATATTTGGGAGCTCCGCCG
GCGTACACTCGTGTGAGTCTCAGTCTTAACATCTTCACACC
GGACACATGGTTCTCAGCAACGGCGGTCGGAGTTGTGACTT
CTCAACAGCATCAACTAACGCCGTCTGTCACAGAACGTCCG
AAAGCATACATGTGCTCCCGCAGCAGTTCAACCAACTCCAC
CCGCGCTGCGGCTACCTGGTCGGTTTCTGTAGGGACCCCGG
CTCCCGTCGATATAAAAACGCCTGGCCTCCTTGCCTCCGTT
CTCGCCGAGCGGATCGCGGCCCTCAACAAGCAGAAGAACTT
ACAGATCCAACCCGCCGCCGCTGCCTCGTCGCGATACCCAG
TCCGAGACCATCGGGTGGCGCTGGGTCAACTGGCTGGCCTT
TGTCATGGCCCGGCCGCGGTCACTGACGGCGAAAACGTCCG
GTGGCCGAGGATGCCGACGACGGCAAAGACCATGCCAGAGA
CCTCGAATGAACAGATCACGCTGCCGTGGGATTTCCGGCTC
TGCGCTGGCAAGACGGCACTCCTGAGCCGGAGCGTTCGCTC
CGTCTCTACAGCGTTGGCGGCGACCTCGTCCTTGACGACGG
CCGGGGTGAATGATTCCGGCCGTCTGCTGGGAGCGGGAGGC
CCTTCGGCGGAGCTGGCCTGCCACTGGCTAGCGCTGGGGGT
CGTGACCTGGGGGACGAGCCCCGAGGACGTCATCCCCATCA
GGAGGCTCCTCCGAATGCGCCGAGACAATGAATCCGTGCTT
GGGCGCGCGTACAGAGCCGGCAGAGGCGGCATCGTGGTGTT
CCCATCATCTCTGCGCGCGACGCCATCGCGCCAGGCGCGTT
TCAACAGGGCAGGCGTGACGCAGCTCCATCCCTGGGGCCTG
GAGTTTCGCGTCGAGGATCTCGACGACGAGTTTCGCCCATG
TCCTGCTATGACCGTGCTCGCCTGACAGCCGATCAAGGAAT
CCAGAGGAGAGCGCCGCGGTCGAGGCCTTTTGACACGTCAT
CGCCGCCGGCGCCGAAAACACAGCCATGATGACGCCTCCGT
GTCGACTTCCCCCGCTCTCGCGGCCCCAATCAGACCGCCGC
AAAGGGGCCGTGGACTTGAGCGCTACCCACCTCTTTGTGGA
AACGTCGATACCTGACCAGACGCTAATACTCGTCACAGCCA
CAAAGTCAGTGTTTGAATCTCGTCACGGCGCAAGGGAACGG
GAGCCTCTTCCGGGTGGAATCCCAGCAGGATTGCCGACTCG
GGCCGCAGCGGCCGCAGCGGCCGTCGCGTTGCCTCCACCTC
CGTGTCCATACTGTCAGCGTCAGCATTCTCGCTGTTGACGT
CGCCCTCGTTAGATTAGGCCCGGCGTCAAGGATAAGGGGAA
CTCTTGTGCCTGCAGAAACTCTCGGACAAGGATCTGACGGT
GGGCTGCTGGGATGCTGGGGCGGCTCCAGCGGACTGCTCAG
TCGATATACTACTTCCACCCCGAAGACGAGGTTCTTCACAA
ACTACCCGCAAATCCTGCACCCCAACGACGTCAACGTCAAC
AGATGCCAGCATGCTGACGACTGCCGCAGACGATTGGAGGA
CCAGGCCGCGAGTCTGGGCGCAGTAGCCGTCGTCAGTCCCG
AACTGTTCCAGGCCATCATTCGGCTTCTGGTCCCTCCCACT
GAGTCGGTACTCGGTCATAGCGGTACGAGTAAAACTTGCTC
GTTACCGAAAGTAGTGGCCGCGTTCTGAGCGGCGGATATCA
CTCGAGCGAGGTGACGGACGCAGCGGAGATCGAGCCCATCC
GACCTTGTCTTTTGGCACGTCAATTCCAACTGAGCAGCCCA
CCCTTCTCGGTCGCGGCAAACAAAACCATCGACTCGCTTTC
GTATTGCAGCGAAAGCGAGTCGATGGTTTTGTTTGCCGCGA
TCGAGGCTGAGGGGATTGAACGGCACTTCCACCGACTCGTC
TTGGCCGGTAGCCGCATATCCCACAGCAGCTGTTGGAGTCG
CTCTCCCCCCCCCCCCCCTACCGAATAATTCCCCAACCCAC
CGCGCGGCGGTTGGGAGCGGCGGAGGCGGCGGCGGCGGCAG
GGCTCGGCGGTTTGCCCGCCCGATCGCAGACGAAGAGCACC
CGCGGGACATTTACAATGCCCGAGCAGCCATCAACCGAAAC
GCCCGGCCCCACGCGCAACGCATGGGGTGTGGCTGTTGACT
CCGACCATCGAGCCCGAACGCGTAGTCGAGCATCTCGCTGC
CTGTCTTGAAGCAGATTGGGCGGGATCCCATCGATCGACGC
CAGCTCGTCCAGGGGAAAGTCCCGCATGAGCTGGTTGTACT
CTTCCGTGCCTTTTCGATATCGGCGTGGACATCTCGCATAC
GGTTGCAACGAGGTTGAGGTCCCAAACGTCGCCGAGGGTCA
ACAGATGGCAACCTCGGTGCCGAGGAGGTCGTTGAGCCCGA
TGAGGGTCTTCTTGTACTCGCAATATTGCTCAAACGTCTTG
CCGATTTGCGCGGGCGAGAGCATGACTCCGTTGAGGGTCTT
GAAGAGGCCAAGGCCAGTGTCAGCAACATCAAGCGACAGCA
CCAAGAGCAGTCTTCAGACGCAGTCACTCAACGATGTGCTG
CGGCTGCCGTTTCCCGCCGTCGAGCTCGCGAACCGTCGTTT
AGGATCAGGGCCGGCGAGGACGAGGACGAGGACGTGAGCGC
AGGGCGCCGGATGTCGTTGTCGAGGAGAAGGTCAGCGAGGA
CGGGACTGCCCCCGCGACTGCCTGGCAACCTTAATCAGACC
GGCTTCCTGTGCCTACCGGTCCCCGTTATGTTGCTGCCTCC
CGGCGAACGCTGGCGTCCAACAATCGGGACATCTGCCGTCG
TAATACTTCCTTGACCCGGGCATGTCTTGCGCCCGCTCTCC
GTCTCGGTCGAAGCTGCAGACCATGGTGGCAAAGATGGCGG
TGAGTTTAGGCGTGCCGTCGCGAGGCTGCGAGTCTGTCGCT
TTTCAAAAGGAGGAATTGGTCGGGTCCAGGGGCCGGCCGGC
ACGATGCAGACCGTCGGCACCAAGGCAAGCGCATACATGTC
GCGCAGCAGACGATGCAGACCGTCGGCACCAAGGCAAGCGC
GTATGACTTGGTTCCAAAGTCGGCCAAGATGTCGAGCTGTT
GTTGGCTTTCACCACGCCCGCGGGCCCGAGGTTGAGAACTG
CTCGCGCCCGTTGCTCGATACGGGCTTGACGGGCTGCATCA
TTCACCTCCTCGTTTGTCGTCCCTTTTAAATATTCCCTCTC
ATCCATGAGGTGGGAAACGGCACCTACGCAATGCCCGTCCG
CAGCAAAGACGGTATGTACTCGTAGGTTAGGTAGGCAGGTT
GCCAGCGCCAGGTCCTGTCCCTGTGCCGGGCGCTCATACGC
GTGACAGAGGTCGACACTGGCACAGACGACGACACCACGGA
GACTATCATTCCACAGGAAGCAGTTCTGTTCAACGGATCAG
GTGTCAGAAAACAAGAATCGCTGTCGTAAATATCTGGCAGC
GGCTAAAAGAGCCACGAGGGCGGTTACAAAGTCGATTCGCA
TGGCTCGGAAAGTTAATGTACAACACTCAGAAGCGGGTGAG
CTTTGGCTGGATGACCGCACCGGGAGCAGAGGGGGCAGCAA
GGACTCAAAGAAAGGGGGCGCCTATGGCGCGCCTGCGAGCG
CACCAAGCACCTTGCGCAGACGACATCAAGCCAATATGCTG
GTGACGATGCTGCCGTTGGTCGCCAGTACCGTCAACACTGG
CGTCATGTCGGGCTTCTAGGCAGTTTTAAAGGGCTGTCAAC
TCCGCCCTGTTCAACGTCGGCGATGATGCACGGTCGACAGC
AGGCAGGGCCATGAAACGCGCGCGATAAGGTATAACTAGGT
GAGGGTCCGACTCCACTTGTCGATGTCTTCTAGCAGGCGTT
TCCTGCAAAGGAAACGAAGACGGCAGTTCCCTATCAAAGAG
GCTTGACTTGTGACACGGAACTACAGAGATATGCCGATGGT
AAGGGCTGCCGCCTGAATTTCCACCACCGTAAACCCCTCCT
CAGTCTTACCAACTCGCACGCCCGAGTTCACTGAATATTTC
GTACGTCGAGGTGCCCATGACTGCAGTAGTGAACTTGCGGG
TGCAACCTACTAGTTGTGGGCTACAACTATTAAAAGGTACT
AAACTGGTCAATTAGTAGCGCCACATTACATATCGGTCCTC
TCTCGCCGCTATTGGGCGCGCCCCAATAGGCTGTGCCCCGT
CTGAAACGTTTCGATGAATTCGCGTCGGCTCCTTCAATGAC
TCTCGTCGCCTCCGCCGAGTCCTTGACGCGGCCATCCTTCT
CATCACGAATAATGCTAGCACGCGTGCATCCCGGGCTCAGC
CGGGCCGGCTGTCGCGGCGACCCGCTGACTCGGAAACGGCT
CAGGATCCGCATCTCAATCCCCGATCCCATTCCAAGGGTAA
TCCCGGATGGTGAACAGGTCCAAAAACGCCTGCGTCGGGTG
CCAGGATCTTGACACCGGCACGGTGAAGGGGAAGCGCGATG
GATGTTGACTTTACTGATCACGGCGTCATGGTGCTGGGCTC
CAGGTTGTGGAAGTCAATGGCGCGGATGGCCTTTTGAATCG
CAGACGTCCAAGGGCCTGGCCGACAAGGTGTACTTCCTGCC
CATGGAGAAGAACAAGACCCCTGTCTTCGGCATCTGCCTGG
GGGCCCTGACCAAGAAGATCCGGCAAAAGGGCAGCATGCTG
TCGCTCGTCAGCCGCTGGGACCCCAAGAACTGCGACGGCGG
CGCCAGGTCCCCTTTGAGCGCTGCATCGCCTACGTCGCCGA
GCATGGAGGACAACCCGCGACGGTTTCTGCGAATGGACGAG
GGAGATGAAGTCCCAGACATCCTGGCCGCTGTTCCCGGAAG
GCGCAAACACGCTCCCCGACCGCACTCTGCCTTCCGTCGAT
AGCGCGTGCCTTTGCAGCGGCCCCAGCATCGCTCGTTGCTG
TTACAATTTCGTCAAGAGCGCAGTCCAGCCAAGGCGCGGCC
AGCATTGTTGGATTACGAGGCTCTGTATAGGTTGTGAATCC
AGACGCTCCTCTTCTTCGCGCGAAAACAAAAAGCCAAAGGC
GCGTGCCTCGAGGAATAGCTCGGCAGACGTCTGCGGCAGCG
CAAAGGCCACATCCGAAACGCCTTCGAAGCCGGCACCGGCA
GGGTACCACGGCGCAGAGTACCTCCTCAAGCTGATCCGATT
TGCTGCCAGTCGCCGCTGCCCGGCTCTTGCAGTTCTTCTTC
ACGGACACGATGACGTCGCGCGGCGGCAGCGAGTGGATGGT
CCCTGTGAGATCGATAACGTCGATGCCTCGCTTTTTGGCCG
ACCCAGGAGCCAGATTATCTCGATCTTACCCAGGACGATGA
CTTTGAGGGCCTTCTCAACTCGATCACGCTCAGCCGGGTTG
GCATTGCGAGGAAGCCGTCACAAGAAGAAAAATACGACGTC
AGTCGGCCTGGGAGCGTCGGCGGTAGTCGAAGAAGACGGCA
CATCGACGCCGCCCGCAGAGCAGTTGTGTTCGTCTTCAGCT
GCAAAAGTTCCTGCCCAACGCGGTTGGGCGCCATGTCGTCC
CGGCAGCATCATCAGCACCACCACCACCAGCAACCACAACA
CAAGCTCTCAATCCAGCCGTCGAGCGTGGGGATGGAGGCCG
ACAACAGCCGAGGACGCAATCGTCGACAGCGTCCCCCGGCT
CTCGAGGCACCCGCCCCCGACGGCCATGACACAAAGGATAG
TGTCCGATCCCATGTCTTGTCGCACGACAGGTCGGAGGGAA
ATCATGGGGGTCGTCATCGGCGGCCTTGCGTTGCTCTGCGG
TTTCCCACCACCGCCCGAGCCCGTTCCCCTTAACGGCACCG
TCGGATATGGGATCGTCGGTCGTACCGAGATTCGTGTGGCT
TTTCTCCTCGATGAGACCCACCCAGACATGCAACCCCGAGT
CGCGCGCTTGACGATGTCGTCGGCGACCTCCCGCAGGGCCT
ACCCACTCGTCCGCCCGACCCGTCGGCACCACGAAGATGCG
GATGATGAGATGACGAATCTCGATGATGCTTGAAATGATAA
GGAAGACAAAGAGCTGCCGGCAGCGACAGCAGGATCAGCCG
GAGGAGGCAACGCTGGAAGCCAAAACCTCGCGCGACGCTTA
ACACCAGGTCTCCAATGATTCACTCGTCCGCAAACTCACCT
GGTGAGTAAGTGAACCACGGCACGTACATAGACTATCAGCT
TGAGACCGTCTTGCAAAATGCGTTCCCTCTCGCCGCTTCTG
GGGCGGTGTCTGCGGCGGGCCGGCGTCAAGTTCATCTAGCC
ATCCACAACATTGTGGAACGCCGTGGAAAGAATAGGCCTCG
AATGTTCCTGGTTTAAGCTTCATATCCTGCCATGTGGCGCT
TGTTGTTGTTGTGGTTGCAGCTGGTCCCGCCGCGTAAACAA
CGGGAACAAAGAGCGACTCGCCCAAGCAGCCGGAAATGGTC
GCAAAGCGCAGGGGCGTCGACGAGGAGAAAGAAGGGAACGC
ACACCCGCCGAGATGGATTCCGATCTCATGGACGATTCCGT
TCGAATGCCAGGACAGCGAGCATGGCAAGAGATACAAGCAA
CCGAAGGGTGTACGACATGGCTGGCACTATCCGAGGCGTCA
GTAGCGAAGGCTCTTCGTGTCCGTATACACTTGCTTATGCT
AAACTCCTTCAGGTGCTCGTCCAGGTTGGTGAAGTACACCT
ATCGCCGTGTTCTCGACTCGCTCCAAAGCAAAGCTACTAGA
ATTCCCCGTTGCCGCTCAACCAGGTAGTAGTACAATGCCGC
AGAGAGGCAGACGATGGCTTCCAGCTGAGGGGAAGTTCGAT
GATCAGACCGACGCGGACGGCGACGATGAGCTGGTCACCAA
CAAAGATCCCGGCTAAATGCCGTGATGCCAGAGTACAAAGA
GCCCACCTTGGACAGCCGAGCGTTGCCGGACTGGCAGAGGC
GTGTAAGTTGACTGAACCACCGACTCTTTAGATGAAAAGGA
GTGGATGTCCTGGAAGCGGTCAGGGCCTGCTTGGCCCTGGT
CTGCTCCCAGTTCACTTCGTCGGGGTCCTCTGAGAAATCGC
GGACCGTAAGGCGGTCCGATCGCTGCTCGACGGATTGAGGA
TCACGGATCTGCGAACGCGGCTACAATCACACGATACGCCA
GAAAAGGGCTTCAACTTCGACAAAGACGTCGACGAAGACGA
AGGTCAGTTGACGGAACACGCGAGACTAGCAAAACTCGCTC
CAAACAGGTCCATGCCATCGCGACATCACTCCACCGGTGGT
TCGTCCCCTGCTGCCGTCGTCGCAAACGCGTCCCGAGATTT
TGAAATTGCCCGTCGCGAAGCGGTGTGTCGGTAAGATGCAG
GTGTCGGTAAGATGCAGATTCAAGATCCGAGTCGCGTGGAG
GAAAGGTTGAGAATGCGGCTCAAGGAAGGACCAGGGCGACG
CCCGCGAGCTCGAGCTGTCGCCGTCGCCGTCGCACGCCACC
GCGGGCAAGCACCGCGACGGCGGCGACGACGGCTGCGGCTG
GGCGACGACGGCTGCGGCTGCGGCTGCGGCTGCGGCTGCGA
GATGGTCGCTATGCCCTGCCCGGCGCTGTGCCACTGCCATA
CAGATTTCTCCTTTGGCCGTCTCAGGACGGGGGCAAGATGC
GTCCGTGAGCCTAGCTGGCGCATTGGCCACGCCCACAGGCG
AATCGTGCACGTCGAATTTACAGCACAGAAAAGAAAGTTGC
TCACTTCCCGTGAGCCAAGCCAAGGACCTGCATCGGATCGT
GCATGATGCAACAGCAACAGCAACCGCCACACCAACACGGT
ACCTTTGAGTGGCTCTCCCACGCAGACATCAAGCCCTCCAA
AGATCCCAGAGGGCAGAGTTCGGCGGCGTCACACCTCTTCA
GGTTTGGGTAGTCATGCCTGCTGTACCCGCCTTCGCCGGTG
GCAGAAGATTAGCAGTTTTCCTGTAGCAGTCAATAACAAAC
GGCCCAGAGCGTGCTGGCCACCCTGACGACCATTTCCTACC
GGCTCACATAGGACACAGCTCCGCCCCTGGTATACCAGCGC
TGGCTTCTCCGCCGAGGCACCGGCTGCGCCGTTTGTCGCCT
CGAGCTGCCCAAGGAGTCGACGGCCGGACTGCCGCCCGCTG
AAATCCGAGTCGGAAGACGGCGCTAGCGAAGTCTCCAAGTT
CAGATCGTCCTCGTCATCCGCATCATTCGTTTTCTCCTCTT
CACAAGGGAAAGGAAACACGCGTTTCTCGTCTGCATCAAAC
CCGAGATGGTAGCAATTCCCCGGGAAGATGAACTGTCCTTC
TTGGCCAGTACGACAAATTCCACGACCACGCGCCGCTCCTT
ATGAACAGGCTCGAGAACGGCGGTCCCCAGGACAGGAGAAG
AGCAACAACGGCAACAACAGCAGCAATAGCAGCAACGGCAG
GGCTTCACCAGCAACAACGGCAACAACAGCAGCAATAGCAG
GAGCTCAAGCCTTGAGAAGACGGCTTCTTGGGACCATCGGC
GGAAGTATCTCGGGAAGATTCACGACTATTTCAGTGCCGCG
AGTCGTGAACCAGTGCACGGCGATGAATACGAACCCTTGTG
GGCGAGGCTCCCGAGACTATCGAGCGCATCCGCTTGTACGG
AATCTTGTCGTACTTCCACTCGGGGTTCTCCAGCATGTAGT
TCAAGTCGAAGAGAATTTCGCCCTATTTCTTCAACGCCGGC
AGACTAAGAAACTGAAGTTTCCCTGTAGGTATGCCGTTAGA
GGCGAGGAGGTGCCGTTCCTCGGAGAGGCGGAAATCCCGAA
GCCGAGATCAAGAGCCGCTTCGGCCCCGTCCGCAGCAAGCA
ATGTTTGGCACCGCCACTGTCGGAACTTCGTACTTTAGATT
AAGAACGTACAATTGGCCAGCGTCACGAAAGAAAAGGGGTT
TCCAGCCGCGCCAACGCATACGGTGAGGAGCGATCCCGAGT
GAACCCAAGCCAACCAGGAACGATGGCTTGATGATGCAGCA
CGTTCCACGAGGGCATGGCACCCGGAGGGTGCGACGATCGG
GGATGCTACGAACGCGTTCCCCTTGAACATCGAAGTTACAC
CATCTCCGTCTGCCCTCGCCCGAGGCCTTCACCAACCCACC
CTGCCGGGTTCTGGGTGAGGCGGAACTGCAGTACTGCACCT
TCCATCAGCATGAAGTCACCCGTAGGATGAGGAGAAAGAAG
GAGCCGACGCCGGAGCACGTCGCTACAAGGCATGGAAGGTG
AACAGGGTCCTGGGAAAACGCCGCCGCGAAGAACAAGGGCG
CGTCGACCCGCCGCGGGAGGCCAGGAGGGAAAGCAGCAGGC
TAAGCCTGTCCGACTCCCCCCAGCTTCGCCAACATGGCATG
AGGATAGGCTCTCTAGTACGCGATCGAACCTCACAGGAAGC
CCCAGGCATCCGGAAAACCGCGTGTGGTCTTGCTGGCTCCT
CACGGGCCATTGTTCGCTCGCGCCGCTCAGGTCCGGGGAAG
AGCCGAAGAAATCCAAAGCTCCCGCCAAGAAGTCCCGCGGA
CTTTTCCTACGTGAGTGGCCCAGCCAGCAGGAGTCAAGGTT
AGTGGAAGCACTGCATCGCGCCCGCGCCGTCCATCGACCCG
ATTAGCATCTCGGCCATGGTCAACCGCAGCCGCTCACCCCT
CCCTACGCCGTCAAGTACTCCCCATACTACGATTCGCGCAT
CAAGGCTCGTTTTGAGCCGGCCTTGGCAGCATTGGAGAGAA
TTGGAGAGAACCGCGTTCACCGGTCGGCTTAATTCGTCCTG
CGTGTCAGATCTCCCCGCTTCGGAGAAAGTAAGTAAGCTGG
CAGACGCGGACTTCCCGTGCCCATGAGCAGTTGGGAAGGGT
GCTTGTTCTAGAAACCCGAGCCCCAATGCTCTTTCCTGCTG
GCTTGCAACGTTCGTAGGCGCATTCTGAGTTGGGGCGAAAA
CAGAGTGTGGACAGGACGCGCGTTACGTTTCATTCTCGTTG
CCCTTATCAGATACTAAACACGACATTGTTTACTTCGAGGC
CCGTCAACGTTCGTCAAATGCCCACCTGGAGACGCGCCTCG
CAGTTGCACCTTCAGCACGACGAAGGCGAGCATCATGAGGG
AATACCTCATCAACGGCCATCGAGCACAGCAGCAGACAGTC
GCCTAAAGTCACAGGCACAACGGTTGGAGAAGGAACTGGGC
GACCTCCTCGTCGTAGCCGACCAAGGACAGGGCGAGGTCGA
GGGCGCCCTCATCGATTTCACGGTGCTTGCGTAGTGCCCGA
CAAGGAAAAGATGTCGTCGACGCGAAAAACGTTCTCTCTGC
GTTTCCGGGAGGCACCGTCGCGCCAGCCGGCTGTGACCCAA
CGCAGATGCTGCAGATGCTGCAGATGCTGCAGTGATGAGAC
TCTTGACAAGAACCAACAAGCAGTGATGGGTCGGGCGTCGT
GGTATTCAGTCGGAGTATAACCCATCAACACAAGCCCTGAA
CGACCAAGCAAGGAAAACGTCCTTGCTTAGGCGGTGCTTGG
GTATCCGACCAGAAGATCTTCCCGAGCAGGTTTGTCGTCTT
TTCAAGAACACCTTGCAGCGCTGCACTACCACCATACGACA
AGGATGTTCTTGGCGTCGACCAACGTCACAATTCCGTCCAG
AATGCTTCAGGGCCATCGGCCAAACGCAACGTCTCGAATGG
GGAACCTGGCGTCGTCCCGTCCGTTGCAGCAGAGGTCTTTC
GCGCGGCTAATGCTTTTTTCCCCACTCAGAATCCGCCATCC
GGTCGACCGGGCCGAATGGGCGGTGGCTCTGGGGTGAAAGG
CAGTTTCCAACGCCACCTCGCCGGAACACTGCTGCACGAAA
CGCCGCTCACCTCAGACGCGCCCAACCATGCAACGAACCGA
AAGATGCCTCCAGCCCAACACGAAACCAACCGAAACTTTTA
CGTCGGGCTCGTGATAATTTCGTCAGCGCGGCGGAGGGTTG
GGGCAGCAGAGTCGGCGTGCCCAGTCCCAGGTAGTACTCCT
CCTGGGGGCATCAGCGCCTGCAGACGAGCACCGGCACAGCG
CCAGCGCGCAGAAGAAGCCGCGGAAGTTGGCGCGCAGGCCG
CGTCAAACTCGGGGTGCCAGCGCGCTCGGAGATTGTAGGAG
CCTTCCCAGTTCGCCTCCCACCGTACCAGCATCCTTACTTA
TCACCAGCACCGAGAGCCGCCAGCGTGCTATCAACCTTGCC
GGCGCCGGCGGCCACATCCTCGAAGTCAAGGATCGGTCAGC
ATGCTGCACCGTCCCAGCTGCGGCCTCTGGGCACGTTATAT
CAAATATCAGCGTCAAAGGCCGAGGACGTGCAAGACCTTTG
TCCTTTGGGTGATGGGCGACCTTGAACACGGACGCGACCGA
ACGGTCGGCGACAAGGCCACCGGCGCCGCCAAGTTCGTCAC
TTGTTGGTCCCGTCGCTGGCCGCGAATGAAGAACATCAAAC
GAACCCGGCCCCGACAAGTTCGTCCGCGTCCGCCAGAGGCT
CGAGCGCTCCACGATTTTCGCCGTCATGTGCCAGAGCCCAC
GGTGGAGCTATGGGTGAAGCCGGAAACGTTAGCGGCCGGCC
TTCACCCATAGCTCCACCTCCAGGGCACGACTGGCAGACTC
CTTCTCGACGGTGTGGGCTGCGGTCCGCGAAAACCCCTGCA
AAGGGTGGCCTCAGCGGCCTCAGACGCGACAAGGTCATCGC
CACTGAGACGAGAGCCCTTGCGACCGTGGCTGCCTTCAAGG
GCTCTCAACCGGTTCCGAAACATGCGCCGTGCCGGCCGACA
TTCTTGAAGCTTTCATTTTCCGGGGTTGCATCCTTGGCGCC
CCAGAGACGTAAACGGCGCGCGCCAGTAGATGGGTGAGCTG
CCATCATGTCCTGTTGTGTTCGACAGCACAGCTCCAGCCTC
ATCGCCCACCAAACCCGCAGCTTGCACCAATGGAGCTACGT
GTTGAGGTCGGTGGCGACCTCGTTCAAGGCGGGAAAGTAGA
ACCCTCAGTCCGATAAAACACGCCACCATGACCAGCGCTAG
CATATCGGGGACGTAGCGGTCGTTTCCAAGGCGCTCGATAG
AATACTTTTGTAGCTTGGCCCGTCGACATAATCCTGATTTA
CCAAGCCCACATAGACGTGACGGTTGAATTATACTCTTGCT
GATTACCGAACTGACACCAACGGCCCACGCGAGGCCAGGCA
GTTTGGCGACGGGGAGCATTCAATATTCAACTCTGGCCTCC
GTCTGTAGTAGTTGCAGACTCCGATGTACGTCTATACGTCT
CAGCATCGCACCAACGGCGGCCCCGACGACGGGAATCCCAG
ACCAACGGCGGCCCCGACGACGGGAATCCCAGATCCACCCG
CGGAGTCAATGGAGAATTGTCGGCGTCCAAGAGGTGCGGAA
TTGTGCAACCCATGCTTGCCCGGAAATTTAGCTCACCAATA
TTCTGTCCAGCCGTCTTGGTCCGTCTCGTTTCGCTCATCAC
CGCAGCCACCTTCGATGGCACCGTATTCGTACATGTAATTA
CCTGACCTTGACGTCGAGGGCGGCCAAGACTCCGAGCTTCT
CGCGGCAAGGGAGATTCATGCGTCAACGTACTGGCATCAGT
GCCAAAGCCGAAGAGATCATCCCTGTTCGCAGTGCCGGGGT
TGACGACCTCGGATGGCATCCGCGCGGACAGCATGATGACT
TCACAGCAGGGCAGTCAAGGCGGAGGAGGCAAGGTGCGCTG
TGCTTTTATGATTCCCGTACCGAGGTGCTTCAATGCATTCA
CTGGACTTTGAGGAGTTTTGCGTTGCCATGCGGCTCATCTT
GTACTGCGCCAGCCCCGGCGCGATGGGCTGCAGGAGCTCCT
ATGTTCCAAGCTTATTTATACACGATTGGCCGCTCGATCTG
CTACTGCTCGGTTCGCGTGCCGGGGCCGCAGCGGTCTGCCT
GGGAGGAAAGGGGTCGTCTACGTGCCTCGCACAACCTAAGG
ACTCTGCAACAGTCATACCACTTGGGCCAGACGAAATCCAT
CAGCTCGTCGTCTTCAGTGTCCCCGACCGTGGGGATCAGCC
CCCACGAAGCCCTTCCGACTCGCGCCCACGAGCCACGGCAG
CATGGCCATCTCTCGCGCGTCGTGCACCCGGACTACGTCCG
CTCTCCCTCGACGCCACCCGCTGGCGGTATACTTCACGTCC
CGTCCACGGTCCCAGTCTTTCCGGGACGCCTCGTTTTAGGA
ACCCTTCGGTACCCCCCCCCCCCCCTCTCCCCCCCCCGCTC
CAGGTATCTTTCTGGGAGGCCTACCAGTACGGTACCGATGA
CGAATTCGCCAATACGGAGGCACTATCACGTCTTTTCGAAT
CGAAGCCGTCAACTGACTTTCCGGTAGCTGAGCAGCCGCGA
CACGTCGGAGGCGATGCGCCCGGGCAGGCCGAGCTCGCCCA
TACCTTGGACTTGTCCAACTCAAAGCCCGGACAATCCGCCT
GCAAAAATTCTGCCTCTCGGCGTTATTTCATACGACATGAT
CTGCTGCTCCTCTCCGCCCGCCGTGGCATTATGTGGCACCA
CTCTTCAGCAAGCTCGGCGACAGCGACGGCGACGGCGACGG
GTCTGTGTCTTGAGCATGGGCGGCTGGTGCGGCGGGGGGTG
CACGCCCAAATCCGCGGCGGCGGCGGTCCAGAAATCCAAAG
CGGCGTTGGTAAAGAGCAGGCATTTGTGGCTCATCCGGCGA
ATCGTCAGTTTCCTAACTGCCATCGGTGTCGCCGCGGCCAT
GTATTCCTACGGATAAAGCCCCGGGTTGCAGCGTGGTGTCG
CTTTGTACTCCGGGCCAGATCACAGTCCAGCCAGTCTAATG
AATCAGGGGCGTTATGGCTCCGTGTGATTACCTACGAGTAT
TGGCCGGACGCCAGACGGCACAGGTGCGTCAGCCACTAACG
GTTCTTGCCCGTCTTGGGGTCCTCGAACAGCTTCCAGCGCA
CCAAGACGGGCAAGAACCCGCGACCATGGCTGTACAAGCTG
GCCCTTGGCGTCCACATCAACGTCGTCTTCGGCGAACTGTC
ATACTCGAGTCTCGGCGCAACGCTGAAGCACGCCTCGACGG
CTCGGGGAACGTGCTCTTCCCATAAACCAGCCGCCAGACGA
CAGGTTGAGCGACTTGCGGTCGCGCGCGACGACGACCTCGT
GCAGGTCATCTTCTCGACGTCGGCCGCCGTGGGCTACGAGG
CGCCCCAACGACGACCCCTGCGACCCCTGCCCTGCCCAGAC
GGAAGACACAGGCCGAGGCGCCGTATGATTCGCCGCCTCAC
CTTAGTTCCCTTGCCAAGAACGGCAATGTGGCTCTCAGCAA
ATGCGCCTCTTCCTCCTCCCCGTGTCGACGCGGCGCACCTT
GCCAGACGTATATGCCGAAACCGGCCACAACATATAGCAAA
CCGTACCCTCACCTACTACGCCTTGTTACGCCCCGAGGCTG
TTTGCGCAGCTTCCGAGTGGCGATGAGACCATGATTGGCAG
TGCGTCCAAAGTGTGGAACGCGGCGATCCAGAAGCGAGTCA
GGCGCCGTCCTCAAGAAGCTCATGTCCGACCGCCGCGTCGA
CACAGGCACCGCAGCTCCATCGCCAGCTTCCAACGACAACG
ACAAACAAGGGCTGGCTGGACGATGGGACGGTGTTGACGAA
TTCCATGGCTAACACTCGTCCCCTGCAGAGCCTCCGAACCA
CCCATTGAGCCAAACCAACACGACAAAGGAGACCTGATCCT
GGAAATCAGACCGCCATCACCCCCCATCGGCATCGCACACA
CCTCGCCACCGCCGCCGACGCCACCACGCCCCTCGACCACG
CCGTTATCTCACCACGCCCCCTGGTGTCTATTGCGCCTTGA
CACCCTCCACAGGGGGATACCAAGGCCCGTCCCGCGCCCAA
AGTAGCTTGGCAGTTGGGCGCGGGACGGGCCTTGGTATCCC
CTTAGATGCTGGTCACATCTCGACATCATCGTTTTCGCACA
GCGCATCGACGAGATAATGTCGTCGACGACAGCAGGAATGC
CGAGATAATGTCGTCGACGACAGCAGGAATGCGCAGCGCGC
CGAGTAGGGATCCCGAGATGCGCGCGGCCGACCCTCTGCCG
CCAGCCAACGGAGACGCCACCGGCGGCAGCGGAGTTGATCG
GACGAGCCACCCCGCAAGAGCGGGGAGAGGAATCGGTCGCG
GCTGTGCGGCCCCCAAACCCCCGTGGCACCGCTCGAGACGC
GCAACAATCACAGAGCATTTCGCTGCTGCGTCCGGATACCG
AGGCATGTATTTGCCTCAGGCGACAGGCACATGAGACCCTG
CTTGATACGCCTGGAAATTGCGGCATTACAGCGCCAGGGGA
TGAGATTAAGAGACATGCAGCAGCAACAACAACAAACTCCA
AGTGGCGAGATGACGCCGCGCAGCCAGAGCAGGAAGCCTCG
GCGAATGCTACAGAGAATCTCGATTCCAACCTCTATCTCCG
CCACCGCCCACTCAGCAAACCAGTTCCGCGAAGCACGGCGA
AGCGGCCAGCAAGTCGCGTGCGGTGCCTCGAGTTTGCTTCC
GAGGATGGCCTCCTCCGGCGCATCTACGACCGTATCCCCGT
GGCGTGGCGCGAGACTCGCACGGTTGAAGCAATTGGAGCTT
TTTGGAGACGGGAGTCTCAGCAGCAGCCGCCGTGGGGGGCG
CTCGGCGGCGAGCTCAAACGCGCCCTTCAGGTCCTTTCGCA
GCTGCCACGCCCAAGTCCGCCGGCGGTTCTACGGCGAAATC
CAGACACGTCACCCTTTTTGCACCGCCATTTACCAACCGTC
TTTACAGTGCCCAGACTGTACAGTCTCCCGGTCGCGTCTTC
TGAATCAGCGACTTTGCGTGCTGCAGCGACTCGTCGTCTCC
TGCAGGCCAATGCCCTGGCGCCCAACTGGGGTCCAACCATC
GCAGCATACTTGAGTCCGATCTGTCCGAGCTTGAAGTTGGC
AGCAGCGGCGCCGGTCCGCTCGGCGGTGTCACTGGCCCCCT
AAGCTGTAACTCGTACAGATCGCGAGTGGCAGATGCAACGC
CGTCCCCAACAAGAAATTTCCATCCACCTCACTCAGCCTTA
ACTGCCCTCACCTTCTCGTCCCACACCAGCCAGCCAGCCTC
CTCTTCGAAGTATAGCCTGTCGGCCAAATCGGTGTCAGTGG
GGCTCGGGGGCTCGGGGGCTCGCGATGGGAGCGGTTGAGGC
AAATCCAGGGTCCTTTCCTCCTTCGCCCCTTTCCACACAAG
ATCAAGCTCCGTATTCGTACCCGGTACTTCCATCGGCGTGC
CTCATCAGCCTTGGCCTCGTCGGCCAAGGCCTCATCAGTCT
AGCAATGCACGATGCTGTTCCAGCAATTGCGGCGTTGGGCG
TCTTGGGGTCTGCGACAAGCCGGGACGGGTGTACCGAGGTC
CGAGCGACTCGCCGCCGAAGCGATATGCTGCCGAGGTGCCG
AGTCTCTTCTTCCCTTCAGTCTGTGCCTACCGACACTGCAG
ACGCACGGCGCGCGAACGCCCCCCTCGCCCCTCGAACCTAG
CACGAACCGTAATGGAAACCCGGCTTAACTATTAGTGCTTG
TGGCGGCATCATGGCTTGGGCGATGCCGAAAGGCATGGAGC
ATTTCGGAAATAAAGTCCGACGACACCGTGATTTGGCCACC
CCGCATGGATTACTTTGGACCCATGGTCAACAAGGCATCAC
ACTCGCCAGAACGAGACGCCCGTCGACGCCCTTCGGAGAGC
CGGTCCGGACGGCCCGGGCGCCGTAAACCGAGAACAATACA
TAGTTGTTTCCGCAGTCGAGCACGGCAAGCTTCTTTGCTCT
ATACGTTTGCGGGGTCCTTGCGAAACCTCTATCTTGCGGAC
GCAGGGGACAAACTCTAGCACTACGATACCTACCAACAGTA
AGGTATGTGAGCTTCCCTGCCCGCCCCAAGCTGAGGGGCAG
TCGCGCTCCCAGAAGCTGAACTACGTCGATCTTTCAGGACG
TGAAGCACTAGGCCAGTACCCAGGGAACGGCGATGGCGACA
GGCTTCTCGGACGCCTCCGGCGGCACAAGGACAAGGACGAC
AGAGGGCAGAGCCCGACGCCCAGCACCGCCAGCGGACCGCC
CTCCCCATCCCCCTCCCCCTCCGCCCCCTTTCCTCTCATCG
ACGGAAGCCGCCGCGAGTGGCGCTAGTTTTCGAGCCCTGGC
CCATGTCGAAGGAGTGGACGCGTTGAGAAGTCCAGGTATTA
ATGGCCAGCGTGCCGAGGCGCGGGTCGCGGCTGGGGCTACT
CCGCAGCCCCCATCCGCCCGCCTCTCCAACCTTGACATGAA
TGAGGCGGACTCGGCGCGCGCCGTATCGCGAACCCCTCGAC
CTGGCACAAGTATGGGCCGCCGGCAATGCTCAAAAAGGCCC
CTTGACGTTGTCGATGGAGGCGGCCACGATGTCGAGCAGGA
GGTATCCGCCGAAAGGAGGTCGAGCTCAAGTATGAAGAGCT
ACAGACCTGATCAAGGAGAGCAAAGTCAAGAAAGAAGAGCT
CTCACCATCTCGACTTGGCCCGACGCCGGCGCGCAGCCGCC
CGCCCGCGTGCTTGCTCGCGCGGCTGAGGAATGTGCAGATG
GATGCCTATCTTGAGCGGCTCGAGTCTTCGGATCTCACGCC
TCGACTACATGTGTGTATTTCGTATTGACCGACGGTATCGA
CTGGGCTGGCATGGGGGACGCTGTAATTAATAACTTTCATA
AGCATGCCGAAATTCTGACCCAATATTAGGAATCCTGAAGA
TTATAGTTGTAATAGTTTTCCGTTCCATCCTTGACCATGGC
GCTGTGAGCTTCGACTCACTCGGTGGATGAGACAAGGGTGC
TATTTCGCCGTGCAGGTCCTCTGGCAATACGGATCTTATGA
GACATGTCAGCAGTCAATCGCCTGCTCTCCAAGAGCTGGAT
TGCAGCTCCTCCACTTCGCGCCCGAAAGCTGAAGGCTACGG
CCCCTCTCCCCGCTTGGGATCGGTGGCACGCACAGTCATGG
TGACGTGGCCAGAAGCCATGCCGAGGACGAGTACGGACTAC
TGGACGTTGACGTCTGCGAGCTCCACCTCGAACTGGTCACC
CTCCTGTAGGAAACTCCAAGCGGTGCTTTGATCGAGCGGAG
TGATTGTTGGTTCGGGCCTTCGGGGGACAATTAATTGGAGT
ACGTGCTCCTAGCCCGATCACGGCCACGATTGACTGGTGCT
CCCAGTAAACGCAGCTCGTCCCATAATAGACACTAATAAAT
AGACTGACGGGACATCTGGGCCGGGACTGGAGGTACTTATT
CCCGGTGATGGCGCTTTCTACGGGCCCAAGATTGATATCAC
AAAGTTGCTGTGCTGTTCCTCGATGCCAGACGTGGAGGGGC
ATGCCGGCGGAGCTGGGGTTCGACCGCGTGTCCGGTACGTA
GGTGTTTTGCAAGCAAAAAGCGTGTTGGTGTAAATATCGCA
CGTGCTCGTGCTCGCGCTCGCATGGTTCTTGATCAAAGAGA
GAGAGGCTCGCTGCAGGCCACACGGCTGGCTCAATTGAACA
TTGCTGGCGGCATTGCAACACCGTGGCATGATGACAGTCCA
TCGTTAGTCAGGATGGTGGGCGAAAAGGTCCAGGGACCCTC
CCCGGTCAGAGCGGCCGGGCCGGTAGGGGACGATGGGGCCC
TCACACCCGCAGCCGCCCATCGGCTACATCACCAATCGCCA
CCACCACCAGGCCCAAACCGCAGCGCTGCCAAGCCCGGTCC
TCCACACGCTCGAGCTCAGCCACCAGCAGCTCAACGGCTGG
TGCTGGTGGCTGAGCTCGAGCGTGTGGAAGAACTGATGCCC
GGGGGAACTTGGCGAGGAAGCGATCGAAGGCATCGCGGCAA
GACGTGTCTGACAGACAGGGCCTCGTTCACAATTTTGTGCG
CGACCATGTCGCAGCAAACCCCTGCTACATCCGCCCTCGCA
GTGGGAAACAAGGTCTTGGGCGCGGATTAATGAACAAGAAA
GATCCAACCGCCCAACATCACCCGAATCTTCTCCCCCGGCT
CAAGCCTCTGGTGGGCCGCCCGTCAAGATGGCCCACTCTCG
AAAGTCGTGGAGAACCTCCCCTCCAAATCGGACACCATTCG
CGATGGCGCAGGGTTTCAGTCGGCCATGTCCCTCGAGGATC
AAGATTCACACGTCCAGTCACGATGGCGCAGGGTTTCAGTC
GCAGCTCTATCCATGGGTCTCGGCTGTCCGGCCTGGGCCAG
GGATGCCGCGAACAATTCCTCGGCGTCATTGACCATCAACC
GCCCCCGACTGTCATGCGCGCAAGCCTCTCTGCAGGTACGA
CCAACGGGCGGGGAGTTTCGCGCTACCAACAACGACCTGTA
TGAAGGATCCCAGGACGAAACAGCCTCTACTGCCGACCTTG
AAAACGGCATGCTGACTCCCCGCAAGAATCGCATCAAGGCG
TCCGTGATTTCCGGCGGAGGCGGCGGCGGATGTTCCTTGTC
CCAATCTCCCTCCGCATCGCCGCTCTCCTCGAGAGCTGGAT
CGCTTGCTCATCCTGTCTGACCCCACCACTGTGCTGCCAAC
ACGAGAGCCAGGTGGCCATCCCCGATCGCTTCAAGGTGCTG
TGTCGCAGCTGTCGCAGCGTCGTCTGGCACCGAAAATTCAA
AGAGGCGCCCGCCGCGTTGGCGATCAGGAGTCGTCAACCGC
ACAGGACAACTGGGCCCAGCCCTCCAACGCCAACATTGAGC
CGGCTCGGTCAGAAAAATTCCAGCCCCTACCATGACCTGAG
GCTCTGGCGCACAAGCTGACCAGGACACAGAGGCCTACCGT
ATAATCGTCAACGGCCAAGGCGGTTGGTTGGTGGTGTGGTT
TAACGTATCGAGTTGCATCGCGGGCCCCACGTTGGGCTGGA
GGGGCGGACCCTGACTATGGCCCAATTGCAAAGAGCGACAA
GTTCTTGGCTCAGTGAAGTACGGAGCATGGCTTGTGGCGAG
GGTCAGTCGGGTGCTGAACACGGTGGCTTTGCGAATGAAGG
GTGGCATATAGATGTGGCTGCGGCATGGTCCAGAGCTGGCC
CACATGATCGCCGCAACGTCCGGAAATGACGAAATGATGTT
CCCAGACCCAGCCACGATTCCCCCAAGACAGCTACTACGGC
TGGGGGAATCGTGGCTGGGTCTGGGGCATGACGCTGCTTCG
GGCCGCAAGCGAACTGAACGCCAACGTGGTGGTGGACCCGA
CCAGTCTGCCCCTGCCTCGCCCGCGCGAGCCCTGACAGCCG
AAGAGCCAGAGAGGCATCCTCCGTACCTTGCTTGCTGCCAG
TCCGCGTGCCACGTTGGACTCGAAAGCTGGGCATCTTAGTT
TATATGCAATGGATCGACGGCGACGGCAGCCCACGATCCGT
GAGAGCGTTTTGCAGTGCTGCCCAGCGAGTGTTTCATTGCG
CAAGTGTGTGCCGTATTACCCCTTTTCGGCGAGTCTATTTT
CTGGACAACATGAGTGTGCTCCCTATTTCAGTCTGACATGG
CTGTTCATGCTTCTTATCAGCAGCGTCTCTGGACAACATGA
GAGAATTGTTTATCCGCCGTCGAACGGCCGCCATAGCATCG
ATAAAATCAGACTCCGGCGGCAATTGGAATATTGAGAGCGC
TCAGCGCTTCTTACAAACAACCTCGCGAGCAGCCGTAATGC
TTTAAAGCACTTGCAGCAGCCTGCGCATCGAGCAATCAACT
TTGATCAGTGAATCAGGTCCCGTCCCGCCGTCATGCTGAGC
AGCACCTCAGCGAGCCCCGCCCCGCTGGGCGTCTCCACCCT
GACAGCCTGTCCCTCGACGTCGCGAGCTCTGCCGCCGCCGC
GCCATCCCCGCCATCGAGCCCAAGAACGTCATTATCGGCCA
GAAGCCTAACAAGCTTCGCCCAGGACATGCACGGAAAGTGG
ATACTGGACCTCCCGAACCGCGACAACAGGAACCAAGAGCT
CTTTCATCTCCTTGTTGTCGCGATACCACTTCGCTACCAGG
AATCGCGACGAGACGAACCGCGCCGTCAAGTTTAAAGCCCA
ACGTACAGTACGTACAAGTACAACTGACGTCCCCCACGACC
AACTGCTTTGTAGACAGCGACAGGGTAACAATCTGTCATTC
TACCCCCGATAAACGTTGCTCCGTACCACCCGCTAACTTGC
TGTGAGCTCTGTCTTGTTCGCCGATACCTCGTAACAGCGAG
TGGAGCATGTTTGGCAAGCTCGGGAGCAATAGTTTTGGGGC
TGCCAACGCCCGTCTCGGTCCCGGTTGACTTTTACCCGCTG
TTCCCTCTCCGTGTATCATGCGACCATGTGCTGACCGATGG
ACAGCGCAGCTTCGGCCACGCCCAGTTGCCCGTCCACGCCC
AGTGGACATTCGTCACAGAGCAGTGTCTGTATGAAGAGAGG
AGTCAGTTCGCTGTAAATCTCGGCATTGCAGACGACGCCCT
GTTTGAGCTGACGCGAGGTTCGCTGGCGAGTGCACTGTCGC
CGGGTGCGTCGTGGCGGCGGCGGCGGCGAGAGTGTATATGG
TGACTTGCCTCGTCCCAGCTCGGCCTCTGGCAATATATGAT
TACGGGCATCGACTGGGGATCAGTCGAAAGCCAAGTTTGTC
TTCATTTTATATTCATTGTACAGGCGGGTGAAATAGGGGTA
GACTCGCAGCGCCGCGTGGTCGAGGAGGACGGCCGGAGCTT
CCGAGTCAACCGGTCGCCGGCAGCCCCGGCCACGGTGGTGT
CAGCGCCTCAAGATGTGGCGCGATCGCTACACCACCTTCCA
GACGCCCTCGTCTTTGCGGGCGGCATCGGCGAGAAGAGCTC
GGTGGCAGCACCGGCGGCGGCAGTGAGAATACGCTTGGTCT
CCTGCCTCGCCCGCTGAAACCGCGGCTGACTCGTCGGACAC
AGCGGCCAAGGGACAAGGCGCGTCCCCTGCGACCGCTGCTC
GAACGGCAACGCACCACGGGCACTTCAGTTTAGTGGTGACT
CCGATGCAGCAGGGAATGGTCCCCATCAACGAGGTCATGCT
AGCTAGGCCAGATGCCTGAGCAGGAATGGCCTCTTCTCGAG
AGTAAACCACCGGATTGTGCCTGCATCAAGTAACACGGAGC
GCCATCTGTTGATACTGACTCCATCGTAGAGAAGAATATGA
GGCGAGGGCTCCGTCTCATGCGGCGCGATGTGCTCGTCGGC
ACCTCGTGCATGAGCTTGCGCGTTTCTTCCTCCTCGTCCAT
CTGTTTCACCTGCTCAAGGTCAGTGGTGGCTTGTCGGTGTC
GAGGTCCAGGCCGGTGGTGTCGGGGAGGAAGAGCCAGGTGA
CCTCTCGCCATCCTCACACGCCAGACGCCTCTCCTCGCAAG
ACAGAGATAGTTGACGCATACCCTGGTAATATAGTCCAGAG
ATGCACTTCCTAGCTTCTGACGGCAAGGTTGAAGCGTCCGG
CCTATTTCAGCTTGGCTTCCCTGCAGCCGGAACCACGGCGG
CAGAAGCGTGCTCTCAACAGCGAGACTGCGGATACAACACC
TCCTTGATTGATGGCTGCGCCGGTCGAGGTTGAGGAGGTGC
GCATCCCACATGGTACATCACCCTCATGGCAGCTGCTAATG
TCCGCCGCCGACGCTTGAACCGCCTCTCTGCCACCCAACCG
GCCGTGGAGTTTGACTGGGGCCATGTGTTTTTGCACGAATA
CGAGCCCTCGCCCTCGCCTGCACCGCCACCGGTCCCAGCTA
GGAGCCAACAGACGATGCTCCTGCGCCAAAGCCGGTAGCCG
AACCTTTTTCATGATGGAGTCGGGTTCGAGGTCGCCGTCGG
GCCACTGCGCAGGAGGCAGCCGGGGTTGGGTTTCATACCGC
GTCATCGAGACCGTCAGCGGCAGCAGCGCCATCAAGGTCAG
GTCAGACCTGAAGATTACAGCGATGTCTCGACATCCACCTC
CCGTGGGGGTTGGACCTATTCGTTGTGGATTATAGGCGGAC
TTTTCAATGCTTGCTTGCTTCAATATGAAAGATGTGACAAT
ACGGCGAATGCCGAACCCAACTTGGCTACGGAGTACTCCGT
ACAACACCAGGCCTTCTAGACGGTCAATGCGATTTTGCATG
TGATGCAGGAGCTTCCGCCCCATCTTAAACTCGGCCCGCTC
TGCCACCATGCCTCCACGAACGGATTCGATATCGACCTTGG
ATATCGACCTTGGGGACGAACCTTGGCATGGACCAAACCCC
GTCTTGCTCCGCCTTGTGTGCGCCGGCATGTCGCTTACACC
CCCCAGCGTCCTCGTGCACGCCCCCTCCTTCCAAGCAGCCG
GAGAAGGCTAAGGTGAGCGACGTTGATAATCGGCGGGATTC
CAGGGAGGGGAATACGTTGCCTACCGCAGCTACCCAGATGA
GCCTATATCAACACCAACCACCCCAACTTCCTGGGTGCCGC
CTCAGGGCCCGGGGATCAGGCGTTTACTGACCATCGTGGTC
GGGGCAACGTGGTTTACGGACGGCGCCTCTGACTCCTCCCA
CTGTTGGAGGAGTTGCCTGGCAAGACCATGGCGGAGGACGG
AGGAGTGATGCCTTTTGGCACGGCCTCCTCCTTCTTTGGCT
ATCTGAGTTGACGTGGGATGCCGCAACGTTGGGAGACTGTC
GGCAGCCACGACACCAGCCGCATCGGCACGCCGTCCGGCCC
AGCCCTCCCCCGGGTCCGGCCCAGCATCCGCCTGCGGAAAC
TTGCGTGACATGGCCGCGGCCGCTGAATGCGTCACCGTAAT
GAAGAAAAGCCCGTTCAGCGCGTTGGTGTGAACCTCGGCTG
CTCAGCCTTCATCTCGCGCTCGAGTTCAGATAGGCGCTTCT
TCGCCAGCGGGCACTGTATTCGAATGCATCGGTGACATCGG
TAATGTTCCGTTCGAGATCACCGTCCAATAGAGCCGCAATT
GGCGATGGAGCCCTTGGCGGCGGCGGCGCAGCAGGGTTTGG
TTACCCGACCCAGACACCGCCCAGCAACAGCACCGCAAAAC
CATGATGAAGCAGCCCCCTGCGAATGACGCTCGCGGGCTGA
GGCGAGGACCTGTGCGGGCACCCGGGCATCGTGCACGGCGG
TGCATCAGGTCAGGTCAGGTCGCGGCGCGGCATCGGCCGGC
CTAACACGATTGTCTAGATTCCGACTCAAACGCACTTCCAC
GCTCTTGATCCAGCATCTTTCTGCAGCTAGAAACCTGGCGA
TTGACACCTGTCAATATAGCCGACACAAGCTTGTCCGCGGC
GTAGATGCGGATCAGCGACTCCGCGACAGAAGGCTCCTTGC
GTCGCTGGCCGCCTCTGGCGCGATTTCGGCAAACCCGAGCT
GGAAGTTTAGCCTGGAGCTCCCCAAATGCGGAGGCCAGCCT
TCCAAGACGATGTCAAAATCCGGACTTAAAGACCCCTGGCC
AACGAAGGAAGGATTGGGGCCCCGGTCTCCAAGACATATGG
GAGCGGGCTGAAGACAAACACGGATCCGGAGACTTGGTGGG
GCAGATTCCAGTCAAGTTCCCTGGAAAGAGTTAGCTGGTGC
CACTCGCCCCCATGTTGAAACGGAGAAGAACGTCACTGGCG
GTCTTGGTGCTCTTCTCTATCCGCTCGATCAAGTCAAAGAC
ATCCATGGTGTTTGCAACAGCGAGTACAATGAGGCGGCTGT
GATCTTGATTGTCCGGTCGCCGGCGCCGCTGGCAAACCACT
GCGGAGTCTGGCCGTCGAGCCTGGGAACAAGTGGTTTGCCA
GAAGTACATACCGTGGCCCTCGGAAACGGCGTGGTGCAGAG
ACCTTCTGGCTGATCATGCGCGGATCGAGCTTCGTTCGACC
CTGGCCCCGTTGATGGGGGTCGGCGTTATGAGTATCCTGTT
TGGGACTGCACTGCACCCCCCGCGCGCTCACACGCCCCCAC
GCCAGCCCGCTCGCTGGCGGCGCCAGTGGTGAAAATCCTTT
AGTATTAGTCCGTACCTATCCAAGTGTTGGGCCATGGACGT
AGCAAGTCAAGGTACCTTGCCTTAGCTTGGACCTATTATTT
ATGCGCAACGCTGTTGCAAGCATGCGTGGATATTTCAAGTG
ACAGACTTTGCCGACATTGTCGTGCCTGGCATGTGGCAGCT
ACCAATCTCGAAGCCCTTGTCTCTCGCGGCGATCCGATCCG
TAAGACGAGAATCGGTGGTACGGTGCCTATGCGGAGTAGAC
TAGGGAGGACACGCTGAGCTCCTGGACAGAGTCAACTGCTG
GCCCATCGACTCCTCCTCTTCAATTCATTACACGCTGCACT
AAATGGTCCAAGATGTGCTACGCGCCCACATCCAAGAGGTC
GGGTCCAACGACGCCCCCATCGAGGGCCACATCGTCAACAT
TGGTCTCCGGCTCTACCGATCGATCGGTACGCGTGTGGGAC
TGCGTAGAGATACGAGGCGGCATAAACAAGTGAAAGCAGTA
AAGACCCTCATCGCAGAACGCCCAGATATGACGTGGAGCTA
CAATCATGCTCCCGTCGTGCCGGTAGACAACTTTTCCTCTG
GAAGTAGGTGGATTTCATGCCGAGCGGGTCCCATATCAGCT
TTACAGCCCGGAGCACGAAACGCCGCCCAAGGCCCGGAGGA
GTGCGGGCTCGTCGTGGATTCGGCTGCGAGGTGGTGGAGGT
GGTTCCTTTTACACTTCACACGCGCAGCACGACGCTCGTGG
GGAGAGCACACAGCGAGATTCGAACCCGAGCGTGATCGACT
GCTGTTGCTCGTGCCGACGACATGCCCGGAGAGATGAGCAG
TCGTCCCGTGCTGCTGGCACCGGCAATTCCATGCCGCAGCC
CCCTGCTCGACATGTACACGCACGAGGGCTGGCTGCCCGAC
ATGCAAATGGTCTTTGGCGACGGCGGCGAGTTTCTCAACAA
GCCATGGTTTCGGGTTATGCCGCCAACAATGATAACGAGGG
AGCTGTGCGGATGGTGTTGCCCGCCCCCGGGTCCTCGCATA
GCCGATCAGCAGGTTCGGCGCGTTGATGGCGCCGGCGCTGG
AGGTCGACTTGCTCGTGAGACGAGATGATAGAGAGCGTGAA
GAGGTGAGTGCCCCGTAGCGCCCAGGTCGACTTGCTCGTGA
CGATGCTTGCTTATAGCTACCACAAAGGTGTACGCCTCTCC
CACAGAGGCATGGGAGACGACGGGAGAGGCGTACACCTTTG
ATGTTTTCGTGCCCGGGGAACGGCACAGCGCTCATTTGCAT
GAACGGGAGAAGGTGTCTGGCTGCAGCGTGGTATGCGACCC
GCGATGCTAGACAGAGGGGTCGGCGGTGTGGAGGAGCATGC
AGCCTTGGCAACAATCGTGGCCCATTACTGACCGTCGACCT
AAAGCGAAGCCATCGTTTGCCACAACAGTCCGGCTCGTCCG
AACATCTTGCCGTCCGAGTGCGGAGACGCGCTTGAGATATT
GGTCCGTTCGGTAGAAACAGCCGCATCAAGATTGATCGAAA
TCTAGACTCGCCAGTAATGGCTCCGCCAGTCAGAGTCAAGG
AACCGCTGCGAGGGAAGATGCCGCAGCCTCTCAGCCAGAGG
CGGAAATCACGATTCAACCTCCTAATTATTGAGAAAGTATT
GCAGGAGAGGGAAGATGCTGCGAGGTGGGCAAAATTGCTTA
CAACAGGAACCGAACTGTTTCCATGCGGAAACGAATTCGCC
TCCTTTTCCCCTGCGCGTTCCTGCATCACTTTGCAAGCGCC
GGGGGCCGACATGAACGGCTCCTGGACAAGCAGATCATGGG
GTGCCGTGCTCGTTCGTGGGCGTGCTTATGTCCTAACTCCG
TGAACGGTCCGCTGCTCGCTCATCAGCGAACGAGAGCGACG
CAACCGCCGCCCTGCATCGGCACTAACTTTTTCATGTCCCG
ACGCAGGCCAGCTTTGGCGCCGCCCCTGTACGAGTATGCAC
AAGCCCGCGCCGCCGAGCGCCCTGGTGTCGAGGTGCCCGTG
CGCACGCTGCTCTACGGCGGCATCTTTGCCTACCCGGCCGA
CGGCGGCGCCTGGCGAACCTCGGCATGTGCGCGCACCTGCA
GGTTTGAATTGACCGACGTCCAACACTTCCAAACCGCGCAA
AATATAAAGGACACGGACAACAACAGCCCATGTCCCTTTAC
AGGAAAGGGTCGCGTGCGGGCGGCGCCGGTGGCGGTTGATC
TCAACAAAGACGCCGATGCGCGAGGCAGCACTGACGAGGCC
CGCTCGCTGTCCCCCGGTGCCAGCCGCGGTGCCACCGCCGG
CGGCCGCGTGCTCGAACCCACGGCGAGGACGATGCGCCAGA
ACCCACCCACTGCCGCGTCTCGTGACAAGGAGAGGGAGAAG
CACCTCAAGACCTTTTGCGGCAGTCTCTACTTTGCCGCCCC
CTATGGAGCTGCTCTGAGCGCGCGGTCCTCATGTCCTACAA
GGGGAGGGGGGGGGGGGGGGCCCCCCCCCCCCCCCCCCCCC
CCCCCCGTACGGCTGCTGGGCCGGGGGCGAAGCAGGCGGCG
TTCCTTCGTCACGCTCTCTTCATAGTTGCTAAAGTCCTCGC
GTCAAGCTGACCCTCCGTCTCCTGCAGTCTTTCCGATCCTC
CCACCGGCGCCGGGTATGTCCCGCACCGGGGAAGGCGCCGC
GCACGAAGCTGGCTCGACTCCAGAGTGTGGGGTAAGTGCGC
GCCTGGGGCGGCTTCGTGCGCAAGGTGGTCGAGGACCCGGC
CTCGGCGCCGGGGGCGGCGGCTGCCACGCATACTGGGGATA
CACCACGACCTCTGTCAAGACGGCCTCTTCCAGCTCGGTGA
AAGGTGGGGGAGGACGAAGACATGACGAAGTGAGGTACCTG
CGCGAAAGCATACAAGACTCCCCCGGCCCATCATGTCCCAG
ACCCCCAAAACCAGGGGACGCTGGGTTCGTATCGTACCTTC
CGCTCGATGCCGCGTGGCTGCAGGGTTCGGAGGCCAGAAGT
GCTGATGACGACGGCGTCGACGAGCGGGATGTCCCGGATGT
GCGCAGCAGCAGCGGGACGGCACCGAGAAGCAGCAGCAACA
CAGGCAGTAAGCCTCGCGGACAGCCTCAGCATCGCCTTCAA
GCCCAGCCCGGAGGCGGGGGCCTTTCTCAACCGCGCCGCAC
AGGCGGCTTCTTGCATCGGACCTGAGTCACTGGGCCGCGTG
AGCGGTGATGGCCTGAGCATCGGCCACGTCGTCGCCATACC
GAGGACCGGGCCAGGGCCAGCGGGGTTGGTGTCGTTGACGA
GAATCAGGCCCGCGGGCCAACGAAGCAAGCAAACAGGGACG
GAAATGTCCATCCCCCTCCGCGAGCTTATCGACAAGCACTG
GACTTTGTCAACGCGCCCCTCGGAAAGGGTCGGCCAATCGA
CTTCCTTGATGCTGTGATGGCGGCGTTAGCAACATTCCTAT
TAGCGAGCTGGATGAGGTATCATCGAGATCCAGCTGCGAGG
TTTGAGTTGGTGTTTGTGTGCGATGTGGTGCGTTGATCTCC
CAGCACGACACTCACAAACACGCGACAACTTGATCGAGACT
CGCCGCGCACAAATGGACCGCGCAAATGGAGCCGGGCCAGG
GACCGGCGACACCAGAGGTCCCGAATCCAGCCGAGCGTAGT
GGGTCCCGGGCGAGAAAATGCGCGCTCAGAGCATGGATGAC
TGGCTAGCGCGCTTCCAGAACGAAGACGAGAGGGTGGATGC
CTTCCACAGCAGATCTCGCCCAGCGTCATAGTTTGAGGCGT
CCGCAGAGCCAGGTTCGGGTCCAGGCCGGCAAACATATTCT
ACATGCCCGTCCAAGAGAAACCCAAAACAGCCCCCTGGCGT
GACTCGTTCGCCACGGAGAGCTGGGGGTCGCCGAGCCGCAG
CTCGCACTCGACGGCGGCGTCCAAACCCATCCGCAAACCGC
CTAGAGGTGGAGGAGTGCTCCTGCTGCTGGTGTTGGGTAAT
TTTCCCCATTTCCTCGTCCCCCAGTTTCATCACGGGTCCTT
CTTGGTCGTGTCATGCGGCGCGTCAGTCATGTCGTGGAATG
ACGAGGACCCGAACCGTTCGCCCGCCCAGAAAGTAGCCGAT
GGGAGAAGCCGCCGCACCCCCAACGACAAGCGACTCGAGCT
AGCACTGACCGGCATGATGTCGGGGCTTTCCGGTCGACTTC
ACTGACAACGTGCCCAGACTCTGCACCTGCCCCAACCCCCG
TGCAGAGCAGAGACTGACAACGTGCCCAGACTCTGCACCTG
AAGCTCCGCGGGGAGCGTGGCGGCGGGAGGTCAAACCTTGA
ACCAGAGACGGGCACAATGTCGGCAGGAAGGTGGTGCAACG
AGATTCCCGAAGCTACAGCGCCCAGTCAACCATCCGCCCCA
CAATAACGACAAGAGCCCTCCTACGGCGCCGCAATCTGCCT
CGGCTCCTCAGCAGTCAGCACGGAACCAGGCCTAAGCGCCG
ACGAATATCCGAGCGTCCAACAAGGCAGACCACAGTATCTT
GAGCGTCCAACAAGGCAGACCACAGTATCTTCTTCATCAGT
GTTTGCTTCTTCGGCGAGGGCGCAGCCAGCGAGGGCGACTT
AAGGTCGCGGTTTGCTTCTTCGGCGAGGGCGCAGCCAGCGA
GGGAGGAACATGCCCATCCACTACGGCAGTGGGCGACTGAA
GTCCAGCACACTCGAGCTGCCCACGCTGACAGCCTCCTCGC
ATCAACGACTACGCCTCTCGCAATGAAGTTCCGAGTCCTGC
CCGTGGGGCATGACGACACCCGACAACCGCACTCTGGGGTA
CGTCGAGCTCTGAGGAGCTGCACAGGCAGCCCCTTCCGGCC
ATTCATCTTGTCGTAGGTCTCGGCGACGCTGTGGAACACGC
GCCAGCCACGGCGAACCCGGCGTCTACAATCATGTCCCTGA
TGGAACTCGACCATGATCTGCGCATCTCTTTCTCGTCACAT
TCCAGCATCATATTCGCAGTCGGGGTGAGATTTGGTTCAAA
CTCGGGCTCTTTGCTGGCGGCGCCAGCGTTGTTGGAACCTT
CGGTGCGGCCGCTGCCCCCCCGGCTACGTCTACCGGCGGCC
TTTGGAGGTTGCTCCTCGAGCTAGACTCGAATAGGCATAGA
CCCGGATCGCAGCGGAACGCCCGAGCAACTCGCCAGAAGCG
ACCATGAGCAGATACAGCGGCCGTCGCAGCCGGAGCCACAA
TTCTTCTCCTCGGGCTTGGGCGTAGGCAGCTTGAAGGTTTC
CATGCTCTGGTACTTGTCGGCAGGGTTGACGATGGGCGCCT
GGAGGAGGGTTGGCTATGCCCGGCGGCATCGGCTCGCCAAA
ATGTCTGGGGGCGACAAACGCGCCGGGGTTCTCTGCTGTGG
ACTCACACCAGGCTACGCCCCGGCGTTACTCGTTTGAAGAG
TCGACGACCTCCCCACCGGCCAGGACTTCCACATCCTCCTC
CAGCGGCAAGTATCTCGATCCGGCGGCAGCCTCCTCTACCC
TATCCCAAAGACTTCGACCTCACGCCCAGCCAGAGAACCCT
CCGATTTAGCAGCCTCATCGCCCCTAGCAGCACCAATCATG
ATGCCTCATTGGGATGAGCCCCAATCCTGGAGTGCCTGATA
AGACATGTGGCGGTGGCAAGCAAGAGAAATGGGGTGTGCCC
CCGGGCCCCCACGGCGGGCGCGGCGGCAGCGTGTCCCGGGG
GCGTGTGTGTAGGCCATCGGCGGCACAATCTGGCACGGCAT
CAGAACGTCCCTCCCCCCCCCCCCCCCCCCCCCCCATCTAT
GCAAGCAGCGTTTGAGCTTCCATCGTCTTTGTATTGAATCC
GTCATGCCGGCGTTGAGCACCGGCGGCATGGATTGCGTGGT
AAAAGCTCACACGCCATGCCCTCGTGACCCCGCCATTCATG
GAAGTGGAAAAGGCGACACGCAAGAAGAATCATCATGGTCA
TTGACCTTGCAAAGAGCGTTCATAATCCAGGCCATGGCATC
CCGGTCTCGTGGAAGATAGTCCGTGCCAGTCGTCCGGTCGG
CCCGCGCTGAACAGGTCCCCCGGCTTCTCCCTCTCCGGGCT
GCGGACAAGTTGGTATTTCACGAGGAGGAGGCGTATGGCCT
AAAAGGACGCGATGCTGCAGCAGTGGGAGGCCGAGTGGGAG
CGCTGTTGACGAGTATCCCACGGCATACCTGTTATTCTCCA
TCTGACGAGCTGTCAGACTCCGGGAGCGGCACCTTGGCAGC
AGCTCGAGCGATGAGTCGAGCTCCGACGAAAGCTCCGACGA
AAGACGGCTAGCAACGCAAACGAATACAGCGCAACGAAGAA
ACGGCTCGATTTGGTGTCGACGGTTCAGAAAATGTGACGAG
CTGTACCAACACCATTCTCGCAAGACTCCTGAGCTTCCTAG
AAGCGCTCCCTTGCCTCCCACAAAGTCATCCGCCACGGCCT
CCGGGTGCGATGCGACGAGCCCGAGGGCGCATTCAACAGCT
CGCACCATCATCAGCATCATCACCGCCGTCATCCTGAGCAG
GAAGGATACGAGAGCCTCCGCGCTGAACAAGTACGGGTAGT
CGAACCATGCCCAATCTACACGGCGCCAGCGCTCGCCGTTA
AGCACTGGGGAGAGGCGCAGCCATTTCGCAGCTGAAACACG
CCAGAACGAGGTCATCGTGCCCCTAAACGACCTTTTGACGG
GATTTGGCACGCCATTTGTTCGACAATGGACAGATTGACGC
CAGCTGCGCGACCTGCAGCTCGCGGGCGTACGGCGAGGACG
CGTGAGGGCGCGGCTGGTGGCGCCCTCGGTCTGGACGGCCG
ACGTTGGCGTCCTCGACGCTCAGCAGCGCCGTCCCGTCCTC
GGAACTTTTCCACGAATCCACCGTCGCACACCCACAACGAC
ATGTTGGACGGTTCGTCGAGCAGCAGGAGATCGGGCTCGCA
GAATGCGACTCGCGCTTGCCCGAGCCCTCTTCTGCGAGCCC
GCCGATATCAGAGCTGTGCTCCCCAACATCGATCCCGTAGT
GCTGGGTTCTAAAGATTGCTCGGGGTCTGGAGAACTAGCAC
GATGAACAACAAGTCAACAACATGGAGAACACAACACAAAA
TCCACCAGAGAGACCGCCGTCGGGAGACTGCATGATAGCGC
GGCTGTTTTGGAGCCAACGGCGACCGCGGCGGGCCCAATCA
GGTCCGGGCGACCAAGCACGCCGGAGCCAAGTTTCCCAGTC
CCGTTGCAGAGCCAAATTCTCACGGGCATGGGCATGATGGG
GTGGGCTTGTTGAGCTGTAGCGGCGGCGGGCGTGGCACATT
TGTGGCTCCTCTAGAGGGCTCATGGAGGTATCCACACTAAA
CCTGTACAGCTACGACAGATCAACGGCATACCGAGCAACCC
GCTTTGCTCTCGTCGTCACCCACAGCAGCGGCAGTCTGCGA
GTGGAAACACCAATCTTTGTCGACCCCCTGTTTCCCACTTG
GGAAGCAACTTACGGTAGTACGGCCTCTCCCCCATGACCTG
TACAAGAGATAACTTGGCGCCCTGCCACAATCCGGCCACAA
CGGACGGGAGATGCAGGAACCTGTATCTGGGTTCGGGGAAC
GCTCGGGAGCTGGAGCTAGTCAGTTGCGTGAGCACGAGCTG
TTGCTCGCTTTTGGGAACCTCGATATTTTTGCATTTGCGTC
ATTGGATACCCAGCTCGTCGCCGGCACTTCATCTGGACCAC
CTTCTCCAGAAGCGAGACGCCGTTGTCAACGAAAGTCAGGC
CGCTTCGCAACCGTCAACTACAGCCACGTCATTTACAGAAG
AAACGACTGGATGCTGGCGGCAGTCTTCTCGTTTGGCGGCT
CTGGTGGTCAGCGGGCCGAACTACGGCAGGAACACGACGTC
CTTCCTGCAGACAGCGGCCTCCAAGGCACCGCCCAGAGTCC
GTAGACTACGCCGAGTTCCTCGACGACGCGCTCGTCGAGGC
TGGCCCACGGCACCTGGCCACCATATCAACAGCGCCGCCAG
GCCTTGGCGCAGCCACGGCGCCTGGTCCATCAGCCACTGAC
CGGAGGCCCAGGAGGCGGCTCGGCTTCGTTGGCGTCCGTCA
GCCCATTTTTACTTTTAGCGCGCCAGAGTTACGTGTCGTGT
CAGCCCCCAACACGCCATGACGATGAAGAACAAGAGGCAGA
ACAACATTTGACTCGAGCAACGGCGGCAACGAGGACGACTT
TAGGCTTCGAAGAGCAGCGGCGACGGCATACCTTGGCATTG
AAGGTGGGCAGAGCGATGCGCGCGGCCGACTTGTTGAGACG
CGAGCCTGGCCCGGCGGTGTCGGCGACAAGAAGCTCGGTGC
CCTCAACTCGGACCACTTTCCTGCCTCGTCAATCCAGGACT
CGAGTATGAGGCTTGGTGGGCCGTCACGATGAGCTGGATAG
TCGGCCGTTGGGGGCGAGGGCGATTGTCTTTGCGAGGCCGT
GCCTGCCGTCGCGTCGTACGCGTACAACTACACCGACCCCA
TGGAGATGCACACTACAGACCGCTTCCAGGGACGAGACAAG
CAGTAGTCAAAGGAGCGCTCCAGAAACACGGCATGGTTGAT
ACAATGCGTCAAGAACAACGCGATCGATCTGAGTGGGCATT
CGTGAGTGCCGAGACCGAAGCGGCGCCAGAGTCGGAGGCGA
TCCAACGTCAGGGCAAAACGCATTGAGCCGGCATGGACGAG
GTTCTGGTCCTCGTCCATGCCGGCTCAATGCGTTTTGCCCT
GCCATCACTTCGACGACGCCCGACATTCCACCGTCTCCCTA
CGGCTCTTAGGTGAGATGGGCCCCTGTCACGGGCGCTGGAA
CTGGCGCTCATGATGCGCGGCAGCACCATCAAGCACGTCAA
CTGTCATACTCGTGAAAGGTCGACGTCATGATGCCAAACTT
ATCATCTCCGCCAAGATTGGCCCGAATCAGCTGGTCGAGTG
CATGTCCCTCCAGTACGGCCCTGGTGCCGTCACCGAGTTCT
CGCCACCCCAAGAGCTTCATCGATCGCAAAGGTGCTAACTG
ACCGAATTTCTTCCCATTTCCATCAATCCTCACACCTCTCC
ATATCGCAAACGTGAATTCTCGTGACATCTTTTACATCGGT
CGGAGGAGGTTTCTTCGACGCGAAGCCGGCCCCACCGCCGG
GGAGCAGTGTAGGTTGGTGGCGGCGATGTCGTCTGGGCGAC
CAGAACCAGTACCGCCGGTGCGATCCCTTTGCACGCCCTCT
CTGGTTCTGGCGAGTTTGGGCGGCCGCCGCGATCCAGCACG
TTCAAGAAGGGGGAGGTCATCACGGTGTTGAAGAAGACTGA
AGCTGCTCCGGGGTGGGATTCGGCTGCGACGTGTACGAAGC
CATCTCAACACGCCTCAATCCACGGGCGATTCGTTAGCAAG
ATGCATGGCCGTATTGCACGCGCAGAGCTGGAACCGTTTCG
TCGCTTCGGCATGACGGCAGCAGTCGAGGCCAGTCCCGTGA
GAATAGGAGCTTTCTTGGGGCGACGACACGATACAAGACAC
GCTGCCGACATCGTCAACGGCGGCTCAGAAACTGCGGCTCA
ATTGAGCGCCTTGAGAAGCTCTACAGCACACACATCAACAC
TCTGCGTCGTCAGTGATCAGCGGCAGGGCGCCGTCGTTGGC
GGAGTGAGCCTCCGCGGTGGCGTCTGCGTCGTCAGTGATCA
TGCGCAACTTATAAGCTACGCATCTCGCGCCACCCGGATCT
GGACGCCGCCGCCCTCGCCGCGGACACGGCCGTCGGCGTGC
GGCGCCGTCCTCATCGTCGTCGGCCTCGTCTTCTCGGCCAT
TGGTCTGAAGGGTTGAAAAGCGAGGTGGCGTCGCGGGAGGC
GGTGGCGTCGCGGGAGGCGCCGGGGAAGTGAATTGCGGGAG
GCGGCAGCGTCACGGCAAGCCTCTAGCACGGAGAAGCCAGC
CAGGAGCATGCCGACAAAATCAGTCGGGTTGCCGGCGCGGT
GCCGTCGAGTCTGCGGCGGGCGGCTCCGAGGTGAAGACGTC
GTCGCCCGTGCCGGCGTCGGCGTCGACAACATCAATGTCCC
CACATTAAAGCAATTAAAAGCAGCATTTTGAGCGTCGAGGC
GAGGCGGGGCTGCAGCGGGGCATCGTGGGTACTGGGTAGTC
GTCGCACATGTTGTCAGCGGCGGCCTTTTCGAGACATCCTC
AACTCGTACGCCACGCCCGACGCCTTCTCGATGCCCGCCGT
GCAGATAGTCAGTCTCAAGACAACTCGCTGTCAAGAGGCAC
CGGTACTCACAGTATATATACCATGTTCAAATAGTCCTAAT
GAAGCAGCTCATCATCGACCCGGCGACAAACACCTGCACTG
CTCCAGATCAAGGACGGTTACGGTTTGGATGATCACATCCT
TTCCGTTCACGAATCTGGAGCAGTTGACCGACGGTACGCTC
GGGGAAGTGCTTGACATCGGCCTGGACCTCCTTCTCGTTGA
AGTCCACCACGAGGTTGCAGCGGCGGTAGGAGCGTGGCTTG
CGTTAATGTGCGATGAGGGGCAACGGATGGCATGAAGCCAG
TTAAGCATTCGGTTGACAGGCGGCTGAGACAGCTGGTTGTG
GACGACGACCCGCTCGAGCGCGCTCCCAGTAGTATCAGGAG
CTAGTCGACTACATCCTCGGCGCAAACTGCCACCCGGAGAT
CCAATTTGCGTCCGCCTTGACCAGCATCATTCCGCGGTTCC
GTGATTTTTTTTCGTGCTTCCTGCTTAGGGTTTCATGGTTG
GCCATCTGCGCGCTCTGAAGCGCCCTTGAGTTCCCAATACC
CCAGCTTGCTGCGTTGGCGTCGACATGGTGCGGGTAGGATA
CTCTATAATAAGGTAGATAACCTTCGCACCGCTGCCGTGGG
TGACGAGCAGCCAAGAGAAGCTGGAACGAACCGCCAGTTCA
AGCAGCGGGCCCGTTGCTGCCAGCAACGCGACCATGAGCGC
ACGGAACGCCTGGGACGCCACCCGAGAAGAAACTCTGCCCT
CGCAATGAATCGGGAATACACGGCAGTTATCCTTGTAAAGG
CTGGTCTGCAGGAGCTGGGGCCGCGATTCACGCTAAAGCTG
GCCAATCACGGCTCTGTCGCCCATGGCACGGCCCGACATCA
CCCCCTGCCCATCCCCCCCCCCCCCCCCCCGCTTCTCGCTT
CCTGCTCTCTCTCTGCGCGGCGGCACAGGCCCTGTCGCTGC
AAAAAGGAACGCTCCGTGGCCGCCATGTTGCAGTCCATTGC
CCGTGTATCTATCGATCGGCCGGCTCTGGAAACAAGGGTTG
CTGCATTCTCAGGTTGGTCCCGATAGCTGCTGTGCCCTAGA
TTGGAGTAGCAACGGAGAATCGTGGCCTGGAATCTTGTCCG
CAGGGCCTTGGGGTCAAGCTCGGCATCCTGAGGGTGGACAA
GTCTCATTACACCAGCCTACCCGTGGACTTGGAGGCACCTG
AGGAAGGACTTGCGTGATGCCACGGGTGTCCACCACAGACC
CCAAGCTCAGAGGCTAACCTCCACAGCAAACTCGAGCAGCT
TGCAGGTGCTTTAGCTCGCGCAGCTTCTGGTAGACTGAGCG
GCAAGTTCCAGAGCCATCGGCGTTGTCCTCCAGCAGCGGGT
TCATCGCCTGCCGGCTCAAGCAGTGGTCATGGCGTCCGGTG
GATCCATCCATCACCAACTTCGACTTACACAACAACACACC
GACGCACAAGCCGACGCCTTCTACATCCTCGGCAAGGACGC
GATGGATGGGTCGGATTTTGCGCTCTCAAATAATTCAGTGA
AAAACTTACCCTCGTACTCCCAAACCGTGAGAAAGGGCCGT
TCAGGAAGGCCTTGATCGCGCGCGAAAAGTTGCCAACACGG
ACGGCAATAGTCGTCCTTGTCGATGACGCCCTCGTCGCCGG
AGACCGAAACAATGGAAAAGCGGCGGAGGACAACAGACGAC
GCTAAGCAGATCAAGGTGTTCGGCGAGGTCTGTCCGGTACC
AAGGTCGCGGAAGATCTGGCCTCCTGCATGAAACACCTTGA
CAGTAAGATACGGAGGGAAGCAGACCCATTATTTGGGCAAA
GAGTCTCCCCCACACACAAGCCTTGCAATGGCCCAGGAGAC
GCGGTCGGGCGTACAAGCCGCGATTTCTCTTCACCTGGCCG
ATTATAGGCGACAGCCACGGCAACGTCCTATCGCTGGGGGA
AAAGCATCCGCTGGAGGCGGCGGCAAAGGCATGCGGATTGT
GCTTGTCAAGGCATTTCATGCACGGTATTGACTTGCATGGT
CCGGGCCGTGTGGGGCCGCGCGGAGCCGTGTACGTGCCATC
TTCAGTATCGAAGGCAAGAACTGACCCTTTTGCTGCTCATT
TTCTCAAGCTTCCGACAGGTCACGCCTGGCACCTTGAGTGG
CCCATACGAAGTGGCCAACGCGCTGCCGATCAAAGCCTTCG
GCGAACCATGACAGGTGGCGCAAAGGACTAGTGATCGCTAT
CCATCGCAAAGGCGAACCAGCGGCGGTGTTCGAGATGTCGT
CGGTAACGCTTCGCTGCCCGCGAAGGCACGGGAGAGCCGTT
TCTGATCGCGATCGAATGGGCGGGGGATGGATGGGTGATTA
GTTGGAATACTGCTCGGGGTCGAGGCTGAGCGGTGGACACG
GCCCAGCCCCATTACGGAGGCGACAGGAGCAATTCGAGACT
ATCATTCGCTTGTATTCTCTCAATGTTTTCTCCTGGGGCTG
TACTCGCAGCCAGAACCCATCATGGGGACTTTGCTAACTAC
GAGCGAGAAGTTCACGTTCCCCGGTACTTCGAACCCGGAGA
TGTGGAGGAAGTCGTCCCTCCTATGCATAAGCCTTGCATTT
GACCTGAACATACTTGACCGCGGGATATGACAAAAGATTCC
AAGCAGATACATAGAACGTTCGGGAAGAACATAGTCTTTTC
TCGCCATATCTGGTTGACAGCCGAACAACCCAGTCACGAAT
CGGGCTTATGCCATCGCCGACGACGCATCCGGTGTCCAAGA
CGGCTACGGATCAGTGTCAGCATAGCGTCAAAGGCTTTCCC
GCCGACTGGTCCTTCAAGGGCGGGATGAGGTCCCAACTCGA
GGGCTGTGACTTCAGAAGAGCCAGGTTGATGGCATCGAGCA
AGCTTCCCACTCGACAGGCCCCTCAAGATGCTCGGCATGGA
TCCAGCAGGGTCAAGATGGCCGGCAGAGCGTTATCAGCTGC
GGAAAACCCGAAGAAAGTGGCGGGAAACTTACTGTCGACCA
AGCGAGCTCAACTGTGCTCGCCTCAGTGGTGATGTCGCCTC
TGATACGGAAGCAGAACTGGCATCCGGGTTAGTTTCGGTGT
GCCACTGGGGCCAACGATGGCAGTGTTCTTGTTGGCCACGA
AACCACCCGCGAAGAAACCGCAGCAAGGAGAAGAAAACGAT
GCCAACAGGATCCTCAACCTCCGGAATACTCGACATCAAGA
GTTGTCCCTGAGACCCAGAACGGCATCAACATTCAGTTCCA
CCCTGGGAACGTTTGGGCTGCCTTGTTGACGAATTGAACCG
GATGGATAGACAGGGTCTTGCTCGGCTGTTGAAAGAGAACA
AACATGCCGCTGAACACGAACGGCAAGGTAGATCGCAAGGA
CAGAAGAGCGGCAGCGAGAGCAGAAACAACTAAAGGCCCTC
ATCAACGTTGATAAATCGACCAGCGTTGAGAGAGGAAGTAG
GGTGGTGATATCTGCGTATGCGACGCTGTCGAAGTGAGTCT
GCGAAACCGGCACACAAGGTCAGTCCTGGCGCCTGGGTCGA
TTCGGCCCTGCCCGCGAGACCCGGGAATGACTTTGCAGCGT
GATGGCGTCGGTGTTCAAGTCGTGCAAGATCACCGGCCCAA
ATATCGGTACTTGCTGAGCTCGTTGGTAGCCTTCATGGTCT
ACAGCAAGACCATTGTTGAGCGGTTTGTCAACAAGTCACTG
GGCGCAGGTGTCCCTCAGCCCGGCATCCAGATCCCTCGCCT
GGCGACCAGCTCTGGCGTCTCGGCGAGGCATTGCTTCAGGA
GAGCTTGTTCTCACTGGCGACGGTGTTGCGCGAGGTTACAC
GTGGTGGTCAGAAGACCACCCAACGGCGACCCGGAGATGAT
GAGCAGATCCCTGCGTCCGGCCCTTCTGCCACAAGTCTCGC
GGCAGCTGGCTTCCCAAGCTCACAAAGAAGGCTGGGTCCAC
TGGCCACAACCTGCGCGCGGCGAGCGAGCTGTTTCCTGTCC
CGGTCCGTGGCTACAAATGCCTATTCGAATCAGGATATTCC
AAGGTCGAGAGATCTGATCCCATCGGCAGGCCATCGGCAAC
GAGCAGCGCCTCGTTCCTCCCGGCGTTATGGGAGAGCTCGT
TCTATACCGACATAGCTCTTCAGGCCATCGTTCTTGGGCAA
TTGGATGCTTTGTTAACACCCAGTGTCTCCGAATTCCTGTT
TGAGGATTGGCTAGGCCACGCCTCAGGGTCTCCTGGAACAC
TTACGGCCCTACTGAGAACACGGTCCTGAGTACGATACACA
GGCAACGCTGTCAGTAACTCCGGTGCATTTGTCATGGATCA
TCCCGTGGTAGGCCAATTAGCGGCTTCTATCCAGCAAGGCT
TGCGTCATAGACATCTCTGGCGCAAATGAGGATCTTGCGAA
GTCCTCGATCACGATGGGAACTGTGCCAGCTTCGCCGGACA
TAAGTTACGGCTGTTGAGCGCCGCCAGGCCATCGACAAGTG
TGGCCTTCGATGCATTGGACCCTAGGGTATGGACTGCTCGT
TCTGCCAAACAGCAAAATCGCGATACTGAATAGGAAGCGGG
GACACTTCCATTGAGCCGGTCGGCCTCTTGGAAGGCGTGGA
GGTCTCGGGCTGGAACAGGTCCGTGGCAAACATGACACTTC
TTTGAGAATAGCTAGGAACGCGATGATGGTCTCACAAGAGC
TGGACCAGCAGGCCAAGATTCGCGGCCACCGTGTTGAACTG
TGCCAGACGACGGCAGTCGGCGTTCTCGGGGAAGTCCAAGG
TCAGCAGGGGTCTGTCTACGCGTAGAGGTGGGAAATGGTCA
CAACATGGACGTTGCGCGGGCGCAGTACCAGTATCTTGGCA
TTTATTACTATAACCTATCTCCGTTATATATAGGGTCCTTG
AGTGGTGCGGTTGGGGGATTCGTGGTCTGCGATGGGATACC
CCAGCCAACGGCGGCAACCCCCCTGAACAAGCACCGCAGCC
ACACCCCCAGGCGACGGCTCCAAGGAGTGGACGCCCGAGTG
AGAACATCGGCTTTACACGGCGTCTCCGGTCATCTCACATC
CCGGAGACGCCGTGTAAAGCCGATGTTCTGGGTAAAACGTA
AGACGCAAGTCGATTTGTATCATTGTTTATGCCACCGGGGC
AGAGACGGTGCCCTGGACGCCAGGTAGGAGACATGGCATGA
GCCTTCGGCGGCCCGGATCCCGCGGTGTCAAGTGACGCAAG
GCTGCCGTCGTGCTGGACGTCAACCCTGTGTGTTGCCACGG
CTGTCGCGAGCATTCGGACGCAGGAATCACAGTGTCGAGGG
GAGGTCTGCGACTTTCAGCTCACGACCTCGCCGCAGCTGGA
AAGTCGCAGACCTCTGGTCGCGCGCCCGGCTCGAGGGATTG
CAAAGCAGCCCGCTGTGAAGCAATAGTATCAGATCGCTCCT
CGGGGGAGGGGGCGTGCATGCACAGCAGCAGAGCCGCCCCC
CAAACCTCAACGGCGTCCGTCGGCCCTAAATATAACCGCCA
GACTGAGTGCGCAGCGACGACGTCTCTTGCTGCACCGCGAG
TGTCCCAGCCCCCAGCACCGCAGCGGCAGCAACTCTGCATC
CCCGCGAGCCCTGATCGCCGCATAAACCATGATATAGCCCC
AGAGGCTTTCCGAGATAAGACAGAGACCGAGCTTGAAGAGC
ATATACCGGGAGTCTGGGGGCGTGTCATGGAGCATCTGGCT
ACGCGACTCATTGCTTGGTACGACAGGGTGGAGAAGGCAAT
CGATCCGAAGAGCTCGGCGTCTGCCTCGGTGAAGAAGTAGT
GGCTACAGCCATCGACACCACGGAACGCTCCTGATGATGCA
CTGGGCACTCGCGTACGCGGCGGTCCCCGGCATGGTGTCGA
TTGGATTGTCGCCTCGATCGCGGCCAGTCTGGATTCTGCAT
TCGATAGACACCAACGCCGGCGTTGCCGGGTAAAGACCCGA
ATTGTCTCTCCCATTTCCCACTACACTGCCATCTTTATCTG
AGCTACTTCGAACAAACTCACGAATTCTCGCAACGCATGTG
GTGTCCAAGTTCGAGATCCTCGACGCCATGTCGAGCGTTGA
TTGAAGGCGAACCAAGGCGGCTGAAGATGAAGAGATGAAGA
CCAGAGACCGGCGCAAAGCTCCCTGCCGACTCCGATGCCGC
GGGCAGCTCGAGGCGCGTGGCGATCTCGAGCAGCGGCACGG
TCCGAGATTGTCGGGCGAGACACCATGACGGTGCCAAATTT
GCCGGGGTCGTCGTCCAGCGCGATGCCGGCCTTCTGAAGAC
TCACGCCGCTGGTGCACGCTCGTCCGCGTTCCCAGATCCTG
ATGTCAAGTACGTCAAGGTGCGGGTGCGAACCACCAAGATC
TGATGATGTCGGGCGTCACGCCCTCTCTCGTAAACGGCATG
CACGCCGCGGGGGGAAGTGCCGGCGCCGACGTCTGCGTGAA
GCCCAGAACTTCGAGAAGCGCATCGCCAAAAACGCCGAGCT
GATGAGGAGGGCCGGTTCTTCGGCGGCGGCATCACAAAGCA
GAGACAAGATACTGCACGTGCAACACTGACCTTGAAGATGT
CTTAGCAAGACTTCTGGCAACGATGACAAGCGAAAGCTCGA
CAACCGTGCAGCATCGCCCGCAGGGACTTCCATCTCTCGTG
TTTGCCGGACGGCTCGTCGGCTGCGGCGTCATTGGCAGCGT
GGTTGAACAAAAAGTGAGGCCTGGAGGTCCAAAGGAGCTCC
TGAGCGGCCGGTTCTCGTCGCCGACCGGATGCGGCATCCGC
CATCATCATCACGGAGCCGACGGTGCCGACCAAGATTGTCT
GCGCCATGCCTCATCGCCGGCGGCGGCAGCGTCGCGCAGGC
TGCAGAATCCTTCAATGCCGCGGACCCATTCTTCAAAGGGC
TCCATGTCCTGGCTGGAGCACTGCCATGACGAGGCCTATCG
GTAGGGTGGCAGCTGCATTTCCATGGGCATGGTATGTGCCC
TTCGTCGACGCTTTCATCGGCACCGTCATCTGGGCTTGCCT
GTGACGCTGTCGACGGGCGGCAGCTTCATCAACGGCATCAA
GGGAACTGTTGATGGTTTTACAGCAACTAGTCGGCGAAGTG
CCCCGCATCCCAAGTCCAGTCGTACAGGATGCAATTTCCGT
TGCCTGCAGCGCTTCGTCCGCCTCTTCGCCTACGGCTCCTC
CCCGTCCCCACCGTCATCGTCTGCCCCATGATGATGCACTC
GACCTGTCCATCTACGGCGACAGAATCATCATCCGTGTCCG
GTACGTCTTCTCGATGCGCCCCTTGACCACCCTGGCGGCCT
AAGCTGTGCGCGAGGCAGCTCACAAACAGAGGGTTCTCCAT
TTTGGCCCCGATGAAGCCGTCGTGGCGATGAACCGGCTGGC
GATCGTGTCGGTCGAGTTCACAGAAACACCCGTCTCCAGGA
TGGCTAGTCCAGATAGACGCCACGCGGAGTCTCCAGGAGGT
GAAGACATCGCCGCCCAGGCCGGCGAGAAACGAGGACGTCT
CGAATATGGCAGCCCGCTGACGGGTGAGATTTCATCGCCAG
GGAATCGAGACAAACGAGCTCAGCGGCGAAGAGTGGAGTAC
TCAAGCTGCTGCATTATGCGCCCGCGCTCCTCCACCTCGCC
CTGCTGAGGACCTCGCTCAACTGAACCAAGCAGCGTGGTCC
GCGTATCACTCTAGCAAAGCCACCGTCAACTTGCGTGTACA
TGGCCGCGGCGCGCCCCTTGCTCTCTGCCGCTTCACAGCGC
GCGCACCGGCGGCCACGCTTCCAAGGGCAGCGTCGGTGGAC
TACCGGCTGTTGGAGGAGGACGAGACCCTCGAGCAATTCCT
TTAATAATGACAACATGACCCCTATTCACATTCACGGGATG
GTCTTCTTCGTCCTCCACGGCATCGTCATGGTCATGAAGCA
AAAAATTGGAGGTCACAAGACGTCGTGCAGCGTGAAGCCAT
ATGACGCGCGACTTCCTGACCAGCCTCAACGAGGCGGAAGA
TACTCACGCGCGTAGAGACTCAGGGATCGGGGGGGGGGGGA
CCTCACCCTCTTGCCAGGAGCGACAGCAGCCGGCTTGGCGG
GTCGGCTCCTTGATACTTCGCGAGGCAGCCTTCCTGCCACT
TCCCACCAGGGCGGCGACGTCCCGCGGCTCGTCGCCGTGCA
GAGAAGCCGGTCGATGACGACGGGGATCTTGGAATCGCCCG
CGCTGATCTTGTTATAAATTCGGAAATTCAAGAGGAAGGCC
GAGATCGGAGCACTGCGCCACTATTGCGCGGAAGGCTGTAA
ACCAACGCAGTTACAACGCTCACAGCCAAGGGCAGCCAACC
CGAATCGCTGTGCAAAAATGCCTTGCCTCAATCATCGCAAA
TCATACCGCCACCCCTGGCGCACGACCTCGGACCCGAATAG
CAGGGGTGGCGGTATGAGAGCGGAAGGGGAGGAAGCGGGAG
CCTTGACAGGATGAAGCAGGCGGTGAGAATCCACCAGTTGT
GGGACTGGAAAGTGACGGCCCGGCCCAAAGCGACCCAGGCC
GCAGCTTCCAGTGCCTGGCGCAGAGTCCACAGGCGAACGAC
CTTAACGGGACGAAGGGGGGCAGATCAACGTACCTCTAGTA
AATATCACCGTCGGACTCGTCGTTCTCGGCCAGAATTTCGG
AGTATAATTAATCTTGACGGCGGGATCCCTTGAACGACACG
CTCAAGATCGCGATGCTGTACGATCCCTGAGGACGCTGGTG
CGCATCTCGCGGTGTTTTCCCGTGTCGATGACGCAAGTCAC
CGTGCCGGCCGTGTGCAAAACGGCCTCTGCTTCCATATGTT
TTGCGCAGGGCCGGCGCGGGCGGCGGCAGCAGAACTTCTTT
CCCGACCGCAGCCTGGCAACCTATGCCTTCCCGATAGCGAC
GTCGGCGTTGCTCTTGGGCGCGAGCTTCTCGCCGTCTGTCG
AAACCAGCGACCAGCGGGAACGGCCCCGCGACAGACGGCGA
TCAAAGTCGAGGCCATCGAGCTGGGGAGCGGCCTTGCCCGC
GCGCTTGTTGAGCCTCACGGCGCGATCGTCCAGCTTGTCCT
GCGTCGTTGACGGTATCGGGCAGGCCCATGAGGGCAATCGT
CTCTCGGGCTATGACCTGACCGTGTACATTGCAAACTATCC
GTTGGCACTCTCGGCATCCTCACCGGCATCCACCAGAGATC
GCTCTCGAAGACGTCGACGTCGTCGGCAAGAGGCTTTACGG
AACTTGGTGAACTCGGATCTCAGCTGGTTCGCGCATTGTGG
GACGTCAACCGCTTCACCGTCTGCCACGGCAGAATCTACGG
GGGCTAGTGGGTTCATCAACCTGCAACATCACACAGCCCAG
AACGGGCACTCCCTTGGGGTCAATGGTGGTGAACCGCGCCT
CGCGGCGACGGCGGCGACGACGGGCGCACTCTCAACGGGCG
GTCGACGGCCCCGCTTGGATCGAGGAGGAATGATTCGACGC
GAGCAAGAATACGTCGAAGACCCCAACGGCCTCAACGACGG
GGCCTCCACCTTGGTCTCGGCGACAGCAGCGACGCCCTCCG
GGCGTGGAAGCTTTGTCTCCCCGGTGATGCATAAGACTGCG
ACGTTCCGCGGCTTCGGCGGCAGCTTCGGCACGTCCATCGG
GGGAGCAGTCTCCAGAGCCACAATCGCGACAATGGACGAGG
TTCGCAACGGCGCAAGGTCTCCCAATCGTCGTCCGAAATGT
CACGAGGCGCTATCAACCATCAAGGATGCGCCAAAAACAGT
AAAGTTTTTGAGGTAGGACCCGGCGATGCCCCTATCAGTCA
TAAGTGCGAATGCCCCTTGGCGATGGCTGAGACTGACCACT
CTTCAGCGCGTATTGAGAAACAAGGGCTAGGATTTTGCTGG
CTCACCGACAACGCGCGCTTCCGTGTCTCCGCATCGACGGC
GGCGGCTTCGCCTCCGGCGGCGGCCTGTTCGGCATGGGCGG
GCGGCGTTGCGGACGGGGGGCGGGCACCAGGTGTAGCTGTC
ACACATGCACATTTCCCGTTCAGTGAATCTACGAGCGTGCA
CAGCTGAGACGAACGACGACCGGATATGTCTTTCTTCCTTT
GATCGGGACGACACACAGCCCATCACGAGCACGTACCAGCA
GAAGAGAGAGGCCGCGGCGTCGGTTGGGAGAATGCGCTTCC
CGGTGTTAGCAGAAGCAGCGCATCGAGGACCAGCGAGGGCC
GCAAAGTTGGGCAGCGTACGCGGGGGGGTCGAGAGGCAACA
GGGGGTCGAGAGGCAACAGCCGGTGCAAAGTACTCACGGAT
CAATGTCGCCCCTCTCTAGACGGTGCCAGTGACCATTTGGT
ACGGACAAATGGATGGTCGTCCTGCCATTCCCACATCCGCC
CGCTTGTGAGCACGTGCGGTCGAAGCCGGACAACGCCGCCG
AGTATCTCTCATGTGGCCATCAGGGTCAAGGCACCCACCTT
CTTGAGGCAGCACGTGAGCGCCTTGACGACGCCGGTGCCTC
GGAGGCGGATGCGAATCTTGCGGGCTCCCGCCAGCAGGTGC
GCCCCCTTCTCCTTGACCTTCTGGAGCAGCTCGCCGCCAAT
GCTCATTGGCGATGCCTACCCCGAGGACGCCGCGCGGTACG
GTTACCCCTTGCCTTGACCACCCCGTTGTCTGCGCAGCTTC
TTCTGCGACGAGAGCCGACGCGCGCACCTCGCACCCGTCAC
ATGGTTGCTAGCATCGGCGCCCCGATCCGAATTGGCCCGCT
TTCCCGTCTATTCGCAGCATCTGGAATCTTCAACGGCGGGC
AATATTCCAATGAGCTTTGTCCACTTTGCCGACGCCGGTTC
AGCGAGGATAAAAAGAGAAGCGCCAATGCCTGCGTGCCGGG
TTTTGGGTTTCCACAATGGCCAGTCTCAGAAATATCATGAA
AGCTGATCTATCCATCACCACATCGCCATCATCGTCAGCAA
GCGAAACTCTGGCAGCGCGGCAGCGGCGACCGTGTTTGCTG
GGCGGTGGTGTCTGCGAGGGCATAGTTTTTGAGATGGCGTT
ATTACCACGTCCTCGGCTGGCCCAGCGGTGGAAGACAACGT
GACGCGGCAGCAGCCGGGGCCTCCACCCGTATGCGCGGTAG
AGATGCAGCAGCAGATGATGCAACAGCAGCAGCAACAGCAG
CTGCGGCCAGCCTTGTCGAGCAGAGCCAGGATTGATTGCCG
ATGCGACACAAGACCAACATCACCACCAAAGCCAAGTCCTC
TAGTGCCCAACTCTCTCGTACGGGGGCAAACCGCTGACTGT
GCGCTCGAGTTCTTCGCCAACGGCGACAAGCCCGGCGACGC
ACGAATGCGACTTCTTCACGCCTTACTTCAAGATCTCGAAG
TTCTGGGCGCTCGACCCCAACACCATCAAGAAGCGCGCCAA
TCATGGTCGAGGCCAAGGCCCGCCACGAGGATCTCCTGACC
TTTTGCCGCCGGCGGGTGCTCCACGTCTCGTCCTTGAGCGT
GGTCAGCGTCCAGTTAGTCTCGTGACGCAAGTAGTGATGGA
CAACGGCTGCTCGCATGCGACGGCCACAGTGTCGGAGCAGA
TGGATGGACGGCAGAGGTATCGGCGACATACTCGTAACGCG
AGAATGCGTCCAGGAACCGTCGATGGAAGATAGCCAAGCCC
TCTTGAGATAGCTACATCCCCAGAGTCAGCAAGACGAAGTA
CATATTACCAGACTGGGAGGCATTGCGCGACAACATCGGCA
GGCAAGGATCCTTTCGGCGGCGGCGGCAAACGAAGTCGGCA
AAGGTTAGAGCCTTCGAGCGCCTGAGAGGATTCTGCTACAG
CAGGCTGTTAGCGACCGATCCAGTAGCGGCACGGGTAGCGC
GCAATGACAATTGCCGTGGGCACAGGGAGGGGCTGCGCATA
CAGCATCAACGCGGGACGGGCAATGACAATTGCCGTGGGCA
GCCAGGTCTGTTGTAGTCGTCGATTGCGGCAATGCGGTCCT
ATTCCAAGACCACCAGCTCTCGTCGTCAGCAGAAAGACAAA
CAGGACCTTCTCTTCAATGGCGTTGTCTGTGACAAACCTGT
CTGGCCCCGGGCAAGAATGTCGTCGATGTCATCCTCGTTGA
GACGGTAGCGTGTCCCAGTACGACGCCAAGACCGGCGACCT
TGGGAGGTCAAGACCGGTCGCTGCCTCAAGGTCTGGGAGTT
TTCTCCCACAACGGCGAGCGCCTGGGTACCTACCACGGCCA
TACACAAGGGAACCTCCTCGCTAACCAGTGCCGCTCTTCTC
GATGACTCCCCGCTCCTCCTCCCCCTGCGTGGAAATCGTGC
CACTGCCCCAGTTTCGCGGGCAGAGCAAGTACCGGCAATCG
CCAATGATGACCGTGAGCCGCGAGTTCTCATAACCTAACAA
GGATCCCGGTCGTGCAGCGGCAGCAGACATGTGCAGCTTCT
CATCCAAGGTGCGTTCGCCTCATGCCGAATGCCTCGCCTGC
AATGCAGATGATTGAGTCAGCCCAACGATTTCTCACGTAAC
GGCCTCGTCCCGGACGTCGTCGTCGTCGTCGCAACCATCCG
GCCGAAATCGCCGTCGTTCGCGAGGAGGCCCTGGCTGCCGG
GTGCCGTCCAAGCCATAGGTCAGAGTCATCTCCTTGGGCTT
GGCACCGTGCAGGAGCGCATCGAGGCAATCGGCAAGAAGAT
ACCCGCGGCCATGCGCACGTCCCGGATAGGAACCGTGAAGC
TTGCCCGTAACGTAACGTAACGCAGCAGAACTTGGCTCTCC
CGAGTCGAGGCTTCTTCCAACGCCGCCATCACTTTCGGCTG
GATTCTCGAAACAACAAACGCCGTGTATGTAACCGTGTTAT
CGGCCCTCCTTGATCCGCTCCAGCTGGCATGGAGCGCACGA
TTTGGTTCCCGCCCCGGCTGCAGGGGTCTCCCAGGCTCGTT
CCCCGTGGTTTGGTACGTGGCAGCAACTTCGGGCGTCGCGG
CGGATTTGTGGACGCAGACGCGTGGACCGGGCGGGGGCGTG
TGGAGTCGTGACATTGGACGCGTAAATGGGCGCTTCCAGTT
CGGAGTGTGGGATTGCGCCGCCGTGGTGATTGGGCCGCGTC
GCTCAAAGCACGCATCGTGTCGTTCTTGCGCAACGTTTTCG
CCGCACGGGGATGCCAGCGGCGGACGGTGTAGCCGGTACCC
CGGCTATGCGATCGCAGCTCCGGCGTCAGTTTGATGATCGG
ATTCGTACCGGTCAGAAACTCGGCTATAGACTCTTTATACA
CTCGTCGCGGCCATCTTCGGCAATGTCACGCGCGAGATGCC
AGTGACTTCACAGGACAAACCAACAGCCAAGGTCAGCGTAA
CAGTACCTTACGTAGGGGAGCAGGAACCGACTGATGAGGGG
GGACCTGGATTCAGTTGGGGCAGCAACTGCGTGAGGGGTCG
AGAGATTGGCACCGGCAGCCCAGCATCGCCATCGCGTGACC
GTGTTTCCCACTGGCCCCGTCTGCCCCAAGTCCCTTGATTA
CAATAGTTAGCATCTACCATCTCCAGCATGCATCGCGAGGG
AAGGGCAACGACCACCTGGCCATCACGTGGAAGGTTGCCGA
CGAGGCGCGGCTCGTCACTTCGTGTGCCTCCACCCTGCCCT
GAGGTTCGCCGTGTACGTGTCGTTCATGGCATCGTTTATGT
CCAACCACTGACGCCGATGACATCAGGGCGACGGCGCTGCA
AAACTTTCCTTGCTCCAGAACGCGGCCGTCTTCCTCCACCC
GGAATGGGAGATCCTGGTCGCGACCCCATCTGCTGGGCATG
ACTTTAGCGACCGCGCAGAACAGTGGCGCGAGGAGCGCAAA
TTCTGAGTACATTTGGCGCGCAGCATGTATGATCTGGTCAC
CCAGGTCCTTGAGCTTCGGACCGTACTGAAACTGCAGGTAG
GGTCGTCGCGCGTCGACCTTCGGATCTTCTTGGAGTGGAGT
AGTGGAGTAGGTAGTCTTTGCGATGCTGGAAGACGTAGGGC
GCATCGACTCCAGAGACGGGCGACAATGTAGGCTTACCTGG
TGCACAGCACCGGCAGCCCACGGCCAAGATGAGCAACACCA
GCAATTCAGTCTCCCGACTCCGCCGCCGCTGTGGCGCCAGA
GGAGTCGTCAAGAGAAACGACGAGGAACTACAAGTACTTCG
CTTGTCATGAGTAAATGCGCCGAGTGATGCTAAGCTGAGTC
ATCAGCGAGGGTGCCTATCTCAATCGCGGTAAGCTGCCGCC
AATACCCTAAATCCTATTTCCCCTTACTATAATAACTCTTA
CGCGAACGTTGCCGCAAACGCAGTCCGATCCGTCACTTGAC
CGCCGCACCGCAATCCAGCACGGTTCTTCGCAGCGCATCGC
CGAGTACCCGCTCACCGACGCGATCCCCACCATCGACGGCA
GGCGTTCAAGGACTACGTCCCCGAGGGCGACGTCAACAAGG
GCGAGCGTCTGCTCCGCGGGCGGCGGCGGGGGCGCGACCAG
CGCGGGCTTGCTGATGGGCGCGTGGTCCGGGGGCGAGTTGT
TGTATCCGCCTCGATTGCCGCGAGGGCTCGGTCTCTGCAGA
CTCGTAAGCTATATCTCTTCCCCATCGGTGATCCCCGCAGG
GCCTGCCACGAGAAATTTCGCCTTGTCCCCGTGACACGACG
CTACGAGAGCCCTTTCGTCGCGGAAGCCATGGTATGCCCCG
GTCTGGAGCGGCCGAACCGACAGTGGGACTTTCCGTACGGC
GCGTTTGTCGACTTCAACGGCGTGGTGGTGGAAAAGTACGA
CGGAGTGCGGAGGTAGGTTTCGCTACCCGGGATGCCAACGT
CTCAACTCCTGCTCATCAGACGTTGGCATCCCGGGTAGCGA
GATGAGCAGGAGTTGAGCAGCAATTCCATCATTCCTCACAA
CAGCATTGTCTTTTCAATGGCTATCCGACCCAGCGTATGCA
GAGTGGGGCCCTGGCAGTCCCGGCGTCTCCAACTCGACCCG
ACGCGTACCCTCGGGATAGTCGGAGTGCATCTCCAAATCGA
CCTTACGTGCGTCCCCTCCCCATAGCCGCCCAATGCCATCA
CTCCTGGGGAAAGAAGCAATCTAATATGCCACCCTGTATGG
ACCACCATCGTCGTCCAAGCCCAGCAGTGGCAGACCCGGCG
GTGTGATATCACGACCGACTCGACTCTGGGGCCTGAATGGC
AGACGCCCGCCCCCATCTTCCGAAAGCAGAACCACATACCG
CCCGGCGACGAAGAAAACGCCGCCGCTGCCCCAGCACCAAC
GGCCCTCTTGGCGAGCTCGACGTGCGCCGAGGCGGCGACCT
CGTTGTATCTCCGCCAACGCCGCCAACGCCACACCTACAGA
GATCAGGGCCTTGAAGGCGGCGCGCTCCATGAACTTGCGGA
GGCGGCCCACCGGCTCTTCTCGGCCGTGTAGAAGCCCACAA
ACCTTTGAGGAAGCCACCGGCAAGAACGTCCTGCTCCTGCC
CAGAAGGCCGGTATCGACTTCCCCGTCAACCTCCTCATGTG
TCACCACGCATTGTCCATCACCCTTCCCATTGTCGCCCATC
CTTTGGCGACGCTGCAAGCGCTGCGTCGACATTTAAAGGCT
CGCTACTGCCGCTTGGTGCGCCGCTGCGACTACTTTCGAAA
AAGAGCCATCCATCCGCCTTCAGAAGAGTCGCAGACAATTC
GAGCGAGAGGAATAACACCGCGAGGAGGAAGACTGGCAACG
CTCCCGCCCATAGCATGGAGCGAGAGGAATAACACCGCGAG
GCAACGATGAGACAGCCTGCCAGCCGTGGCTACCCGCGGCC
AGCGAGAGCGATTACATCATCAGCAGTGGACGAAGGAACAC
GCGGGCCTTCACTCGAACTTCTCGACGAAGGAAATGCGCGT
GTGAGTCGTGGAATCGGACGCATAACTATTGAAGTTTAGAA
TTCCCGTCCAGCTGCGAAGTCGGAAACTGCGGAACGTGCAA
AAGAAAGCCTGTTGGAGGTACTTCGACGCGAGATACCGGAT
AAGAAATCCCTTTCCAAGACCGACTGGAGCTCTTTAAAGAC
CTTGCGTGCAATGGCTAGAGCGGCAGTAGTGGAATGACCAG
TAAGACGGCGCGTTTGTGTCCGGCCCCTCAATGCGGCGTGA
CCTGCCGCGCCGCACAACAGCGACAATGGATGGGAAGCCGC
GCAACATGAACAGGGCCGCTCCACAACGGTGTCCTTCGGAA
CGTCGTCACTCACAGGGCGCCTGGAGCCCTGGACCACTGCG
GTCATGGAAGAGGGCCAGCGCCCCATCTACCTCGACATGCA
AGCACTGCCAGAGGAGAGCGCAATGTCCTTGAGAGCCATCA
TCGCTGTTCTAGAACTCCTACCCCATTAATTCAACCATCGT
ACGCAGCTGCGGCCGCCCGGCCGGTGGCAAAGACGCTGACA
GGATACCCCCATTACAAGGACAATACCTGACTGGACCGGAG
CCGGTAATGACCTTAACGGGCGGCCATTCTCAGGAATCTCG
TCGCATCCCTCGTCATGTCGCGCCATTCCGCACCACGATGG
GCGACGGGCGTGCCGGGTAGCAGGAATAGCTTCACCGTGAT
TCCCTGTTACCGTGCGAGCCCGACGTACTAATATCCCTACC
GCTTGTGCATCTGGATGGGCCGGCGGTGATGCCGCGACGTC
CGGATCTTGTCCTCCAGGCGCTGGACCTTGGCGACGTCGCG
AAGCTGCACAAGTCACTCACCGACAGCATCGTTAAGCGCCC
GCGTATTGGAACACCCGCATCAAGAGCATGGATTGACAGCA
GGACACGCCTGCCTGGGCGGCGAGCGGTGCGTGGTGCTTCC
GGCGATCTCGCGGACGTCGGCGCCTAGGGATGTCTTGGTGC
CAGCCGACAGCTGTTCAACTCAGCGCCAAACAACGACGAGC
ATGTCATCAATGGTGAGGACCATAAAGGGGGGCTCCACGAC
GCCGACTCGGACGAGTCTGGCGGCGAGGACGAGTCCCAGGA
TGCAGTGTCGGTACTACTGGCGATGCTGGGCAAGGTGGTGC
GTGTGCACGGGGACCTCGCCCGAGGAGGTGGGCGAGCTGTA
AAAGATCGTCTTTGCGTGCCCATCGGACGCACCAGCAAGAG
ACGTGATGGTGGCCAAGGATCCGGTAGTGGCCAAGGATTCG
CAACCTTTGCTGACGAGACCCAGCATCTCAAAGGGGGACGG
ACTTTACATGTTGGAGATCGCGAGCCTGACGTGATGGTTCT
GTATGCCTTCAAGGCAATCACAGCCGCAAACATCATGTCGG
AGATGTGATGGTCGAAGCTCCAGTATCAGCTCAAAAGCAGC
TTGCGCATTCCTGTCCTTGGCCTGGTTCTCCCTTCGAGGCT
TTGCGTAGCCATAAATGGTACAGTCAATAAATGCCATTCAA
ATCACCATCGGCGTCCGCCGCCTCCTCAGCATCAACTTGGA
AACGCTCGACAGTATCGGCACGGCGTCTGCCGTTTGTTTGC
TGCGGTCCTCCCCTCCGCCGCCGCCTCTAAGCAACGCTCGA
CCGCGCCCGCTCCGTCATCGCATCTACGGCCTTCCCCCTCC
GAGGTAGACGGCGTTGTCGGCGGCCATGCGCGACAGGGCGT
TAGACGAGGGCAAAGGCGCCCTTGCGGGCGGCGATGGTGGC
CACGCCAAGAGCACCGTCCACATCGGCGACGGCTTCAAGTT
CTCATGTTGGCACCACCACTCATGGGAGCAACGAATGCGCT
AAGGAACTCGCGTTCGAGCGCGGCTCCGCCCTGGGCGGCGA
TTTCATGGTCGACACGCGCACCCCAACAGACGAACAGATGT
CTCGAAGATGACAATGGGGTCCCGGATGAAGAGATGTGCAA
GGCCGAGGCGCAAGTCAAACCACGGATACCCAAGCTTGTTA
GAACACCCTAACCAGACAGTCCCTGTTGGCGGGATCGGCCA
TGAAGCCCTGTCAAGCAAGCCATTAGCAAAGCATCACCTCA
GCCGACGGCAGCGATTCGCTCGAGGTGGGATATGCAAGCTC
CTTGGTTCCGCACGCAGAAGCAGGCGCACAACGCCCGACTC
ACATCGGTGTCGAGTTGTTGCCCGGCTGGCTTGCACCAAAC
GGGTCATCTACACCCATATTCGGATTTGGAAACTCGCAAGC
TCAGACATGGAACCCGAGCACTACCCCGATCAAGTTTGCCC
AGTGGCAGGCTTTTCAGTGACGGGAGCATCGACCTTGCCCT
GCGCCACTAGCAGCAACGCTCGGTTCATCGCTTTGGCCAGC
GCCGCGTGGCGTCGCGTGGGCGGTCGACTCTCGATACATGC
GTTCTTCTCAGAAGGGCTCACCGTCTCGGTAGCCTTGGAGA
TGCTTCAGCAAGGATGTTCACGGCCACCATCCCAAGCACGG
GCCTGCCGCCACTCTCCCGGCCATGCTAGCTGAGATGACCC
CCGCGGACCGGATGGACCAGCCCGGGCATGGTCAATGTCCC
GACGAGACTGAGACGGGGTACGTCTGTCTCTCCACTCCACT
AAGTCGCCTGCCTTCGCCATCATACAAAGCTGCCACGTCGC
CCAGCAATAGGGATTTGAGCCGCCTCATTGCCACGTCCTGA
ACGGGGGACCGGGTTGGCGACGGCCTCGTGCATATCGTGGG
GTCGTGTCCCCTTCTCCCCCCTCCCCCTTCTCTTCCTCATT
GCCCAGCGAACTGGAAATGGCACCAAAACCAGACGGCAGAC
AGCTATCGGACGATCATACGCTCATGAAAGCCCGCCTGCCC
GTCACTGCGTAATAATTTCGCCCCAAAACAAAAGAAATAGG
CACGACTCCATTGGCCTTGGCGAAGACGGCCCTACCCACCA
AGCCGTGGACACCGTGGGTGCCCTGCTGGAGAGAACCGTAA
GTCGTTGACCATGCTGGGAACTAGTTAGCCACGAATCTGCA
GGATTGACATGAGCGCACAGCTGGACCAGGAGACGACGTGG
GGAGCGGGGGCGTAATTATCCGGCTCCGTCTTACGTAAACC
CTGTGGGGATGGGTCGGGTCCATTAATCACATGAGGAGGCC
CCCCCCTGAGGTGTCTGACCCCGAGAACGACTCCAGCTCTG
TCGGACCGTGTCGTCGGCAACGCGAGTGCAGACAGGGAGCC
GCAGCGACAGCTAGGGGCAGCAAACTGTCGGACCGTGTCGT
CCGGGAGCCAAAGCGGACAGCAGTAGGCGAATTAGCCATGG
TTGCTCCGGGATGTTGGCTTCGTCTGCAGTCTCCTCGATGT
TTCTCGCTGCTGAATCTGCACCCAAACATCTTCGTCCAGCG
TGGTTTGTGAGTTTGATGCTCGCGCTTGGGAGATGGGTAGG
CGTGTCCGCCAGTTGGAGACCGAAGTCAGGGAGCTCAAGGA
ACAAGGGGCTACGATCCGTCCGTGGATATTGCGTGGCTGCG
CTCGACGTTTAGCTCCGGCGCGTCCGAGTCCAAATTCGTCT
TGAAGATGTTATCTAGATCGCGTTACGTCGTCCTCGGCAGC
CAGGCCGTAGCGACTCAAGTCGGCAGTCTCAGTAAAGACCT
GGCAGAGACGTACGGCACATCGTGATAGAGGACCCGAGCCG
GTTAATGCTTGTAGCTGTAACCATAGTTGTAGCTGTAAGCC
CGCCTGGAAGATATACAGCGCCGGAATCGATGCCAACAAGG
ACGCAGCGCTGACTATCAACCCAGGCCATGAACCTCTGTCC
TGGGCACGATCGAAGCTGCGCTAAATATACTGTAATAGCTC
AAAATGGCACACGGGCATGCCCTTGCTCACATGAAGAAAAA
ATCGATAGAGTGTGTATAGACGCGGAACAGCGAAAAGTGAT
AACACGCGCAGCGCCGTGGGCGGCCACAGCAGCGACCCGCC
TGTCAGTAGCTGCTCTTGAGCGGTGGGTTAGATTCCAAGAG
CCGGAACCGAAGAACCAGAACCTGGGCAGGGCGCAAAGACC
AACTGCTCCTGCATCTCGGGCTGTTGAGGGTGGTCAGCACG
AAACACGAGTGAGATTCATCCGAGTTCGTGCTGACCACCCT
AGCACCGGCCAGGAAGCCCTCGTCGCCGACGACGGCATCGA
AGCAACGCAGGAGCGCCGGTCGGCGGGTGAGGACAGGGACG
CACGGAAGCCTCACCCTCGCCAGCTCCGCCCACCACCGCGC
CTCTCGATGGCCTCGGGCCGCAGCATGTAGCGCGCGTCGCG
GCCGAAGCCGTGCCAGAGGACGACGGCGAGGACGACGAAGA
ATTAGGCCCGCCGTGGCTGACGCTGGCATCCTGTCGGATCC
CTTCACCAGGCACGCACACGCGACACGCCACTTACATCGTC
GCCTTCCACAGCCAGATTGGCGGTGGCTACGACTGAGTGCA
TCATCGTCTTGTCGTGCGTTCGTTCCAACGAGAACCAGGGC
CAGGTCCGCATGGCTGAGCACAACACCGACCTGGTGAAGCT
GAGGTGTGCCTGGAACTGCGCAAAACCGGCAACGACAAGTC
CGCCGCGATGATGTGAACCACGCCTGCGACTGGAACCTTCG
GTCTGACGGATTGTGAATGTCGTCGCGCGTACGAATACGCA
TCGCGGGCCATCATTGCAAGCCCTTCCCTCAATTGACTGGA
CCTTTGCCTCTTTTTCCCTTCATCCATTTTTTCTCCTGTAT
CATTGATACAGGGCGACGAGCAGGCGCAGCAGCGGGGGAGC
CTGGTTGCGGGTCTCGGTTTCGTCGACGAGACCGGCTTCTC
GTCTGTGTAGAGCCCAAAGTCGAGGGCCAGCGCGTAGGCGG
AGAAGATCGACATTAGCGCGCGGAATCAGACTTACATGGTT
GACCGTGCGCTGCTCATCTGCGGGACGGGCCTCGGCGTTGC
TCGGGTCAGTACTAACATGCCTGTTCCCTCCGCCCCCGCTC
GTTGACACGGGTTCTGATGACGACGAGGCCGAAGAAACCGG
TGTTCTCCAGGACCTCGGTTCCCAGGACCTCGGCGACGTAC
CACGACGTCGAAGAGGCACACGCGCGCCCGCTTGCCGTCCG
TTTGGCTTCTCAAGTGCGCCCGGCGCGGATTTCCGCGGCCG
CATCGCAGTCCCACTGGACCCAGTAGTCAATCACGTCGCCC
GTGCTGTACGGCGAGGAGCACCCAAACTCGCACCTCATCAG
CCGTACAGCACAATGTCTGGCCGCAGCTTTCCGACGCCCAA
CTCCGGCCGACGAAGTAGCACGTCGCCCTCCGAGGTGGATG
GGCTCGATTGAGCTGGCCGACAGGGACCTTGGAGAAGTCAA
GCGGCCGACCGGGACGCATTCCCAAAGCAGACGAGACGGGA
AGTCCATGTGGTCAAGCTGCCGTGTCAATGGAGGCTGAAGA
CCCGTTCCATCTCAAGAGCTCGACGTCACCCTCTCCCATCG
CCGTATCCTCAGGCATCAACCAAGACTTGTAAAAGGTCATT
AGCTTGTCATTCAGCCAGCCCAGCGCCTTCTTGCCCTTGCG
GCAGTACTTCGAGGGGCCGGCGTGGCAGCGCGCTGCCGTCG
TTCCATTGTCGGCCAACCACCGGAGGACGTCGTCGACGTCG
CATGATTCTATCCTGGGCGGCAGCAATGGCGGATAAATGTA
AGCGTAATCGCCAACGCCGGCGCCATCACATCCTCTGCTGC
TTACAGGGGGTTCCTCGCGGCAGCGACAAGTACCCCGATGC
GGCTGTGAATCGCTGCTCGTCGACGACGGACGAGGGTAGAC
CTAGCCCCCTTCGGTGCCGACGGCATCCTCGGCCCCGCGGC
CTGTGCAGCAGCCACCGAAGCAGCATGCCTCGTCTACTGGG
CGCGATACGCACCCCGCAGCCGAGACAGGTAGAGGAGTACG
AGCATGGCAATTGAAAGAGGCCCAGTAGCTCTGAACCTGGT
GCTCGAGCTGCTCGGGGCGGCGATCGGCGATGTCGCGCGGG
GATCGGCGATGTCGCGCGGGCGGTAGTCGCTGAAGCCCCAT
GCCAGACGCAAGCTTGTCAGCGAAACCGGCAGCCTTCTTGT
ACTGTGGACTCTGAACTCGGCGCCAGCAAGATCAACGACTT
CTGGCGCCGAGTTCAGAGTCCACAGTCAGCTGCTTATACGC
CTTCTCCTGCTCAGGGTTGCCGTGGGTCACCTGGAGAACCT
GAGAATGGCGGGAATGGGGACAAGCCCCAGGGTCACCTACA
CGCCGCCGCTCGGGGCGCTTCGGTGCGGGGAATTGGAAATG
CATATGCGTTTACTGGCAGTCGGCCTGTACTCGAGCTTTGC
CTCGCCTTGAGCTCCCCATCCGCCCGTCCCGTATGCGCATT
GTTGGGACTAACTCGCCGCGCGGGCAGGCTACTCCGGGGAG
CTTGTGTTCTGGCCCGGCGGCAGCAAGTCCATCACCGTCGA
GTCGAGGCCCTTTTGAGGTTCGGCGGTAACGGCATCAACCA
GGGGCGGTGCCGAGGTCAACCGGGGCCGTGTAACCTGAGCC
CGACACTCTGCCCGGCACGGCAGGGTCAACGCTGGACGCTT
TGGGGCCGTCGCCGAAGGCGCGGAAGCGTCCAGCGTTGACC
TCAATCGCAGCGTGTAAAATCGTCGGCAATAATGTTCATTT
TCCCGCGCGGTCATGCGCGGCAGCATCACGCGATCAGGCGC
CGGCGGCTTCGCGGTCAACTCGGTCGGCTTGCGTCCCCGTG
GCCAAAGCCAAGGCCGAGCGCGCCAAAAAGGAGGCCGCCAA
AGGGCAAGAAGAAGGGCTCTCCTTAGGAGCGGTCGTGAGGT
ATCTCGTCACCTCGGCCGAGCGCGGACAGTATATTGGCTTC
CGCCGGCGGCTCCGTTGGCGCTGCCTCCATTGTCGGCCCCC
CCCCTGCTTGCCGTCGGCGGCGCGAGCCTCATCGGATGGGG
AGAGAACTGACAGGATTGCGCAGGCCCTGGCAAAGGATGCG
AAAAACTACAAGCTCAAGCCCCCCACCGGCTCGCTCCTGTC
GTACGCCTTCTCCAAGGCCCCGGAAAACATGAAGTCCCTCG
GCATTAAGCCAAGAAGAGTGCATGTCCTCCGCACTGATGTA
CCTACATGCTGAGGAAAACTCGCGACGGGGGCAACGGCATG
CTTACACCGGCGTCGTCGGCCCCGTAGCGAACCCGATGGCC
AAAGCATTCATGTCTTAAGTCGGGGCTGACAAGGAATTGGC
AAGCGACTTGATGTATGCATCTATAAAATCTGCCTTCTTGA
ATCTGCGATCATGGCGCCATCCCCGACGGTGACCTTTTCGG
GTCGTGCCCAGCAGGTGATCCAAGGCACGCTGCAGCTCTGC
GGGGGCGGAACGTGGGCCTACCCAGCATCGGGCGTCCGGGG
GTCGCGGCGCAGGGCATCTTCCTCGGCGGTGCCAAACTCCA
AGCGCGCTGCTTGTCGACGCCATGGAGCATCTTGAGGCGTG
CTAGACCACCTTGTCGAGCTCGACGTCTACAACGCGCCGGC
CCTCGCAACGACAGGGGCAACAACAGCAGCAGCATCTCCGC
TTGGACCGCCCGGGAGTGAGCGGAATCAGCTCGGTGCCTTC
TGAATGCACCCGGGACAGCCCGCGGCCACTTACCAGGCTAT
GCGCAGAATCGCGCAACAGTCGTTGCAGGGTGTCAAACACA
GAGACGGCGCTCGCATTGGCCGATACATTGGATGAAGATGC
GTCGTGGTTGGCACTAGTCGCGATCACAGAGCCTCCCTTGC
CTCTTGAGCATCAGCAAACTCGTTGCCAGAGTAGGCGCCAT
CTTGAGGCCGTGGGGCGCGGCAGCGTCCACAACGTAGGCCG
GCTACCTCGTTCAGGGGCATCAGCTCTCACACATCACTCAC
GGGCGTCGCGAGGCCAGGCGCTTTGCCAGCCCGTGACCCAT
GCCGTCGCCTTGCCTCTACGCCACGAGCAATGCATCACGGC
CAGGGAGTAGAGGCCTATAACAGCGGAGTTAGTAGATTGGC
TCGGGGACAATCATATGAGTCTACACGTACTTGATCCAGAA
CCTCATCACCTGGCCCAAGGCAGAGCAACCCCCCCCGCTCA
GGAGTTTGACTATGTTGGCTCGACCCTGGTTATTGCTGCGT
GCAGACGCTCCCAGCATTGGCAGAAGCATTATCCCGGCAAC
GGTACTGACAGCTAACAGCGCCGGCGCAGGGTATCTTGGCC
TCACCCTGTGTCTTCGTACCCATCCTCGCCATGGGCATCCC
AAAGGGAAGAAAGATTGAGTCGATATCGGCGACCGAGGCCC
CCATTAACAGACTTCCCTGACATAAACGGCACATTGGATCT
AGGCTGCTGCGGTCACCGCTCCGCAAGGTTGTCCCAGGGCC
CTAGCTCTCGCGCAGTATTGCGAAGGTGTCTCCTCCTGGCC
GCAGAGCTTGATGATGGGAACCCTGGTGCGACTGAGGAGTC
GTATCAGCCAAGTTACTCAACGGTCACAGCCAACAGCACAT
AGCGCCAGCGTCAGCACCTGCGAGGCACTGGAGGGCAGTGG
CGGGACGGTCAAGCCAAGGGCGGTGGGCGTGTGCGTGTGCT
AATCCAAGGTCCGGATCCGCCGCGAGCAGCTGGGGGCGAAC
TCTTCTTTCGTGGGCCAGCGCCGTCAGACATTTCGCCAGCC
ATGTTCTCGCCAAACGGCCGCAGCAGTTCCCACAAGCCGTT
AACATGGCGGCCTCGCGAGGCAAAGCCAAGACCTGGAGACT
GGCCAAAGGTAGGGCGGTCGCTGTAATAATTAATTGCCTCT
GGAGAAAGCCTCGTGACTGTCGGCGGTAGTCGGGCAGACAG
GCTGCCGCCTCGACCATGCGCCCACACGGATACCTGGGCTC
TCGTCCTCGCTGTCGGCATTCCGTGTGCAGCTCAGAGCGAG
CGCCGGCTGCGGGAGCCCTTCGCGTGCAGCCCAGCCAATTT
GCCGTTTGCTGCAGCTTCAGCTGAACCGAGTTGGCAGCCAG
TGCCCATGTCCCCGTTCCCGCCTGTTCCAGCGCTGCGACAT
GACGAATATGAGGGCGCGCCCTGTCGACGGGGCACACTAGC
GAAGGGCAGGAATTTCGGGGCTATGTCAGAGTGGGCTACGT
ATGCCCTGCTGCCCCGGCTGCGCCGCCGCGGCGGCTCGAGC
TTCCGCTCCGGGGACACCTGCGAGTGCGATCTGGTACTCGA
GCTACGCAGATGGCGTTCCGCAAGGCTTTCCCCGATGCCGG
CCCCGTCTGTGTCCGCATAACGCTTGCGACTTGCCTACTTG
AACGTCCTCTCCCAGACCGACGGCCTCTTCCGCGAGGCGTC
ATCCGCGAGTCGGGTTCCCCCAGCATTCACAAGGGGCCGCT
ACCCGGAGCCCACTCCTGAGCCGGAACCGGCAGACGCCATT
TGTTGCAACCTGGGCCGTCTCAGGGACAATGGCGTCTGCCG
CTTGTAGGTCAGAATGATGGCAGTGAGGGCAAAGGGACTGG
CAGCGCCTCCTCCTCGACGGCGACATCCTCAACATCGACAT
CTTCTTGACGGATACTCGAGCGCACCATGACAGGAGGGCCA
CTCCGGCTCCCTCGCCTCGACCCGACGCCTCCCTCGTCTCT
GAGCAACTGTATTTGAGCAGCGGCCATGGTAGGCCCTGTGC
CCGTCTCTCAACAAGCCACACGACCGACGAGTCAGCGCTGG
CGACGTCGGATTCGGTGGCGCTCATCAACGCGCGTTGCCAC
ATCTCGATTACGGACACGAGCGGGAAGATCAGCAGCAGCAT
TCACCTCAGTGCTCTACGGCCAGCGGCACCAACACTGCACT
TCATCGTGGTGTGTTTTGCTCGGTCCGTCGTGAACGGGTCG
AACCTCTCCGAGGTCCACGGCGGCAGCCCCTGGGGTGCTGG
TCGTGAACCAAGCGCGAGCTCCCTAGTGAGCGTTGATAGCG
CAAGCCAACAACACGAGCAGCAACAGCGCTGCCGCTGGAGC
GAAGGGTGATAGTAGCGTAGCGCAGCATCATCTATCCCAAA
GCACCCAGAGGTTCAGCGGGCGGCGACGATACCCGTGCACT
TGTGTTGGCAACGCCACAGGCAGTGACTCTCTCAAAGCGCA
TTCAATTCCCTCGGCGTGTTCCGTTGTGGCCATCTCCAGCG
CTCCACTGCAACCCCTCCACCACCGATGTACTTCGTACGGG
ATTCAGGTTCAGGTGGTGGGCTGGCACACTTCATCCTCCCC
CACTGGGGGAGCAGCTCGTGCTCCCCCGCCCCCTCCACCAG
GATTGGTGGGACATCACCGGCCCAGACGGAGAGAAGTTCCG
CATATGGCCCCTGACAGGAGCAACACCAAGAGCGATGACAA
CCACTTGGAAAAGTAGCCGGCAGCAAAGCATATGGCCCCTG
CATCAGTCAGGAGAACGTAGCGATATTCCAGCGCCTCTTCC
ATCTCGGTCGGGCTGGAACGCGGCTTGGCATACTGGCCGGC
GAAAAATACTCGGCCATCGCCAACAGCATCCAGCAGACCCT
TGGACCGACAAGGCCAAGGGCATGTCCGACTTCACGCCCAA
CCCGTCGTCATCTCCGACGGCGGCAAGCCCACCTTCAGCAT
CGTGTTTGATCCGACGGAGGCGACACAAGCGGCGTTCTGGA
TTCTTCAAGGTCAGGGCCAACGACAAGAGCCGTGGGGACCT
ACCTTAGGTACTGAATCACACGGCAGGAGACACGACTTGCC
ATGGATTACCTGGTACAACTCGTCGGATGATGGTCCAAGCT
CGCATTTTGGCATATCTTATCCCCTGTAAACTGCTCACTAG
CCTGATGTGATTGACGGCGGCCCACACGGTTAAAATGGCAC
CTCGTGGTATAGCAGTCTGGCGAAGCCCATCCTCTGCTTCT
CCGAGATCCTGGGGTGGCGGCGTTGTCTGTGGAGGCGCCTG
TCCGTCCCATGGGTCGTCGGCATCGGGAACAGGTCGTTGCA
GGCCCTCTTGATCTGGTCGTCGGAGAGATCGTGGTCCCACA
GAAGCTACAAGTACAGCGCGCGGACGCTGTCGGACAAGGGC
GGTAGGACTCGAGCTTCTTCCTTGAGCTTTTGTTGAGGGCT
AAGATCACCCTCGACGAGGTCGTGCGGCATCAGCACAATTT
TCGGCATGCGCGGCCGGCGTCGACTCCAGCGCACCGACAAG
TCATGCTACTCCCTCTCCTCCTCCACCACCACCACCTCCTC
CATCTTGCGCAGCTTGTCGTCGGCGGCGCGCTTCTCCTTTG
GACCTTCAAGCTGAGCTTCGCGTTTCCCGCCAACTACCCCT
ATACTACACGTACGAGTATACCTTGGAGAGAAGGAAGACGA
ACAAAACACACAGGCCAGCGCAGGCGCATCCAAATCGCATC
CATGCCGGCGGCGCGAGGGCCGACTACCACATGGCTTGAAA
CGAGTCGACGTCCATGGCGTCGGGAGCGGCGTGTCGCTGCG
GCTGAGGACCATGCGGCGCGCATCGGCGGCGCGCGAGGGCA
GGGACCCGCTCGAGTGGCGGCGGTTCTTCAAGAAGGTCGTG
CCTATGAGCGGCAGCGGGAACCCTACCATGTGAAAGTTGTG
TCTGCGTTCACATGTCTTCGCAACAGGGCCATATCGCTAAC
AGGGGGACAAGGAGGAGACTCGGAAGAAGAGCAGAGGGCCC
CGCTGCTGTCAGCCGTACGACGCGAGTAGGGCTCTCCCATT
CCTGTGTCTCGAGTGTCGCGCGCTGACAGGCCTGGCCTCCT
CGCCAGTGTTGTCGCCCTTGCCCTCGCACGAGGCGCTCGAG
CATGTTGCCAGCAAAATAGGCACCAATGGCTGCGACCCGCT
GCCAAGTATGCTACACCGTACGGGGATCTGACGGTGGACCA
TAAAACGTTGTACTCAACGCCCCTTATGCTAAACTCCGGGA
CTGCCTGCGACACTCGCCCTCGCCGACGACCTTCTTCAGCA
TTGAGCCTCTTCGATTACGGCGCCTACGATTGGCAGCCCAC
TTGACCAGGATAGCAACCGGCGATTCCATCTTGAGCAACCG
TTTGCTTCGCACGGCCAACGCGCGGCCGAGGAACCACCTCC
GTCAACGGTAAAGATGGTGACGTGAGAGTGGGCAATGACGC
ATGGCAGCGGCACTCAGGGCCATAAGGGTAAGCCAAGCCGC
CCTGTTCCGCTGGTATGCCCCCCCCAAGAAGAGGCGCAAAG
TGGCAGCTCCGCGCTGACAGCGGCCGAGACCAGCGAGCCAA
GCCAGACTTGACGCTGACGACGGGGTTGGATTTGCCGCTTT
TTCGAGGAGGCGCGCCATGCCGGTTGCGACTGGGGAAGCGT
AGGACGCCCCGCCGCGGCTGCGCGGCGCCCACGCGGCGGAT
CCACACCACAGGCAGCGGCGCCGACAACACCACCCTTGAAA
CGACGGGGATCAGGAGCCACCATAGGTGCCGTAAGTATGTA
GGAGGTGGAGGGAGACTGTCCTGCGCCGACACCTGGGTTGT
TTGGGGAGGCTAGGAGACGGCGGTATCCCGTAGGCATCTGC
CTCGTGGAAAACATCGGCGGCGAGGTCTCGGAATCGCGGAG
GAAGAATAGCTCATTTCCGGCCGCGCACCAGAGCCTGGCCA
GGGCATACCACTATGCGCACCAACCGCAGCAAATCAGTGAG
CGCAAAGCAAAGCCAAATGACGTGAGACGCCACAACTCCTC
GGAACATCGAGTATTTCAAGCGGTTCCCCTATGCCCTTCCA
TGCAAAATGTTGGAAAATCGCCCCGACACGTAAATGTCGTC
CCCATCGACTTCAGCGACGGCCCCCACAATGCGACGCCGCT
CCACAGAACATCACAACACACACGCGTTTTGTGCAGCCCTC
CGGAAACCGTTGCGGTTAAACGAAGACGCGATGGCCTACGT
GCACACATCACTGTTGCTTGCCCAAGGAGCCAACACGTTAC
CGTGCTGGACGGCTTAATCCCATCCCGAGAAGGTTCTGGGG
ACCTGGGCGCCCTCCAGATCCGAGTTCACCGAGATGGACAA
TTGCGGCTCGGGCGCATTCGCGTTGATCTCCCTAAAGTGGT
CATCGAGACAGCAAGTACTGCCTCGCAAGTAGCCGGCCTCG
AGTAGAGGGTTTGTCAACTCCATCACGCCGGCTTGCCTTTT
GAAGGGGAAGAGGAAAAAAGCATGACTCAGAAAGGACAAAG
TTATGTTTTCGTGCTTTTTGCAGAAACCCCGTCTTTATCTC
GGGCTAGTCGGCCGCAACATCGGCGATGTGGGCGAGAACGA
AGTCGGGAACGGATCAGGGCCTTGAAGAGGATGGTAGCGTT
CAAGTGGTGACCTACTGGCTCCTGCACAACGGACACAGCAT
AAAGCGAGTCGACTTTTCGGCACGTACCGTCATCACTGGCG
TGGACAACGACATTGCTGGTCAGCCACGCGCTCTGCAAAAG
GATGACTTGACATACAAGCTCGGCGACATCATCCGCGCCAA
CATCCATGGAAATACTGGGACGAACGGGTGGCGGAGGGACG
ATCACTCCAGAGATGGCCCACGGCATCTTGCGGCGTATTTC
CCTTGGTGCGTCAGGCTGCGCTGCAACTCAAGGCTGCCTTC
ACCCGAAGTGCTCCACGACACGGCTACCCGCGTTTTCACGA
AGACCAGCAGCGCCTCACACCAAAGGTCAGAGAACGCCAAC
CCGATTCTGTTCAACCTGGGCGAAAGCGACAGCGAGGACGA
TACGTATGGGAACGGAATCACGGCAGTCTGGTATGCATGCT
GACCTGAGCGAGCGCGTGAGCGGCCACCTGCGCTATCCCGA
ACCTCGAGAAGAAAAAAAGACAATTAACAACTAGCTGCGAT
GAACAAGTGGCTCGTAGCATCGGCCGCACTGTGATGGTGGT
GCACCCGGGAGCTGTCATGCCATCGTTAAAAATATCAGACT
TTTTGCACTCGCTTTCCGGCCGGTGTGCCCCACGCCATGAA
AGTCTTGAGTGCCGTGCAGCCGATATGTTGATGACAAGGCT
CTTGAGCTGAAGAAGTTCCTCGACAAGGAGACATCGGCTGG
CCTAGACGACAGCTGGTTGGCCCTCTTGAGAGACGAGGTCA
GAGCTTCTGAAGCTCGAGATCGAGACCCTAGACGACAGCTG
AGTGGGTTGACGGCCTCACGCCAGAACAGAAGGAGCTTCTG
AATCGTGAAAAGGAAGCAAACGGGTGACGAAACGCGTTGAG
AACAGAGCCAACCCGTGGTTCAGCAACCAGGTGCGCTGCCC
GAGAACCGCATCGCGGAGAGCTACACCAAAGAAATCGAGAA
CCGGCCGATGTATCCGGCAGCCTTGCCGGCCATTTTCTCGA
ATCGAGTGAATGGGACCATGCGTAAGGGTGTTCCACGCGCT
ATATTCCCGGACTCCGGCTCCAATACCCAATGAATCGAGGT
GCGACCCGATGGCGGCGTCGCGGCGGTGGTGTCGGAGCCCC
TGGTGCAGCGACAGCGACAGCGACAGCCAGCGGCAGTAAAA
CTGCGATTCTATACCCGCGGCGCCTTTATTCGACTGCAAAC
CTGACAAAGGTCTACGGCCTCGATCCCCAGCGTCTCTACGT
GAGCAAGGCGGTCAAGGACTCCGTCGAGACCTTTTCGAAGC
GCCGACCGAGACGACACGCACGGGGTTCGGATACGTCTCGC
CGTATCATCGCGTACACGGGCGAGGCGGCGCACCAGGCCCA
ATGTCCCTGAGCGATCACCCCAAAGCCTACGGCTCGGCCGC
AACAACGGCTGCCCCCTGCTCGCCAAACAGCTCTCACACAG
AAACAGCTCTCACACAGCCACGGGACAAACGCCCGAGGCTC
AGCGAACACGTCATTGCGGGCGATTGGAAGAACAACAGCAC
TGACTTCGTCCGCGTCGCGGCGATCCTTCTTCTGCTGGGTC
ACTTCGGAATCTCCACAGCCCGAGTTTGAGGATGTGCCGGC
TCTCGCCTTCCTGGATCTTGCCAAGACGGCCTGCATGTCAT
GAGGCTGGCCGTGGCGGACGCTGTAAAGCCCTAACCGTCGT
GTAGAACCTCGAGGGTTGCGCGGTTGCCGAGAAACGGCAGT
CCTGAGCTCAATCAAACGGTCAGCGTAGAATGCATAAACGC
CGTGTGGTCCTGCCAGTCCCCCATGAGTACTTTCTTCCGGC
TAAGCGACAGACGACTATGGCGGCCCCGAGCAGAGCCGCGG
AGCCCACGGTACGCCGCCGGCATCGGCATCCACGGGCGTAC
CCGCGTGCTGTCCCCCGCGGCGGGCTCTGGCGCGCGCTTCT
ATCGCCGGTGCCGGCTCTGGCTTCGAGCATTGCCACCGTAG
GACATCTTTTCCGCCTTCCTCGGCAGCCGCAGCAGGACCGT
CGACACGTCTGTGCCAGTCTCCCGGCCCATATAGTCTCCGA
ACCTCTACCTGCTTCGCGACCATCGGGGGTGATGGTATAGT
GTCAATATCACCAAGAAGGGCTATGCGATTGACGAGCCCCT
GGCCAACAGGGCAAAGTCAACGGGCACGATAAAGCTTTGGA
TGCCCTGTTGGCCTTGTTGCCGGTGTCTTTTCGTCTTTGAC
GGGCAATTCGTAGTTGTCGACAACAGCGTCGAGCACTTGGT
AGTGATGCTATGGACGAACTCGGCCTGAAGCGGTACTGCTG
TGGATTGGCGCATAAAAGGGCAATATCGCAAAGTGTTGGCC
CAGCCATGCAGTGCGGAACGCGGACACAAAGCCGCTGGGCT
TTCTGCTCTGACTTGTTGCCCAAAGAGCGCGCTGAAAGACA
CGACATTGTTGGGCCATCGCCTGTAACATCCAACGGCACCG
ACCGATGTCAAGCCTGTACGCTACAGTGTCGACAGTGCAAC
CAGCCAGACGAGCTTCTTTCCCCAACAGCCTGCTGATCAGA
GGATACGAGGGGGGTGTGAGCGGTGGTCTACTCGTTTCGCC
GAGTGAATCAATCTCAATCCCTTCACTAGCAGATCGTCTTC
TTGTAAGCGGAGCCGTCCACCATCGCCAGGACCAGCCACCA
AAGGCCATCCGTCGTCACTTCCAAAGCGCCTCCGCTCCACC
GAAGCAGCGCCGGTAGCCCTCGTCGAGGGAGGGAACAACGT
GACAGGGATAGAGGTATAGACATAGACATAGACATAGAAGA
ACGCCTCCAAAGGGCCACCGCCGCACCACCTCGCCCATGGC
GGAGAAAAAGGCCTTGGTCTCCTGGATAACTGTCGTCTCCG
TTCTCCTTGTTAAGGTACGTCAATCCTCGAGCTCCTCCCCG
GCGAAGCGCAATATCTTAAACCTTTCGAGAAGAAAACGGGA
AACAAACACAGAACGCCGGCCCCAACAGCAACGGCTCGCAG
CCTCAGTCCTCGAGGGCCACCGGAACAAACCAGAGCAACGA
GACGCAGCTTGGATGGGCCTCGTTCCAAGTTGGAGGCAGCT
GGGCCGCGGTCGCAAAGCATCGGCGGCTGCGGAGGACGGAG
GAAGCCACTAAAGCCAAGCACGGTTCTCTCGTTTGCGCCTC
CTTTTGCCTCTGGCCAAACGCGTACTTGAGCGAGGCCGTGA
TGCGTTGCCTCTGGCCCGGTCAGCGGCTCGTGCCGTCCTGT
GGTTGGCCAAGCTCAACGCGCAGAGTGGCTTTGGAGATGTA
GGCGGCGCAAAGTAGTTTTGCGACAGCGGCTGCGGAGGTGA
CTGCCAGCAAGAAGCCAAAGCCAGTGACGAAGACGGACATT
CCACTTCTGCACCCCTGCGTCGGCCCCCGTCTTGCCCGCCT
CATAATAGACAAGGTGCTATCGAGGGGAGCAAGAGGAGAAA
GCATGTCGCCGTTGAAGCCGCGGTTGCCGTCGAGGGGCATT
TCCACTAGTATACAAAATGTCCCTTGACATGTATGCCACCC
ACCGCAACCTCGTCAACAAGCCCAACGGCGAGATTGGCTTT
CCAACAAAGAGCTCCGCACGCGCGGACACCAACTGGTATGT
GTTTTCTGGCACAGGAAGCCCTTTGCCAGCGGAGACATACT
CTCGGGGAGGGCATCTTCGGCGGTGAGCTTTGGAAAGCGGA
CGGCCAGGTTGGTATAGGCGCTGTAGAATTCACACATGGTG
GAATTCACACATGGTGAACTCGGGGTTGTGTGTAGCATCGA
CAAAATGGATAGAGGAGTCGCGTACTTACATTCATAGCGAG
GCGCGCTCGGGTTGAAGACGCTTAATCAACATGTGTTCCCA
AGGTGTGGCGCGGACCAGGCCGATACAGCGCGCCAGGAAAC
AGCCTCCGCCTCGCTGAGCACGGCTTCCATGCATACTTTTC
CCGAGTCCGTAGCATTGAATCGCGTTTCGCCACTGCCATGA
CCCTCATCAGCTACGTAAGTCGAATCCTCCACAGCTACGCA
ATGCGCGCCCAGTCGGAGCGCTTCGGCACGGAAATCATCAC
ACGTCTGCCATCAAGGGACACGGCAGGTGATGTTGACGTCG
CTCTGGACGTTGCCGACGAGCCGAGGACACATGGCTTCTAT
GAAGTTGGTGTCGGAACGGTCCCCTATGTGGATGAGGTAGG
TGTACGAGTCCTTCTGGCGGCGATGCCCGCACTTGCAGTGT
TCCAGCTCCACCATGTGCACCAGCGCCAGCACCGCCGCACT
CCAGCCTGCAGCTTGTGAAGCAGAACTTGCTGTGCGTACTC
CGAGCGCTTGTTGGATCTTTCGAAGACACTGGCAAAGTATC
CTCTTCGTGCCATCTAGTCGCTTGATGTCCGCCGTCATCGA
AGTAGTTGCGCTGCAACGAACAAGTAATGCTTTCACCCCTT
CATCGCTGGGAGACCAGAGGCGGTTCTTGCCCAATCCCAGA
GAGGCGGTTCTTGCCCAATCCCAGACTATCTCCTGGGGCCC
GTAAGCAACGGTCGGGGACTCGTGCCACAGCACCGCGCCCT
CGCTACTGCCTCGGCCGGGTCTCAAGTGGAAACGGTCGGAG
AACCATCGTCAAGCGAGCAACAGCTCTACTCTACCCTGCGC
AACAGCTCTACTCTACCCTGCGCCAACGTCCTCACCCAACG
GGGGTCGGAGACAGCATCGGCTGCCACAGTGCGTCGGTGGG
GGCCTCGTCCACGGTCTTGACGACGACGGTGACGGAGTGGG
CTTGTGGGTGTAAGACAGCACGGCCTTGTCTCCGCCCTTGC
CGTCGTCCTGTGATGCCAGGCTGGTGGCATCCACGTGGGCG
ATCGACCACAGCTTATTTCTCAGGCCAATGGCACGACCTGA
CATCGGATTAACAAAATCACCGGAGCCGTCCGCCCATCGCA
GCACTGGGAGTGAAAATAGCCCTTTCTGTTCTGGGTCCGAT
ATCGTGTCTCAACGAACTGACACCACCAAGCTATAAGCAAG
GCTTTTGCCAACCCAGCCGGCCCGCTCCACCTTAAAACTTG
CTGGGCCAAGTGACGCCAGTCGGAAGCGGTGAAACAACACT
AACCACCTGCCACGTATCAGCCGCAGTAGAGGGTGGCATGC
GATCGTACGCCTCTGGTCTCCGTGGCTGGCTCCTCGGCAAG
CGCGTGAATCGGGGTCCTTACACGCGCAGATACGCTGCCCC
TCGATTACAAGGGCGACGGCCAGTTCCAGTACGCATGGGTC
CCCTCCACGGTCATCGTTGGCAGCGTCGAGATATATATGCC
GAGCTGGGCTTGGACGCTGGCCGGGGCAACGAGGTGGAAGT
TCCCTGTGACCGGTCAGTACCATCCCACTCTATATGAACCC
AGCTGGGTTCCATCAATCTTCAGCACCGGTGCGAGCGGCTG
GCATCAAGCGGTGTTGATGGCCCACCATTGAGCTGGCAGCT
CCAGCAGGTAGCAGTTGTGGCGATGGGTCGCTGCAACGGCA
AACCACAGCCTCGTCGGCACCCAGCAGCAAACGCCTAGCAA
TGCGCCTGTAGACGCCGCCACCGAGGACAAGAAGGATGAGG
CTTGGCGACCTCTTCGGTAGCGGCGACATCCTTGACAGGCT
CACGGCCCGTTTCCAAAACGCGCCCGAAGGGCCTATTAAAC
CTCAGCTGTGGGACCGTGGTCGGCGACGGTACCGTCTGCGT
AATCGCAAACAACATATCGGCGTTCACGGCCCAAAACGACA
ATCGGGGTGACGGGGACCGACGGCGTTGTCATCGAGCTCGC
GTCGTCATCGACAAGGCAGTCGCGGGCCAGCACGAGAAGCC
AGCCACAGCCGGCAAGCGTGCAACCTCAAAGCGTCTAGTCT
AAGATCTTCTGCGTCCACGGCGGCCTGTCACCAGCACTGAG
ACGCGACATTTGAGACACCGCCCGCCGCGTGCGTGAACGAA
TGCGAGGATCGCTCCCAGCGCAGCCACAGCATCCGAAGTCG
GCGTCTCTCACACGCGAATTCGAACCAGCAATCGTTGGACT
AACGAGCACGAGATGAGCGGCGGCTTCTACAACCCCAACCA
CGTCTCATGCTTCAAACGCCCGGAACTCATGCTGATATAGG
AATCGCATGCCCGTGGCCTCCCTGCAACAGCTGCCAGCCGC
GAAACTTGGGACTAACACAGCCTCTGCCCTATCAGTGATCG
TGCCATCACTCCACCTCAAGCGGCCATCAATGCTTCGATGT
AATACTTTGCCGCCGAATTTCGTTGCCCAGATGGCAGCGGC
CTCGGCGGCCTTGCCGGCGGCGGTGCTCTCGAATCGGCGTG
GTCCCAACACATCGCAGTAGCAGCAGAGAGAGACATACGCT
AGACGACAATGGGGGTTCGTCCTGCGCCGGCACGTCAGTCT
CCCGTAAAGTATGGTGCGAACTACCTTACCTAGGTATCCGG
GTACACCGAGCCAGCAACAACAGCAGCCGCAGCAGGCGCAA
GGCGCCTCTCGGCGCTTGCGCTTGCGCCTGCTCGCTCGCTC
GCAAACGAAGCCTCCAGGCGCGGGGCGCCGCTCAGTGCCGT
CAGAAGCAAAATAGCGTCAGCAGTCAGCGGCAGCCTTGTTG
CCAGGGTCTGCCGGACATGGCCTCGCAATGAAAAGCTCACC
GCATCGCGGCGCCCTGAGTCCCTACCGCGCGCCACCGCCTG
GCCACGTTCCTCATGAGAACCAACAGTACTACGCCATCGCA
ATAGGTCAAGCACACGAAGGCAAATGGGTGGTGATGAATCT
ACACGTTCATCAGCTGGACACGTTTGTGCCTCGAGAGCAGT
GGCCCCGCTCCGACAAAAGTCGGCCAAGACCACGATCAACT
GACCGGGTATGGGTCTTTGGCGGCCTCAGTGAGGACATGGA
CCAGCCGCTAGAGCCTGAAGCTTGAACTCCGGATTGCACGG
GGCGACGGCAACTTTGCAAACGGGCACAACGAATCCAACTT
TCTTCTAGCAAACGGAAGCCCGAGCTCACCAGTAGGCCATC
AAGTGAGGTACGGAAAAAAGCGAGAAAGCAGGTTGCAGGAT
AGCGTACGAGTAAGACGGAACAGCAGCGGAATATGCCTCAG
CACACGGCCAACATGGTCGGCAGCAAGCTCATCATATTTGG
AGGGCGCACACGGCCTGCCTCTACAAAAACGGCATATACGT
GCAGACAAGGTCCCGCGGTTCGCTACCGCCGAGGCCGACCG
CATCCGCCAACGATCCCAGTCAGCGTCGCACGTCTCCTCGA
TCCAGCCTGAGGGACACGAGCCGTACTGCTCGAAGACGGGG
AGTACCAGAACACATGGAATCATGGAAAGAAGGGAAATAAG
CTCGAGGTCCTCAAGCGGCCCGGCGGGCCCGAGGTCAAGCA
TGGAGGGGAGGTAGCCCTGGCGGCCGTCGCGCGAGCGGCAC
TGGAGGCGCTTCTCCTCCTCCTCGTGGGAGGCGTTGAGGGT
GGCATGGGCGGCATGGGCGGCGTCGGCGTCGGCGCCTCGCC
GATAGGGATCCCTTCAGTCACAGCCTCCGCCCCGACGTCAA
CCCTGCGGTTTGTTTTTCGTCGCCGTCGCCCATCGCCGCCA
ACATCACCATCCCCGAGTATCAACATCGGCTCGCCATCTAC
CCTCTCACAGCAGCAAACGGCCCCCCAGCCCAGGCCTCATC
TCGTCTTCGCCAGCGCCTCTCCTCGCCATCCCGTCGTATGC
GATCTATACAGCTCGGCATACGACGGGATGGCGAGGAGAGG
GACGGAGACGAGGGTCCATTCGCTGTGGGTGAGTCGCGGTC
CAGGTCCGCCGCACAAACGCCTACCCCGGCGCCTCAAACTC
CGAGAACGCCGGTTTGGGACCAGAGGCGGATGCGTCAGTCT
GAGCTCACCCCATCCAACTTCGGCGCCGACGCCCAAGACGA
TACTCTGCACACTTCGAGCCCGGCGGCAGAGGCCGTCTAGC
AGCCGTCAGATTGACTCTATCTTGAAGATCTATTCGTACTT
ACCGAGGTCGTGCGTCTGGACGGGAGAGTGGTGCGCTGCGA
TTGATCGGTTGGGTGCCCTTCGGCGCCGGCATTCTTGCCTG
GGGGGAGAGAGCGCCATGAACGGCGGCATAAACAGAGAGCG
AACAATGCCAGCGACGAACACCAGAACGGCGGCCAGAGGCA
AAAGCTGCGCAATCCGCAGTCGCAGGGATGGCGATAATCGT
TTCCGCCGCTTGTTTTTGCCCAGTGCTCTTCCCCGTAAGGA
TCGGGGATAGGAGACTCGGTCGCTACGCTGAGCTCGACAGA
CTTGCTCTGGATTTGGGGGGCCCCGGTCAGCGCGAGGTCGC
GGCTCACATGGTTAATCACGCACAGGTGCGACACGCCACGG
CATCACGTCCTCCGAAACAGCAGCCTGTGTCCTCGCAAACG
GGGTTTGAGCGAATGCGGCCCAATCCTCCTGCTACTCGTTA
CAAGCGGAGGAGCTCGCTGTCAGCCGCGAAGATGAAAAGCC
TAGTGACTCTCCCTCAAGGCCAAAGATCCGTACCAAATGAA
CAACGACGCCTCGACGAGGCCAGGCCTCGGCCAGTAAGCCT
TTCGCCATCACGGAGGACCTCTCGAACCTCCCAAGCGGCTG
GATCCCGCCTATGAAGAAGGCGGCGCAGAGAGCAGAGAATT
CTTACAAGTCTGCCTCAAGTCATCGTGGCGTGTTCAATGAG
GTTCCGATGGCGAGTAACGACATTTACAGAGTCTGTGATTA
GTCGAGGAAAGAGAAGAGCCCGTCGTTGAGCCACTCAGCGA
AACGACGGGCTCTTCTCTTTCCTCGACAACGGGGGTAGCAG
GGTGATAGCTTCGATTACAGCGATGACCGTTTTGACGAGGA
CCGACGATGCCGATATGCGACAGCAGATGCTCCAGTACAGC
CGTCTCATTCTCAGACGATGCGATACCGGAAGACGCGCCCA
GGTTCCACCACAGCCTGCTGCAGCAACGAAAAAGACCGTCT
AATACAGCCAAACCGTACAACCCGGTCAGAAAAGGTTCCAC
AGGACCCGTGAGCCTCCATCCTTCGTCGACATGTCTGGCGT
CGTGGGTTCCTGTGATGAGGCGGCAGTCGTTGCAGATGTCG
GATGGATGGCGTTGCAAGAACAGAACCGCCATCGCATTCAC
TTTTTCAAGATATCGTCCCTCATGAAAGGAGATACTCTCTC
GGGCCTGAGCAAACTCGATGCAGAATGTATCGAGGCGACCC
ATCGACCCAAGGCTAAGCAGCGTCAAGATCAAGCCCGATGC
CAGCGCCGACCCCTCCGTCTCGGCGATGCCCAGCTTCCGCA
GTCGGCCGAGAGACGCGTTGCGGAGATGTCTTCCGCCACGC
GCCGAGCATCTCTGGGATAGCAGCCGCGTTCAATTCCTGGG
TCTTCAATAGATCAACCTGCCGGAGCCGGTTCTTCAGCATG
GGGCGACCTGGATTCCGCGGCGAGAGAGATGAATGGCCTTC
CAGCTTAACCTGATCGTTTCCATAGATGCGTGGACGGTGCA
GGTCAGCCCCGACAACAAATCATCCCAACTCTCGCAACAAC
TGTTGAGGGGGTTCTTGGCGCAGCGCTGTCACTGAGAGGCG
TGGGCGTCATCCAGCTGCGGCTAGGTCTGTATTTGGCCAGT
TTTGACGAGCAGATTCGGCTCTACGGTGACAACTACCTCAT
CTGTCCATGTACATCTTCCACGATAGCTGACATCATGCTTT
GTCATGATCCTGCGCGTCTTCCTCGGCGTGGGCAAGGGGTT
TTCGACGGCTTGCGTGACAGCGACAACGACGACCTCTGCCG
CAAGTAAAAGGCAGACAGATCAGTCGCAACCCATCGGTTGA
TCCGTTACGCCCCCGAAACGCTGTGTCTTGGTCTGACGAGA
TGGTTCTGCTCCAAAAAATTCGCTGGTAGGATCCCTTGTTC
ACAACCTCAACAACTTGGGTCATCGTCAAACTCCCGTCACG
CATGGTTGCCCGACATGCGACGGTTATTTGAGACGCCATCG
TCTACTTCCCACTCGTCCCGCAGAACCGCAAAGGTCAGGTC
GTGGTTCTGACCCTCCTGCTCGGAATCTTCTCTATCTTCAA
AGCTTACATCGCTTGAAGCTCGTGACGGGGGTCGAGATCTC
AGGGGAAGGGAGATGCGATGCGACACGAAGATGACGGAGGC
GGGATCGGGCTTGTGCGGGGCGTCCTCGAGCAGCTGCTTCG
CGTCGTGAATGCGCCATCACCAAGAACTGCATCCCAGCCAA
GCGGTGGGCCTCATCGTCGTCAGCGTCGCCGGGCTGGGGCG
TGGCCCTCGCGCGCGACGCGCAGCTTCATGTCCGCCTCTGT
CCCCCCGCGGCCGTCCCTCCCACGCCGCAGCAGCCTCGCCC
CGTGACGACTAACATGACGACGGGGTCCATCAGCTTCGACC
TCATCCTGCGCTTCGGCGGCCGGAGACGCCTCGTCGATCCT
GGAACCAAGGCTCAGCTGGACGACACAAAGGGCGTTCTCGA
GCTTGACGATGCGGAGCTGGCGGACCAGCGACGGCGGCGGG
GTCGCCCCAGCAACCGGCAACCAACCGACTACCCTACCATG
TGTCCCTCAGGCGAGGATGTCGAGGTTGCTGTAGATGGCTA
ATCTTGCCGCCGCCATACAGCCGAACGAGGGACACCTCATC
TCCTTGAAGGTGATGTGGTTCTTGGTAAAGTCCGTCACCTC
CGTGCCCTCCATCTCAATCGCCCGCTTGACCATTCGGTGCA
CAGGGGCTCGCGCGGCAGGCCGGAAGCCGGACGTTCGAGTT
ATGATGGTGCCGTCGGCCATCACAACCGTCAAGCTGAGGAC
TTCCTCAGGTGGCAGATCTTCATAATCTGCGAGACTTCCTC
CGGTGGGATCGTGGAGGAGTCTAAAGGCGTTGAGGGTGGAG
CCGACTCTCAGGATGGGCTGCCCCAGCCGCCGCGGGTACTT
GAGGGCTAGCCTTTTCGGCTCGGGGTTATCCTTGGCCACCC
TGTTCTTGGGGTCCGCGGAGCTGAGGACGACGGCCTTGACG
GGCGGAGCCGTTTATGGCAGCGATGACGGGCTTGCTGCAGT
CGCGAGGCCCGTCGCAAGTTCGAGGCCAAGGAGCGCGCCAA
TTGTGACACCAGCTTGAGAGCGACGACGAGAGGTGATGGCG
CCGGCAGCAGCTAATGCAGCCCATGGACCCTGTAGGCGTCT
CTGATGTAAAGGCAGCGAGCCATGGATGGAGGAATTCGCTC
GGACGGGCTCTCGCTGCAAGCGGCCGCAGCAAGCAAGCAAG
AAATTTGGCGACCGTGGAGACGGCAGCGCCTCTGGAACCGT
CCCCCGAGCCCTTCCCGCGGCCTTGTCAACAAACAAGCAAA
CAGTTAGCCACATTCGCGGCCGTAGGGCTGAAAGTGGTGTC
GCCAGGCTGATTTGCGTCCTCAGCGGCAGCGCCATCACCCT
GCCCACGGCGACGCCAATGGCCAGGTCCATCTTGTTCTTCA
TGGATCGTGTGCGGCGCGTGCGTCGTGAACTTTTCGAGGTG
GGCGTGGAGCAACCCCACGACGGCGCCGCTGGGATCGGACG
GCTCTTGATGTTGTCGCGGTCGAGGTTGGTCGTCGGCTCGT
GCGGTGCTTGGATAAGGCGACGGGACCGACTAATTGCATTG
CCCTCCAGGTTCTCCCTCGTCAGTGCAATGTTGAGAGCGTT
GTGTTGTTGTCGAAATTTCGCCCCAACTCCGCCGCCCCTCA
GCCAACTTCAACGGCATCTACGGCCTCAAGACGAGCCACCA
GCCCCTTGGTTCCAAGCTGTCACAAGGCGTCCAATGAGGCT
CGAATCACTTGTACGACTCTCTTTGTCTCAAGGCTCGGCAC
GCAAGCCGATAGCGGGACGCCTAGTGCCGGTATATCGAGGC
TAATGTACTCGTAGCACCCGCGAGCTATCGCATCACATGCC
CTCGGTGGGATCCGTAAGGGCGAGTCCGGAGCGACCAGAGC
CTTCTGAAAGTAGGCAATTCCACGCTTGGTGTTTTCGATGT
AGCTTCGTCGACCTTGGACCCGAAGCCAGGCAAGAAGCTCG
GAGACGCCGAGCAAGCTGTCCTGACGTGGGACGAGATTGTT
CTCTGTGAGATTGGCGCGCTCTGTGGCAAGGAGCTCGTCGG
GACACCTACAACCGGTACGTCGGAACTCACGCCCGCGCAAA
CTGCTTTGTGATAACGTGGCCCCAACCACAGCACTGGACAT
GGATGCGCCCTTACGAGTGGCATCCGCGACCAGCTTCTTGT
CCGTGCACATGCAAATTTGCCCAGAGTGCAGGAAAGACCCC
TACTTCGTAACAAAGCCTGTCGTGGGGTAGTGAAGGTGGCG
CACGGCATACGCCGGGGCGCCACCTTCACTACCCCACGACA
CATATCGCCCCTGGGCTAATCAGCTGCACCCGCTGACAGGC
GGCCCCAAGCGCAAGAGGAGCAGCGGTGTGGGCGCCGTCGA
GACGACCATGGCGAGCACGGCGACGACCACGACAAGAAGCG
ATCGAGTCCAACTTCAAGCGCGTCGGCAAGCGATCCAAGCA
GCCGCAATGTGTCGCGCGCGCGCGCCCAAGGCTACGTCGCC
GCAGCAGATGCTGGTTGCGGCGGCTTTTACTCTGCTCAAGC
GGGGGGGCGTGTGTGTCCATCTCCGTCAAGTCTCCTAAATC
CCAACATGAACGCCAAGTTTCTGTACAGGTACATCGCAGCG
ATACGGGGCAATGCGCCCAGCAGCGCCGTACTCCTAGGTGC
AGAAGTCGCAGCCGGAGCAACGTTCGCTTTATAACAAGAAA
TCGCAAGCCGGGCAAGCTCCCCGGTCCCTGCGTCACGGCCG
CGCCAACCCTGATGCCCACGCCACGCTCGTCTCCGCCCTCG
TAACAAGGCTCTCGCCTCATCAGATGAAGAGGGGCCAGTTT
CTGGCCGACCGGCGCGGCGGCGGACGCGGCAGCGTGCACGT
TTTGATGTCAGGCGCGAGAGCAGTCGGACCCGAGGGCTCGG
GTCCCTTCCACAGATACCGACGCAGTGGAGTTGCGGAAAGA
CTCTCTTCCGCAATCGCATCCAGCGCACGGCCACAACCGAG
CCGAAATGACACTGGATTCGCGCCCAGAGCCAGCCGCGGCC
GTCCGGCAAGAGAGTCGTCACGAAGTGTAGCCAAGGGTTCA
GAAGGTACGTCTTCTTTTCGCCGAGACAGACTAATGGTGCA
CAACCCCGGAACTCCGTCCGCAATCCTCCACTTTGAGCTCC
TCCCACGTTTGGCATGGCATCGGCGGCAACATTCGGAGCCG
CGCCTCACTTACAGAATGCGCATAGTCGAGCAATACTCGGT
AGGCGCGCGGCACTAGAGCGCCCGCGCCCACGCCTCGGGAT
TCGACGGCCACGGACGTCAGCGTCAGAATCATCACCTGAAC
ATACGAGTACATACATACGGCATCGACATACAAAGGATTAA
TGATGTATTCTCCCAGTCGGCGACGTCTGGACGAGGCGAAC
TCGTGGCGCATGGTCGAGGGCGAACATGACAGCTTCGACAC
ACCGCCCACAGCGTGCGGAGCCTGCGGAGCAAGAGACGCAG
AGACGCTGAAACGCCGAGTCCGATGCGGCGAAGTCGATCTC
TCGACTTGTCATTCAAGACGCGTGTTCAGGCTCACGTCGCA
GCTCCCCCAGCCCGCTAACGCGAAAATTTGCGCGCGTGTCC
ATACCACTATCATGCCATGTCCTTGGTCAATGAAAGCACCA
GCGGGCAAGAAGGACTCGCGCACCATTCAAGACTTCTACCA
AAAAGTCTCACAACATGGCTCGTGTGTGGTCAAGATCAAGA
GGAGGTTGAGTTTCGCAAAGCACTTGTTTAGTCATGGCCGA
AAAAAGCGCACTCCTGCCGGCAGAGACGACGCCCAGAATTT
TCTCCTTCGACGAATGGACACGCCGATACGTCGCCTGCCCA
GCCCTCGCTCCGATGCGAGTCGGCGTCGGCGTCGGCGTCGT
GTGCCGCGCCCTGGCAAGAGCTATCCGGCCCTCACCTTCTC
GTCCTCAATGCTGTCGTGACCGGCAGTGTCGTTATTCTGGA
TGGCATTCCCCAGTCCACGGCGGCGCTGGTCTTGCCAGCTT
GGCGTACAAAATGATACAGTCGGCTTTGGGCGTGCTCCCCC
GACTTTCCCGGCGATTTCACCGACATTGACCTCCAGGGCAG
ACTCCAGCACCCCCGAATCCCCCCAACGCTGCGAATGCCCA
TATTATCGACCACCCCGCCGCCGGCGCGATACCCTGAGGGA
CAGGTGGGCTGGTCCGCGCTCATGTTCAACGAAAGCCTCGT
CATACGCTACGGTAGTCTCGCGGCTGCGTTGCCGTTCAGGG
TCTCTGCTGATAGAGAAACGCACGACACCTCAGGGACCGTT
TGCATAAACTGCTGCATTTGCTGTGTCATCTGGATCTGGGC
TCGTGGGATGATGGCTGGCGCCGGCATGGGTGGACATCACG
TCCGGGCTTATCGGAACCGGCTGGATGTGACGATGCCCTGT
GGTAGGCGTCGCAGTACTTGCAGTTGAGGCCGTCATGCCCC
CGCCGCTGCCGCTAGAGTTGCGTTAGTAAAGACGGTGGGGT
CGACCTTGATGAACCCTGGACGATGCCCTGTGTTCAGCTCC
TGGAAACATGAGGACGAACTCGAAGCCATGAAGAAACCCAT
CCCGAATCAAATGGCAACGGCACCACTAACACGAAGCCAAC
AGCCATGTGGCTGATAACGGCGCGGCCTAGCCCTCAGGGGT
GTCCAGACCACGCCGCATGGCGACACCGTCCGCGTGGCAGC
AAATTCATCCGAGACGCGAGCAGCGCCGCCTAGGTCAGCGT
TTGTGGTCCCCAAGGCCAAGCCTCATGCATCCCGCCGCATC
TCACAACGGCGACCGAGATGCATCAAAGGCGAAGCGAACTA
GTGTCGCTCTCTGGCAAGCACGGGCTGTCGTAAATCTTGGC
GTCCTGATGGTGGTGTCTGTCTGCGGTCGCGCGTTTGCAGG
AGGACAAGGGCTTTTGCGCTCGACTGCAATTCAACTACAAT
GAGCGATGGTTGATTGATTGCCAACTTGGCAAGACAAAGAC
TCCCCGAGGTACGAACCATCCAGAGCCGATTGCGATCTGGC
CCGAAGGAGAGCAAGGTGGGCGGCCATCGTTTCTCACCTTT
TCATGACGGAAATGATGAGTCGAAAGAAGATGAGACGTGAG
ACCGAGCAAGTTTTCCCTGACGGCGTGAAGGGAAAGAAGGC
CCTACTCTGACGCTACCAGTCCCAGTAAGTTTCCAGTCCCA
GAGGCCATTGGTGCCGACGGCGGGACCAACGGCGGCGGCCT
GCACATGGGATATTCAGATCCAGTTGCGGGAAGTCGCCGAT
CAGCGGATGCCGACGCGGCCCATGTCGTACGTGCCATTGCA
CCTGAGAGAGCTGGCCAGCCCGGTTGCAACCAGCCGCCCGA
CATTCCTCGCCCTCCTCCATCACCACCACCATCTTCTTCAC
GGCAGGACGCTCAGCTCGGTCGGCGCTGCGCTCAAGTCGTC
CTGTCAGAGCCCGGAATGGGCGTATGGCGTCCCCATCTCCT
GCCAGCGGTGCTGCATGGCGCGCTGACATATCCGTGGCCTC
GAACCTTAGGTACGACCTAGCGGCGATGGATTTTCGGAATC
GCTTGTGCGGCCGCACCAGGCGGCCATAGGTATCTTGGCTA
TCGCGTTCCTAACGCCAGCGCATCCCCTGTACGCCTGGCTT
GGCCTTGAGGAAGACGGCGGCGCGGTCAGCGAAGGGGAGCG
GCCATTGACGAGGCCAATAGCGACAAGGAGATGGAGCTGCT
GAAGACTCAGCTGTCTCGGCCGTCTCCTTCCTGCCTGTCGT
TCCAGGCGCGGAGGACGGAGCGGAGGCGGGGGGTCGGGCGG
CATGCCGTAGAGGACGCTGGCGCCGGCGGCAAAATAGTCGA
ACGCGCAGGCCCAGTCTCAGCAGCAGCAACAGCAATATCAC
CAACAATCCTGAACGCTAGACTGTGCTGGCTCCAATCAAGA
GATCCGCAGCGGCTCCGACTCTGTTCCCAGCACCGTCGCCC
GCAAAGGTCGGCACGAGGCGCGAAGCCGGCGCCCGGAGCTC
GGATCCTCTTTGTTTTACGACGGCCAGATGTTATCGCATTT
CGTAGCTGTTGCATCCTAGTCAGATCATCCTGTCGTGGGCA
GTCCTCACCGTCCAGCAGGGCGAAGAGGTCCAGTGCAAGCT
AATTACCCTGGCTCCCGCGCCCTTGAACGCCTTTAGCACAT
CTCCAGACACAGTACGAAGGCTAGGCGATGATATGTGAAGA
GTACGACTTGGGGGTGCCCTCAGTGTTGACGCAACGGGTCA
ATCCAGGGCGGCAGCCAGCGCGACGACGAGGCCGTGGCCCG
CGAGCTGATCTCTTCCGAGTCGTGGCAACCAAAAAGACCTC
AGTCTGGCCAGCAACGATGGCGGCAACCGTTGGACCCCGAA
ACAACATGACATGATATAAACGATCACATCTCCTCAAGGCT
ATTGACGTCGGCGGAGGGGGCGGGGCAGTATCGGAGGGAGG
CTCTCAACCTCCATCCAGTTCATTTCAGCAGCGTCTTGCGA
CATGGACATGGGACCTTCGGCGGCGTGCATTTGCAATGGGT
AACGGGACCAAGTGTTGCAGCGCATCATGGACAGAGCACGA
AATGCCCTGGTTGTCTTCATCGGGGCCATACGTGACGCCGG
GGAGACGCCGCCGACGCAACCGCCGTGAGAACGAGGCCGTC
CACGGCTGGTCGACAGTACGCCGTGGTGGCGCTGGAAGGGC
AAGTCGAGGGCCTTCTTTCGCAAAAGGGGGAGGATGGAGGC
TCCAAGATCTTGCCCTGCTCCGTGGTCAGGGTGACCAGCAC
CTGGAAGAGGACGTTGACGGCGTCCACTTGTGAGTCGAACC
CCATAAATCACAGCAAACACCCAGAACAGCCGTCACGATGG
ATCGGCGTGCTTCGCCTCGGCGGCTTCCGCCTTGGCAGTCT
GGAGTTCTGCGGCAGCCCAGCGGCTATGTGCTTCTTGGCCC
CAACCGCTTCGTGACGGGCGCAGAGATAAGACGGCCGCCGT
AGTGTTCTTAAGTTTGTCGGCGAAAATGGTGAGGATGAGTG
TTGAACAGCGAGTTCGACAGCAGCAACGCGCCGCCGGCGAG
CATTACACTTGAGCGAACTACGTTGGTCACGATTTGATGAT
CCCGGCAGATAGTGCTACTACAAAGCCATCTGCGGTGCCCG
ACCGCCTGTGTCACTCACATCAATAATATCAACTTAAGCTC
GGTGAGGCCGGCTTACACAACGGTAGCTGCCTGTCGAATGA
GGCTTACACAACGGTAGCTGCCTGTCGAATGAGGCATCTAG
AAAATGGTCAAGAGTGTGCTCAGGAATTTCCGTCTCGCCGC
GATCCATTGCCAAGAATCCACGGCATGGCGCGCGTGTGTCC
GTGGGGGCGCATCCAGGCGGCCCTTCCAGCAAGCCAGGCGC
GACGGCGGCCGGTCGAGACACGAGACGGAGCCCAACAGCCT
CACGACCTCCTTGAAAATGCCCGCAATCGACAAAGTGACGA
TTCGTCGGCAACCTCGCCGGCGAAACTACCGACGAGTCCCT
AAGACGGTCGCGCGCGCCGGCGGCGGCAAGAAATGGACCGA
GGCTGCGAGCCAGTTTGGCGCGTCCTCATATCCCAGCTACC
GAAGATGTAGCAAGCAGGTTCGGCCGTGTGGCGACGTGCTG
CAGGCGGGATCACAGAATAGCGAAATGATGATGGGCGAGTC
GGATACTGCTTTCTGTACTGCGGGTGACGTTCTGTGAGGCT
GAGATGCGTGACCTGGTCAACGGGAATCATCTGAGGCTGGT
GTCCTCCTCGAAGGCCCGTACGGCGGTCTGCCCATGAGGTG
GAATGAAATCATTTTGCAAGCCTGGGAATGCCTACACGCTA
ACGGCCACCACGAACAAGCGCACTGAACCCAAGCCTGCTCC
AAGGTCTCTTTCAATGCGCTCGGGTGCAGAAAACAAGTCCC
CGAGCAACTGATCTTGCGGTCGAAGACAGCGTGCTTCGGGG
GATGCAGTACATGCCTGGCACGACGGTGAGGGGGCGGTGCC
ATCTCCAGCGCGAACTTGGGCCCCTTTTCGATCTTGAAGGT
AACTACGAGACCATTGAGCGCGAGGAGGCTCTCTTGGAACC
GAAACCCATCCCTCGACCCTCGGCAGATTCCATTGCGCCAG
CGAATGCGCAGCCGTGCGCTCGAGGTCTATCGCCGCCGACA
CAAGAGTTCTGGGAGCTCGGCGTGCGGATGTACTGCCGGGT
GTCATCTCGTCAGAGACGCTCGAAGGAGAGACCGCGGCCAC
GAAGCCCACGCGCAGACAAACGGCGGCGACCACCCCTCGCC
GCAGGTCAGCACGCGACCGTCCCCTCAGTCGCGTCGGTGGG
CAGTTGCGGTGGCAAAGCGGCCATGTACCTGGCTGCAGCAC
GCAAGGTACCCCACAGAGCTCGCAAACGAGTGGGACATTGC
GACGGAGTCCCCTCCCAGAGCGAGGAAGACGACAACTGTTG
TTCAACGCAGCCGGCATCCTCGCGGATGACGAGCGTTTGGA
CATGGCAGAGGCAGACAAGGCGCAGTCCGTCCACGCCCTCG
AATGGCCTTGAGGGGGACGGCGGCAGTCAACAGACCCAGGA
GCCCCATCCACAAACATGGTCTTAGGCATATCTTGCTCACC
TCTGGATTCGAGAGAACACGCGACCCCGTATGCACCTACAT
AGCGATCGTTCGTTTGGCGCCGCTGAGTTGTCTGGGCTGCT
TTGATGCCAGCATATTCATACGGCAGCTCATTGAGATTCGC
TGAGGGCATATGCCAATCTGCGACGGCGTGGCGTTGAGTTT
GCTCCATATGGAGATGTGCTCTTTGACGGTGAGCTCGTCCC
ATGCACCTCGGGTCTGGATCCGCTGTCTCGCCGCGTGATTT
CAAGATCACGATGTGGTCTGCCAGGACATCGACTTCATCCA
GTCCACGAGCACGTCCCCGACGCCCAGCTCGAGCGCGACAT
AGTTGCTGCCTTTGAGGCAGCGAGAATTGCCAGACGCTACG
TCGCTGTCCGCGATGCTCGTCAGCCGAATTGGCGCCTGATC
TGGTTGCATCCTTTCATCGTCGTCGCTCGATCCATCTCGAA
GGAGCAGCAGGGACATCTGACGGTAGGCAACGGCCTGCTTG
GTCTGCATCCTCCTCTGCAACAGCCTCACAAACGAGGCCAC
GTAAACGGGGCGGAGCATATCGACGGGGCGTTGATACAGAC
CCAGCAATTGAGTCGAGCTACGGCCTCAGAGACCGACCGGC
AAGATGGTATGACCCCTCCTCGCCCTCCCCTCCCTCCAAGC
TCCTGTAGACAAGTTAGATTCGGGGGCGACAAGATGTGGTT
AAACCGTCAAGCGCCAAACGCAGCCTATCTTCGAGGGGGAG
GATGCAGAACAGAGATTTCGCGCAACCATCGCGGTCTTGTT
TCTACCCGTCACAATACCTTCAGGATTTGCTCGAGTTAGAA
CAGTCTGGCGGCACTGGCGGCGCCGAGCACCGCCAGCAGAC
GCAGTCGCCGCATCTCGGCTCTGTAACAGCTCATCGAGAGC
GCCGAGTCCTTGCCCTTGCCCTTGTCCAGGGCGCTGGGCTT
AAGTGGTGGGGGTTTCTCGACGCGCATTTCACGGGGCGGTA
TACATAGGACCTGCTTGGGTCCTGTTTGCCCTCGAGCGGAA
TGCTCCAACGCCACCCGGCGCATATCCAGCTTTGCCGGCGC
CAAACACCTGGCGCGCAGGTCCGTGGTACGAATTCTGCGGC
GTCTCCCCATCCGGCTCGGCCAGCAACACCAACAACCCCTC
TGGAGACGGAGCTCTCAGCGCGGGACCTAAGCTGCTCCGAC
CATCAACGACCACGATGAAACGGCCCCATGCATGCGGCTCG
GTGAAGACCCTGATGTCGACCGAAGGCCCACGCTGAAAGCC
GGCCGAGGCAATGACGTGAGCCGGGATATCCTTGCCACCTG
CCGTTGGAAATGACGCTGCGCGGCTTGTACCAATGACCTGG
CTGTCCAATCCTCGCGCCCTCCCTTGTCTCTGGCCTCCAGA
GGTCAAGCCGAACCCAACCCCCCACGAGGCCATCCACCGGG
GAATGGCACCGTTTACAGCGCCGTTTTCTCGGGGCCTGCAC
CGAAGTCTGAACCAACGCCACTACCCAGCTCTCGGCCAGAA
GACTGCTCAGCATCGCATGGCCAAAGGATGGAATTCCGAAG
AGCAAGCGTCGCTGAAAAAACACCCGTGAACGTACATGGAC
ACGGACAGCAAACGACGACTCAGGGGGAGTGCATCACCTGT
CAAACCTCCAACTCCCACTGCCGAACAATCTTGACCCTCTT
CCCTGCGACTGCGAAACTAGCCGCGGCGAGGGCAATCTTCT
CTCGGGCACGGTAGAAGAATCAGCCTCAGTTGGCTGGGGCA
AGCGAGGCCAGCTGCCACAGCAGCAGCAGCAGCCACAGTCG
CCACTCGTCGGTGGCCGCAACCGGCTCATCCCTGGGCGTCT
CTTGTTGTCGATCCGAACGTCCGCATCAGGCCCGTCGTAAA
CCCTCGTCGTCGACGGACGGCAGCATCGCGCGCACCTCGTC
CGCCGCCGCCGCCGCCGCTGCGTACGAGCACACTCGCATGG
GAAGCGGGCAAAGCGGCGAACAAGGGAGACGACGGAGCCTT
CTGGCTGGACCATCTGGGTTCGGCAACCGTGCAGCTGGAGC
TTTTCTGCACGAATTCGACGCGCCGACAGCAACTCATACAC
GAGGTGTAGTTTAAGCAAAGCAGTCGGTGGTCGGTGTTTGG
AACAACCAACGACCCGGATGCGGCCCGGTGAATTTGCCTGC
TGTCGCAGTTGCGTGAAACGCCCTGACAACTCGCGAGAGTT
CTAGACGAGAACCACACCACCAACCCAAGCCAGGAACGCGA
GAACTGCCCACCGTTGGCCCCGCTGAGGCTCAAGTATATCT
TCCAGGACCAGAACTGGGCCCAGCAGATGGCCTGGATTCGA
GTGAGCACAGTCCCACGTACCTTATGCTAACAAGGGATCAT
GCTTCCGCTGCCAGATGGGCCCGAGGACAGCCAGCGATCGT
TGTCAGCCGGCGTGCGACTGCTGTAGTATTGATCTGCGGTC
TCTACGTGTGCTTCATCTGACGTAGGCGCTTTGGACGACAT
AGAGTGACAATCAGACTCGTCCTGTACGTCCAATCGCGGGA
AGAGCAACGTCTGTCGATCCCGGAGACGGCACATGAGGCCT
TTCATGTCTCGTGTCGGGCTCGGGTTCGTCTTCCTCGTCAG
AGCAAGCCTGGAGCAGCCCGCGCGGTTGGACGTTGGTTGCT
CCAGGGAAATTACGCGGGCTCAGGTGTTGGGTGTGTTGGGT
ATGCACTGGACCCGCTTGATCGATGTGCGCAGCACCCAGCA
CTTGATCGATGTGCGCAGCACCCAGCAGCATCCCGTTGCGC
GCGCTAACATCGGAGGTCCACGGTGCCACGCTGATCTGCGC
CAGTGGAACACGCCTTGTGGCAGCCCAGGTGTTCGGAGCCA
GTTCGGAGCCAAGAGGTGTACGAAGTACGAAGTACCTGCCA
ACTGTCCAATGGCGACCCCGCCCTGAATCCCAATGGCCGGC
GCATGTCGGCGGCCAAGTCACTCCCGCAAATTGCCTTTCAA
TCCTGGCATTTGAAAAGGTACTTGACGATCACTTGCGTGGC
CAGAAACGTCTTTACTTTGCCAAGATTGATGTGCACGCTGC
GGCTGTCAGTGCCGCCTCGACAAGTACCTAGACAGGGGATC
GGGAAAAAGGACTTGAGGAGCCAGTACTGGACCAGGTCGTT
GACATAGGATAAGGGACGAGCGGCGGCAGGCAACTCTAGAT
GCTGCGTAACTTACTCTCTCCCTTGGGAGGGGAGCGGGTTA
CGGTCATCTCTCGTCCGTCACGTCCGACTCAAATCGATGGT
GCTGTCGCCCTTGCACTGGGCGGCGCTTGAACGAACATGGC
AACACCGTTGGTGCTGTTCGCTTGGACCGTGGCCTTGCCCG
CGACCATCGCCGAGGCGGAGCGCCAGTTCAAGGAGGGCCAG
GCCAGCCAATGGCGCCGTCGCGAAACTACTGACAGGCAGGG
TTCAACATGCCGTGGGGCAGCGGAGACGCCACTGCCGGCAT
CGTGACCGCGCTGGCAGGCGCAGCTTTCATCAGGCTGATGG
GCGCCCATGGGCGTCGTGGACGGCCGCGAGCGCATCGGCAA
GTGGGTTGTGGGTTGACGAGCGACACCGCGGAGTTCCGCGA
CCCTCCGCCGCTGGGGCTGGCGGTTGGAGGCGGTCCATTCT
TTTGTTGGCGAACGGATGCACTGGTGGCAAGACCCGCGTAG
TCCGACAAGCCTCAGATCTTCAAAGGCATTGTCGCTCACAT
GGAGGCTAGTTATCCAGGGTCAGAATCGAGGGTCAGCCATG
GTCTCTGGTAGTACCCGACTCCTGAGCCGTGGTTGACTTAA
CCAGCTTCGTCATTTGTACCCCGAGACCTCGCAAATCTCCA
CAAATAGTGCGTGAAGCACACGGCCGCCCCATCTCCATGGT
GGGCGGCCGTGTGCTTCACGCACTATTTGGGATACCCGCTT
CCGTCCGGGCCGACTCACCCCGTATTGTCGACAACTGGTCT
GGCCTAGAAAACTCTTATCGCGCTATCAGCCGGATGTGACA
CAAGCACGAGGTCTCGCAGACCGAAAACGGCGCCCCCATCA
GAAGCAGACCGGTCAGGCGGCGGCAGAAGTTCCATCGACTT
GGACATCCCTCCGTCCCCACCAGGCTCACCGCCCCCCCGCG
CTCGCGCCCATTTCATGAAGCGGGCGTCACTGCCAGGGCAA
TCTTGCAAGACGCTGCAACTCGCGCCCATTTCATGAAGCGG
GCAGCGGGAGAAGCCGAGCTCGGCGACGCCATGCCGGCCTT
AAGGTCGAGTTTGCTATAATCCGTGATCGGGATGTCCTTTT
CCGACGACGCCGCCCGGACGCGGAACTGGGACTAGGCGAGG
GGCGGCCCGCCCCGGACCCTCGGCGGCTCTGCGTCTGCGCC
GTCAAGGGCGACGGTGACGGCGAGAAGTGCTTGCCGTACGC
TTGGGATCTCGTCTCGTCTCCATCCCCCATCGTCAACCAAG
GGGGTGTTCGGGGTCGTCGGCGGCGGTGATGATTTCGGTGC
TAGGTCGTCTTAGTGGTCGGCCTTGACAATGTCGGACACCC
GCTGCCATGTTCCTGGGTAACCTAGGCAACTACAAGAGCTT
ACTACTGCGGTTTGTTTGGCCGCGGTAGCAAGAGGCAGACC
AACGGTGTTCCCCTGCGACGCGTCAACTCCCGATATGTCAT
CTCCTCTGTAAAGCTCGGCGCGCTGACAAGTTGCAACTCTA
TACATCGCGCCGATTGAGCTCGGAAACGAATCGCATTGGAG
CACCGGATGAACATGGGCGGCGAGGAAGAGAAGCCAGCACT
GCGCGACGGTTCCAACCCATCGTAGTCAGTGAGCCGTCGGT
ACCCCAAGTTCGGCGCCCGGCCGCTCAACCGGCTCATAACC
GACGGAGAGAGCGGCCGCCCCGAGAGGGAGTAAAAGGGCGC
AGAGCCGTTGGGCGGTGTGGCGTACCTTCAGACTCAATGGG
GGCATTCCAAAATCAAAAAGCAAAGGGGGGGCGCTGTGTAC
AGCGGCAAGGCAGACAACAGCAAGGTCGCAAAGAGGGCGAG
AAGGTCACCCGCTATGTGGTCATAGGCGTGGTGGGGACTAT
TTTGCTGGGACGCGACGACTCGGCACTCTGGTAGGAAGCAA
CTCCTGTAGCCTGCAGTGCCCTGGTGGCGCTGGAGCTCCAA
CCTTTGAAACGTTGTGTTTCCACCCCTATTCAGTCGATCAA
ATTGAATTATTAGGTCTGCGCGGATGCGGCTCGTGTAAATA
AAGTACCACCATGGCTCGTCCGGCGGCGGACCTTTGAAAAT
TTCGCGCTGCGCCTCAGGTTCCCTCGCAGCCAGACTCGGCC
CGGTGGGCGTACGGCGCTTACACGGAGATGTTCCAAGCCCC
CGGCATCTCGTCGTCTCCAGCGTCACCACAAAGGATGCTTT
CTCGTCGTTTGTCGCGGACGCCGCCGCAGCGCCGGCCAGAG
GACGCCCACGACGATGTCGACGACAACGACCTGGAAGCTGA
ACTTGATGGCTTCTTGGATGCGACGCTTGGGCGGCTGCTTG
GCAGCAAGTAGAGACGAGGGCAATGACACGGGCAAAGGCAA
CTCATGCTCCTTGCGGAACTCCTTATCCTGGCTGGTGCGGG
CTCCCAGCGAGCACTTGCTGCCTATCGGATGATCGCCGATG
TCCCGCAACGTTCGTCTCGACTACGCTAGCGCCCGTCCTCC
ACGGGCCTGAGGGTTCGCGTCGGTGGGCTTCGCGTTGGCGT
CTCAATGGCCTGAACTACACCAAAGGCGGGCAGGATCCCGT
GCACGTACAGAACTCGTCTCCAGCATTCTCGTCCGCAGCGT
CGTGCCTCTCTTCTCAGCAACGCGACCTGCTTGGACTGCGA
CACTACAATGCGCTCAAATCCAACGGCACGCTACTCCCTCT
ACGTCCAGGGATGGCTGGCGCGGCTCCGGGTGGTGGTCTCG
GAAACACCTCTGGATCCTCACCTAGAACATTGCCAAAGGTG
TAACTCCTGATGATATGCGACAGTAAATAGCAATTATATAA
AGAGGCACGACGGATTGCAGCAACCCTCTCGCGGTCACACT
TCTCACGCAGATCTGGATGGCCGTAGTTCTCTCGTATGTCA
ATGCGACGATGAGCAAGACCCTGTATTTGGGCGTTCAAGTG
GCGTTGAGCAGAGCAGCCCGCGTCTCCAATCGGCCAGTACA
ACGCCATGGTTCCCATCAATCGGACTCGGCCTCATCGCCAG
CAAGTGCGACTGGGACGTCCCCCCGAGCCTCATCATGTACT
CAAGTTTCACCCTCAGGACTCAGCGACGTCCGACCCGGCAC
CGCTCGAGAGCGGCACGTGCCGTCCCCTGTGGCCAGTTCGT
GTCCAGACAGCAGATGTCCGCAAGAGTGGAGCATGCCTGCC
TTGCCTTCTGCCAGAGCACCCGGGTTCGATTCGCCCAAGCA
GCTCCGGCGGTGCGGTCGCGCGCTGCCATGCTGCGTTGGGG
GATCCAGAAGGTTTCGCGTACGGCTCTTGCGGCAGCACACG
AAGAAGGGAGCATGGCAGCTCGAAAGGACTTACTCGACGTC
TGTAACGAGACTTGCTCAAACAGCGGTAGCCGAAGGTCCAT
TACGAGATAACGGGAGGCGGCGGCCGCCTCGTTGAGTTGTC
GGCCGGGGGCGGGTTGGCTGCAAAGGCGTCGCCGCCTTGAA
ATTGGGCTCCCTTCAGCTCTCTCGATGGCATTCGGCTTCAA
CGTTGGACCTGGTAAGGAGGCGCCGCCAGTGAACGGCGACG
CATCCCTGTACCTCAAGGCGCGACCGTGGGCCAACACCTAC
GCTACGGACCCGTTTAGAGCCGTGCCAACGACGGTGGCGAC
GATGCATTCTCCTTCTCCGACGCGTGCGGTGCTATGACGGA
GTTGCGCTGGCCTCGGCGGGCGAGACAGGCAGCCTCCAACT
TAGAGACCAACCCAGACCGGCGCGCTCGCTGTCTCAAGCAC
GAATACCTTTTCCAGATCCTCGACGACGTTGAATTCCTTTC
TCCAGGCTTTCCGTCTCGCCCTTAGTCAGGCCAATGCCGTC
GAGCCTGGGCATCTTTCACGCTGTTGGTAAGGTGGTACACA
GTACATAAGTCATCACGCCGCCGCCCCCTAATCCTCAATAT
CGCCAAGTACCTCGCCGCCCCTGGTGGCAGCCAGAACGACG
ACCCCGCGCCGACCGAGACGCGGAGCGTGTACGGCATCAAC
ATCTCCAAGGAGGTTTCCGACGGCGTCATTGCCCCCGGATA
TAGACCTTGCGCTCCTCGGGCGTAAGAGGGAGGCCAATGGC
ATAGAGGGTATTCGTACCTACATAGGATGCCAGCTGTGGGG
CTGTAGAGCATATATCATAGCACCAAGAAGACACGGAAGGC
CACCTGGGCCCATGTCGACGCGATTGCTGTTTGGGAAGACG
CGAAACGGCTCCATTGTCCCCAACAGCATGAAGCTCGCCAA
ACCCCGCAGAGCTGTCCATCCGGCGGCAAGAGACCTACCGT
TCCCAAGAATCCATGCCCTCCCCAGTAGCAAGAATGGCCTG
CCGTATGGATGCAAGCAAAGCAACAGCAAAACTCCAATCGC
CGCATCTCGCTCTGAGACGGCGGCAGAGAGCGACTGCTCGA
CTTGACGGGGGATCTGGGAGCGCGAGAGGAATTCCAGTCAG
GCAGGCGTGGACCCGGGTGTCGGTTTCGGGGTCGCGGGCGA
CTGCGGCCCGGCTCCGACCCCCGGTGCCAGTGGTGATGCCA
GCAAGGCAGCTAATTTACAGCGGCCAGGGGGGGGGGGGCGG
CAGTCCATCCCCCTCCCGCTCGTTTTATCCCCACCGCCGCT
CGTGTGTTTCCCTGACGTGTCGGCAGAAGGTTTAGAAACCA
CTTGGCCGAAGCTCAACCCTCTTGAAAAGGTCCACGTAGGA
GGACAACACTGGGAAGAGCACGGTTCCACCCATGATTGTCA
CGCAGAGTTCTTGATGATTGCTGTTGCAACAACATCCTTAA
GGCGTTAACGTCATCGATGGCATCGGCGTCCCATTTCCTCG
CTGCGCTTCTTGAGATGCCACCCTGACAACGGCTCGTGGGA
GTCTTGCCGAGATTTTGCCGCCATACTTTGTGCACGAGCCT
AGTCGACAGTCGCACAATCTCGGGAATGCTTCACGTACGGT
CACCGGGAAGCAGGACACGGCGACAATGTACAACCGCGCGT
GGGGGATCATGGTTCTGTCGCTTGTGTCGTGTACGGGCTCT
CACACTCTGGCGGAAGCGAGCGACCCGGATGTGGGAGACTT
ACGCCGGTGCTTGCTCGGCGCGGGCACCTCCTCTCGCAAAT
TTTCTGGGCAAGTTCGTGGACGCCAACCTATACGTCTCGGA
ACCCAGGTAACCTTTGACGACGGCAGAACGTTCCACGAGGT
GAGGCCCGGAGGCAAGGCACCGGCGGCATGGCGCATCCTGC
AAGAATTACATTCGCCCCAACCCGAACAAGTACGAGCACTT
GTCTTCCATGTTGCTGACCTCGGTGTCCCAGTGGCGGTCAT
AGCGGCAGCAAGTCATCAGGCGAAAACAGCAGGTACATGTA
GATACTCGTCGTACCCTGCGCGCCCAGATGTCAGCAACCAC
GTGCCAACTGGGACGAGAGACGGCAGCATGTGGTGGACGCG
CGGCGCGGAGGCGCCGGCATCATCAACGGAGTCCAGGGCCG
AAGTGCCTCATGGCTTGAGTCGAAGTTTGTACATCTCGGTA
CACCGACAGCCCAAGACAGACGAGGCGGAGAAACTTACAGC
TCACCAAGAACGCCCCGGCCCGTAAGTTGCCCTGCGGTCTC
CGACGTTCCGCTGCCGCAGGCTGCCCTGCGGCGTTGGGCTA
AGGGGCGACGCCAGGGGACTCGGCGGCCTTTTTGGACCCGA
TTGTCCAGCAGAATCAGCCCCGCGGCGACGATGCAGGCAGG
TTCGAAGTCAGGATTGAACACGGCAAGAACAACCAAGAGTT
CCTATGCCGTTCCAGCAGCTCGTGACGGGCACGGCGTCCAT
CATACGTGTCCCTGGTCCGCCGTGACGGTGGAAAGGCAGAG
CGGTTTTAAGGGACAGGCGGCCCTCGTTGTCGCTTCCCGGA
TGTCCGGCTGGAGAGAAATGCGGTGCGGCCTCGAGCTGGGG
TCCATGGACTACGAAACCCTCCGCAAGATCAACCCAGGTCT
GCCAAGTGCGACATCCTCGTCGAAAACTACCTCCCGGGGAC
CGTCACAGGCGCAGCGCGTGCAGCAGCCGATGCAACGGCCC
TGGCCAGTCGCGTGTCGTCGCGCGAAAGCATGCGGCCGTCG
CTCCTTCTCTTGATAACCCGCGACAATGGCATCTCAAGCAA
AAGTGGTCGTCGCGATCGCTCGACGGCAGTGAAAACAGCGC
GGCGATCTCATCTGTCGGCGCGAATCCAAAACAAGCCTCTC
GCCCCACCACCACACATAGGCGCTAGAGGCCTGCCCCCAGA
GAATCGGTCTCCTGATCATACACGAAGGTTTCTTCCGCACC
TCCGCGCTGTAAGCCGTGGCCGGCCGCATGGAGCCCACCAA
ACCGCTTGCGGTGGACGAGTCGTAGAGGGGGTGGGCACAAC
CACCTATCGAGTAAACGTGTCGGCTTCAACTTGCCCGTGTA
CCCATTCCCATTGACAATCTCGGCGACATGGGCGTCTCAGC
ATATACTCCCTTGCTTTCCTCGAAAAGGCGGAATGTGGTCG
AGGATGTCGATCGTCGTTCGCTACCCCGACGGGCGCATATC
AGCCGGATGCAATTCATTTTCCCGTAGCACTTCTATGCTTT
TAGTTCTTGGCCTTGCCTGGCGGAAACGTGACGCCGAGGAT
AGGAGCGCCGTGTAAGCTCCCTGTCCCACGGCGATTCGAGA
AGCGTCGGGAAGCGGATAGCCAACGAGCAGTACCCGCGTTC
CATGCAAGAGGGTTGTACTTCGTAGGGTCTAGCTAGTTTCG
CCCAGCACTGCAACAACAGGCGGTGTCTCGCATGTAACACT
CTCCCTACATCCCCATCGCCCGGCCTCCTGGCATGACAGTC
AGGAGAGAAAAAGAAAAAAACGTAATAAACAGGACAATCGT
CCCATCTGCGACGTCTGCGGCGGCGGGAGGCCGCTCTGTCC
TTGCTGCTGCTGCGTTTGGGCGGCGGGATTGGGCGTCGAGT
CACAACCAACCTCGATTCGGCGGCTCCAGCGACAGCCAGAA
CGGGCTACCCACGCCAGCACCAACGGCGCTCGTAACAAGGA
TAAGCAAAAAATATCTCGGCCATAGCATGCGAGTCTGGACT
GCCTCTTTTGTCTCCATTATCCATGCCGAAACGAGACCCCA
GTGCTCTGAACAATGAACTGCGAGTCCAGCGCGCCTCTTAC
AGCTTGATGCAGCTCCAGGGCAACCCCGCGCAGTACGACAT
ACCGGCAACTCATCAGAACACGCATGGTTCCGACATTGCTT
TTGCATGGATGAAGCACGCACTCCAGTCGGGGTGGATATCA
TGATGCTCGCATGCAGTATACCTTAGGTACCTTACCTACGT
GCTGAAGATGACTCCCAACACTGCGAGAACAGCACATCTGC
CTCATTGGAGCGGTTTGTCGCGGGTCCGCCCAGCCCAGAAT
TCGCTTGGCAAGTTGAATCTCCTGGACCGCGGACGGTACCT
CCCCTCATCCCATCCCAGGACGTGAACCCTGCCCTGCGTTG
GGGATGAGGGGATCCCATCTCGTGACGCTAAGAGCCTACCT
GGGTGTGGCTAGGGTAGAAACAAGAGCGAGATGGTGCCCAA
TGACTGTGACATGTCCATTGCAGCTTCGTTCGGTGGCGGAG
GCCCCGGAGAGTTGCCATCGCACCAGTCGCATACTCCCGTA
CTTCGGTACTCTCCTCGTGGCGTTGAGGAATGGGGACCAAT
CTGCCGGCTGCTTCCACCCTCGGCGCGATCTGCTGGCGCAA
TATCCACGCGCAGCCCACCACGTTCCCAACCTCAGCCCTCT
AAGCCCTTCAAGCCAGCCCCCGTCTTCGTCGAATCGTCCGA
GACGTCGAAGGGGTCACAAGCGGGAGCTTCTTGAAGAAGCT
GAGGGCACGCCGACCGAAGGCGTAATCAACCAGGAGAGCTT
GCCCAAGGTCAAGACCAAGGCCGCCATGAAGCGAGCTGGCG
CAACGTGGCAGAAGGTGGAGCAGTGCCACATTGAGACGTCG
CAGGCCAGTATCAACAACAACAGCGGCAGCAGCAGCCATTC
CCATTCTACGCGCCGCAGTACAATAACATCGGGCAAAGCCT
TGGCGGCGGCGACGGAACAGCGGTTTTGGAGATGCGATTCG
CTCCACCTGAGGCCGCACCTCCGGACAGGGCAGCACTGATA
CAGCTACGTCGACCCCACACCGGCCACGCCCATGACCTCGC
CCGCGACATGAATAAAAGCACACGGATGTCGAGAAATAGTA
GTCCAGACAGAGACTGAGGTCCGTCGCAGCTTTTGTTCATT
GCCGGATCTGCCCAGTTTCACGGCACCCAAGCCGAGCACAG
GCTGTCTAGCTGCCTGCAGACGACGGGGCATCATCGATACC
CGCCCTGCGACGCATCGGCCCCGGCGTCGTGCCAAGTCGGC
CCCTCATAACCCCCCCCCCCCCCCCCCCCCCGAAGTACTGA
CAGCCCTACAGAGCCACACACAGTGTACGCCTTGGCCGACC
ACACAGCGGTCCAGACAGAGCAGCGACAGGTTCACCAGGCC
CATTATGCATATGGTCCTGTCACCAGCTAGGGACCCGATGT
CAGAGCATCAACGACGAGCACTATGTCCAAGGAATCAACTT
AAATATCTTGCGGCGCATATCCAGGGCAGATTTGTCTGATC
GATGGATTCGGAAGGGGAGTCGGGTTCGACTGATACAGCTC
GCCCACCACCCCCTTCCTCTCGTGAGTTGCTAACAACGACG
ACTGACTGGCGAGTGGATCCCGGCGATGACCCATGCCATCT
GGTCCAGGCCCAGAAAAAATCGGCAATTTCCGTGGCATGCC
TGCCGTTTTACCCCGGAGGGCAATGTGTGAGTAATGGAGTC
AGGGCAATCCTGGCCGCCCACGATGCCTTACGTACATGCCC
CTCACTTTCGCCTGTCGAAGCATCGACCTTGGAATGCCTGT
CGGCTCGTCCGGCCAAAACTCGATGTCGCCGTCCTCACCGA
CTTGGCACATTAAACGGCACCGAGGTGGATGAGCCCCTGGC
GGAGGGTGCCTTCGGGGAGGCATTTCCCATGTGGCGCGAGG
CAAGGCAGCTCTGTTCCTCGCGCCACATGGGAAATGCCTCC
CGAAACTTGTCGGTTCAAGACATGGGAAGCTTCCTCGAGAT
TGCCTGTCTTGCTGCGACTTCTCTACGGCCGCACCATCTCG
ACCTGGCGAAGACGCGGTCGCGGCCATTGCGTTTAACTGGG
GGAAGAACAAATTCTCGACGCCCCACCAGAAAAATCACCGA
ATTCGGGCAAATCTCCTCGTCGGCCTCGACCTTGGCGGCAA
ACCGCACCGCTCGGGGTCACCGGTTCCCCATTGGCCATCAA
TGCGCCGGCCGTGACGGTCGCCGTCGTGGTGACCGCCGCCA
GGTATGATGATAAAATGGCCCGGGAAGTTTAGGCCCTGCTC
GGGTTCTTCGCAGAGCACCGCGGCCGGTGCTACCCCCCGGA
GGCGGGCCATGAGCGGGGCTCGGTGAGCGGAATACTCGCAG
ATTTTCTGGTCAAACTTCTCCGTGTACTTTCCGTCCAGGAC
GTTGCCAGTCCGATTGGCAGCGGGATGTGGGCTTGTTGGGC
GCAAAACACGATGATGCCATCATCTCCATCGCCTTGGCAGG
AAGCAGCGAACCATCGCCCGCCCCGACACCAAGAAGCAGAA
TTTGAAGTGACACTTTTCGTCCAGGGTATCAAGCTCGTGCC
CGGATGTGGGTATGGAGCTTCACCAGCAGTCGAAGCACCAG
ATCCATCCGAACGTCGTCGTCATAGAACGATGGCCGTCGTA
TGCCGAGTGCTTCCATGCTCCATCAACCGTTCCAGGCAAGC
TGCCCGCGAAATTACAGGCACGACGCAAAAGGACACCTCTC
CAAAAGGACACCTCTCCGAGCTCCAGTAGCGTGAAGAAGTG
AGTTGCCTGCCAGCTGTCCGCCGCCACCAGCACTCTCCGCG
ATTCCCTCCTTGGCGTGGAGCAGCGCCACCGTGGAGCATGA
ACATGGGTCCCGACTTTGTTCGACAGCAGCAGCAGATGGAC
CACCTGTACCTCAACAACAACGGCCTCGGCCCGCATGCTGG
CTCATCATAATGGCCGACGCCAGCAAGGTCTTCTCCCTCGA
ACGAGGGGTACGTGATCCTGCGGCCCCAGGAGGAGAAGCTA
GGAAACTCACTCCACTGGAACATGCCGTCCGTTGGCCGACC
CGATTCGACGACGGTGCCGGCGGCGACAACGAAGTCCAACG
TTGCCTTCAGCGTCACCATACTCGTACTGCAGCACACGACG
GGAAAGGTCGTTGACGGCGTCGCGCAGGATGGACTTTTGGA
GCTTCCTACACCGCATTGCACGACATCAGCCCGAGGTGAGC
TGCAAACCATAGGCAATGTGCAGTTTATACCACCAAGCATT
GCTGGACCGGCCCTCCATCTCATACCTTGTAGCCGAAGCCG
GCAGCCTTCCGTACGTCAATCCCTTCATCTGGAACTGGTGG
TTCACCAAGCTCGGCGGCATCGCGGTCAATGTGGACTACAG
TACAGGCACGCACCGGAGCACCCCTTTCCTGCGGCCATTCA
CGCAGTTACACTCGCTGTACCTTACCTAGGTACCGACCATC
ACACAACAGCCACGCGCCGCCTGTGCCTCCACCGCCTCAAC
TTGAGGCAGGCTTCGCCGGACGATGCTTGGGCAGTGGATCA
GAGCGATTCTGCGGACGCGACGGTGTCTTCGGTTAGGTCCA
GAGACGTATTCGGTTTGGCTCGTGAACTAGCTGAGCGTCCT
ACGGGGACCCGTGGGTTTTGCGATTGGGAGGCTTCGAGAGA
ATGCGTGCACACGTGATTTCCAGGCTCAAATTGAATTACCT
TTGCGGGCCGTCTGCCTTGTCGGCTGTAGCCATATCGAGGC
GACTGGAGCATTGATTTCGGCATCGTCAACCATCCCCTGTT
CCCTCTCAGCGCCACCAATCCCACTACTGGTTAACGTTAGC
CCCTCACGGTTCACTGGCAACTGTGGCCAATGTGACCGAGT
CTGATCGCCGCCATTCGCTTCGGCAATACGGACGCGGCCTT
GCCGGCATACCGCTTGATCACTTGGTCAAAAAGAGCGGTGT
GCCGGCGAACGTGCCCAGGTCCTTGTCGGGGAGCCGGTCCA
CAGCAATCTTCCCCCAACTCCCGTAAACGATGACCAGTGTT
CGTTGCCCCTTGGCTTGCCCCCGACACAGGGTCCGGCCTCG
GCCGGATTGAAGTGGAGAGCCCGGTGTCAATGTTGGAGACA
GAGGAGACACGCTGTTCCGGCGATTTCAGCGCTTCCGATCG
ACTACGTTACTATTTAGCGGCGACAATTCACAACGCTCAAA
GCTGGCTTCTATGTCGTTGGCGGCAAGGCGGATTCGGACGA
GTTTTGGCTTGGAGCGTAGGCGCTGCTCGGCGCCCGGTCTG
CCAGCGACGCAGCGCACAGCCGTAACGCCTTTCGCGGGCCA
GAGGAACTGGTTGAACTCGTCCTCGCTGGCCGAGGCCATGT
GTCAGATTCTCCGGTGACACCGACGCATTTTCCTCTGATCC
GGTATTCCAGAACCCTTACCCGCTGTATTACACTGGTCTAT
CGCCGCCACAGTTCTGTCTGCCTGAGGCGGTGTGGTGTGGC
GGGTGGGTGAAGAACCATGACAAGAGCAGCAGCAACGTACC
GTTCCCGAGCCCTGAGTCGCCCGTCGCACCGAGGAAGAGAT
ATCCGATTCCACGACATCCTCGGCGCCAAGGAGAACAAGGA
CCAGACTCCGTAGACGACATCCTGGACGCTGATGCCGTAGT
CTGTGGCAGGGTGGGGTGCGCATCGACCGCATCGAGGTCTC
CGGTTGGCGCACGAGACCATCACCGTCAAGAAGAAGGGCAT
ATGCCCGGGCGCATGAAGCGCATAAAGGATATGACCTCATT
GAGCGTCGAGAAGGACGACGCGGGCGCCTTGTAGACGAGCC
GTTGGTAAACTTTTCCTTGTCTGCGACATGTGTTGGCAAGA
GCCCCTCGAGAGACACAGGGCTGTCTTGATGTGTAAAGACC
GTCCGCCAACTCTGTGGCAACGGTAGCTGCAGCATCGCCCA
CGCCCGCATATCACGAACGCCCGCCCCGAGTACTGCAGCTG
GGTCTAAACTCGGGCGGCAGCGACCAACTGCATGGCCGCGC
AGAGACGCCCCCTCAAGGCCCTGGCATGGTAGAACAAAGAA
GATGAGGTCCCGCAAGCTGCCGTGTATGTGGTTCTCCACCG
TCACGAGCTACACAAAGTACCTCTATCACGAGCTGAGACAG
AGCGTCTGCCTCGTCAATATCGAAGGCAAGACGTGGATATT
GTCGGAGCGATGGAAATGCGCGTCTCGGCAACATTTTTTGG
AAGATTCTACCGAATATACCCGGTGCAGTATATCGTATCCG
GCAGCCAGTGTCAGAGCCGACGTGAAAATGAAGAGCCCAAC
CGGCAGTCGTGGTGCGTCCGCGGCTCGGCCCTCGAGATCCC
GCTCCGTGACCTGTTGGTTCCGGCAGTCGTGGTGCGTCCGC
TACTCGTTGGTCAGCAAGAACGGCACGCGCGCAGGGAGTCT
ACCAGCGTCTAGGGCGGTACCGTCATCGACCCCTCTGGGCC
GGCCCATCCTATGAGCAGGGCTTTGACGAGAAGCCTGCCGA
CTAAAATGGTGAGTTCGTGCCGTCTCGTTTGTGACGACACA
TACACAGCAGTCCCTGGGGGCGATCCAATGACTTTTGAATG
GAACCGGATTCCCGGGCCAACGCTAACGTATGCATGGCGCC
TCGATAGGAAACGACTAGGGCGACCCCATTGTTAGCCAGCC
GTGTTCAACTTCCCGCACATCGTCCCCGTCGAGTACGAGGA
CACGCGACAACCAGAACCCGCATGGCAACGATGACTGATCT
TGGACGGCGACCTCATCACGCGAGAAACCTTTCCCCTTCCC
CGAAAGCATCCAGTCGAGGACCTGGCCATGCTCCATCTCGG
GGCGCCTGGAAAAAATATCCCAAACAAGAGTCTCAGCTCGG
AACTGCCGGAGGCCGAAAGCCGTTAATACCGAGACGATGTT
TAGTCAAACTTGGCCTTGGCCGGCATGCTCTCTTGCACCCT
AACATACAAGGGTATCTACACGCGCCAACCGTGCCATCTCG
TTGGGGATGTTGTCTGCGAGCGGCCCAAGTGTCACCACAAT
GGCTGGCCAGCAAACAACTCCATCGCCCAGATCATCGCATC
AACACGCACACGACACCCCGCGGCGTCACGAATATTCCAGC
CCCGGGCCGCGGACGAGAAGCGGTGGGGTACGGCCTGGGCA
GAGCCCGTCCGCGCCCGCGGCGAGCCCTTCCGGTACGCAGA
GAGAAAGTGAGTTGATCGGGCGTCAAGTATTCCGACGTTGG
ACGCTCCAGACATCGTCTCGCAAGTTGCCGACTCCATGCGT
GGACGGGACTGCATGGCGATCACAACGGTGGTACAGCAGCT
AGTCTCCCGAATGCAGGCAACGGCGACGACGCTGTCTCTCT
AGAGAGGAGCGTGTGGCCGGCCGTCGCGGCGCTGCGCATCA
CCAATGCATCATCGCCGTCGCTCTACGGCCGGCGCAAGGTG
CTGTGCACGGGAGAGAAGCACAGACGGTAACCGGAATGAAC
AGCACGGGCGAGCTCAAGAGCAACACGAACATTTACCGGTG
CGAGCAGCCCAGGCACGTCGCGCGGGTTCGGCGAGACTCGA
CTGCAAGTGGGCTCCACTCGCTTAGGCGCCCCGAAGCAGGA
ACCCAGCTCACCGCTCGCTGCATGAAACCAATTGCCCCTCA
TGGGAAAATGCCCGTCTAACCGTAGCCATACCTGGTGAATA
AGGCGACCGCATTTCGACTCCGGCGGCTCGACGAAAGCTGT
TGCATGACCACGGACGTGTTCCCAACTGATCACACATGCAC
AAGAATCCTCCTTCGGCGGGCGACCATGCCAACGCAAAAGA
CTCGATTGCCAGGGCGTTCTCGGCGTCCCCGAAGTCAGCCC
TAGGACTCGTCATTTCGGCCCAGAGACAGCCCGTTTCACAC
TTGGTTGGCGAACCGACGACCCTGGTTGCCGAATCCCGGTC
CTTGTGAAAACGCAGGCGAGCCAGTCCCAAAGCGGCCTCAA
CTGGTCCTCGTCCTTGGCGGCGGACCCAAGGACGGCCGGTA
AGCACGCTATTGGTACGAACCGGGTGCGTTCCGCAATGGTT
GGTGTGCGGGACGTCACATCCCGGTGGCACAAGACATCCTC
AGGAAAGAATCAGCAAGGCGCTAGAAGAACAAGTCAGCACG
GTGCCCGTCACCAGCGGTGGCCGCACCAACACGGTACGTGA
GACCGTATCATCTTCGAGGGCAGCGCTGAACACGAGGCGCT
CTCCACCGGCACTGCGTGCTCTTCTCGCTCATGCAGCATAA
CTGGACTTAGCGGGACCTAGCGGGTTTAACGGCAAGCTCCC
AGCGGCGCGTAGGCTCTCCGCGCCACCGTGGCTCTCCTGTT
TGGGTACCTGGACGGGCTCGCTACCCGGCGATGACCGCACT
CCTCAGCCACCCGTCGCATGCAGAAATCCATTGCTCGGGCA
CATGTTTCATCGTCTTCCGACAAAGCCAGTGCACCTCTTGT
GCTTTCCGACCCGTCCTTGTCCTCGCAGGTCGGCACGGACA
CTGACCGGAGTATTTTCGCACAGAATCGGCGTTTTCCAGAC
TATGAGGTTGCAATGCGGGGCGTTGTTGCAACCCATCGGAT
ACCGAATGCAGTCCATCCGCCGCGACGATGAGGTCGGCGTG
AATGTGTCTGTTTGGAGCATCTTGAACTTGAAGCTTTGTGA
CAGCTCTTCTTTCGCATTGCCAAGGACCCCGTCGCGTGCCA
ACCGACGCCTGGCACAGACCCATGAGCCGCACAGCGTCCTT
GCTTGCAGCTGCCTGCCCATCTATGGGTATAAAATAAGGGC
CCGAATACGTGCGTCTCGGCCGCCAAGGCCCCGTCCAGGGA
TGGTCCTTGATCAACTCGGGCCAGAATGCCGTCTCGCCTGT
GAAGAAGCGATGGTCGAACGCGTCGGCGTCCTGCACAAAGT
GGTCCCGGTGGCCGAGAAAGCGGTTGCGTTCTCCGACGCTA
CCACGTAACATCGTCCTCGCCGGAACCGCCGCGGCTATAGA
GCCCGTATACTTTGGCGAGGCGGTGCAGCGAATCGCCAGCC
GCCCCGCCGGCTACAAATGGCGCGTTTACGGATGCACAGGG
TTCTTCCCAACGGAACAACGCAACATGATCGCTCCGCTGCC
GCAACTCGTAGTTGCATACACGGTTGAGGCATTGGCCGACC
GAGCCCCTGTCCTTGCTCTTCGGCGATGCCAAAGCACGGCG
TGACGCTTTCGAGGAGCGAACGATAGGTCTCGTCGGGCAGG
GCGTCTGGGTCGAATTGGTACGGCGGTAGGAGCAGAGGCTT
AACACCGCCAAGTTTTGCTCCAGCTCTTCGATGGAGCGGAC
TGCACCTCGGGCATCATCAGCCTGGTGAAGGTCCTGCTGAT
GCGGCGGCATTCCTCACAGGCGGTTCCGGGCTTCTGTCGTT
ATGTCAGCGCTGGCGCGAATCGGAGACATTGATTGTCGGCT
CAGCTTCAATGCTTCGTCGGCATCTGCGACCGCTTGCTTCG
AACTAGCCAGACACTACATGCCCAGGAACAAACAAAGCTCA
TCTCAAGACCTCTCCAAACACCCTCGCAATCGTCAGCCTGT
TCGCTCGAGGGCCTTGTCCACATTACGCATCGAGACGTATA
CAGAAAGTGCTTGCTAGCGGCGCGGATGCGACGTTCAACAA
GGGTTGCACGCATGTCACGTCAGTCAGCTGTCTGTCTCGCT
ACTGCCACCATGCCCAACGGCGATGTCTGGACGGCGTACAT
GATCTCCTCCTCTGTGACTGCGGAATTGGCGACAATGAGGT
CTTACGATCGGCCTTGTCGCCGTGGCTGGCCTGGCCTCCAT
GCGGTACCGCCTCATGGCGGCCTCGAAAAGCTGTTGCCTGA
TCGTGAAGGTCACTGACATTCAGAAAGCAACATGGCCAGTC
CCTCGTCTGTCTGTGATTTGCCCTCGCCCTCAGTGCCCGAC
AGGGAATCGCGCGGTGTCGCCATTGGAATTGATGGTCTTCA
TGATCCAACAAACATCTGATCGTCAATGGCAAACCCGCCCT
TTGTCCGCTCAGTGGGGATTCGCGGAACCTGGGGGTTGTGC
GTCGAGAGGGCCGACGGGGTCCCGGCTAAGAACAACAGGTT
GCACCACCGTCCATCAATTGCTCTTTTCAGCGGACCTACGA
GAATACGCAAAGGCCAAGCTCGAGCACAGTGACAGCTTCTG
CCGTGACAAACCTGTTGTGCCGGTTGAGGCGAAGGAGCTCG
CTTGGGGGCCGTTTGTTGAACCGTTCCATCTATGGAGGCCT
CGTTGCACACCTGGTCTCGGCGGCTGCTGTCCTGAGCCAGG
GTTCCCTGGCCTGGATTTTGCACCGGGAAAAACGAACCAGG
CCATGACGTCGAGCTTACAGCAGTCTCCGCACGTACAGAGA
GTTCACACCCTGCGGTTGCGCAGGGCCCGGACGGAAACCTT
GCGTTTGGATTGGCGAACAACGGAGCCGGCATGGGATTTTG
TCTTTGCCCATCTATCGTCGCGAGGAGACCGTTCCTGTGGC
TCTGCCAGCCCGCCTCGTCACCCCAATCGCCTCCAGAATAA
GCGCCAGTGACACGCTATCACGTGCCCCATCAAACCATGTA
GACGCCCACCAGGCCCTGTTCGGCGTTGGAACGGTAGGTAC
TGCCATCCTTGTCCGTCAGACGGGGGACACCCACCTCCGCG
GTCCTTGACGACGGAACTGTCATCGTCGAGTCCAAACGGGG
TCTCGGTCTTCGTTAACCTGCGTAGGCGTCTGCTGGGAGAC
TTCGTGGAGGGTTCGTGGATCATCATCGGTATTGCGCTGCG
ACGCACCTCCCAACTGCATTCTAATCCGGCATACACCCCCT
TGGAGTCTCAGGCGGCACGCCGTGAGGTTTAAAGGGGGTGT
TGGAAAGGGTCAGCTTCCAGCGACACTCACGACGGGAATCA
GGATTCCTTTTGGCTTGTGTCCGAGCGCTCTGTGTCCGGCC
TCCGAGCGACCCCGCCGCGGCGCCCTCGTCCAGCTTAACCA
AACATGATTGTTGCGGCGAACAGCAACACCAATCCAGCAAG
GTAAGAAATGTCATGGGACACTACAGCAGAAAGACCGGGCT
AGGATGCTCACCTTGCTCTTCGAAAACAGCAGCTTGACGCC
CCCACCGTAACGACACACAGCGGCTCCGTCGGCGGGTACTC
CCATACCACCAGCCGAGGCTCGGTGGCCGGACGAGGAGCGA
CGATTCTGCCCTTCTGCTCGCGCCACCAATCCCCAGTCTCT
TGCAGGTACAAGGCATTGGCCCTTCTTATCGTGCCATGTCG
AGCTACCAGAACGCCGCGGGCGGCCCTCCCCCACAGGCCCA
GCGCCGGCGCAGCAGGCTCCCCAGCAGCAGGGCTTGCGCGC
GGCTGCGCGTAGAGCGGCTGCGGGACCGGCGCGGTGGCCGC
CAAAGTCCTCCGGGTTGGCGCATCGGCGGCAGATCCAGTTG
GGGCACCTGGCCGTTGACGACGGTGATCATCTGGAAGACGC
GAGACAGCTATTTTCGGTGACGATGCACAACACGTCGTCGA
TCAAGGTCACCATCGTGCAGCCCAACAAGGAGATCCAGTCC
CGCTGACAAGCCGTCTAGCCCGCGCTGGTGCGCCAGAAAGG
TCATTGTCCCCGGGATATCCCCAATACTCGGGACTCTCAGG
CCGGCAGAGGCCCTCGACTTCGGAGGCGGCTTGGTCGAACC
GACCGGAGCTGGACCCGCGGCAGCAAGGCGGCACACTCTCG
GAAGTCTTCCTGGATGAAGGCGCGCACCAATTCCCGACGCT
CCTTACACCCAAGATCAAACCCTGCGACCGGCGCCTTTAAA
AAAGTCCCTCTTGGCCTCGTCGAGCGCCTGCTCCAGCGCGC
TACCATGCCGATAGCCTACTCCGAGGCCATCACTGCCTCAC
AACCAGCTCGGCATCCACACCAACGGCATCTGCCTCCTCAA
CATGCGCCCGCGTCCAGCCGCCCACCATAACGGCGTCCACC
TTCGTCACTCGTGTTTGTTTCCTGGCCGTTGAAAGCTTTCG
GGGTACAACACACAAAAGCGCCTCATCTCTCGGGCCTAATC
GGCAACGGCAGCGACGACGGCGAAAACAAGCGCCGCTAATA
TTGATCAGGCCTACCAGGAACGGGAACAGCGAGACGTAACC
GACGATGCCATTGAAGAAGGCGAGGAGACCGAGGGCGACGA
GATTCGCTGGGAGATGGCATCGGCTATCTGCCCGGGGTCGT
CGAGAGTGTTCCGCCGGGCTCCCGATCACCGATTCCAGTCG
GGCACGTCATATGCTCGCAGCTGTGGCGCAGAGGGACGTAG
AACTGGTGAACATCTCAACTCGTGACGCGCAAATATTACAA
ATTACTGGTAGGGTGAATGTCTATGGTACAATCGCCTGGCT
GCCCCGAGGGGGGCGGCACGCTGGAACGTCCGCCGGCTGGT
CTCGTTCTCGCGATCCTTGTCGGACTTTGTCTTTCCTTGAG
TGGACAAACGTCTCTGGGGCCACGCTATGCTCATTTCCCAC
TGGTTGCTAGCAGCCAAAGGCGGTGTTTGACGAGCTGCTGC
TCGGGGGCGAGGTGCTGGGTCAGAGGTGATGCCAGCCTCAG
CATCTCGCCGCCGCCGACGGCGCGCACGTAGAACCGCAGGC
TGTGAGTGCTCTTCCTAGGTCGTCACGAGTGGTTTGCGAGG
ACGGAGCTGTTTACGCGGAGCGGCAAGTATAATCCTTACAT
ATCGCTGGGGATTGCGATCTCGGCGGCGGTGAGCTCATCCG
CTTGAAGAACCCAAGCAAGGCGATTCCCAAAGGCACCCTGT
TCCGAGGTCGTATTCTCCATCTGTATCAGACGACTCCGCGT
TCTTTAGCCAGGGTCGGACGCGAACGCAAGCCGAAAGTTGT
CCAGAGCTCGTGGAGTCGTACAAGAACGATTCGGCAGCAGG
TGAAGGCGGTTCGACCTACTCGACCCAGGGTTTCTCTCTCT
CTCTCGCCGCGGAAAGGGGCCGACTTAGACATCCGCAGTAT
AAGCCGCGACGGCCAGACAGCAGGCCACAGAGACTCGACCT
GAACATCCGTCCAGAGAGCGCCATGCTCCACGACTCCCCAA
CCCGCGGTTTGACGTCATGCCAGGTGCCATGGGCGTGTTGA
TCGTCAGATTTCGTGTTTTCCGAAGCCATCTTCAGCCTTTT
ATCAGGGAGACACCGTCTGGCGAAGGTCGACAACGGATCCC
GGCAGCGCTGGTATCAGACACGGCTGGGACAGCCCAAGCTC
TCTTTTTCTTCTTCTTTTCTCTTCATCAAAAAGCCACTGAG
CTGGGCCACCTGGTGTACGGCACGGATCTGGAGGGTGAGCT
AGATCAGGTCGAGTTGGCGGCGTCAGTTGTTGAAGCAATCT
CACACTTCTATAGAACTGAGCGGGCGCGAATATGTCTACGA
GCTTGCCCGCCAGATGTCGGCATCTCTGCTGGGCTTTCAAC
TCCAACCGCAGGCAGTTGAGCTGTCATCAAGACTGACCACA
TAACTTCTTGCAAGACGAAACGAGTAGCATTGAGAAATACC
ATGCGACGATGCCATGGGCGCATTGTGGTCTGATTCGTGCA
CACGACCGCGCCGATGCTGACGGGTGATGGCAGGTCTCGAA
GACGAGCAGGGCCCCAAGGGCGCGCTCAAGGAGATCGCGCA
GTGCGGAGCAACAGCAGCATCGAAGACGTGTGCGACAGGAT
AACTTTCTGGGGTACGATGGCGAGGTGGCGTAAACGGCAGG
AGAACAAATTGCTACGGCGGCGGACGCCGAGCAGGATGGCG
TATCAACAACGGGCGATGATCGAAAGCGGAGAGCCTTCGTC
GCCGGCCAGAGCGTGCCTGTCATAGACCTGTGGATTGGACG
TGCGACATGCGATGCCCGGTCGGCGCATGCCGTTGCTGATC
AGTTTCCAGGCTGCGCGGGTCGCACCATTACGTCGGTGGGA
TTGCTTGGTAGGCCCATCTGCTTTTGCACCACTTCCTGCCT
CTCTTGGCCTGCTTCAAACTCAGCGTGCCAGCTGCTTGGTC
GTCGCTGTCCTTTGGCGTCGCCATCCCCTCCTTTCTGGCGT
AATGTTGTCCAGCACCACCGCAACCGCAGCTGGCACTATCG
TGGCACTATCGATAAGAGCCCAGGCTAGCGCGCATCTCGAC
TCCAATCTTGACGTTGTCTGCCCCGTCGATACTGCTGCTGA
GGCGTTTCCATAAAGATCTACGTTAACCCGCTCAATAGCAT
CCCGTCAGCCCCTTGTCTAGCAGCCGCCGACACCGTCCGCC
CCGGTCCCAGCACGCCCCTCCCCAGCGGCAACCGGCTGGCC
TGGTGTCTTTGAAGACGATACGGTCGACCGCAGCCCGTGAG
TGATGTATTGTTCGCTTCCCCCGGGAGCGTCGGTGTGGTGT
TTATCTTATCAGCCGCGACCCGTAGCGCTGCAGCGGCAGTC
CTTGCTGGTTAAGGTCATTTCGCCACTCGTAAAGCCGCCGT
TCCGTGTCTGTGTCGGTGAGCCTTACCCTTCAACCTTAATT
GTCGAAGCCGCCTCTGTCGTCGCTGCCGATGGAAGCACGGT
CAAGCACTGCTACCAGCTACCATAGAACCTTCTGGAAGCTT
GAACCAGTGTCCACGGCTCTCCGTATGCCGTGACGCTCGTA
CCAGCGCCTCCTTGTTGGCGCATAAACTCGGCAAAGATATC
CGTCGAGGAGCGCCCCTTCCCAGCCAAGAGAGACGGCAGCA
GCGATCTTGATGGGGTACTCCTTCTGGAGCGTGGTGAGCAT
CCACGCCCGCTCGTGCCCATCCGTGCTCTTAAAGTACGCGC
ACGCTCAAGCGCTCCACGCTCAGCATCCACAACCGCCTGGC
TCCCTGTCCACCCTGCTCACCACGCTCAAGCGCTCCACGCT
GGGGGGTGTAAGTCGGCTCTCCTATAACGTCACTCAGCTAC
CGCGTCGACCAGGCGCACCGCGGGTACGACGTGGCCGACGA
TACTGGTTCGTGTGCACGCCCGCGCGCTGCGGCGCCGTCCA
GAGTCGGACATCTCGTACTACCTCAACAGCCACCACGTCGA
AGCCCAGCTTACCATCAACACGTTGAGGGGCTCCATGGTGG
GTTGCGGGCATTGGCGGCGGCGGCCTGATGAGCATCTCGAC
GTCGGGCGAGTTTCTCCTGTCGATCGCGATCAAAACGGGCA
TGGGCGGGCGACTTCAAGAGCGGGGTGGAGCTTCGGAATCA
CGACCTGCCGCAACGAGTCCCAGTGCCCGTCTCCCAGTTCG
GGGACCACGGCGTTGATGGGCATATGGCGGCGAAGCGACAT
AGACGTCGAGCTGGACACCCCCGAGGACGCTCCCCTGCTGG
GGCCCGCCGATAAAGGACCCCAAAACCTCAACCATGCCGAT
AACAACGCCGTCTGATGACGCAGTCTCCCCAAGAATAGCCT
GATGTGCTGACATAGAAGCGCTGGACCACAACCAGGACCAC
CCTTTTATGTATGTTCGTGTCGAGTACAGCATTCGTGCGTC
CGCTTTTCTGCTTTCGAAACCATCCCTTGGACTTTATCTCC
CCCTATTTCCTCACCACCACCTAGCGAAACCCGATTGCCTC
AAACCCGATTGCCTCCAGAGCAAGAAGCTCGAAAAGGCAGG
CTGATTCATGTAGATGCATGCAACTGGTGAGTAAATGTCTC
TGCGCCGTTAAAGACGGGGTCGGACTTTGGACTTTGCCAAC
TCGCTGTCGGCGATTGGAAGCTCAAATACGCCAATAGTCGT
CCTGGACTCGAGGCTGTTCCCGACGACGCCGGTTTAGAACA
CGTTTCTTCGATCGACGGAGCTATAAGACTGTCAACACATT
GCCGCTCTCGGTGTTGCCGGCGGCCGAGTCGTCACTGTCGT
CACAATTTCCTGGGATACTTCTGTAGCAGGTGTGTAGGCGT
CCGGGCCAAGGGAGTTCATGCGGCTTGGGCTTAGGCCCGCG
TTCAGCAGTGTATGAGTCGCCGTCGCAGCTCCCTGGCTTAT
TCCAAACTGAACAGGCAAACCCTCAACCCATGCCGCCGCCA
TGTGGTGAGACAGCCGTCGCCGGATCCGTGGGGAGGGCTGG
GATCCCATTCCTTGGACCGGCCCGCTCCCTTCTTCTCCGCA
ATGCACTCGGCCTTGACCCGCGAGAAGAGCGTCAAGACTGC
ATCAACAAACCCGGATGTCTCCCGAACCATGACAGGCACTT
GCATTCGACGGTACACATCGCAGCCGTGTAACCCAGTGCCA
CAGATCCACGATAGCAAACGCTGCCACGTCACACGCGGGTG
AAACGCCAAATCGGCGGCAGCGTTATAAAGAAACCGAGCAG
GAAGGCATTATGGAGAAGCGCAAGTTTGAGGCCGACAGAAG
CTCAGCATGCACTCCATCCGCGCCACCACCGGCGCCCTCGA
ATCCGAAACGACTCCCGCAGCGGCGGCACCATCGGGCCCTC
TCCTTCGGGCCCGGCCTGCTCGGCCAGACGTACGCCCGGTC
GCTGGCGGGGCCGAGGAGGGCGTCGGCGTCGCTGCCGCCGG
TCGGTCATACACCCCAATCCCCCAAGCTCGCGCGCCATCAA
AGGCTGGCCCCCAGCGAGATCGGCCAGGTCAACTGGCACCT
GGCAAGGTTGTTGGTACAGTCGCCGTTGGACGCATTGGAGA
ACGGCCAGAGTCGAGAGCGGCAGCAACATCCTCCTTGACTA
CGCGGAGGGAAGAATGACCGCAGACTCGAATCACAGAGACA
AAGGCCGGGTATCTCGTCGGCGACAGCTGCGACTTGCCATT
AGCTCGTCCTTCTGAAACGGCACGCTGAGCAGCTCCGTCCC
CTGGCAAGCCGGGGTATCATCGCGGGTGGCAGCCAGAGTCG
GTCGACACCACCGTCGGGCCCGGCTCCACGCCCGACGCCTC
ACCGACACAATGGCTGGACACGCAAACAAGAAACGCCCAAT
GATTGTTGAACATGGCGCCTCGCGAGTCCGAGACGCAAACC
CTCCATTTCGAGATCGTTGGCCTGTGCAATGTCCAGCAGGT
AGAGAAGCCAGGGTTCGTCGCTGTCCCTTGGAGGCGGGGGT
TAATCTTAGCCTGCAGCGCCCAGTCTCGGGTATCCTCGCCG
GCCCGTCAGCGTCCGTCACTCGCCATTGTTGATTTCAATGT
GTCATTGTCGAGGCTTTGCGCGTCGACGGCTCGCACACATG
GTCTCTTGCGGCATGCCCCGCGACCTCATCATGCAGCGCGA
GGTTCACGCATTGTTTGCATCGGCAGTTGTCGCTAATGCGT
TGTAATCCTTAATGATCGATCGGCAGGGTCGGACTCGCACA
TAACCGCCGCAAATGCGCCTCAAGCCCTCAAATGCGCTCCT
TCCGTTTTGTCATGATGAATCCCGCGCAGAAACGAACGTCA
TAGGTAATGTCAGGTCATCGCGCGCCTTGCGGGAGCAAGCG
AAGCCCTCTACGAAAGCATCCAGGACCCTTATTTCAACACC
GAGTTTGGCGATGTCGATGACGGTGCTGGCGAAGAGGTGGA
GTTGCACGCCGGCCCCAGCTCTGAGAACGACGGCTTGGTTT
TCTCGTCGACATATTCACCACCGTGACGCATGTGAGCCAAG
CGCGCCAATCTTGGTCTCGTCGGGGTTGCCCTCGGCGATCC
GAGGAACCGTTTGTCAGCTCCGGAAGCGAGGCCATGGCCTT
AGCGAGCCAGCCAGGCTGCTCGGTGTATTGCAGAGCCCTGA
CGCCAAAGATCCTTGTCTCGCTGAAGGGTGGACGCTACTTC
ATGATGTTTGTTGCCGTAGCCCGGTCACAGTATGTCGCCTG
AGCAATCAACTCCTTTGCCGCATTGCTGATTGAGATTGGCG
AATATGTGAATCACACGGGGCGCCAACGAGTAAATGCCGCC
TCAGACGGAGCCGCCGCCGGCGGAGGAAGCGGTCGTCGAGG
CAGTCATCTAACCACCTGGTCTGAGACATCAAAACACCGCG
CTAAATCGGCCAACTCCTCGCTCAAACCGAAAAAGCAGAAC
GTCCGAGGACGATCCGGGGGCGGACGAACCGAAGCAGCTCC
GGGGAATACGTCGCCCAAGTCTGTGCCCGCCATCCTGAGGA
GCTAAACATGGCCTCGGCGGCGGTGAGGACGAGGGTGGCCT
GGTCTTGACGATGACAAAGTCGGCCAGGGTGATGCGCTCGT
TGCCCTCCAGCGCCTGGTGCCGGCGGCGGCTGTGCTGATTT
CATGGAATCTGAGGTTTGGTCGGGCCGTAGTGTTCGTTTGT
GTGACTCAAACTTTGGCAACCCAGCATCAGCCAACGTCACC
CCCAGTCGCTCCCTGTTTTCCAGTGACTCAAACTTTGGCAA
CGCGGGGCATCCATCCAGCCCAGTCGCTCCCTGTTTTCCAG
GGCTGCGCCAACGCTGTCACCGGCGTCGGAGGGCTCGAGGA
CGTTCCCCAAGCTCATGTCCCGGACCTTTGAGCTGCCGTCG
GCCCTTGGTGCTCGGCACCTCGCCCTCCTTACCCTTGACCC
GGCACCTCGCCCTCCTTACCCTTGACCCGCGTCGTGGCCAT
CACGTCGACTGCATCCGCGGCGACAACGACCACCACCGCGC
TTGCAGAGCTTCGCCCAGGCCGCCCGTGTCACCATGCACGT
CCAGGCGCGACCAACGGGCGCGTGCAGTGGAGTGGCAGAGC
TCACCTGATATCCAATGGCCCCAGCAACAAGCGCAAAGTCC
ACACCCGGAAGAGCCATGCACCTGGCTGGCCGTCGGCATCT
ACATACCTGACCAAGTACGGCGCGCGCGTCGACTCGCCCGC
GACCAGAACTCGGGCAGCGCCCAGTTTTGCTTGGATGAATC
CGCGGGTCTGGCGACTTGTACAGGAGCGAGTCGTACATGTT
GCTGCCCAAGACGGCAAGGGCGGCGACATGTGCAATGTCCA
GGTAGTCACACGGTGGGGCTCCGAGGCACCTATTCACTAAA
GCCCGGCGTTGAAGCCGTAGCGTGTGTAATTGAGTACTGTA
CCCATCAGAACCTGCAGGTTCGGCGTCAGTCGGAATGGCAC
GTTTTCGTACCAACTGTCGGCGCTGACATTCATGACGTACA
TGGTCACTAACAGCCTCGCGCAGCAGGGCAAGGTCGAACTG
GAACAAAGTTTGAAGAGAAGCTGGACCGCCGTGTCTGCCAC
CCGGGCACTGCCAACGGGAGCGACGCCACCCAAGTCAAGAC
GCGCAGTCGATAGCGTCGAGCGGGAAGCCTAGCGCATCGCC
GTCCAGGTTGCTCTCGCGAACAGTGGCTGATTCAATCTCTG
AATCTCTGGCCTGATCGCCGCGTTTTCGAGCTGCACCAGTG
TCAAACTTCAAGACGTGTGGCGGAAGCTTGCACTCAGGCCA
ATAAGCGGCCAAACGTCGTCCAGTCACTTGTTGAGGGAGCC
TTGGGTGCCGTGGAGGTGAACACAAACGTTCAGCTTCATCC
TTCGACCATGCTGAGTATTTCAGTGCAGAGCTCGATATGCA
CTCACAGCAGGTGGTGAGGACATGGGCTGGTCCGCATCCAG
CGCTTTCTCGAGTTTGGCGACAGGGATAGCTCTCGTGCTGT
TACGTCCCTGAGGAAGGTTGCGGCTCCACCAAACCCTTCTC
GAACCAGAACGAGGGGCGTGCGCTGGTGACACAGGCCTTAG
ACCTGGCTGACGATCTTGGGCGGCGTCTCGTAGTGCGCGAT
AGGTCTGTGATTGATGCTGTCAGCACGAAGATCTGGAAAGT
TTTGATGACAACCTGAACCGCTTGCTTATGGAGTCGTTGGC
AGGATTCTCGGAAAGCTTGGCGGCAGGAATCGCAAGTTCAT
ATGATGGGATCCAGATAGTCCGCAGTCAGGTTATCAACGCA
TGGGGTATATGTAACAGCGCCGTGTGTTCAAAGATCATGTC
TGAAAGACGGTGGCGAACGTCTCCAAAAGGTCCTTTTCCTC
CTACGAGATTGAAAAGCCTGCCTCGGAGTCCCAGTACATGT
TACAATTTTCGGAAAATCTTCCTGCCAAAGATCGACGAACT
AGTTGTGAAGAGTACTGGCGCAATAGGTAGGCGAGGAAGCT
CAAGGTTCTCTCCGAGTGCCCGATCATCGTCGTCTCCATAT
AGCACCGACACAAACATAAACGGGTCATGCTGCTAACGCAG
TCAAGCGCAGAGCACCGACACAAACATAAACGGGTCATGCT
GCTGCGACCACTCTGCGCGACAGCTTGGATCATTACACGAG
TGGCAGGCGACACGACATCGCGGCGAATGGCACCGATCGCG
TGCAGGCACCGAACAACGCGCATCGTCAGCACCATAGCTCC
TTTTATGGTATGTGCACAGTCCATGTCGTGTTTCGAGGTTG
GGGAGTGAACGTATGGAGATCGCGGATGGCCTTGGGCGGGT
AGCCAACAGTTTGCGAAGATCGGTCAGAATCCGTTTGAAGC
CCGCCCTTCGAGCCAAGAAGCGAACCGTCAACGACCAGATG
CAATCGGTATCCCCCAGCCGCTGTGGTTGGGCAACGACGTC
GAATGGGCTCGGGTTCGCATCGCTGCTGTCCAAGCTTCCAA
GCCCTCGACGTTTCGAAGCGCGGTGGACCAGCCAGGGGTCC
TTTGTGTCTCTTCCCATCCTCAGGCAGGCTCAGCTTTGCCA
ACGGCGCATGGCCCGCTTGGCGTTCTTGGTGTGCATCATCT
TTCAACGAGGGTGGCAAATGCAGTTGGGATGTAGTTCTCCA
TTGTTGGCCGGCTCAGGTGTCGAGGAGGGGGAAAACAATCG
TAGTTTATCTGTTCTTTTGGCTGTAACATTAAAAACTTGGG
TTCACGAGACCCTCGAAAAGCGTCGACAGCGGCCGCTCCCT
ACTCTGCCCTGCCCTCACGTCTGCCACATGTGCTCGCTGAG
CGACGCCCTCAGGTTGCTCGCGTCCTCGGCCTGCTCCTGCG
ACTGGAAGCCACGGAAGATCCGCCGTCATGGAATCCAAAAA
TGTCGTGCTTTGAGTCACGCCCGGTGCTGGCGAAGCTGGCT
CCAAACTGTGTCAGGGTACTCACGCGACTCCGATGCATACC
GTCCCAGACGTCTCGGCTGGCGCGGTCTGTCCCCCTTCGAC
AGGGCTGCCATCACCGTCTTCTTGGGTGATGAAGGGAAGGC
ATTGTCGGCGGCGTGAAAGGCGGCGACAAAAAGTGAACTCC
GGCAGCATGGGGATCTGGACCGGCACGGCCATCAAGCTCTT
TCCACGCTCAAGGTCTGCAACAGGAACGCGCACATGCGAAC
ATACCCGATTCCGGAGCATGCGACCACGCAAAAGAACTTTT
GCTCGCTCCCGAGAAGGATGCTCTGAACTGCATCAGGATCC
CCCAAAACTAGAACCAATATCAGCACCAAACCGACGTCAAG
GCTTTCTGCATGGAGGAAACCGAGCCTCGACAACCTGTCCC
GGGGAGTCGCGGATCGTGAGCGTCAAGCTGTGACCGCATCA
CTGTTGCGGATCGTCACGTACATGCCGAGCAATTCCGGCTC
ACCGATCTGCACATTATTCGCGCCCCCTGGCGATGTCAAAG
TCTGCCCGTCAAGTCTGAGGCAGTGCTAATGGCTGGCAACA
CCAGTACCTACAGAGACAGCCCAGTACCAGCATGTAGGGTA
CGCCGTCGAGAAGCTCACCACGAGCGCCGACTACAAGCGGT
CTCAAGGGTGAGGAGCGCGTCATGTTGTGTAAAGGCCGGCA
AAAGAATCAATCAATGGGGGCAGTCGGAAAGAAGAGGGAAA
CAATGGGCGCCCAGAGCCAGCAACATCCATCACGCTTGACA
CTTCGTTGGACCGTCGCCAACAGTGGAGCCAGGGAGCCCGC
GGCTGCGGCCGTGTCCTCCACGACCACGAGTCGAGCCTTGG
CCGGGAGGCCCGCCTCGGCGCCGGTGGCGAGCCCATCGCGC
AGGAGAAGAGAGTGCTCGAGCTGTACTGGGAGAAGGGAGTG
TCGATGAATTTGATGCTGACCATGGGTTTGAACAGTTGCTT
GAGGCCCGACGTCGCGGCCTCGTTGTTTTGCCGCATCGCGA
CCGGTCGTTGAGCCCGAGGGCGGCGAAGTCGGAGTCGGGGA
CCCCGCGCTGGCCATGGCGCCCGGCCAGCAAGCCAGCGCGA
AGGTTGTCGATTCAAGCAGACGGCGGGGTGTTGTCAGATGT
TCGGTCAGCTTCCCGCACCGCAGACGACAACGAGCGGAATG
GTAAATGGGGCCGGCAAAATCGGCGGGGAAGAACTTGCGTA
GAGCAAACGCCGGGCCCACACTGGTCGACGAGGTGCCATTG
ACCAAAGAGTGAGCCTCTTCCATCAAAGGTCTTCTTAGTTT
AAGAAATAAAGAGGCACCATCGACAAGGCTTATACTTTAGG
GTTGAACCCAGCCCCAACGACGGCAAAGTCTCCCACGTCAC
TTTCCTCCTGCGACTTTGCGCCGTCGACCGTTGTTCACTCC
CATTCATGCCACAACACGTACAAAGGCGTAATGCTCTCCTC
CGTTTTGAACGTGTCGGTGGCGGGATGATGAGGAACGGGGG
TTTCGCCGGCATGGTCGGGCCGGGCATGCTCGCCGCCGCCG
TGCGCCGGCGGCGACGTCGCCGCGCTGGCCAAGTGCAACCA
TCAGTCGGCATCGAGATCTCCGCCTCAAATTAGTGCAGGAA
CTCACCTCGCCCACCCGTCCCGTCAACACCACCAACGCGCG
TCCGTCATCTGAAAGACTTGCATCGGTACGCCGTTGACCGT
TGAAGTCCAAATGCAGCACGCGGAGTCTTAGTCGGCGTTTG
CATGACATGTACCCTTTTCGCCAGAGTAACACAATGCAACC
CTGCACGGCAATCTTGTCATCGGAAAAGGCAAAGAGCTCCT
GTACCTCCCTACACAACCATCCACGCTATCACCTCCTTTAA
TGGGCGGCCATGTTGAGAGTCCGTAGCTATAAAACAGCGTC
CATTGGATTGCTCTGGGGGCCAGCCCCGGTTTGCTACACAA
AGGTTGCGCACCGCGCGCAGCGACACCTCCTGCGCGTCCTG
CCACCGCTCGCTGGCGTACTCGGAACCAGGCCGTCCAGCAT
GCTCGGCGGGGGCGAGGGCGCCGTTGAGGACCTCGAGGACT
CTTCTTCTGGTCCGACGCGGCGGTGAGCTTGATCCGGGGCT
CAGATTGTCGCGCTGAGGGGCAGCAATGCGACGGGCAGCGA
TGGGCGAGATGGTCAACGTGCGGCCAGACGTGATGCTAATA
TCAGTCAGTCCGCTACGTCGCGTTGCATCCGCTATGAAGTT
TACGACGGCGATAAGCGGCGCAGAGTGGACGCCGACGCCAG
GATAGTCATCGTCGCGAGAACGATAGCTGTCGCCCCTGTCT
GCGAGCTCAAGCGCCTCAAGCGCGCGCGCACCGCCATCGAG
CTCCTCGACGAGCTCGTCGGCGGCCCTTTTCCGTGCTTCCT
TGACAATACGCAAGACGGCCCGTCTAAAGGGTATAGGGTAG
TTGAGCAGCGGCGCGGGCTGCCTGTCGCGCCATGCGTGGCC
TTAAACGCCCCTCCACTCGACATTATAAACACTGCCCTCCA
TGCGTGGCCCAGGAAGACGGCGCGGTGGCGGCGGCCGCGGC
TCGTTGTGTATCATGACGGACTCGCCCAAGTTGGCCGCCGC
CTCGGAGGCGAGCTTGTGCGCGAGCTCTTCGTCAAAGTTGA
GTGAACACGGCCCAAACCTCCCCGCAGAGGACCAGGTGCAA
TGACATGAGAGCCCTTCTCGCAGGAGCAGTGTCCGCCCCAC
AAGACCTGGGTCCATATCTGCGGCGTCCAATCGCGCAACAT
GACGGCAGAAGTTGAAAACGCCAAAGACAATTTCCACAATG
GTTGGCGGGGTTGGTGAGGACAGCATCCTCGCCGAGCGTCG
CTTGGGCAGCCGAAAAAACGCCGTACTTTGGACAGGATGTG
GAAATCACAATGTCGTCGTGCCCTCGCAGCAGAGCCACATC
CACGACAGCCGAGACGCAGGCTGTAGCTTCACAAGCAGCTC
GTCTTGCAGGCGCTTCGAGTCTACACTGAGCGGCATTACAA
TTTCCGAGCATGATAATCAACGGTCTCAAAAATTCAATTGA
CAAATCCTCCCAGTATCGATCGGCCACGCCCTTCTTCATGC
CAGTCGCCTGTTCGCCACGCCGTCGCCCTCCACGCCCGCGC
AAATTAGATATCCAGAAAAGCGTAACAAAGCTCCATGACAG
TGCCGCGGAACTCTACCATGCCAGGGCAGACCTGATGGCTG
AGGATCCCCTCCCCGGGAGCCCCGTCGCAGCCCCAGCAGCA
TTTCGACGGTGGCGATCCGACGAATGACTCCGGCCCCTGTG
AATCTCGCAGAAGTTCAACGCTGCTCCGCCAAGAAAGGAAC
AGCTGCTGCAATCCCTGCGGCATACGAACATTGTCACTCTC
GTTCACATTGGCGGGCACCCCGGTCCAGCAACCAGACGAAG
ATACGGAACGGCGAGGAATGCCAGGAACAGCGAGAAACGGC
CACCAAGAGACCAAGCTGCCCCCTGTGGAGGCGTTTAGTTT
AGCCGAGGGCTGCCCTTTGCCAGCAAGGTCGCCTCTGCGGG
CGGGCTCTTCGCTCCGTGGCCGGGAAGGGTAGCCGCAGGCA
GGCGGCCAAGGCGGTTATGGCTACAACTACGGACCCCCTGC
CACGGCCCCATGGGCCACGGCGGACGCATGGGCGGCGGCGG
GGCGGACGCATGGGCGGCGGCGGCGATGTGCCATTCCGCGC
TACTCGTCGTCGTCCTGCGCCGGAACCAGCGTATCCTCAGA
CAGCGCGCGGAGCTGGGCGTCGGCGTCGTCGGCGCGGATCT
CTGATCCCCATCGAGGCCGTCGTCCGCGGGTTGCACCTCGA
TCATGGCGACGATCTCGCGGCAGCAGCGGTCGCGCACGAGC
CTTTTCATTGAACACTCCGCCCTAGCAACCAGGCCCCGTGT
CACACAGCCATTTGCAAACGCAGCCGTAGAGAGAGATGGCC
CCTTACCTATCGGTCAAGCTCGTCGACGGGCAGGTCGCCGT
TCTATTGTTGGGAGGGACGACGGCGACCTGCCCGTCGACGA
GTTCGGGTTCCAGCTGAAGTCGGCCAGGTGGTTCGTGTGTC
AACCCTACCTCGGAAGTCCTCGTCGCCACTGCTTCTGCTGA
CATAGACCTCACGGAGTCGTCGGACACAGTTGCTGCCAGCG
TCTGTGAGATGGTTAGCATCCGATATTGGGTGTGCAGCGCT
AGGGCCGCCAGTCAAACGCCCCAAACCAACGCAAGCACCGA
AGAAGTGTCGCCTACTTCGCCAAAAGCGTCACCCGAGGGTG
CTCAGGAGCATCGCTTCGGGCGGTGGAAGGTGTGCAAGGCG
AAATACGTGGTGACTGGCGGCGAGGACCGGAAGCTCATCAT
ATTGCCAAGCTCACACGTTGCAACAGGGAGGTTCTTCTGGG
ATGTGGCGGTATACGAAGTACTGCGACGCTGGTGAGCTGGG
GTGACGTTGACCGCACGTGCCCAGACGCCACAGTCATGTGC
ATCGTGCTGTAGTCCGCAAACATGGTACGGGTGTGGCCTAC
CACCGCTTCGCTAGCAGGCTCGATGCCTTTTGGTTTTTTCA
CTCTACTTGGCGGACAGGACCTCTACTTCACTCTCTTTCAT
CGCAAATCCGACAGCACCGTCGACGACAGGTGAGGTGTCTC
CAGAAGAAGCAAGAAATCGTCAATGCATCTGGAGGGGAGAA
GATGGCAGCGACGATGTCGACGATGAAACCGACAAGGAGAA
TCACGCCGTACCTGCGCATCCGGCAGGCGTTTGAGCGGCTC
CTCCTCGCAATGTCCCGCCCCATAAACGCCCCGATCCGCTC
GGTCTCTCTCGGTAAATGAGCATCTTCACGTCTGAAAAGGA
GACGGGCATCCGCCTGCCGCCTACGCCAGAGTCCGCTTCGT
CCAGTCCTTCAGGTCGTTTCCCGCTCATGTCCATTCCCTGC
GCGTCGAGCGCGCAATGGGCCGCCTATGTGACTTGCATGGC
TTCCTTGGACAGAATTGCGGCGGCTGACTGACTTGTCGAGC
CTGTGAAATTCGAGTCGACGCAACGGCAGAAGTTCCCATGT
TGGCACCTTCGCCAGGTCGCCGGATTGACGTTCTCTTGGAG
GTGAAGGAAGTTGGGAGAGTCGGCGATGCCAGCTGGGAGGA
TCGCAACATGGCCATGATCTCTCCGCCTCCCAACGTCAAAT
GAACGACCGGCAACTGAACACGGCGAAAGCGGGCGAGCTTT
TTTTTGCGCATCTTGGAAGCCTACGCCAAGCAGAATGTGGA
AAGTCGGCCCTGTACGTCCGCGACGGCGACGACGACTTCGA
ATTCTCTTCTGGTTTGACCACAACGGTGCGATATGTCTGTC
AACCAGAAGAGAATGGTGAGCAGGACGGCAAACGGCAGCGC
CACCCGTCCCCCAACTATACCGTTTGTCGACACGACTTGCA
CAATTTTTCTACGAACCCAACAGGTACCGTGGGCGGCAGGA
ACACGCATGTGTTGCCGTCGCATTGCCACCCAACGCGGCCT
GACTCTTGGTGGCGAAAGTGCGGAAGCCTGCGACACCTACC
AAAAGTCGTCATCCGGTGGGCGTCCACGGCATTTCCACGTT
GGAACGGCAACCGCGCCCGACCCTGAACACAACACTGCCCC
AAGCAAATGGGGACGGCGCGCAGACTCACGCTTGTAGCCAG
GGCTCCGGCAGCAGCAACAACAGTGACCTTCTACGGGAGGC
GGCGTCCCCGCCGCCGCAAACTTAACCAGCTTGTACAGATG
GGATGCGGCCGTTGAATGCGCAGCAGTTACAGTGTATGGTT
GGTTTCAAAGACATCAAGCGCTATGGCCTCTCGCGAATTCT
CAAACACATCCGAGAACAGACGCAATTACAGAGCAATGCTG
GCCTGGCTGATCGTGGGTCACGGGTTCAGCCCAGGCCATCC
GAAGAGGTTCGAAAGCGAGCCGTGAGGGCGGAGGAGTTGTC
AGTACGGACGACTCCGTACGCTGTAACCAACACCAGGCCCT
CTTCGCTTCCGGACCAGGCTCAGTGTCCTCCTCAGCATGGC
AGGACTTCGACAAACGATCGCCATAGTAGTCGAAACCCCCA
CGGGACGAACGGGTTCCTGGCGGTGCCCGGAAACGAAGGTG
CTCCTGCCCACGGTCGTCCGCGGCGGTATCTTCCACGCCAT
TCAGCAGCGCTGCTGTCACCCGGAGCCTATCAGCGGCGTAG
CGAGTACAAGCGTCAAATCGCGGCCAAAGACACTGAGGTAG
CGAGCCCTGTGTTCCTTACGCAGCCACATATTCACCAGACT
GTTAAGAGCTCTGCGACGTCCGCTGGCAGCAGCCCCACCAA
TGCCATGCAGAAGCGAGAGGCGTTGGCCAAGCTATCAGACG
GTATCAACTTTAACCCTGCGCGACAGCACAATCTTCCGCCA
TATTGGCAGACCGCACCGCGCGATGGTGCGTATTTGCCGAA
CATCTCCCGCAGCAGCGACGCTAACTCTTATGTGATTTTTA
CAGCAGTACATGCACGCGAACCAGTATCAGATATCGCAACA
GAGGCAGAGATGGCGTTGGGCAAGGGAATTACCATCTGTGA
GGGGTCGAATTGGAACTTGGCGGCTTGGGCGATGCAGGCTT
CAAGCCGCCAAGTTCCAATTCGACCCCACGGTCCAGATCAT
TTCGACGGCTGCTTCTTAATCGGGATCAGGAACTCGGCCTT
AGTCCTTCATCGTGACGACCCGTAGGCGAGACTTACACCAG
CTGGCAAAGCTCGGCACACTCGTGACACCGACGACACAACA
CAAAGATCAAGCAAGGGCGGCGGTGCTTCATCAACTCCCAG
CATGATAACGCCTGGTCTCGCCCGGGACAATAAAAACGATT
TCACCAGCCCAACAGGGCTTCCCTGCCGGCCCGCCGCCGCC
GCCACGGCGACGAGGCCGAGCGACAGCTGGCGGCGCAGGCC
AAGCTCCAGAAAAAAAAGTTCCCAACACCACCACCAACTTC
TGAGGGGTTCCCGCGCCGCGCCCTGTCACATCGTCGGTGGT
GCTGAGGCAGATGGTGCTTGCGCTGGTGCTTGAAGGCTCGA
TAGTTGCTGACTCTGCACGACGTCCACAGTAATCGGCTGCG
GTGGTAGATGAGCTTGGTGGCCACAGCCCAGTCGGGATGGG
ACGATACTCATGGGGTTGCACAGCAACCATACACTGACGGC
AACTGCGTGGCCACTACCAGCGGCGACAACATGAACTACCT
TCTTCGAGGACAACCACGCGCGCCGTCACTTGAGGACTGTT
ACCACTTCCAAGCCCAGCAACAAAGGACATCGTTGCCAGAG
GTTTCGCACGGCCAACTCGGCGGTCCTCTGAATCTCGTACA
CATCACCTGCCTGAGCATCGCCTTCGCCTATCAGACTGGTG
GAGGATGCCCGACTGCAGCGCGAAAACAACTTTATCAACAA
CCGAAACGTGCTATACGCGGCCGTCCTACTTTTCGCCTCGC
CGCCCGCGAGCGCCGTCTTGCGGTAGCCGAAGCGGCGGATC
GTTCAACGCGCCCCGCGTCCCCGGCCGCGACGACGTCACCG
AAGGGAGGTGCTGTGCCGAGCGGTATACGGGGCGGAGACGA
GCCCCGGCGACGGCCGCGACCAGCAACAGCAGCCCGGCGCA
ACGCCGGCATGCAAAAGGGGCGGCACTTTCTGCTCGACATC
TACTATACCAGGCGCTGGGGCGCATGCTGCCATGTTCACAA
GTCCTCGACCTTGTTGAAGACGTTTGCGACGCGGCGGCGGA
CCCGCCAGGGCCGCCTCCCGCGCCCCCGCCGTCGGCACGAC
CAACGCTTCGTTCCAGCAGCCGCAGCAGTCCGGCATGCCGT
CCGGTCCCGAACAGCAGCAGCAACAATCCGTTCCCGGCGCC
AAGTCATACCCGGGTGCGAACAGTGACACGCCACGCAGGTC
TTGGAAAACCACGACATCTCCATCGTTCATCTCCTTGCCGC
TCGAATAGCAACAACAACAACAGCAACTGGCCACTGGATGG
CATAATGAAAGACAGAGCCCCCAGTTCCTCCTGGGATACCT
TTCCATGGCATCCTCCACAGCCGTCTTCAACGCCTCCAGCG
CGCGTTCTCTCCAGTTTTATCATCTAGCCCTATCCGTGCGT
TGCCATTGCCGGCCTCGGCGCCCTGGTGTGGTGAGTTGTCT
ACGTCCCCCTCTTACATCCTCCCCTCGCAGCATCATCACCT
CGCTGCAACGAGGGCAAATGCGGTGAAGGGTCGCTGCACAA
CCGGATACGAACAAGCAGCCCGGCTCCATGCAGTTTCTGTC
CGAGTACCTCAACCCGCACACAAACCTGACCGAGATCGACG
GCCATTCACGAACCTCGACCCGGTTTGGTCGTTCAGCTTGC
TCTCAGGATTGCCTGAACACCGAGAGTTGCCAGGACCGCGC
GTCTGCGACAAGAGCTGCGGCAGCAGTCTTAAGAAATGGTT
ATCCGACCTGGCCAGGTACACCATATGAAAGTACGAGCCAG
ATTACCATCTATGTTGACGACAAGAGTAGCCCTAAGATAGA
GCCTTATCTTCGTTCTTCCGCATCAAGAAGAATCGAGGAGA
ACAAGACGCTGATAGACAGGCCTGTGCATATGGATCTCGGT
CTCGCCTCCCTGTTGTGGCGCGGCTCCACCTCTTGCTTACA
CAGCATCACCAGCGTCGACGCGACCGATCCGTCCACCACCG
CCTCATGGTCTGGTTCGACTCCGAGGACAACGACTACCGCC
GAAGGAAGCGAGCGCCCTGTCAGCGGCAGCTTGGATCTCGT
CTGCCACCAATGGACGTGAACGGCGAGAACAAGGAGAACGA
TGGGCGGCTTCGACATCGCTCGGCAGGCTCACGTAAGTCCT
CTTACTCTGGGTCACCAGAACGAATCACGTGACCGGACTTC
GCGCCCTCTTCTGCCGCCGGCAGCTCTGCCTCCCCGGCCAC
TGCTGCACGGAGGGAGGCGTCGTCCTCAAATGGGACGTGCG
AGCGACTCGGAAGAAGAAGTCATGGGAACATTTCTCGGGCC
AAGGTGCACGCCGACGACGGCAAAGGCAGCGCTCGGTTGAA
CCACCGCGAGCCCGAGCGGCCCGCCCAGGTACCCGCCGAGA
TGCGCGAGCAGCAGCAGCAGCAGCAGCAGCAGCAACAGCTG
GCCTGCGGGCAGATAAGCGGCGCCCCAAGCAGCAGCCGCGG
ATGATGTACACGCTCGGCGGCGGCATGAGCGAGGAGACGCG
CAGGCGCAGCGCCTGGAGCACCCCAACGTGCCCTTTGTGGC
AGACCCAAGCGTCGCTTCCACCCAGTCGGCGACAGACCCAA
CGCTTTTTGGATTTCTTGTGCGTGGCTGTGTTGCTGACTGT
CCAGCAGTAGAGCCTCGCCCCCGGATGCAGTGTTCTTGGCC
ACAGACGGGTAGGCGGTGGTCGCAGGCCACCTTGCGCTTGC
ATGCAGACGGCTTGCGAGAGCATCACCTGCCAATAGCTCTC
CTTGAACGACTCGAGAAGAACAAGGCCAGACGACAAGCCCG
TCAGACTCGGAGCCGGAATTCTCCCCCATCACCGCCGACGT
ATGGAGGACCAGACGAATGGCCAGGTCATCCGTTCCTACCA
CATATTGATGGCACCAAGTGCGGCATATCAACGTCAATCTT
TCTTCGGTCAGTGAGGCGGTCGAGAGAGCTTGGTCAGGGGA
GATTCTCCCAAGTAATCACTCAGCGCCACCCTATTCTTGCC
CCGGAACTTGAGGAATGTAGCCATATGTGCCATAATACGTT
CTCTGCTTCATGATCCGGGGCGACAGAGTGGCCTCGTCGCC
TTGGCTGGCGTCCATCCGCGCACGACCTGGAAGTAGATGGG
GCCGAGCCGACGCAGGGACTCGAAAAGGAAAACGTCTTCAT
CTTTGGAGTTGAAGTAAAGCCCATGGCTAGCCTTCAGTCCT
GGCCTGTGGGGTGATTATCTCTGTTATAACTTGCTTGACCT
TCCCGTGACCTGACTCGTGACGTCGGCGGTGGTGTTTGTCC
TATTTCCGGAACTCCGAAGACAGTCGGGACTCGGGGCACAA
GAAAGCAAGTGATCCAGCGACATAAACTGGCGTACGCCCAA
GCTGATCCGCCAGAAGCTCTCGGCCGAGATCAACGCGCTCG
GGCGCCACTGCCAACAGCGGCAGCCACGCGGGCCCGAACCA
CATCGCATCACGACCCAACACCGTCCATCTCGCTCTCCCAA
AAGGAGGGCAACACCGTCACCGGCGTCACCTACGAGGTCAA
TTGAGAACTCGAGTCAGCCGCCGGCACACCTTCTCCGCTAT
TGTCGAAATCAACTCGACAACGGCAGCACCACAAGGACACC
TCCATCGTGACGTACCTGCTCGTGTTTACCTTTGTGGCCCT
TCGAAGCATTGCAGTTGCAGCAGAGCGTACTTGTTGTCATT
GGCCCGCGGGCGTCGCAGTTCCGGCCGCAGCACCTGCGCAA
TCGAAATGCCACCGCAACTTCAAGATGAAGCGTAACCCGCG
GAGGAGCGCCTCACGGGCGACGCGACGCGCAGCTTTGGCGA
CAGTCGCGCGGGATGCGGACCTGCACCGTCTCGCCCGCGCG
ATGAACGCCGTCTCGGCGGGCCTGCTGACGTTTGCCTCGCT
GCCGCCACCAGGGATTCGAGCCCGTTGGTAAGGCTTGCATG
ATGGCCGACGAGGCCGTGCGCGCCATCGCCGAGTACGACCC
TGAGCGTTGTCAATGAGACGCGGAACCAGACGTATGCAAGG
GCCTCTCGAGCCTTGAGGATCATCAACAGAGCCTGGAGCGT
GACGAGGGCCTTGAAAGAAGCGTCAGCAGGGGGTCCGACTT
CGTCTGTCTCCTCGTTTTGGCCCGAATCTGCCACAGCGCCA
GGCTGCACCTTTGCCGATGACGCGGCCGACGACGCGTGCCT
ACCTTGGTGACGTGGCAGTTCATCCGCACGTCCAGGGGGTA
TGTCAACTACACGGTGCCCGCCTACTCGGCGCGCTCCTCCG
GGGGCGAGCGCTTTTTGGAACGGTACTACACCGGCCCGCTG
GCGCGAGGCTGCGTCACGTGCACGGCCAACTGCAAGGCTGC
GGCGCCGTCGTTGATGGGGGCGGCGTTGGGGGCGGTGATGG
TGTCATCTGCTGGGTAAGTCCCCTGCAAGGCCACCCCGATG
TATCTCAAGAGCCTTGATCACATGGGAATTCTTGTCAAGAA
GGGAGCGCTCTTCATTGGCGCCAACCCGGATTTGATGAGCT
ACGGAAACAAGCGACCAAAGCTCAGCCATGCGAGAGGCGCT
GACGTATGGAGGACGGTGCGCCGACTGGTCCAAGCCATACT
CAGCCTCTCTTCCCGGAGCGCGGCGGTCAGTGGCAGCAGCG
CGTGGCCAGGGCGACGGTCACGGCGGCTCTGCTCAGCCTCT
CCGGGCTACAGAATCGAGTGCGGTGCTGGCAATGATCCCAA
CGAGCGATGGAAGCCTGCGGCAACAATGTCGAACTTTGGAA
CGTTGCAGCAACAGCAACAGCAGCAGGCCCAGCAGGCCCAG
TGACTTTAAGAAAGGCGGGACGAGTCTAGCTGGAGACTGGT
GGGATTGTTGTCGCCGGGTTCCAGCGTGCCTCGTCAATGGT
CAGGATCGTTAAGAACGAACCGGCTCCGGATGAGGCAGATC
AAATAACGGCGGTCAACTAGCGTCCGCACGAGGAACCCAGA
CGACTAAAGCGTACCCGACGCCTCAAGGAGAAGCACAGCGT
ACATGAAGATTGGTGACGTGCAGACTTTATTTACCGGCCCG
AAAATGCTCAACAGTCAAGACGGTCAAGAGCGTGGAACATA
ATAGTGGATGAGTCCATCAACCTCACCCATCACCAGCCAGT
GAGGGGAAGTCACGCGGTCGCCGCGATAATTGTAATGGGTG
TGATCCTTGCGCACCTGACCCGGCAGCCGTTCCCTTACTGG
AACCACATCTACCGTGTCGTCGGCCTCGCGCAACACCTCTA
CATGAGGACAAGACAGTGCCCCCAGTACCGGATATTCATTT
GCCGGCCGGCTGACGTCCCACGGCACGAACCGCGTCGTTCT
GGGCGCGCTGAACAAGCTGCCCATGGCCATCGCCGGCCTCG
GAGGTGCTCTGGTTCGGCGGCAGCGTCAGCCCGCTCAGCCT
CTCAAGGCCATCGCCATTCGCCTACGGAGATTACTCTGGAC
TCACGGGACGGTGCCGCTTACAGTCATTGCGCCTTTGGCAG
CCCATTGTTCTACTGCATCCCGCTTTAAACAGTTGGGATGA
AGCCGCAGAGCCCATATGCTCTGGCCAGAGCGGAAAAGGTT
CGCTGCGGGCCGCCACCGGACGGGACCGGCGAGTACCGGCT
TGGAAGTTGGAGTCGAAGAGCCGGTACTCGCCGGTCCCGTC
CAGAAGCCATTCGACAAGCCCGCGCTTAAGACGCGCCTCAA
GACAAGACCGTCATGTGCTCCGAAGTCAACTTCCTCTGCAT
TTTTTCCAGCCGGGGGCCATCATCGCCCTGCGCAACGTTAG
GCTACACCTGCACACAGCCACAATAGCTGCCTGAGATGCAG
AGGCTTCCCCGGCTCCGGGTCTCGATTCCAAGAGTTCTAGT
TGATGGGGTCGTGACCTTGACGGAGCATCAGCAAAAGTAGC
CGCGGGCCACATCGCGCAGGCAGTCAGGCCAGACACCTACC
TAAGGGCGGCATGCGAAGCTCGCAGGCTGTGGTGAAGAGAG
GAGTTCGATTTAGACGGCGGCGGGAAGCGTGCAGACCATCA
GCCGGGGCTCCAGCAAAACTCGCAATTACAGGCACAGCCCA
TGTGGAGACCCGGAACTCCGCGAGTTGATGAAGAGGGTCGC
GCCACTTTTCCTGGAGGGCGCGTCTTCAGCACAAACCGCAT
TGGCCGAGTGCAGACGCGCACCATGGACATGCACGGCTCCC
CCATCATGCGCTGCAGCGCGCGCGCGCCTGATGCACCTGTC
AGGAAGCGGAGTAAAATGTCCGGCATGGGTTCTGGAGCCAT
TGCTCTTCTCGCGGTCGCGGCTGTAGTACATGCTGCCGGCG
CAAAGTCGGCGCAGTTGGCGCATCGGTAGCGCACGCCGCGT
CTGCTGGGCCTCTGTGCTAGCGAGGAGCTGGTCTTCAAGTC
GCTGTCCGTTTGCGGTGCGCCAGCGGCGGAGTCGGAGTCGC
TCGACAAGTACCGCGTCTCGCGCGCCGCCGCCGGGCCCCTG
CGCTGGACCGTCGCGAAGCGCATCAGCTCGCCGAAGAGGTC
ATGCGCGTCGAGTCGGCGGGCGGCTTCGCGGCGCTCTGGCT
TGCGGGCACGAAGCCAGCATCGTCACTCGCGCAGTCTCTGG
CTCCTCCGCAAGCCCACGCTCGGCTTCTCGGCCCTTGTTCT
TCATCAGCGATGGACTTGGACGAATGGAGACGAAAAGCGCT
GGGTCGCACCCTCGCCATTTCGGCCACAATGGAATCGCTCC
GACTACAGTACCTGAGGATCCGCTTTGTGGACCTGGGTAGG
CCGTTTGTGGTCACCGTGGGCAATGCCAACGTGGTCGACGA
CGAACTCGGTGTGGGTGACGCGGACGCCAGTGTCGACGACG
CGACGGCGCACGAAAAGTTCCAGGCCATCGGCGAGGCCTAC
GATCTGTCTAGCATCGACTCCACGTCTGCTGGGAACCCCCT
TCATCCTCTTCGTCAGGGGGCGCCAACACGCGACCCCCAAT
GGTTGAATTGGACATGTCTCCACGGAGGTAGTCCAACGGCT
ACATCGCAGCTGTAGCCAGGCTGATTGACCTCGTTCTGAAG
GCCATCACGTCGTCTTGGAACGTCCTCGCGTTCCACCCCCG
CACAGAGGAGAAAAGCGCCTCTACCGTATGAACGGGTTCGC
TCTGCCCTCCCGCTGCCCCCCCCGCCCCCCTGTACTGCGCT
CAGGCGGTGGCAAGCATGATCGGGAAGCTCATCGTAAATGA
CGTAGAGAGCTGTCCCCGCGCACTAAAACGCGAGACCCTCC
GTCGGCGGACTGGGAGCGGGCGAGCTTGAGGATCTGGGGCA
CGCAAACGCACGATACTGCCCAGTCGTGCTCCTTTCGTCTC
CAGCAAGTCCAGCCAGCCAGCCCAACCATTCATAGCCGATG
GCGGTGAAGCTGCTCACATCCAGACAAAGGCGGATGTGGCG
AAGGACACCACCGCCGACGGCATCCTCGACTGGGTCGAGCC
CGAGGCGGGCGAGACGTCGGCTGTCCTGGACGAAGAGTGGG
AAATCGACCCAATTCCTGGTCGGATTCGTCCTCCTCTCGAT
GGTTGCTAAAGGCATCGGGCCGATAGTTCCGCAGGTTGCTT
GAAAGACGCAGGTGGATGCGCAGTCCGCGAGACACCCTACA
CAGCCGGAGAAGCGCGTTATCGTTGGCTTGCTCCGTCGTCC
CCAGATTGATACCAGCGCTGCATGCACCCCGACGACTTCGT
GGCGCTGAAGCGGTCTCGCACAGGGAGCTGGATCTGCGCGC
TCGTGGTTCCCCGGCAAGCTCGCAACCAGCTTTCTCCCCCT
GCGGGTTCAGCGGCCACGGGCGGCCTGGATACGAGTGCGGA
CGTCGTCGTTGCTGACTCGGCATCACCCTCATCAGCCCAAA
CATATCTTCCTCTTGCTCAACCGGTCTCATCTTGGCTGGCT
CTATCGTAAGCCGACAGTGGCGGCGTCGGAGGCGGCGTGCT
GCCGAGGCCGCCGTTGTCGCCGTCCCGAGCGGCAACTGGGG
GGCGAGGCGCTTCCAGACTGCGTCGGCGTTGAAGGGGAACA
TAAGAACTGGTGATACTGTCCGGACGAGGTGCGGTGGTGGT
TCGCACCTCCATTCCCACCACAAAGCCATGCAGGGCAGCAC
AGTAAGAACAATCTAAGCCGCCTCGCTTGCAGCGACGGCGT
CAAAGCCGACGTTGCACCCACGAAAGCTACGGAAGCTTCCT
TGGAGTTGGCTGGTCGGCTGCGATTTCTGACCTGGCTGCAT
TTTGATGATGACCTGCAGAACAGCGACGACGAGGACCTAGA
CGAACGGCCGGACTCGTGGGCGGTGGACCTGAAGAACGCGC
GACCTTGGGGCTGCAGCTATCGCCGCCAGTGGAGAGGACGG
TTCGAGCATGGCGAGCAGCACGACGTCGAAGCCTCCGGATG
CGGTGCGACTCTCTGACAACCTTCAACGACTTTGCGCCTCC
CGAGGTTCGCTTGTAGGCGGCGGCTTCTGCGCTCTCAGCAT
GTGATAAACGGAGTTGTGCGCAGACGTGATGATGGGGCTGG
TGGTGCTTTCTCCGAAACGCCGTGAAAGGGGTCTGGCAAAG
ACCAAGGCCAAGTCTTGCTCCCTGGTTCTAGATTGACTGGC
ATGGACCCGGACTGCACGCTCGGCCAGTACATTGAAGACTT
AAAAATCCTTGATTATACAGCAGCCGTCATTCCCAGCCCTG
CTCGTATGCGTACGCGCCCGCGCCCGTGCCCGCGAGCCACA
GAGAGGCATTGCCTTGTATGCATATCCAGCACTCTCCCGCA
CAGGATGTCGTTGAAGACCTCGGGGCTGTTGATGGTCCACC
TTGACGGGAAGATGGTGGTTCATAACGACGGGAATCTCCTT
ATGATGGAGGAGGTGTAGGACTTCAAGAGCAGCGACAGCGT
TACAAGGCGCCCAAGTCGTACCTCCGCACGCGCGTGTACCA
AGCGCTATGATCGTAGCTCACGCCGCCGGCGTACTTTCTAG
GCCCAACTCCATGGGCAGCCCAGGCCATGACGCGTCGCATG
CTCGACGCGCCGCCAAAGTCCAGCTTCCGCACCGCAACGCG
CGTTCCTCCATCTCAGGACGCAACCTCGCGGTCACTCCTGC
TGTAAACGCAGTTCAATCGACGCGAATTTCTACCCATAAGA
GCGCCAGACCGACGTGGACACCATCACTGTCGGCTCTCAAA
CTCGTTGACGGAGAACTGGACAACGTCGAGCACGTCGTCGA
CTTGAGTACTTTGCACGATGCGGCGCAACTGAACTCCCTTG
CGGTTCACAGAGTTTGGCGCCATGTCAATCTTCTGTCTACC
TCAAGAAGCTCTTCGCACGGCGCTCGCGTCATACACCCGGC
GTATATATGCTGACGTGGGGCTGTCTTGCGCCCATGATGAT
ACCAAATTCACAGACGAAAGCGAAGACGCGGTGCCTCCGTC
GGGTTGACGCTGTACTCGGTCAGGACCATGCTGCCGGTGGG
ATGGCGGCGACGGGTTGACGCTGTACTCGGTCAGGACCATG
GCTTCCGTCGTATGGACACGCAGCCGCAGTCACTCACATCC
CTCAGCGTCCGCGGCTGTGTCAGAGTCACAGGCAAGGGCAT
CCCACGCCCAGCCCCGTGTGCAGAAACGTGTTGTTCAGGTA
CGCCATCGCCCCCGACTCCTCCGCCTCGCACGCCCCCGGCG
AGCAGGTTGAATGAGGACTGCGAGAAGTGTCAGTAATACTC
ACGGCGGCGGCGCTCGGTGGCGCGACCGTCCCAGACACACA
TGAGCGAAGGCAAGATCAAACCTGAATTGTGGCAGCGAGCG
CCCGGCAGCCTGCCCGACGGCGAGGTGGTCCCCCTCGACGT
CCTGCTGCGCGATCTACAGGCGGCCATGCGAAACTCAAATC
ACCCAGACGGCGGAAGAGGCCCGTTCCAGAATGCGCTGAGG
GCCAGCCGACGAGGGGCTCACCTGGCGATCTCTTCGTCGCC
GCTCTTGGCCTTTTCGCTGGCGAGTGCGAGGGCCTTGTTGT
CGGAAGGCCATATGCATGCGCGGCTGGAGCCAGAATACAAG
AGGGACTTGCCCCGTTTGACCTGCGCAAGTGGAAGGCGGAG
CGCCACCAACAAAGGGAAACCCATCAACGCCAGCGCGCTCG
ACTCTGAAGACATGGCGGCGCCTTGTCACGGGCGTACGACT
ACGGTCCCGCAATCTCGAATCCCTCGCAGCACACCCGCCTT
CTAACGACGAAAGATGTGCTCGGGGCTTGTGGAGCGACAGG
AGAGTCGGTTGCCAAAGTATCGGCCGCATGCGCTTCCGTAC
GGTATTCGTGTTGAGTCCGTCGAGTGGCAAGGCCATGCGCG
TCGTACGACCAAGCTATATCCCTTTCCCAGCAGGCCAATAC
GAAAGACGATCAAGCAACACCCTACCTGTGGTCCGACCCAT
ATGAGCTCATCCATGTACTGCATAGTCTCGTTCGAAAGGTC
AGCGCCTCGAGCACAAGTTCCTGCAGCACGTCCTCGACGAA
CGTGGATAGTGACCAAACTGCCCAACAGGACGGACTGCCAA
GCGCCGCTGCTGCCGGACGTCGAGGCCGTGCGGGACGTGAG
CTCTGTCGGCGCAGGTGAAGCGCGCCCACGAGCAGTACATC
CTACCACCAACCTTGACCCCCAATCAATCTGCTCACCGCAC
TGCCGTGATGGGGATAAAGCCCCGAGTGCTCCATTGCGAAA
GGTTAATACAGTGGAGTCGCCCATCGAACCACCACCCCCAC
CGAGGAATCTCAGTAAGTGCCGGGACGCAGCAGAGGGCGAC
TCTACGATCAACACTGCGGGCACAAGCGCAGGCAGGGACCG
GTCGGCTCCACCTCGACCCTCACAGCCGGTGCAGCGGCCAG
TGCCTAAGCCGGAAGCCCTGCGACCGCGCCGTCAGAGACTT
CAGTCCATTGCCTCTGAGCTCGGTTCTTCGGCAAAGTTCTT
CTGTCCAGGATCTACAACAGCGTGAGCCCTCGAGAACACCA
CGACGACTACCAGGGCTGTGCCCGCTCGCACTTTGACAAGC
GATTCTCGCCCGATCTAAGGCTCATGGCTAACGGATCAGCG
GCATTCGCGTTGCACAAGACCAAGGTAAGCAAGATGCGACT
ATACTCCCTGATCATCAACTCATTTGGATTCAGCGTTCTAC
TGCTCCTGATAGGTAAAGAACATAGACATGGAGAGCAGAAA
CTAGCAACAGCCATATCACTCAGTCGCGTCTCCGGCATTCC
GCGCCGTAACGACGGGATTCCAGTCCTAACATGTTCTTCTT
CACTGAACTAACTCCAAACGCGCGCCTATATCCCAACTATG
AACAGGCGAGTGGCATGCGGCCGCCGCGTCTGGTCGTAGAT
AATTTCCGTCCATGCTGATGCGGCAGAAAGGAAGATTACTC
GCTCATGAGCGTGACTGCGGCGTCCTTATTCGAGTTGACAG
GGGGAAAAGGCCTTCAATGTCGGCGCTCATGAGCGTGACTG
GCCCTTGCCAGTGCCTTTTGCCCTAGTTGTCAGCCTCATGG
TCGTTGTCATCTACTTTCTGCAGCAATTCTATCTGAAGACG
GGACTCGCCTGGGAGATTCTCATCGGGAGTGTCTCTGACAA
TCCCCGCCATGCCTATCACCCATTAAATAAGCGCTTTGCCT
GAGACAACGTCGGGTAGTCTCCGTGTCGATGGAGTTGACCT
CAATTGCGGCACTTCTGTTGCGGAGGCTCGCAGCATGGGCT
ATGTGGCGCCCATCAAGGGCCGACCAACGGCTGGATATAAA
GGCGACGGCAGATGCATCATCGGCCTCCAGAACAAGGCCCC
GACTGGCGTCTGTACGCGCACTATGTCCTCTACTTTGCCAT
AAGCCGAGCGTAATCGACGGCGAAAACAGACTCAGACTCGC
GTGGTTCATCGGTAAGCACGCAGCCGTTGCATCGACAGTGG
GATGAGGGCGAATTCATCCACGGCCAGGGCGCGGGCGGCAT
GGCCACAGGCACCGAGAAGCCGCGGTGATGCGAAGAGCAGG
CGCAGCATCTTCAGCAGCGCCAGAGATGAGATGTAGACCGT
GCAGCGCCCGCACGGGGCCTCGGTGTACGGACTGACATAGG
GGCTTGAGCTGGAGCTCCCTCCCGCATCAAGCCAGGGCCCG
AAAGGGGGAAAATTTTGGCTCCGTCACGGTTTATTAGCAGT
ACCGTGTCAACAGACCGTTCCGGCTGCAGACAAACCTTGGC
CCAAGGAGCTGGCTGAACTCCTGGGCGACGTCGAGCGAATT
GAGTCGTCTGGGTACGGCGGCGGCGGTGGCAGTGGCGGTGG
TGCGTTTGAGCCTTTCATCTCGCCCACCTGCGACCGCCACC
GCCGGCTGCGTCAGTAAGCGCCCACCTAATGAACCGCCCGA
TTGGAGAGAGAAGCAACAGACAGCACCGAGAGCGCGCCTGG
GCGGAGGATGAAGATGCGTACCGAACGATGGGCCAGCGCCT
TCGGATAGCCTGGGCACCGGCGATGTGGCTGATGCTGCCGT
TTCTCTTTGCTGTTGTAGGTCGGCTCACATCGCTAACCAAA
CACTACCCTCCCTTGTCATACCTTGCCTCCTCGTTCTCAAA
GTCTCCATCTCATGCGGGCGCGCAGAGCTGTGACAACGATG
GGGTATCGTTCTCAAAGACTCAGGAACCTTGATTGCGGCTA
TCTCCGTAGCGCAAATCATCCCCGTGATAGTGGACGAGCTG
TCTTGGCTCCCAGCGTCAGGCATGCGCGCGAACAGTTGGCG
TATAACGCCTTCCGCAACGACAGTGGCCTCGAGCCAATCAG
CCGCTCGTTGACGGCAGTGGCACGGCCGTTGACGGCGTAAT
GGGCCAATCAGAGGCCGCGGCGCCGACACGTTGCCCAGGCG
CGGTTCATCAAGAGCCATCACGATGACGAAGAGGATCTCCT
CGGCAGCAGGTGGACAAAGGCCGTCGCAAGCAAAACGCCGG
CATACCTGATCCATTTTTGTCATCAATCTTCCGAGGACACC
GTACTTGAGCGAACTCCAATCATCAACACCGAATACGCCAC
GGTCTTCCAACCAGATCTTTCGATGACGAAGACGACAGGCC
GAGAACCGGGCAGCAAAGCGCGGGATGGCTATCAGGGGTCT
ACGAAAACCGTTTCGGCAGTCGGGCTTGCGAAAGACCTTTA
GCGATGGGCGGAACTCGTGTCGGCTGGAGCAGAGGCGTCCA
GCATGTTGGCGGCCATCACTCATCGCCACCGCATGGCCACC
ACGTTGCGAACCTGGCTGGGCGTCATGTGGCCGAATACTTA
GATGTGATGTATATTCCGTACAGCACCCGTAACAGTCATAC
CGAAGAATACTACAAGCAAACGCGAATGCCCATTTCCTTGG
CGTGGGGACAGATAAATGTGCGAGTCGCAAGGGACGAGTAG
CTGTAGACGCCCAGGTGGAACAGCCGACGGGAGCAACGCGA
CAACCCGCCCTGAGCACCTTCAACAGCAATCTGTCTAGGGA
TGATGAGCCTATCCTGTCAGCGCTGTGGCGGGGCAGCAAAC
TATTCTGGAGGCGGGTCGCGCGGCGTCTTTAAGTCTGCCAT
CCGCGCATCTTCCCTCGGCGCAAGAACCGTGACTGCCGTCA
CTTCGAAGAACGACAATCAGCAGCATCTCTACGGCACACTC
TCATCATCCTCGGCTACGAGCGACCTCACAGCGACAAGTCT
TGAGGGGTCTGCTCCTTCTTCGTGCCTGCGTGAGAATTGCT
ATGAGAATCGCGATCCTTCGCCGCAGCACCTTGTATAGACC
ACCAAGTGCACCGCCTGGAACGGGCGCATCCTCATCGTCGG
CCGCGGGTCTTTAGCAGCGGCGCCAGCTCCTACAACGGCAC
TCATGTTGGCGCGGTTGGCGCCGGCGGCACCGCCGCCCATC
CTGGATCGACGGATGAGACGCCCCAGGGTGCTGCGACTGGC
AATCTTACGGACGGGGAAGTCATGGAGAAACTCAAGGCTCT
GGTGATGATTCGTCACCGCGCAGGTGTCTTAACTTCAACAC
GGCTACGCAACCATTGACGGCATCATCGGCGGGCAGGTCCT
AGACGGCCATCCAGCAGAAGCGGCTCGACGGCACGGCCAAC
ATATCCGACAGATTCGCCGCCGTGGGCCCCCGAATGCGTCC
CGCGACCAGCCCCTCGGCCTCGGACACCATGAACCCCATGG
GCTCTGCTTCGTCGTGGTCTCGGCCATGGTGTAGCTGCTAC
GCACGTGCTGTCCAAGTCCCCAAAACTTGGACGACCTCTTG
GACACGCGTCTCCTGACGCGCGGCCCCGCGGCCGAGACGCA
CGACGGCTACACCCAAAACACCCTCTAGCCTGCACCCTCTC
ACAGATCGGCGGTTTGATGGCTACAACTACTTTGGAGAGAA
AAGATCGCATCTATTGTGGACAAAAAGATGGTCAAGGTCAC
GACGGATTCCGCGTCGACACCGTCAACATGTACAGCAAGCC
GGCCAGGCTTACATGTGTCTCGGGATGCTCATCGGCTGCGA
TGGAATCGGCTGCTTCTGGACGCCACGACTGACAATGCTGC
TACAAAGTGTACGAGTCCATCCTCAACGACTTTTACGACGA
AATGTCGACATCCGCTTGGGCGACATTGTCGTTGGGACAAG
ATGTTCTGCCACCTCACTGTCAGCACTGTCAGCCTGTCACC
CCGTCCTCGTCATCCACACTCGCCTCGGACAGCGTATCCCG
CCGAGACTCTCACTCCATCCCAAATGACGGACGAAGCAACC
GCTAATCGGCCCTGAAAAAGCAGTTCTAGTCCCCTTGCCTA
AAAGGACTCAAGGCAGACGTCGGGGTTAATCGTCTGGGGGA
GCAGCCATGGCCTGCACCAGCACGATGGGCCCCATCATCAC
AAGAAGGGGCGCAATGACCACGGCGACATGGCCATCAGGTC
TTAATAGACAAAGTGGGTGTCTTGTCTAGTGGACTGGCGCC
GGTCGTCGCCGCTTGCTTCACCATGCCAGTCATTGTCCTAG
GCTGTCATCGTCGAGGACGGCAATGATCGGGAGATTGACGC
CAAGATCGGACCTCACTCGGCCGTCCCCACCGACGCAACCG
GTCTCCTGCCCCTGCGCTCTCGGCCTCGCCGTCCCCATGGT
TGGATGAGGAGTACTTTACTCCAGACCAGGAGGAAGCTATT
GTCCACGTCATCCCCGGCGCCGGCGTCGAGGCCACCATTGA
GGAAAGAAGGTCATGTTCGTCGGCGACGGGACCAACGACGC
TCCGCCAGCGAGGTGACCCGCGGCGCCGCCGACGTGGTCCT
GTTGAGCATCTGGATCATGGCGATGGCCTCCCGCAGCGCGG
CTCGCGCCGGCCATTGGCAGCGGCGGCTACTCGCAGGACTT
GCTCGCGTGACCTTGGCGCTCATAAGGGCCACACTCGACGC
GTCCGCATTAACTGCTCGACCAGTGATAGCAAAGAGGGTCC
ATGGACAGGATCACGACGGGCAGCAACATTGTTTGCATCGC
GGACGGCATGACGCACCAGCCAGCTGCGTCTGAGAGGGTGG
TGCCGAGAAGCCGTCTGACGCAGCTCTTGTCAACGTCGCAA
CACCCGCGTGGCTCACCGCGCGGTCCGACACATTGGCCGTG
GGTTGCCGGTATATACTTGCCGGAGCATGGAGCTCCACCTT
CGGACGGGTTGTCGGGCCCTCAGCCGCGAGGAAGACTTGCT
CACTGTGAGATATGCTACATCGATACCGGCTCCCACTGCTA
GGAAAGTTGTAGCAGTCCGTCGGGCCAAAGTAGTCTCTCGG
CTGCCGAAGAAGGCAAATCGCCCTCCCTCATGGACATTCTC
TCCTTGGCACCTGGAACCGGCGGAGCGATGACTGTCGCCGT
GGGCGAGTCGAAGAGTTGATCCGAGAGCGCCTTCTCCGATT
TGCGTCGTCAGATTAACCGTCTGAATGCCAAACTGCGCATC
GCGAATGAGCCCGCGACTTCCTGAATGGGAAATGCAGCTTT
TTTATTATTTTGAGCGCTATCATAGCAGGTGGCTTCCACGT
GACCGGCACGCCAACACCTACGCTGACGCCGATGATGACTT
ACATCTTCACCGAGTGATTTCGGGCCTGGGATATCCGCAAC
GCCGTCGTTTGGTCCACAGGCGGCGCTTCTGTATTCAGCAC
GCTGTTGGGTGTGCCTCTTCCGGCCTGATCAATTGTCCAGC
TCTCCGTCGACGGCGTGGGTCCCCATGTGTTGCCTAAGAGG
CATGCTGACAGTGTGTACACCGGCCTTGGCCATTCGGTCAT
GCAAAATGGGGCTGAAAGCCCGGTGAGCAAAAGAACGTGTC
GTTAATATAAAGCGGCATCTCCGGTGGCAATAGGCCCCCAC
TGGATTTCAATTGGCGAATTCTGGCTTTCAATGAATCTATC
ACTGTCACCGAAGACGCGGTCGAAGACGATGGTGAAGGGTG
GTCCAGTCGGAAAAGCTGCCCGACACCACAGATTACGCCAT
TTGGATTCACAGCTTGGGAGCAATACCAGACGGAGCTGGAC
TTACAAGAGAGCCGCGGCTGCGATTTCTTCACTGCGCCTTG
GATGATGTTACCACTAGGAGCATCATAAGCTAGGGAAGTGC
GCCATACATCCGGCTAATGGCTCCCGCGACACACGCACCCC
GCCCACCGCATCCTCATCGGCATCATTGCGGCCCCGATCGA
TTTCTTCCATGACGGGAGCGCCTTTTCTACCGCGACCGCGG
AGAGCCACCTCCTCAGGCGTCGGCATGTCCCGGAAGGTCAG
TTATTACTCTTTTGTCAAACCGCAAACGCGCCCGCCAACCT
TAAAGCCCCAGGTTCGCAGCCGCAAAGCCCCCCTTGCGCAT
TTGCGCATTTCCGCCTCCATCGCGCCCAGGTAGTCCCCGTC
TACGACGAAGACGGGGACTACCTGGGCGCGATGGAGGCGGA
TTTGTCCTGCGCAAAGCGGGCATCGTCGCCGCGGCCTGGAG
ACAGTGGCCGTTTTATCGTCCGAAGTCAATTTCATTCTGAG
GTTTACGAAGGATTGGCCGTCGCAGCGCGGTCACGAAACGA
GTCTGGGTCTGGATTCGGCTCGGCGCTGTCGCCTTGGGGAA
TTCCTGGACATCATGTGCGGCACCACCACCAAGAGCACCAC
TCCACAGCACCACGGCACCACGGCACACCCCGAACCCCCTG
TCGGTATCCCCATCCAGCGCCGGCGCCTCCCTCAGCCGTGC
CGGTCGCCGCAGCCCGAGCTCATCGCCATGGAGCGGGAGAT
GGCCGGGAGCTGTCCGAGGGCGGCCGCGGCCCGCGGTACCT
GCCATGAACGGGCGGGACGCCGTCAAGAAGTGGAGGACCGG
CGCAGACACGGGCCCGAGGCCCTCCATCGACGTCAACATGG
ACCCTCGCACATGCAATCATCCTGTCCCAATGCTTGAATCT
GCGGGCGTCGGCGGTGGCGGCGGAGGCGGGCCTCCACAGCC
TGGAAGACTCCCAGCACCAGCAGCAATCCACCAGACCCAAG
ATGTCTGACACGGCCGAGGTCGACGGCAGCAGCAAGCTTCG
GAGGGCGTGCTGAGCCGCGCCGCGCGCGACGCCCTCGCCCA
TAAGCCATGACGAAGACGGTCAGCAGAGATGCAATACTAGA
AAGGAACGGCGGTCGTGACCCTTCTCCAATATGCCGCCTCC
CTATGATGAAATATCCCTCCCGTTTTCGGACATTAGCCTCA
GTTTTCCCCGACACGGTCCGCGACACCTCTGCCGGCCTCTG
GCAATCATCATGCCTTTTTGCAGACGCGGTCGGGTGAACCG
CATCTGATCTGGCCGTGCGACCAGAAAATGGCAGAGCTGCT
TCGCCGGCAATGGGCTGGGGCGGCGCCAGGTCAAAAGAGCT
GAGAACCTATTCTTCTTCTTCGGCGTCGCCTCTTCCTCGTT
GGAGCCTTGGTCCATGGAGGCGCGGCCACCGAAGCCAAAAA
TGCCGATATCCTTGAACATGCCCGAGTTGCGCTTGCTACGT
CTTGTTTTCGTCCACGGCGACTGCATTCTCAGCTCGGCCGG
GAGGACAAGGAAAGGGAACACACACGCATGCATGGGCCACG
TCAACCATCGGGAGTCCGCTCGACCGCGAGGGGGTAGTGAC
ACAGCACCGTTGTCATCGCCCGAGACTAGGTGGACTGAGAT
CTAGTCTCGGGCGATGACAACGGTGCTGTCCAAAGCGTAGC
TCGGACCGCCGAGTTCAAGTCCGTCCTTGCGCAGGCCCAGC
CCCTCCAGACCCTCTCGAAGCAGCAGCACCCCAAGGCCGAC
GAAGCTGCCAGAGGACTGGTCGTCGTGAATATCGCGCATCT
GCTCTGGACACACGTCTCCACGCCGGTGCACTCATACACGG
GCGACCTCCGCCTCGAGGAGCGCGCCCTCCCGCCCCCGGCC
GGCGCCGTGTAAGACGGAGGCGGTTACGCGTGAAGACATGA
CGGGGGCCTCGGTGTTGCAGCAGTAGGCGTTGTTGCAGTTG
AATTTTTCTCTCGCTTTCTTCGAGGTTAGGCGCTATTGTAG
GTAGGCTGCTCGACAAACTGCAGCACGTACAAGACACCCTA
GCTAACCAAATGAGGACAATCATACACAGGAAATGGGCAGT
GTTACAGAATACGGCTGACTCTCTACCTCCGAGCTAACCAA
AGACTTGGGCACGGGGCTCACTGTAAGGATCAACACAGACA
CGTTGAGGAGATGCATGCTGCGGGATTGGTCAAATCTCAGT
AATACTTGTCTCTGCGGGCCCGATACTCCTGCGCCCCCGCG
GATACACGGCTTGTCCGTACCCTTGGCGATGCGGTCTTGCA
GAACACACCGCAAACTGGATCACGGACACTGATACAACCGT
CGAGAACTCGACGGCGACGGCATCGTCGATCTCGAGCCCGG
GGGATGACCCTCGACAGCATCACAACCAACACTCAAGCGAA
TTGCAGGCTCGATCCTATCACAAAGTCAGTACAAAGCTTGC
ACGGCTCACACACCGCGCCTCAGGCGTCAACCTCGAGGCAC
TTCATTACGGGCCCGGTGTTCGGCGCAAGAGGGCGCTGGCG
CCTGGGTCCCTTGGGCCCGTCAAACTCGTCATCGTCAACGT
CCGACACCGAACTGGCCAATCATAGAGACATCGGCGCCAGC
TACATCTGGGAGTCGAGCGCCGGCGGCACCTTCAGCATCGC
GACGAGGAGAAGAAGGCCCGCGAGGAGGAGGAGAAGGAGTA
CAGCTGGACGATGGACTTGACGGTGCGGTCGTTCTCGCCGT
CCCGCTGGCTTCGCCGAGCGCATCCACAAGCTCGTTCAGCT
TGTATGTGTTGGTTTAACGGCTCCAAATCGGCGCGGAGAGC
CAGCGCACGCGGTGGGTGCGCGAGCGGCAGACGCTGAATAA
CCGCCACGTGTACAGCGCGTCGCGTCCGCACACGGGCAAGA
CGGCGCGAGGCGTCGACGAGCACCGGCAGGATGAACTCCTC
AAGGCGGCGACGACGCCCGTCATGTCTAGCTCGCCTCCCCG
GCCACGGCCGATCTCGTCCTCCCACGACCGAGAGTAGGTGG
CACGTCAGCCCCAGCCAACGCAGCAGAGCCCCCGCGCTCAG
CAAACTCTGATCACGACCAACCTGGACTATCGTGCAACACC
CGCCCCCCATCAGGTCCCCCCAGCCCCCCGGCGAATCAACG
CCCACAGTCACACCCACCGCCAGCACCCCTCAACCACTCAC
CCATGGCTGCTGCTCGGAGGCGTCAGGGCCGTTGTAGCCGT
GTTTGCACAAGGGAAATCCACAATTTGGTAAAGAGAGACTC
AAAATCACATTCACGCACGGCGGAAGCAACGATCCTGGCTT
TGGTATTTCTGGATCGCCGGCAGTTGGATAGCCCGGAAATC
GCAGCTCATGAGTCACACGGCGGCCCTGTCAGTACATGGAT
AGGCCGGCCGCGTGGAAGAGCGGCATGGGCATGAACAGCTT
TGCGTACTAGCTTTCAAAAGCTTTAGCAAGAAATATCTATA
CAGTCGATGTCGAGTAGATACTGTGGCACGCATTCGCGACC
CGCAGGGGACGCTAGCAGAACGGCTGCGCGCGGGCGGCGCA
TAGCCCTGCTTGAGCTCGCGCGACGCCCGCCGCCCGATGCG
ACCCTGGAGGGTGATTAGCTCCGGCCCTGGATGCAAGGGCA
CGCACAGGATGCGAACCAGTCGTCAACGCCACAGATGCCAA
GCTATTAATGACCCATCACTCGTGGCATTTTGCGACCCGTC
CCGTCACATTGTGACCGAACCGTGCTGAAGAGGCCGTCCTA
GTGAAGCTGGCCCCTCGTCTCTGGTCTGCCTCTGTGTCGAG
ATTCATTGCGATGGCATGCTCGGTTCGGCGAGATGCAAGCC
GATGCCGTCTTCCTCCTCGTCCTCCGCTTCCTCCTCGACTC
GTCTTCCCAATCAAAAAGGACGGCCTTATCTGGAAGCGCCT
CAAGTCGTTCAAGAACGAATCGTTGCCCCAGGAGGCGCATG
TTTCATCCCCGTTTTTTAAACGGCGCTCTGGCGTGCATATC
AATTGCACGAGATGCAAGCGCAGTTGAGGGCATTTCGCCGC
GACGTCATGTATTCAAGGCTCCATGGCGACAGCCAGGTCAA
CTCAAGCCGCGAGGAAAACTCTGCGACAACCATGCTCGACT
CGGTGGTCGACGGGTGACGGCGGGAGATTCACAGCGCGGCC
GAAAAGGGGGCAACTGAAGACGGCGGCAGCATGGCACACAC
GTGAACCGAGCCTCCGGACGCGTCGGCCTCGGGCATCGTCG
GAATACGCATCGTTGCCGGGCGGGCCTCGAGTTTCCTGTTC
CTATGGCAAGAGGGTTTGGACGGCGTCAACTTTGGCACACC
GCTTCATGGCCAGCGCGAAGCTGGCCCTTCACCAGAGGTGT
TGGCGCCGCCACGGGCAGATCGGACCCTGGCGCAACTTCAT
ACATCCTAGGGCTCCTGAGCCGGGACAACCCCAAGGCATTC
CAAGGAGAGGGGGGGGACGACGGCATGTGTGGGAATGCGAC
TGTCGCAATAGTAGTCCAGCCCGCATTAGGTTACATCCCCC
CTTCTCCGACCCAGTCAACGCCGCAGGTATCAGGAACTCCG
GAACTAAAAGGAAACTTCGACTACCCCATCCCAAGAGGCTA
ACGGCTCTCCAAACTCTCGTCGGCCATCGGATAGCAGCGGT
TGATGGGGACTCTGGATTCGCGGTTCGTGGGGTCTCTGCTT
GTGCGGACCTGCGATGATGGCATGTGGTTAGCTGCTGCGTC
CCTCCCGTGTCGAGCAGCAGCGGCGTCCCCGTGATGGCCCA
GCCGTCGACCTCTGCGGGCCCGGCCGTGGACAGGGAGTAGG
TCAGCGCCGGACAGTATGCCCTCCTGAAGTACCCCCTTTTC
CCAGACGCCTTGCATGCCAACAGAAGAAACCCAGGCACATG
GCGTGCAACGTCTGCGTCGACGGCATCCAGGAGAAGGAATC
GTCGACCCCAGCAGGGTCAGCGGCATCTTTTCCTGGAGCTT
CAGCAGCCCCGAGCTGCGCGCCTTGTCGACCATCTCGCGGA
TGGCCAAAGTGCTCGCGACGCAGCGCCAGCGCGACGGCACC
CAGCAGCGAGAAGGTGGCGACGGTGGCGCGCATGTGGCACA
TCGGCAGGCGGTTGGAGTGACGGGATGGACTTGTCGGCAGG
GAACTAAAGACCCTGGTTGACGGCGTCGTGCCAGTCTTGCT
CGGGTGAAGCCGTCGGGCAGCAGTGACAACAAAAAACAATG
CGAGTCCGAGGGAGCTTGAACGGCTGCATGTACGACTGCTG
GAGCGAGGAGGCCTGAAACTCGTGACGAGTGGCGGCGTCAA
GATAAACGTAGATGGCATGCCAGTTGCAAAAAGAACACCCC
TCCGCGTGGCCAGCCATCATCCCATCTCGCCTCCTCCCCAT
GGCCTCGACGAAGCAGTTGGCGATTTCGAGCTCGGGCTCAA
AACACACCCCTGATTAGAGTCATGGGCCGCGGCCGTGGCGA
ATGGCGGCCTCGATCTGCGGCGTCCACATGAGGTCGGGCTT
CCGCTGCTCGGGGACGTTCGCCCAACTGCCTGGCGCTGCCC
TTGAACACTTCGCTAACCTTCGAAGAAGGCCCCCAGATTTT
GCTTCATGCAACAGGAAAAGCGGCCATCATCACGGGCGCGG
GGTTGTGACTCGAGGACACGCGGTGTCTCCGTCTCTTTCTG
AGGCCTGTTTGTTGGCATGTCTAACTCAAGTACAGCAGGCT
CCGTCTTCGAAGCCATCTTCCCCTATCTCTCACAGAACCTC
CTGGCGACCGCTGAAGCTCTCGCCATCCGCCCATCAAGCCC
TGGGGACCCCTGGGCCAGGACAAGCAATTTTTTCAAGTCGA
CACATGGAGCCCCTGAGCAGCCGCGGCGCTCCTTGGCGTTG
CCTTTATGCATCTTCCACAGCGGCATTCGTCCAAAGTCCTT
GAGCTCATCCCATCACGCCACATTCTCCTGCTGAAGTAGCA
TGCTGGGCATTGAAGCGCTGCGCTTGAGTCAGCCGATAACA
GCCGGCTCGCACGTCAACGGCGAAGCCATTGCCATTGACGG
TGGTCGGAACCGCAGGGCTCCGGAAACGAGCATGCGCCCAG
CATCACGAGCATCGGTGCGGCGCCATCGGGCATGAGATGCA
GACAACCTCCTGAGACACCTCCTTCTCCGCATCAAAGCCCT
CAATTCGGACTTTCGATTTCCGCGGCCTTTGAGAACAGGTG
AGCGGATTTATCCGATATCACCTTCCTAAGCCATCGCCGCT
AGCCGTGCCACCCGAAGAGTCAGCAGTGATGAAGAATATGT
AGGATACCCTGACTACTACCCGAAGATGGGCGGCGCGATGG
TCAATAAGCTTGGCAAAATACGGCCCCAACGACTTGAATGA
GGTCTCTCCCACGTCCCGGTCGGTTCTTCTGGTGCTGCTTC
AACGGCTGCACAGCCGAACTCACCGACGATGTCACTCCTCG
GTGGGCGACGAGCATCTTGACCATTATCAGAACGGCTGCAC
CGAGCCGCCGCAACAAGCCTCATGGCGAGGATGGAATCGCC
CCACAACATGAGTGAGATCGCCCAAGGGGCAGATAAAACAC
GTGGGGCAGGAATCGTGGGTCGTGGGAGCCGGCAACGTGCA
CAAGCCAATAATAGTTGGCTCAGTGAGGGGACAAAGCCACA
GTCGCCGACGATGCGGCCGACGCGCCCCCCGTCCGGCTGCA
GAAAGCCCATGCGTGCTGCACCGCTTCCCACGGCGTGTCTG
CCGCTGATCTTTGGACAAAACTCGACTAGCACTTTCGCCAG
ATCCTATAGTCCTCCAACGGCGGCATTCCTACATAGGGAGA
CCCGGGTCCTGGACCGACCACGCTCGCGCCATATCGTGCCC
CGACAAGTTTGTCGACACGACGAAGTCGCTGCTCAAGAACT
CAGAAAGCGTTTTGCGAATCCGGCGGCAACGTCAAGAGCGA
CGTGAGTTTGATGAAGAATACGGCCCCAACGAACTGCCCTT
AGAATCGTTCCGCAACAGCCCGTCACGCACCGATCGCCGTG
AGCGGAAGAGACCAAAGGACCATCACGCAAGCCAACCTGTC
AAAAAGGCAACCTTTTCTACCGGCGCTGCGAGCGCTCCAGC
GAAATCTCTACTGCCTGCGGCGGCTGGAGGGATTCAGACTA
GAGGCAAGTCCTGCCGCGGCCAGTCGGGCCTCGAGTTCCTT
GGTGGTGGACTTGACGCCGTCAGCGGCGAGAAGCACGTCGG
GGTGGTTGCGACCATTGCGTCGAGGGTCTGATGTTTATCGC
CGGGTAGAGAAGTTTGCGCCCAATTCGCGGGCAGAGATTTG
ACGAAACCCCAGGTTGCGAGCGAGGTGGCATCAATTGCTAC
TGTGGCTCTGGGACGCTTGGCAAAGACGGGATACTGTAATC
AAAGACGACACAGGCGATTTCGGTGCGGCGCAATTCAAAGC
AGAACCTCGGATGCGTATGCCGGAGCCGTCGTGGCGAGAAT
TACGGGCCAGGGAATCCCCCCCCCCCCGTACGTTGAAAGTA
AACGTTCGAACCAGCGCCGGCGATATTGCTCTTACAATCAG
GTCCTGTTGGATCCTGGCACCTACATCTATAACAACGCCTC
GCCGAAGACTGTGCACGTGGCCCAAGGGAAACAGCGCCTCC
ACCAGAGGCAGTGTCAGCATCGCCTTCTACCACTAGACTTG
CTGTCCCGCAGCATCTGCAGCGTAGTCAAGCCGGACCTGGA
TGTGGCCGCGGAAACACTCGCGATCGCTCTCACTCACGTCC
ACCCCGGCGGGTCGGCCTCGCACAAGCCTGGAAATCGCATC
CGGGGGTGCGGAAGAGGCGGCTGCGGCTGGAGCTGGTGCTG
TGCTGCATCATCAATCATCTCGGCTCTATTTAAATTGATAC
GTTGCGCGAGTTCCAAGCAACCTGGATCGGATGGGCTGCGA
TTCCAATGACGCCGCCGCAACAGTACCTCACGTTGACCCTC
AAAGTCAAAACACCCTGGAACGATGTCAGCGTTTGATGGAT
AGAATACATACGGCATTGCACGTGGCCTTGGGATTCCTTAC
TTCACATTACTTGCTTACGACAGTCGGACGTGCTTCCACCA
CAGTGCCGAGGACTGGCTCGCGTGTAATAGAGCTTGATAAA
CAGGTTGGCACTGGGAAACTCTCGGCCAATAATGGGAGTAA
GATGCTCTTCCAGCCGGTGACGGGGTTGGTGCGCACGACGG
AAGCTACTTCACGCGCCGTCCATAATAGCAACGTCAACTTG
GCGGACCTGTGCGTTTGCAGCGGTGGTTAGAGACCCGTCAC
CGGTGGTTAGAGACCCGTCACTGTAGCTTGTATCCGTCCCG
ACAGCCTCCAATCACAACATCGAGCGCGGCAGCACAGCAAT
CTTCTGACACACACAGTGCGCATGCTCCAATTGTCAGTCGT
GACCGGAACAAGGCATCCATCAGCGCAAATCTTCGAATCGA
TGGGAGGTTGGCAGTCTCGTCTGCATCGGTGAAGGTGATGG
AGCGCGAGGCGGGCAACCCCCAGTTCCAGTTCCTCATCCCC
CAGGGCTGAGTTCGGTTCATCGGCGGCCAATGCCACCAAGT
TGGCAGAGTCTCTCCCTTGACGTCGAGGGTCGAGAAATCAG
TTCCTGCAAGCCAGCCTTCACCATGGCAGAGTCTCTCCCTT
CTGGCCCCCCTGTGGCTGCCCCCTGCGCGGTTCCTCTAGCG
AACCTTCCGCTTCTCTATGCCGGCGTTGTAACCCGCGCCCT
GAAGGCGAGAGCGGTGAAGGCGGTTGCGCCAACCAAGGGCG
TTCCAGGCCACGCTCAACAGCAAGGGAATGAAGGACGTGGC
GCGTTGAGACAATCGGGGCACTCAGTCTGTCGGCGATGGAT
GCGACGTCAGCGGCCCAGGCCGAAAAGCCTACCACTAGGAA
TTCTGGACACGAATCGGCGGCGGTGTAGTCCCTGCAGCCCA
GACGGCGAAATCTCAGACGGCGGCGCAAACTCTCGCGGCTG
ACGACCAATTGAATGCTCCTCATCACGAGGCGTCCGGAACA
TTTTGAGAAATTCGACGCCTCCACACGCTCCAATCCGAAAC
TTTACCCCCGAGGTCGGCGTCTGGGTCGATGCCAGTGTCGA
ACCACTCTGGGCCCAACAGGCGGACACAAATGAACAAGGCT
AGACGCTTCCAGTGCTGCAGCTCCGCCTACCTGCTGCGTCG
CATGCATGCTCCAGAAGGTACGACATTTCCAAGACTCTGGC
CACAATTACTGCATACAACTCGGGACATACGCTCGGTGGCA
TCAAACGACTCATCCCACCCCAGGTCGACGAGCAGCTTGAC
GTCCAGAGGGCGAGATCCGACGGCTGCATTTCCAGATCGAC
CGTCCGCGAGTTCGAGCCCTCGGCGCCCACGAGCACGGTTC
GTCTTGAGCAGCTCGGTGGGCGGGTACGTCATGACCGAGTT
GGACGAGAAGTATATATAAGCGGCCATGAACACGTCTTCCA
AAAGAGATTTATCCGTCATGCCCAACGCGAATGTTAGTATG
AGTCTCACAGAGGACGACCGCGATGCTATCCGCAACCTGTA
ATGAGATTCTAATCAACAGCCAGTGCAACCATGGACATTCT
ATTTGAAAAGGTTGTTGATCCCAGCGATGGCTCAATCTTCC
CCGTCTTCTTCCGCCGAACGCCCCCGCACTTTACGTGGCAA
AGTGCCGTCGCAGTCGGAAGCTACAACGCTCGTGAAGGTTC
CGAGAACGTGGAATGTGACCCGGCAAATCCCTCCAAGCCCT
TACGATGGAGATGGAGTACGCCCTAACACACACAACAACAC
CGGTCTTCCCGGAGTCGCCTCGATGGCTCGTCAAGACTGGC
GGCCTGGCAGCCCTTCTCGTCGTTCCTCATCGTCAAGGTCC
GTCGTTGAAGAGGAGCGGCCCGATGATGTTGCCCGCCGAGC
TTCTACGCGAAGCCGTGCGACCATACGTCACGGATGAGCTG
CTGGATGTCTTGAAGTCGCTCCGAAAGGAGTGGCTGCATGG
GGTGAAATTTGCAATGAGCACATTGTTGTCAGAAAAGGCCG
CTCCGGGCGCTCCGGGCATTCGGACGGCGCTGGCCAAGCCG
TCAGGGTTCCCAGCCACGTCCGAGAAGAGTGTGCTGACGGC
TCTAGCTGCGCTTGGAACAACAGCGCCAGATTGTCAGACCC
GTCAGCAACGATCTATCATCCGTGACGGGCTGGAAGAACGA
GAGAGCAGGCCTCATAAACGCGGAACCAGGACGGGTCATCC
TCAGGACGAGCGGGCGCCAACAGCCGCAGCGCGCAGGGCCC
GCTGGTGCTCGACACACCTTCGACAGGGAGGATTTCCAGTC
ATACTTTCGCTTTTCTGCGGCCCGTTTTGGAGAATGCGAGC
CTCCATCCGTCTCTGCAATTCATTGTCAGTAAAGTCTTCAA
GTGAGTTGCGGTCGAAGTTTCAATGCAGCAATACGCAGCAC
CTACCCTTCTCAGCTATTCGCCATAGCTGCCGCAAACCTCA
CGGACGCCCTTGAAGTTCCCCGGCTGCCATCTTGGAGTGAT
CGTGGCCGATGGTTCGGCGACGGCCGAGTCGTTCACCGAAT
TCGCTCCATAGTCCCGGTCGCGGAAATGAAGTAGTAGCCCA
GGATCCTTGGTGAATAACGGCGGAGGCGTGGATGTGCATCC
CATCGTAATCCGGGATAGCGCGATCGCCAAACTTGTAAATG
GCAAACGGAGGAGTCAATTACAAAAACGGCATTCTCTTTTG
ATAAATACTCCGTAGATCGGCGACATTTGCCCGAAGCAGCT
CAGCAGAAGCGTCCGAATGCCCGGAAAGTTGCGAGTAAAGT
CCGCATGTGACGTGGATGAACTTGAGGATGCAGCTAATAAC
GCGCAACAACCGACACCTGCCATCGACAGCAGAAAGTCGAG
TCAGGGGGGAAATACGTATCCATGTATTGAGCTGCCAGTGT
CTCCGACAACACCCATCCGTCGAGCGGGTATTCTACCCCAA
CACTTGGCCGGGAGACCGACCGTCCAGGAGCGACGCTGTGT
GATCAAGTTCAGCGACAACCCCACATCGGCCTGCGACGTGC
GCCGTGGGAGAACTTGAAAACGGCGGCAAGTTGTGCGATGA
CCTGCGCTCACCCTCGCGTCCGTCCGTCCATCCATGCTGGG
CACCGTTGCTGTCGTCGTGCCCCTGCTCATCACGCGGTGGA
ACCCAAACGGGAATAGACAACGGCAAAAGGAAAGGCGTGCT
ATCTTCACCCAGACGCCGCCCGTGCCGTCGGCTCCGTACTT
AGAAACGCGAGCGCTGGATGCGGGGAGCCAGTTTGGTACGC
GTACAGTGAACCCACCAAGGCTCTTTCTTCGCTGTTGCGCA
TGGTAGACGCCGCGGTTGCGCAACAGCGAAGAAAGAGCCTT
CAAGGAGGTTTCTACGTCTCCTATCGATGCCATTGACGACA
CTTTGCCAAGTTCATTGATGCTGCCCCCGACGGGGCAAATG
AGTCTGCAACTTGTGCGAGGCGGTCACCAAACGGAAAGAAC
CGAGTGCTTCAAGCCAACATCGATGTTCGCGCTGAGGAGAT
CCTTGGGCCCCCGCCACTGGCGATATCGTGGAACAGGCCCC
TAGTCAATCCACGACATGAGCGGCGCCCTTCAAGTGGCAAA
AAAGAACTCGTCTGGAGGCTCGGTTCGCCCGTTGTAGCAAG
GGGGACAAAGCTTTCAAGGGCGGAACTGACTTGAACGCGCT
TTGCGGGTTTCTGCTCGGAACGAGAATAGCGTTTTTCACCC
CCTCTCAAGTGGCTTGTGAGCCCTGCTATCCTTTCCATACT
ACCCATGTACCCCTTACCGTCTGGCTCCCTCTGTGCCCCCC
CTCGCCCTGTCGTTCGACAGCGGTGTTCAGTCTCAGATGTT
GCGGGAGCGCCACGCATTCGCGACATCGGTGGATGGAGCCG
CGCGGAGACCATGATATCGGCAGCGTCAAGGACCAGGACCT
GCTCCTCCACGGGCAGGAATCAGCCGCACTGGAGGCGGCCC
AAATACTTCCTGTCCGACGTCAGCGTCCGGAGCAGCGAGTG
CCTAATCCCCTCACGGCTGCCCGCACAGGAGCTCACTCACC
CGCGGTTCCTCGGCGTGCTGCGCCCCCATGCCGTTGCCAGA
ACCCCAGGGGTGCCCCAGGACCTCGACGTCACCGTCACTCC
GCACGTAGTCCCTGTGATCGCCGCTACGGCAAGAGGGTAGG
GAGCTTTTCGTGGCTTCAATCGGCGGCAGGAGCGCTCATCT
ACTCTGCACTCGATGGGCTTCAGCCCCGTCTACGTTGTGGG
ACACGGGCGCCTGCATCGCTCGGCGCGAGCGCGAAAGTCGT
GCGTTTCGAACCTGAGCGTGCAGCCGTGGTAAGTGCACGTG
CGCTGCTGTGATGGGAGGAACGAGGATGAGTGCTGCTGTGG
CAGCCCAGCGCTGCCGCTCGCGGTCGATCCAGCGGCCCTTG
ATCACCGTCACCCCGGGCTTCGGCCTGAGCTTCCGGCGCCG
GCCATCGGAGTATCCGATGTCCTAGACACGGTCGAGAGAAA
GTCCTGCGGCTGGGGCAGATCCTGGATAGCGTTGCTGTGGA
CGCGAGATCCTGATGACTGCCAGCAAGGACATTTCCACCCC
AAGAGCGCCGTCAAGCACGCCAAAGCCCTTGATCCGAACGG
TCTGATGGTTAGCGGCAAGACTTTGCCGTGCTTCAAGCCGT
CTAGGCAGCGCCAGTGGAGGCAGCGCCAGTGGAGGCAGCGC
GTCTGGTCGGCTGGCCTGCGCGGAGCCGGCGTTTTGCGCGC
AACATGCTGCTGGAATCGGTCGGCGATCTCGCGGTTCACCC
GGTCCCCGGCAGTGGGCCGACAAAGCTGGGTGACTTGTACC
CAACTTTGCCCTGCTCGCGGCCGTGACGGGAGAGACGTAGA
TATGGGTGCTCAACACGAGTCAGGGAGGGGAAACGCTATTC
CACTTTGTGCAAACGAGACACGCCAACAGCGACTTCGACTG
TCCTGATCACCAGCCAGCGACGGCGTTGCATCTACGGTAGA
TTGATACAGAACATATGGGTCCCTCCATATGTATGTGTGAA
GATGGGGTTGGGAACCTCGGCGGTGTCTGATTCGTACGGTT
ATACGAGTAGACCAGGATGGCTGTTCCGGTAATGGCGACGG
CGTCGTCTTGTCTGTGGTCTCGGCGTTGGCAGAAGTGTGAT
CACTTTGCTTCCGTACTCAACCCATGACAGATCCTCCCTCG
CTTCTCCCGAGTTCGGACGGCGACGACGATGACGATGACGA
TTGGCCGTCGATGCGTTAGTCGGCGATGTCTTGGGAGTAGG
CCAGTTGTTGGACAGGGCGGCGGCGACGTAGCCGAGGAAGG
CAGACGGACTTGTCGCGCGACGAGGTGGCGAGGTAGGCGCC
GAGTACGGCGCCACCACCGGCGGCGGCGGCGACGAGGACGA
GTGGAGCCCGCGTCGTACCGCCGGCACCAGGTGACATGGTT
GGTGGCGACGGGCATGAAGTCGGTGCACTCCAAGGAGGAGC
ACGGGCGCCATTAAGTCGCCCGAGGAGGTTGAGCGCGTCAT
GTCTCGTCATGTCCCTGCCCCACGGATACGATGGCCAGGGC
CAACCCCTCATGTACAAGCGCATCAACTCCAAAGAGCCTCA
CACCACTGATCCCCGTTTCGCCCGCTCGACCGCCTACTGCA
CTCATTGACCGCAGCGTCGACTACGGCGTCAAGGATATTGT
CTTGATGTTACCAAAGCCCGCGGCGGTGTTGCGGATGCCCA
CCTCCGAACCTGGTGCCCGGCATGACGGGCGGTGTGCCTCG
GCCTCCCGCAGGCCCCTGGCCGTCGCCGCTACGCGCTCCTA
TCGTCCTCGTCCTCAAAAAGCGCCATCTCGACCACCTCGGC
AGGATGCCGCAGGAGGCCCGCAGGTGGTGGCCACAGGGCGC
CCCTTGCTGAGACCGGGGAGCGCCCAGTGAAGCAGCCGTGC
GTTGAGGCTGGTGCAGCTGACAGTGTGGCTTGGGCAGGCAG
GCCCGGAGGTCAGCTAACAGCCTGGAGAGAACATCCTTCAC
CGCTCCCACGTCGGCTCCCGCGCAGCCATCAAGGCCGCAGA
GCCTTTTGCAGGTTGAACGGCGACCGCGGGCGACCTTTCGC
GTGCGCCCCGGGAGTACGCCCAGTTCTGACCAAGATAGTCT
TTTGGGTCGAAATTGGGTGGCGGGGGCGCGAGCAAATCACG
CATAAAGTCCATGGCGAGCTCGCAGTCTCTCAGCAAGAGGT
CAAAGCACGACAAGGTGTCACGGCTCTTCGTTGACCAAGGC
GCACTCGGCCAGAGTGATTACTATACACATCTAGCGAGGAC
GTACTTCGCTCATGGTTGATCCCCCAACATGACGAATACGC
CTCGAGCACAGGGATGCAGCCTTTACGGGCTATCAATGGGC
AGGTTGCCGGGGACATGTCTCGCTGCATCCTTGAGATCAAT
GTTAAAGACAAGGTCTCCTCCATTCAAAAGCTCCCTACGGC
CTCGCTAAACCAGGGCTATTCGTATTGGATATTCATTGATA
TCAAGTATGCGTGACTGACACTGTTGCAGTCAAGTTCGACA
CGGCCCGGCGGGAACGGAGGCCAGCTCACCTGGTGGATCTT
CGATTGAGCTGACCGTGGTTCCTCGGCAGCGGCATTTCCTC
ACGAGCATCCCTCGTTAACCCGAGGCTGGCACTGTGCATCA
ATGTCCGAAACCCCGACGAGCATCCCTCGTTAACCCGAGGC
AGCTGGCTCTTATTATCACTCAATCGCATCTCTAATCGTCT
ACACTGTGTACTTGGTGCCCCAGCATCGGGCGGCCGAGAGT
TGTGGGAGAAAGGTTCGAAACGGTCGTATTTCATTCCTGTT
TAGTCGAAACCGACGCCACCCAAGGACAGCGGCAGACACAG
AACAGCTTCTTCGCAGCGAGCAGCCGCTACGGCCCACCCGA
GCAGTCATGGAACATGCTTACTACGCCAGCTTTGGGTATCA
GATTGGCGACTTTAGTACGTCGATACGGGTTTGTGACGTTT
AGGGAGAACTCCAGTTGGGCCAGAGACAGTGAACCGACCTG
GGGGCGTTGAGGTGCAATCTCGGCCTTGATCTGTGCAGGCT
ATTGCACCTCAACGCCCCGTCTGCTCTACGCAAAACACCTC
GAGTGGCGCTGCAGCTTCACCCCAGCAGCAGCCTGCCTTGG
TTGCCAGCCATCATCCATCACCTTTGGCACAATACAACCTG
GAGCCTCCTCCGTCCAGCAACTCCGCCGGCTACAGACTATG
GCCTCTGCTCCACCACCACGCGACACCCCAGCCTTGCCTCG
CTGCGCAAGGGCCTGGTGCGCAGCGTCCCGGCCGTGGCCGT
TTGTGAGAATGAGAGACGAACACATGCTGCGTCCAGCGTAT
TATCCCATCCGTGTTTCTTTCCGTAAAAGCCCGTAAATATT
GATATCCTCCAGCTGCAATGCCCAGTATTAGTCAAGCTCTT
CGGCATCAGCAAGGACGCCGCGTCCAGTGCCAGTGCCGGTG
CCGCGACAGCAGGTCGACGGCAGAGAGATCCTTGGCACCGG
ATCAAGACTGAGATTGGACGCAGGGTATGGTGGTACCTCGC
GGACGAGAAGTTGTTGATCGCCCGCTCGAAGAGGCAACCTG
GAATATTATGATGGAAATGCCCATGCCAACGCCCCCCAGAG
GGCTGTTGTGTTGGGTTTCGCCTCAGCAGGTGATTGAGGGT
TCGAGGTTCCCGCGAAAGTTCCTCCCAATTCCGAGGATCCT
TCAAGCACCAGCGGAAAAGACAAAGACACCGTTGCAAAGCC
AACCAGGTTAATGCTGGAGCCTGGCCCAGCTCCTGACGTGT
GTCCAGCCCTCGACGAAAGACCATACAACTCGCGACTCGCC
AATCTTGAACACCAACAAGGCGACCAGAAGCAGCCGTTCGT
AACATCAAGCGTCGGGCGACCAGCGAGTTCCTCAAGAAACC
ATACGTGCGAGGAATGGCAGCATGAGCCAAAACGCCCACGA
CTGCAGCTGCTCTGGCATCGCACTGCGATGGAAAAGTTCCC
GGCCCCCCCCCCCCCCCCCCCCCCTCTCCTACCTCTCGCCT
GAATGGCAGTTGCTACAAAGCGCTCCAGGTAGATAGGGTAG
ATTCGCAAGAGCGCCAGTGGCTGCACTGTCTGCCAACTCCC
TTGCGAATTTGAGACGACCTCGGCGACTGTTTCGTGGCTCC
CCCCCCAGCCACTCTTCCATCCCATCAGTAAGGCGCGGCTG
CATCTCGATCACTGAGGACGCGAGAGACGGCGAAAGTCTAC
TCCTGCAGAGCCTTGACTCCCTTGAGCCAGCTGCGATGAAG
AGGTGGTCGCTGGATGAGCGCAACAGTTCTTCGTGGCGTTG
GGCGTCGATTGCCGCATACACCCATTAGCTGCATACGCACC
ACATGCGCTCCAGCCTTGCACCTTGGCAAACACAGATCGGT
AGAACCGTCGTTTCGAGGCTCGAGTGCGAGAACCGGGAACG
TGGGACAGCCCCGACATCTGCCTTGCTGGTGTCTGGCTCCA
GATCTCGTCGGCGATGCCTTCTCGGCCAGCGTCCGAAAGAG
AGAGTCTGGGATCTCGTCGGCGATGCCTTCTCGGCCAGCGT
GCGGCGGTGATCGCGGTGATCGCTATCGACGCGAGCGCTCG
GAAAGCAGGATTGACGGGTGCAGATAAGACAAGAACGCCAG
GTCCATTGCCTGCAGCCTCACGACTGCGGCACTTCCTGCTG
GCATCTGCGGAAACAGGTTACGTTTCTATGGAATCTTGGCT
GACGGCGGCATCGAGAACTGCGGCACAGGGCCAGGTTTGGG
TGAAGCACCGGAAGCATGCTCTACAGTATAAAGACGGAAGG
GTCTCTCACTGCGGTGGAAGCGGCGGCGGCGGCGCAGAATT
CGCGCAGTGAAGAGAACAATCGGATACCAACACCACATGCA
CCAGGAATCTATCCAGATTGCGGTACGCTGTGCGCTTGACG
CCGTGATCTCCCACGAAACGCTTAAAGATCACTTTCCGGGG
GAGACTTCGGCCTTGGATGCCAGCAATGTCGAGCTCGCTTT
AGGGTTAAGGGCACTGTGAACGCCCTCGGATTGGACCGCCC
CTTGTACGTTTTGGCGCGAGCCGTGCGCAGCAGGGTTAAGG
CAAATTCTACCCAAGAAACGCTGTCCAATAAACACGGCGGA
GACTTTGCCGCCGATAAAAACGTTGGCACCCGTCCCCGCGA
ATGAGCTCGCCTGGTGGGTGCACGGGGGCAACGACACCCTC
CTGCAGAACGCTGTGGCAGCCACGGATGAAGCCCCGTCGGA
TGAAGAATGTCAGCAAATCCCGGAAACATACGGGTGGCCCA
TGGTTCTTCCAGAACTTCTCCAGGGGTAGCCAGGGGTACCG
CGCTGACGCTGTACAGGCATCCCGTCTCGTATTGGAATCGG
CGCAGACACCTGGGGCCGGACGGGATGTCGGTACGGGGCAG
CCATTGCGTCCCCTGACTCGCGATCAGGTGCCTTGGTCGGC
CGGCGCGAAGAAGACTGAGCCCGAGGACGAGATTCGCAAGG
GTCGGGATAGCTGGCCTCATCAGAATCGACCAGAATCAACC
TGCGTCTTCCTCGCCCTCCGCGTCGACGTCTTCTCCCTCTG
CGCAAGGCGGCACGCGCCGGCAGCGCTGACGAGGACGAGCG
GTCCCGTGAGAGCATCAGAGCTTAAGCATCGTTGAACGCCG
CACGGAGAGTTGGCCAACAACAGCATCGACCTAGGCTTTGT
CATGGGCATGTCGGCAGGGGCAGGGGTAGGGGCATGGCCAA
AACCTCGCGGCCAACAACCTCGATTCAGGCGCGACCCGACG
TTGGTGGTGGGCTTCTTGGCCGCACCCTTGTTGTCGGCCGA
CCAACACCAGCAGCGCGCCGCGCAAGGCCCGCACAAAGGGC
AGCTTGGCCAATGGCGAGCGCGGGCTCTTGTAGAAGTCGGA
AATGCAAATTGTTGTGTTTCCACCTCCCTTCTCTGGGGTCA
TTGCTGAGCAGTGTCAAACGCAGCGATGAGACGTTCGGCCG
GACGAAAGCCACCAACATCTCGGAGACGTCTCACGAGGACA
GAAAAGGCCGTCATCTTCAGCAGCGGCAGATGGAGACTGTT
TCGGCTTCGCGCTCGTCTCGCCGCGCTCGACAAAGGCGGCG
CTGGTTCCAGCCCTGCGACACGCGCGGGTCGTTCTGCCACT
CAGAGACGCCAGCTGGACCACGGGAGCCGCCATTGTGTGAG
ACCGCGCGGACGGGAAACATCTCCAATAGGAACGTCCAGGC
GGCCTCACTGAAGACAGGGACCGTACCGGAAAGATCTCGCT
TGAATGTCCGCGAGCCAGGCCGGCCTCACTGAAGACAGGGA
ACCGGCATCAAGCGCGCCGGCGCGGCCATGCACGGCGGACA
GCAGCAGAGTCTTGAAGTAGCGGTCCCTGAGGCGCGCCTCG
GCTACTCTATCATCGAGGTACGAACGCCCGTCTCTGCCAAG
CGCTGGCGGCGAAGCTGGCGCAGGGCGAGCTGCTGTTGGCC
ATCAACACGCTGTTCATCAGCGACGACGGCAAGCCGCTCGA
GATGACTCGTTGGAGACGCGCGCGGGTTCCAGCAAGGTAGC
CACCTTTCGGCTGGTCGATACGACACTGTTCCGGGCGTACA
CCCACTCTACATGGACCGGACCGGACCATTCAGTATCTCCA
CACCGTATTGTCCGGCAGCACGGCCACCACACTCCCGCCGA
GCTGCCGTCATGCATATGCTCAGCAAACGTCTCCGCGCGTG
GCGTACCTCGAGGCCCTTCGCAGCGCCGTCGCCGACACCCA
CGGCGGGGCGGGGATGCTCACGGCGACGTTGAAGGGGTCGT
CCGGCGTCGCCGAGTGCTTCCTCGAGTGGTTCTTTAGCAGC
AAAGGGCCGGACGGCGGCGGCGGCGCAGCTATCGCTGCCGT
GGGGGAAGGACGTCGCAGTGCAGAGGCGTTCGATATGGGCG
CGAGTCCACATCGGTGCCATCGCTCGCAGGGCCAGAGGCAA
ACGATTTGTCCCGATAAATTCCCTCGCATCCTCCAACCCCC
ACAGACGCCCTCGCAGACGCCTGCCCCGACGCCCGCGCAAT
GATCGTCCTTGGCCTTTGCTCCCTGTCAGTCTATTAGCACC
AGTCCCTGATGTACCAGCAGCAGCAAGGTGGACAAGGAGCG
ATTGTGTTGTTTGAGGTACGCTTGGATGATCAAGTGACGGC
GTCTATGAAGACACTCGAACCCGTTTTGCATGATCTTTGGT
CAGCGGATCGACGACGTTGGCTGTATGGGGAATCTGGGGTC
CGTGTCAGCCTGGGAGTTCGCGATGCCGAAGTGATGGCTGT
TGCAACCCCGATCCCCAGCCCAGGCGTAGGGGCGGAGATTT
AGCAACTAGAGGTCGCAGGTCAGTGCTGTCTTCATTCCAGT
CAGTTAAACTCCCTCAACAGCATCCTCACATTCCGTCCCGC
GTTGATCGCAAGAACCCCCTCTATATGTTCTTTTTGATTTT
CACGATCACCGCTCGCCGGGCGTAAACCTTCTTTGTGCTCG
CAGCCATGCATACGGGTTTGCAAACCAACCGAGTTTCACCA
CGCCTCATCGATCTGTCACCCTTCGCTGCAGCTCCAGTGTC
TTGTACGTAGTCCATCACGTCTCCTCGTAAGGTGATTGATT
ATGGTCAGCGTTGCATCAAGCTTGACGGGCTCTGGAACGCA
TATATTGGGAGGCTTGGGGTCGCACCACAGATGCGCGGACT
GCCTCTCATGCTTCATACGTCGTGCCAATGCAAGGCTTGGG
AGAGCTGCCACACCCTGCATCACTGGCTTGGCCATCCTCCT
TGCTGCTTGTGCTGCTGCTGCGGTCGAGACCTGCGGCGGAT
CCCGCCAACCGCGGTGAGACCACAAATATTGCGTCCCAGCC
GACGGGTGGCCCGCCGCCGTCGAGGTGGCGGAGGGTTAAAG
TCTGAAGGATCCGTCGAGCTCGAGGTAATCTCCAACGACGA
CGAAAAGTCTCCCCAGTCGGCGGTGCTCGACATCTCGTCCA
CGGACAAGAAGCTGCCGGCGCGCGACTACATCACCAAGCTG
CGTGGGAGGCGCCGCGGGAGCGGGGGTGGTGCTTGGCGAGT
GGCTGGCCGACAACACGACGCCCCAACCCCCGCGGGATCGC
GACATTGTTCTGGACATCATCGAAGACAAGGTGGACGAGCT
ACCCATACGTTTCAATTACACGGCCTCTCGGTGAGCAAGCC
TGCCGACGAGTGCTAGTGCCCGGCGTGCCGGGCCATGCCAC
CCTCATTCCACATCACGGCGCACGCGGCGCGGACGTGACCC
GCGGCGGCTCGTGGCCACGGCGAGGAGGGGCAGTCGATGCC
GCGGGGCTGACTGGCTCGAGCGGGACTGACGTTTACGAAGC
CAATGAATCTGCCGTGAATCCTCCAGTCTGTGGTACCATCG
GCCAGCGCCAAGGACAAGCACAGCAAGGAGCGCGAGGCGGC
AAATGTGTTCATGTCGACGGCATCTCCAAGGTTTAGCTCGC
GACCTTCCACGAGGTGCGAGCACCAACAATCGTCTCCTCCG
GAGAGCAAAGATGCCCTTCTCGGCTGCGGCGGTTCCTGAAA
TCAAGTATGTTCACTTGACGCCCGATGTCGAAGGTAGGGTC
ATTGCCTCATCCGCAGCAGGCGGCGCTGCCTCCTCGGCGGC
TATAGCCGCCTTGGCGGCAACAGTCTTGACATTGGCGGCCT
AATCCAGCGCCTTGGCGGCGCTGCAGAAAGGAGGCGACCTG
AAGCAACAAGGGAGAGACCGCGATGGAAACCCTCTTCCAGA
GATACCTCCGACCTGGGCAACGTCCCAGACTCGCTGCGGCA
GTAGCCGACACACAAACACACGAGCGAGACTCACCGACGAT
AGATCCCTCCGCACCTGGTCCATGGGACATGAACGAAACGC
AGAAGGCTACGCCGCTCAAGCCCGTGCAAAGGGCAGCCGCA
CGCCGCTTTGCAACAGCTCGCTCGAAACCCCAGATCCCGAA
ATCAGCGGCGGAGAAGGCGGCGAAAATATGCGACTGCCTGT
CGTCGAGGGTGGATCCCGAGCAGTCAACGGCCTCGAAGATG
GCGACGCGTACGCGCATCGGCGGCCGGATGACGTTCCCCTT
GATTTACGCCGGCTTCAGCGCGGACCTGGCGCCTCACCCCA
CGACACAGAACCAGCAAACGCCGTCGACGCCTCACACCCCT
CGGTGTTGGATCTGAAGGCGCGTGCAAAAGCTAGAATACCT
GCAACGACCCGGACGCCGCGCTCTACTACCTCGCGCGCATG
TCGGGCCGAACGGCGTCCTGCGATCGCTCATCGAGTCGAAC
ACCGCCACAGAGACATGCGACGGGGCCGCATCCAGCTTCCG
CATTGTCACGGCAGCAAGTTCGGTTACTTTGTTCTTAATGA
TGCGCCTCCAAGACTTGAGCCTCGGAGAGTCTTCAACTCAC
CACTTCGGCGATGGCCAGGGCGTGCTCCGTGTTTTCTCGGG
CCAAAACACGTCTCCTTCCGCAGCACCCTGAATACGCCCTC
GGATTTCTGGGGACTGCCGGCGTCCGGGGAGAGGCAAGACG
TTGCCGCGGGCCATGGTTGGCGAAAACGACGATGCTATGCT
ATGAGTGATGTTGGCCTGCGCGTATCGGTGGTAAAGGAACC
AGGGATACGTGTCCATCGATCGCAAGGTAAGCAGACGAAGG
GAGCAAGCCGGCCTTTCACGCCCCGGCGGCTCGGGCGGCAG
CCTCCGGAAGCTGTAGATTCCACGGATGCACCGCCTGTTGC
CGACTACGGAGAAGCAGCCGCAGAAGGCCGGCACGAAGACC
TTGGTGGCTTGATGATGCTACGCGCCCTTCAACGTTCCTCT
CATGGAGGCTCCAAGCGTGGCGGTTGCGAACTCCTGGGGCG
CTCGCGGCACACAAACGCCTCCAGGGGGAGCGTCGTGAGCA
GCCATGGAGAAGTCGTACAACCCGAGCTCGCCCGTCACCCT
ATTCCGCTCTGCGCCGATGGCGACGCCAAGGTTGCGATTCA
CAGGCCGAGTTCCCAACGAGCGCGGGCATCGCAAGACCCCC
GTTGCCGATGAAGTTGGGGTCCAGGGCAATCATTTCGGGCT
GGCGTCCTGGATGACCTCGGCCGTGAGGCCCAGCGCGCGGG
TGAGCCAACACCCAAATGCTCAGGTAGCAGTCTCACAATAT
CTTCTCGATTGGGACTGCGCCGAGGCGATCGACGTGCCCGC
GTGCCCGCCATGGCCGACGCCTTGTCTTACATCCGCCAGCA
CTCCAAAGAGGACCAAAACTCGCTCGGGAAGTGTCCCATCC
AGACGGAGGCATACCGAAGGCAGTCTCGTGCTTATCGACCT
TCTTTGTGGACAGCCGCCTACCCTTGTCGGGCTTTTGGTTT
GAGATTCGTACGTTCAGCGGCAGCTTGGGCCGAAGTGCAGT
TAGCTCAGAAAGACTCGAACCGTCCGAAGTTGGTCTAGCTG
GGGATGTTCTCAAACCTGAACGGCAAGAGGTTTTCGTTCAC
TGCCTCGTCTCCAAACCAGGCATCAACTTCTCCTGCCGGTG
GGATACCCGTGGCTGGATCTCGGCGAAACCCCTGTTAGTCA
CGTCAGCACGCTGCGTGACTCCGACCCAAGGTCCACTTCGA
CCATGACCTCTGTCGGTCCTCGGCCCTGATGGCACTTCTGG
AACCAGGGCATCACGGCTCTCGGCATAAAAGGTACGCAGCG
AGGTGGTGCTCGAGGCTCCTCAGTCGTGTGATGATCCGGCT
GGGTCGTCCGAAACATAGGTCGGGCGCGACGAAGCCGAGGA
CCCAGTGTAGCCGAGCCAGGCGGTAGTTGAATTTGCACGTC
CAGGCGGCACTGACGCTCGTCGTAGTTGTCATCGGCATATT
GCATAGGACGGATGTGGACGCGATGTTGAAGAACAGGTCCA
CAGCCCGCGATCAGGGCGCCCGGCCGTGACCCGGCCATGCC
GACGAAAACTCCCGACGACGCGGAAAGTCTTCTTTCAATGA
CCTTCCAACACCCACAAACGCCGTTTATATGCGAGATGGAG
TCACTGCCTGGTTCGGCACTCTGCCACGCGCAACTCACTAT
CCTAGTTGTCAGGCAGCCGGCAAAGAAAAGGATCGATGAGA
TGGTTCTCGCCGATGAATCCCGCTGACGCTGTCCTCTTCCG
GTCAGACGCTCGCAGCGCGGCAATGCAGTGGCCCAGAGTAT
GCTGCGAGCGTCTGACCCTGCGTTTGCGACGAATACGAGTG
CACTTGAGAGCCGGAGGGGTCACTACGACGGACGCCTGCAT
AAGACCTGGCCTGGAGGCAACGGCATCACCTCCGACAAGGT
AGCATCGCGAACATCACTTACGGCACTCACCCAGTAGGCTC
ACTGACCGAGTACGGCCGAGCATCGCGAACATCACTTACGG
CGGGCCCTTCAGGGTAAGGTCACTTTCACCGAATGTGGCAG
CGGACGAGAGCCCGCGGCGTCTCAGCAAGGAGTTCCTCGCC
GGACCTGCCTGCACCGCTCGCGGTAGTCGAGCGCCAGCCTC
GAGGTCATACCCGAGACCGACGGTGTGCGTGAGCAGCATGC
TGCCGGCGGGCGTGGTCCCGCGGCCCGGCGACGGCGAGGTC
CGAACCTTCCTCGACTTCATCGACAACACCGAATCTCGATG
GCAATGCGCCACAGCTACAACAGGACCTGCATAAACCCCGG
AGTTTGGGTGACGCTGCAAGCATCGTGACGCATGGGCCAAT
CACGAGGACGACCCGATCCGCGGGAGGAGGGGGGGGGGGAA
CTGTGTATCACCTTGGGCTGCGAAGCCAGGGCGCCGCCATG
GAGGGCGAGACGGACGCCGTCAGCGACAAGGACCTCTCCAA
GAGCGTCGACCGAAAAACGGCGCGGTCAAGGGCCTGCACAT
GAGGTCGTCCAAGGCCGGGGCGGAGGGGGTTAAAGTCGCCG
AGCGTTTAAATGACCGCGAGCGTCAACATCGCGGGTTGTGT
ACCACGGCACCAGAAATGCGCGTCGTCGCGACATCAGGATC
ACTCTCGACCGGCTGTCACACTGTCGCAGTCTCCTCGACCA
ACTATCGCGGGAGTGAGCCCCCACACGGGCGCGACCATGAG
CCGGGCACGACCAGCCACCACGGGAGCGCGTGCTGCCCGGC
AGTAGGTGCTGGCAGTGAAACCTCGTTGTCGATTGGTCGAT
TCGCCGGGCCACTTACACGACGGTAAGACCGTTGCGCATTG
CTCACAAAATGGTACAAGCGCCACGAATACGGCTTTCGAAT
GCAGTGCCTCGGCGAGCTCACTGTCCTCCTGGGACACGCTC
CAAGCCGCGCGCATCGCGCGCATTGGTTCTCGCCAAGCTCC
ATACGCGCCTGTGAGCTACTCGCATCTTTATCCCTGCACTT
ATGTTAGCTACACGAGGTCTCAGAACCAGGACCCGAAATGG
GGGCGCGTGACACGCCGCGGCGGGCGTTTTATCGTCTTTAT
TCTTCCTCCCGGGATGGGCTCCCTGGAGTGAGCGTTTTGCT
TGGTCGTTGGCATCCGGGAACCCGCTCGACCAACACGCCGC
AACCAGTGAGCCGTTAAGAGCGTTAGTTGCCAATGCTACAT
TTTTGCGAGACGCTCGGTCACGGCCTGATCCATTATGCATG
TCCTCCCATCCCTTCCATATCCGATGGATAAAGGACGTTCA
CAGTCTCCTCTAGCGAAAAGCGTCACCGAACTTTTCGACGG
ACATTGGAGTTTTATAGGAACTGTATAAACAAAATGTGGGA
CATGCCGTATCTTGTTGCAACGGTGAGGAACAGCGACGAGG
CCTCGCCTCGCCCCCCTCCCCGCCCCCTCCTCCTCCTCCGC
CCTTTGCCCGCTTGTTGGCTCGGCTGCTCGGGGTTAGCCTC
ACAGCTGAAAGGGACGAACTCGCGACCTCGGTGAAGAAAGA
ATATGTGAAGAGAGCGAGCGCCCGTTAATCAAGTCTGTTGT
GCGAGGGCCGTGGCTGAGCGCTACGACGGCCTCGGAGGGGA
CTGTCAGCGCCGACGCGCGTCCGTGCAATCGGAAGCCGAGC
GGTGGGGTGAAGTTTGACTTCCTAGGAGCCGGGCGTCGTGG
GCGGACTACACGGCAGTCCTCCCCCAATGTGAGCGGTGACA
GGCCAACTCGTCCCCCACGGCGCTCGCAGATCCCTTTAGGC
CACAATGCCCATTCTGGCTGCAGATTTCCAAGATTCGCACT
TCAGCACACCAGCAACAGTTCCAGTGTCTTCGAGACAAAGT
CAGTAGCTTGACGATGGCATCGGCCATCACCTATCTGCCTA
GAAGAGCGCGCCATCCTCGCCTACAGTTGTTTCGCTGCCTT
GTGTCCATCAAAAGTTGGCCCAGGATCAGATATGCCGCCCC
ACAGCGAGACGTTTGAGGCCCATAGTGTCCTCGGGGTAGAT
GGGGAGCTCCTGTTCAGGAGCGCGACCCCTGGAGCAAGGCG
TATTGAGACACATTGCTATCCGTTGTTCCTCGTTAGTCGAA
GTCGACCTTGATCTGGTCGTCCTTGCCCGTCCACAGGTGGC
TGGTCGTCCTTGCCCGTCCACAGGTGGCGGATGAACTGTCC
CCCCCAGGAGCTCGAGCTCGCGGAGCTGGAGACCTGCAGTC
GCGATGCCATCCTCCAGCTTCACGCTCGACTCGACGCCGGC
CAAGTTTGGTGTCGTCAAGTCAAAGACGAAGCAGACACTGA
GTCGCCCATGATATCGGCAGCGCCAATGTTCAAGAGACTCT
CGCGCGAGCGCGACGCGCGGCCCGAGTGGGCGCCGCACCTC
GGCTGATGTACATGGTGGCGCCGGCGCAGTCAAGGGGCCGA
ATAAACGGGGGTGATACTGGCGGTTGAGCGCGGCTGAAGAG
GTGAACCCGGGCGTCTCGGGCTACCGTAGCATTGGGTGCTA
CTTGCCTCGGACGATGCCGGCTCCATCTTCCTCGCCACGGG
CCGTGAAGTTGTACTGCACGCAGTGGGAGGCGAACCCAGCA
GTGGATGCCGCCGCCGAACACGCGGATGGGGCTGTTGCGCG
CTTCATGATGGCGACGGCGACGGAGACAGTGAGAACAAACG
CCGCGAGCGCCCCGAGGCTTCGGTCGTCGGTGAAGCGCAGC
GTCCTGCCGCGGGCCCGTGGCGGCGACGGCATCGCGGAAGA
TGGACCCGTCGCGAGATATCCGCCATCTACTACCAGCCGCT
CCCCAGACAGAGGGCGACGGCGCTGACCGAGATGCCCTCCC
GCGCGAGCCCGGGCCGGCGGCGCCGGCGGCGGGCACCGGGG
CAAACACATTCGCACAACCGCAGGTTCCAAAGCACGAGGCC
CGGATCCTTTGGCCATGTTCCGAGCGGGACGATCTTCTGTG
CCGAGGGGCGCGCTCAGACGCCTGAACTCGGACAGCCACGT
TCTCCTATGGCGCCTGCAAGCGTCCGCGCGTGAATAAAGTC
CTCGCGGCGGCATACGTCGCCTATGTCGTCGCCAACACCGT
GCATACGTCGCCTATGTCGTCGCCAACACCGTCTGGAGGCT
CCAAATGGGCGGCGCTGTCGCTGTGGAATGAATTCTACTTT
CATTGTCAGAGCCATAAAGGCGGCGTCGAGGCGCACGACCT
GCGTAGTCGCAGATGACGTCCATTGTCAGAGCCATAAAGGC
GAGAGAGGCAGTGCCGTGCGCCGGTGGCTGTTGGCCCTTGT
CATGCTAGCGTTCTCCCCCCCCCCCCCCCTGTAGTGCCGTA
TCGGTGCGTGCCGCCGCCAGCTGCTTACACCCGAAGACCGA
GGCAGGAACAAAGGGCGAGGCATTAACAGATGATACCCAAA
TCTTGAGTCTCATGAACTCTCTGGACTGGGAAAAGCCGGCT
ACACACTTCATTCGGTAACACACCCGTTGAGTATACTAACA
CCTCATCTCGGGGCGCGGGGCGGGGCCGATCGCTGCTTGAT
AAGGGCTAAGGAAAGGATAGCTACGATACTCTCCTTAACTA
TCTTATAGGGCGAGGCTAACCCGGACTAGGAATAGCGTTTC
CTTTATAAAGTTAATTAATCCCACGTATAAGCGCCGCTTAT
TATTATATCGTTAGGTATCGCTACGATATATTCGATCCCTC
GCAAACTTATAAGTCGAGGTCAGGCACTAGATTTTAATCTC
GCTAGCGCGCTAGTTAGGCTCGGTTACGAGGAAAGTAAGAT
TGACGACGTATTGTTCGTCGCGGCGCCGGTCTTGTTCGCCT
GTCTTCCACGTCCTCGTCAGCGAAAGCAGGCACCACGGGGC
ATGCTGCCCGGGTGTTGAGCCGTCCACGCCCCTTGGTCGTT
CTCCTGAATCCCTCCACGATCCGGTCCGTGAGAAGTGACAA
CGTCAACAGCTCGTCCAGCGCCCTTTCCCCCGCAGACACTC
ATGAAGTCCATTGAAGAAATCTTATACTCCGTACATGTCAC
ACACATTCAGCAAGACGATCCGGCACAAGGGGCAGGACTTC
GCGGCTCATCAGTCAAGAAGCAGGAGTCGTCACGACGACTT
ATCGCCGCCTGTCTTGCCGCCTGTCTCAACTCACTTAATGG
CCATCCCACGACGGACACATCAGCGTCATCTCCACCTTCAC
CTTGACGCCGTTCTGACTGACCCCGCGTACACATAGATATT
GAAGCGCCGGGAGCCTGGCGCGCGAGCTCCGATAACGTATG
AAGCCGGCGAGCTGCTGGAGCCGTATCGCCGTGGCACCAAG
GCCCGTGATTTGCTGAGACTCGTCGACGAACAAACAGGCTA
AGGACGGTCATGTGCTCGTCCGGGACCGTGTCTCGGTTCTT
CCTGGGCTTCTTGTAAAACGCGTGCTGCTTGTCGGATACAT
CTATAGGACGCATGAAATCGCAGTCGATCGCCCGATAGATT
ATCCCACGATGCCTGCGCGTCGACGTCAGCACGTAGCTGGG
GGCGCCCTGGCCCAGCGCGGCGCCCCCAAGCAGCTCAAGCC
TTGAGGACGTCGAGATGGCCCACGAAGAGGTCAGCAGCAAT
ATCGCCAACGGCGCCGATATCGTGACAATGGCTAACTTGCG
GCGAAGGGACGCAAGTTAGCCATTGTCACGATATCGGCGCC
GTCAGTGTTGCAGGGAGAGCCGGCGGTACAACAATGGTTAT
TGCTTCTGCGAGTTGTGATCCATCGAAAACAGGCAGGCTGA
TGTTAGCACTCAGCAGAACTCCCCCTAACCCTGTGCCGCGC
TGTTCTCAGAGAGTCAATGACCTCACGACTGCCAACTACGA
TTGCCTCGATGGACACGACGCGGTCAAAGCTCTCGGGCTCA
AAAGTAGAGCAGCAGGTCGGCCGAGGGCATGGTGCCGCCGC
ATCCCACAAGATCGGGGCCGCTCTTTTTATCGAGAGAGCTA
GGGCTCAGGGAAGCCCGCCCCGGAGGTGACTTGGAATCATC
TGGAGGGGACTGATCGTTGGCAATGGCGCTGAGCAGCGCCC
AATGGCCATGATTGTGGCAGCTATGGCGGCGTAATCGATAT
GACAGCTTCGTCCAGCTCGTCGTCATCCTCGTCGTCGTCCT
CGGGGCTGCCTGTGGGGCCGCATCCCGGGCTTCGGGAGCTC
CACAGTGGCACGGACTTCGTCTCAACTTCATGTTTATTCCA
CCCCGCGAGGAGGACGTTCTCATGTCGCTGCAGTTGCTCGC
GCAACAGCCAGGCTGGTGCACTTGAGCGCCGGAGCACGAGG
TGGAGACGACGAGGGAGAATCAGCAGCAGCAGCAGCAGCGT
CTACAGGGGACGACGGTCCTCTGGCTCCAGTGCAGCGGTTT
TCAGCGGTGTCATCACAGTGCGGATTCGGGAGGCAATGGCG
ACCAACTGCCTGAGGGCAGGCGGTGTGGCACCAGAATCTTG
CGTCCTGCGACGACATCTGTCCTGGCGATACATGCCTAACC
TCCGTAGAGCGACGAGCGAGCAAAGCCATATAAGCGGTTAG
TGGCGCGGGTACAGATAGGCCGAAGCTCGCTAGCTGGGCGC
TGGTTTGCCACGGTGCGACGCAGGCCATGCTTCTAGCCGAC
GCTTATGGAGCCGACCAAAGCCTCATCTGCCGCCCAGCCTC
CATTGTGAGCACGCTTGTCTCGGCCTACGGCTTGAGGAACC
CTGGAGTTCGGCGCGGATGCCGGAGTCAACGTTGGGACAAC
GAAGGACGCGGTCTCGGGCACAGCATCGAGCATATTCGGCA
AGGATACCCGCCATGTTCGGCGGCTTGGCCATCGGCGCATT
GCTTGTACCACTTGTCCAAACGGCCCTTGCCGTGCTTCTTC
CCTTGAAAGCAGATCTGGCACGGTAGCCCTTTTCCTTCGCG
CATGGCTTGCAGAGCAAGCTCGGCCTGGTTGAAGGAGTCCT
CTCTGGAGCCCGGAGACATGCTCTACCTGCCAGCCATGTGG
GTAGAGCATGTCTCCGGGCTCCAGAGTAACTCGCAATGGCC
AGATGTTTTTAGTACGCAGACGGAGACAGGGATTCGAAGGG
CTGTTTACAACTGTGCGCAACGGCCTCCATCGAGTATAACG
ATGCGCTCCATGTGGGTGCACGCCAGCTACATGGAGGCACT
GCACGCCAGCTACATGGAGGCACTGAACCCTGATCTACTCT
GCCGCGACTCGCCCGTGGGCCGCGAGTGGGAGAAGAGGGCC
CCAGGCGCTACTCCGAGTCTCGGTCGGCGTCTGTAGATAGA
TCAATGGCGAGCAGATCCCACGGCGGCAGGCTCATGGAGGT
GGTTGTTTGCCTTGCGTTGACGCTGAGTGGGAGGGCTGGCC
CCACTTAATCAAACAAAATTCATGGAGCCTAAATAAGGGCT
GAGTCCACCACCTCCGCCAGCGCAGATAGCCAGCCAGAGAC
GACGGCACAAAGTGCAGGCGCCTGGTACCCATTAGAGTCGT
CCGCACGAGGTCCCCGTCTTCTTCCAGCTGTACGTCGACAA
CGTCCTTATGGATGGATCGGCGGTGTGTCGGAGGCTCCGAG
CCAAAGACAAGCATCCAACACGGCGGCGGGCGCCTGGACGT
TCGCACAGCACGGCGCGCGGCGTCCACGGCAGAGACTGGTG
CGTCGCGTCCGCATCCAGCGCGGCGGCGGCAGGCTCTCGAG
CGAGTCGGCCCCTGAGATGCCGCGGCTGGAGAGCTCGCGGT
GCTGCGACGCCCGCCCGCATCTCGGTCGCGTGGACGCTGCT
CGACACTCCGTTCTCGTCCACGGGGTTGTGGAAGTGCTCGT
AAATCAAATCCCACAAGCAGCATCAATAAAAGAGAAGCTGT
TATACCGTGTCCGAAGTCGTCGGCGATGTGACGAATGCTGG
TTCATGTGGTTGAAAAGTTGCGGTCGGCGTTGGCATGAGTT
ATGTTGCCCAACTGGAGGTGCCACAACATCCTTGTCACGTG
CTTGAGGGGCTTGTCGCCGGCGGCGGTCTCGGCGTTCTCGA
GTCGCCGGCGGCGGTCTCGGCGTTCTCGATCTTCTCGACAA
TGTGGCGTACGAGGTGATAACGGTGGTGATGAAGAACTGGG
ACGATTAACCGCAGCTTCTCCGGCCTCCATTCCCTGAGACT
GACTCCTTTTGGTCGAGCGACTACGCCGCAGGTACGTTCGC
GAGGAGCCCGCCGCCTCCGACGACGACGAGATATACGAGAT
GATGTTCTATCAATGGCGGCCCAAGGCCTTCAAGATTGCCG
GAGGGCGAACGGCCCGCCCACGGGTTCGACTACGAGCGGCA
GCGCTGGCTGCGGCTGTGGGCGGCGATGGGAGGGTCAACAA
AAACAGCCCCGCTTACAGCACGGAGAGCTTTCGAGCGCGAG
TCTCCGACAGCCGTGCGCCGCCCCCCGTCGTCCGTCCACCA
TTCAGCTTCGTCGTCGTCTACGGATACCCTACCAAGCCTTG
CGTCAGCGGGTTGGGAGTGTCGGCGGCTTACGTTCCAGGCA
CTAGCCGGGTCCAGGCACCACGCGCGAGCAAGCGCAGCTGG
ATGAGCCGGCACCTCAGCGGCAGCATCGTCCTGGCTCGGGG
GGCAGTACTGGCCCACGCGTCAGTGAGGCCAATCTCGCGGA
AGATCAGGGCGCAAACGAGTCCTGCCAAAGAAGAATGTCAG
GCGGTTTTATTCTGGATGGTCGTGACGGCATGGGAAATCAG
GCGTCGCAGCCTGTTGGTGACGGTGAACCTGCGCCGTGGGC
AGAAGGAGGCGCGGAGGACGCGATGCTCGCGGTGCTCTGGA
GCGACGAGTTGGGCACGAGACGGCCGCTATGGCGCAGCCAG
GCTCGTCACGCAGCACAGCTCGTGGCACGCACCGAACTGTC
CTGGACAAAGGACTCTGCGGCGAAGACGTGGTCATTGCAAA
AGTGGGACTGGGCTGCCAGTCAATATGGGGACGCCGACGAC
GCAGGGGATCCCGTCAAGCGCGCGCTTGCTGTATTGCTCGA
CTCCGTTCGTGCTTACCTAACGCATCAACAGGCCAGCCGCC
TCCAGGCTCGTCTCGTCACCCAGTCATCCATCTCAACATGA
CCTCACTTCAACCCGCCCGCCAGCAAAACCTCCTGTCCAGT
AGCCCGCCTAAGCAGCTGCGCGGGTTCGAAAAGGTGCCCCT
CGTCCTCGCCTTATCATACACCCCAACCTTGGCCTCCAACT
AGGTAAGGCTGAGGCTTGCACTGTGGCGGTGCACGTCCCGC
TGAGGAATTGGATGCCACGGCGCGGGACTGGGGACAGATTG
CGTCGTCTTTTACGGGAGTCCCGGTGATGCCCCAGGCGTTG
AAAGATGTAATACGAGAGCACGGCGGCGATGAAGCTGTCAA
CGACTCTGGCTCTGTCATCTCGGGGTTGTCTCTGATCTGGA
CTTGCTGGCACCAGTGGACACGCCGACGGACTCGGAGCCGG
TGGCTGACCGCTGTTACCTCCTTGTAGCATCTTCCTGTACC
ACCAACAACGAGGACGGGCCCCTCAGCGTCACCGTCCTCAC
ATGGTGTCGAGGAGAGCGCGCGCAGTCAGCAATTGGCTGCC
CGTTAGCATCCGAAGACGAGCGGTTCGTGGGTTTGAACGGC
ATGTAGTTTGTTTGACCACACATGTATGTATCCAAATAGCT
GGGAGGAAATGGACCGAAAACGGTCGCGGTCGTCGGCTGGG
CGAGGCGGATTCGTAATGACCATTGACGAGGACGTTGGATT
GGAATATGTCGCTTGAATCGCGTTTGGGTCGGGTAGACAGT
TGGGTCGGTCCACAGCATCTCCATCATAAGGCCAGCCTGGC
TAGCAGAGACGCGAGTTAGACGCCGACCACCCCTACGCGAA
CGTTTGCGCCGCGGCACGTCCCAACGAGGGCTCGAAGGCTT
TACTATCTAGTCGAAACAGGCAATCGCTATCTGAAGCCTTC
CTCATCAACCTCGTTTTGAGCTGGACCTGGTGACGCTCCTT
GTTCTCTTTCCAAGAACCATCTGTTCTGTGGGGGGTATCAA
ATGCCAAGGATCCTTAAGTTCTCTTTCCAAGAACCATCTGT
TCTAGTCCAATTACGACCACCGTGACTTTGTGCTCTGCTCT
AAAAAGAGAGCTCCGCAGAGCGACAGGTGACGATCTCTTCG
CCTGCTGTCGTCTGCTGCTCCGGGGCATTTTCGGCGCCATC
AGCAGGAGGAGAACATGCCCCAGGCCGAGCCGCTACAGAAT
CGCCGTGTCTTTCGCAGTGGCAGCAGCCGGCTTTTGGGATG
TTGCGGCTTCCTTAATTCAGCCCCGTCCTTCCTTCGTAGGG
TTGTCGACATCGTTAACGATCGAAGTTGGAGTTTCATAATC
TAACGATGTCGACAAAGTGACGGCGGCAGCAGAAACGAGTC
CGTCTGCATGAACTTGAACTCTGTGATCTCGCGGAGGCAGA
GCGCACGGAGAGGACGCGCACGGCGTCGCGGTCGTCGCGCG
ATCCTCGCCGACACGCGTCGCAAGGCCCGCGACCCGCGCTT
AAGCCGAGAGATTCCATCCGCCCGACGAAGAAAAGGGAGGA
CTGGATCCGAGGTATGTACACGAAGAACCGTTTCCCCATCT
ACCTGCGGGACGAGTCGACCCGTATTCCACATCCGCCGCAC
AAGTCCAAGCATGCGCTTCGCAAGGCAGCCGCTGCCGCCCT
TCTCGCGGTGAGGGCGGCAGCGGCTGCCTTGCGAAGCGCAT
GCTGTCCTGAAGGCCGTCGGCGTCGTTGAGAAGCACCTCGT
CCCTACAACAAGAAGTCTGTCGACGACGCCTCCAAGGCTGT
CCCCTCATCGGCAAGAGCCCCTACAACAAGAAGTCTGTCGA
GTGCTGTCCGCCAAGATGGGCAACACCACCAGCGCAGTCCT
TGCGTCAGCAGATCAGAAAGCAACACAAGCTCTTGCTCGAG
GTGTATGATATCGATCCGTTCGACACCCGTGCTCTAAAATT
GAAAGGTTATATACACCCATCGACCCAACATCATACAAAGC
TGAGGGATGGCCTGCATCACCTCTACTGGCAGTTGGCTGCT
CCCGGGGGCGAAGGCCACGGCCGTCATGGTGATGGCGGTGC
GTACAGCACGACGGGGTTATCGGCGCGCGTGATGTGCCGCC
GTTGTCGATGCAGAAGCGCTCGTCGGTGGCGTAGACGCTGC
CCAGCCTACAGAAATGCCGTCGCTGCCCTTGAGAAGTTGCC
ACCAGGCTCGAGTGGAAGCGCGGCGGTGAGAAGATCTACGT
ACCAGCACCACGTCGGCCTTCACCACCACGATTCCACGCGC
CACCAGCACCACCAGCACCACGTCGGCCTTCACCACCACGA
CGCGTCCAAGTCCGGGTCCCCGTCGTCGGGAGCTGCTGCTG
CGAGCCTAGAGAGGTCGTCGCCCTGGACAGACGACGTGGTT
AGTGGCCCGTGCACTGCTCGCCCGCTGAGGAACCTCCCCCG
CTGGCTCGTCCACATCGTCGCCCTGCCCCTGCGGCTCCTCT
GAGCGCCGGGGCGAAGAGCACGAGGAGCAAGCTCGCAATGT
TGGAACGAGCGGGAGCGCCGCACAAGAAGCCGCAGCCGATC
GCCACGGCTGGGTTCAACAGCAGTGATGGGTATAGCACCCG
GTCTTCCTGGTTACAGTCTGCTATGCTGGTTGCGAGCAGGG
GACTCCACCGTCAGGTCACTCCACCGTCCTTGACTCTTCTT
TGCCGTGCCATGGGTGGATGCAGCACGCCACGGATGCATGC
TGAGGAATCAAGGACGAACGCCCAGCGTAGCACCCTACGTC
AGACGCTTCACTCGCTCACTCATGGGACATACCATCAAGAC
AGCGAGTGAAGCGTCTCACTCATGCATGAGATCTCATCCGC
ACCTTTGTCGTCCCCGAGGTCGGCCTCTTCTTCCACCACAA
CCGCACCACCAAGGTCTCCGCCGCGTCCTTTGAGGCCTTCG
TGACCTTGGCCAGGGGCTCGCAGTTGGGGCTCGCGAAGGCC
GGAGCGCGAGAAGCGGTCGGCGATGTCCTGGTTGGAGAGGC
GCCATCCAGAACGAGGAGGTCGGCGTCGTCCGGCAGCTGCT
CTCGAGCTGCTCAAGCGCGGCGCCAGTGTCCACGAGCGCAA
TCCATCATTATAGGGGCAGTCGATAGCCAAGCCTTGTCACA
CTTGGGATTGTTGGTCGTCGCATTGACAGTCCATAGGCGAA
GGTTACTGACTCTCTCGCGACTAGGCGGTCTACGAAATTCC
TTCGCCCTGGTGCTCTGGAACCAGAATGATCCCAGCTTATA
TCTATTGGCCGCAGGTTAGCCGGCACAGCGGGGTTGACGGT
GGGGTCCTTCTCCGGGGCGTCGCCGACGCCCACGTAGTCGT
AAGATGCGCGTTAGCATCCGCGATGGCTTTGGGCTCGACGC
AACTCCGTCCAAGCCGTTATCGAGCGCCACCAGAAACTCGA
ATCGTGGCAGCCATGCGGGGCACCTGGCCGAGGTTCTCGAG
TTGCCCAGCCTCGAGATCTGCAGAAACGCATCGACACCGTA
AGGGGACAAATAAAATAAGGCTACATGATCAAAAAGCTTCC
TGTGGTGGCCACGGGGGTAACACAGACGTGCTCGCCATGTT
GTGGGAGCAGAAGCTCATCGCCGAGCGCGACCGTCTTAACA
GTATTCAAAGGTCCTTTCGACGACAACGGCTGACTGACTGA
TTGGACTTCGTATGTGGCAACTCAAACAGGATATTCTTCAT
CCATATACCACTTCTCTTTCCGAGCGCAGGTCACGGCACTC
CTGGGCACTTTGATACTGTGCGGCATATCGAGTGGTCGAGC
TCTCCGCCACGCTTGGATCCCGGCAGGCTCGAGTCGATGCG
AGGGCCTTGAGAAAGTCGCGCTCCGTTTCCAGCACGTTCAG
ACGGGGTGGGCGTCCCCGGGCGCGTACGTCTCGAGGGCGTC
GGCGCGGGCCAGCACGCCGTCGTAGATGCGGTTCGGGTCCT
CGCCGAGGGCCTGGCGCAGGCGGCGGTGCACAAGGACCGCC
AAAAGGACCTCGAGGTGCGTCCATGACAGCCATTCAACGAG
CGGGATGCACGAAGTTGGCTCAGAACCAGGGGTGGCCAGCT
ATGGAGAACACGGGCCTGGGCGGCGTCAGCTTCTTCGCCTG
CCTTCTGCCGGGGCACCGCGCGGCCGGATCATGACGTGGAC
GGATCTTGCCGGCCATGTGACGGCACATGTAGTCGATTTTG
GACGTCTTCTTCGGTGGCGGCGCCGAGCAGTTCGTCCCCGG
TCAAAACGTCTGTTCCCTCGCCAAAGCAGGAACTCTACTGA
CTTCTCGTCGGGCTTGCCGTCGTGGGCTGCCTCGGAGCCGT
ACCAGCAGCGCAGCCGGCCGCAGCCACGAGCCCTGGCCCGG
TGCGAGCGGTGGAGCCGTGCCGTTGTTGGTTCCTGGGCGTC
ACGGATCCGTGGATATACCACGGGGATATACTTTGTACGAG
TCATCCATGTGTATCTCTTCCTCGAAGAACAGCAACTCATG
AGCATCCTGCCGGAACTCACCAGCTACCGCCCGCTGGCGCT
GAGGAGTGGCTGGACGAGTTCCTGCAACACTTCCGCAGCCG
CGTGACGGTCCCGCAGTACGCCGCAGCCATTGAGAACCTCC
AGTTGTCGAGAAAAAGGACCCCCCGATATACAAGTCGCCGC
GTATTGGCCATCTAAGATCGCGTGATGGCTCGAATGAGGTC
ATGATGCGGCGCACGGGGTACGGCACCCATTTCCACCGCTT
CAATCTGGGCAGTCAGGCCCCCGAGCGTGCGCCGGACGCCC
ATCGCCCTCGTTCTCCCTAGCCTAAATCTACGCATTCACCA
AACCTGTCCGCGATGAACTTCATTATCGGAAACATCTCCTC
CATGTCCGGCTGCCGTCAGTCCGAAGCGGTCGTGCCAACCT
GTAATCGAGGGGCGGCTCGTCATGGACCTGTCGAGGAAGCG
AGCCTACCTGTAAGTTGCGCCGTGCTTGTCTCGTCAAACAT
GGGGAGAATTGCTTCCGTGGCTCGAGCCTCTCTTTGCTCTG
GGAAATGCAATCTTGCAGCGCCTGAAAGTGTGGGACTATCT
GCCACCGGGGAACCTGACGGCGCTCTTCGCCGCACGTCCGA
GTTCAAGCGGAAAACGCGAGCGGCGACAAACGCCAAGTGCA
GCTCTACGACGATCCCAAGACCCTGCCGACGTTATGGCCCG
GGAGAGGACCTGCTTGCGAGCCTGTATATGGCGGACTGGCA
CCTGGGACCCTGGTGTGCGGCAGTCGAAGGGGAAAAAAGAT
GTTGGCACCAGTTCTGATCGCTCACTCGGCCGACCCGCAAA
CTGGGTTTGATGACCGGTGGCTTTTGTTGCAGGTTTCCTCT
CGCCGTTGCAAAGGAAGACACCATCTCATTTCTCATTTCGG
CTTGCCGTCTTGACAGCTGGCGCGAGGACACCGCATGCGAA
CTTCGATACGAGCTTGCTGGCGCAGTCGCTCATCATGGTGG
GAAACAGGATGTGACTCAGTCGTGACAGCTGTATACGGTGG
GTCCTTCATGTCACGCCCCTCCGAGCGGGCCATACGAATAA
GACCATCAAGAGCCGGAGTCCCGGTCGCAAGGGTTTCCACT
AGCGAGCTCGTCGAGAAAGTCAGGACCATCAAGAGCCGGAG
GCGTCTCCTGAGTCTACGCCCGCTAAAGTCTACCTTGAGGC
GAGCTTGACGTAGCCGACGGCGTAGACGACGTCGAGCTCGC
CCGTCGCACGCATTGCTGATCAGGCGCAGATAGTCGCTGCG
CCGGGCTGGAATTAAAGACACGGCAAATAATGCAGAGCCCG
TGACTTCTGGGTTGCCAGTCCAGCCCAAGCCAATGGCCAGT
CCGCCTGCGCTCGCAAAAAGCCGTACCTGACCATCCATCCT
CTGCGATGACCATCATGCGGCCGGGCGGCTTTAACGGAGGG
GTGCTCGTCGGCCACTCGGCCGGTGCGACATTGGCGTACCA
CCTGTGCCTTGCATCCCGTCCGGCTCTCAACGGCGCAACCC
CAAAGCTCCGTGGACCACGGCGTGTCAGGATATGTCGTGCA
GCCTTGTCAATGCAAGCCCTCAAGAAGCATCGATGCTAAAC
TGTGCGATGATATTGGAAGGCGTCGAAAGGGGATTGGGCCG
CATCTTCCTGCTCCGCCTCTCTGTTGGCAACGTTTATAAAT
GAAGTCTTGTTCTCTCGGCTCGGCTCCGTATCCGACGTGAT
AACCCGGTTCCCTCGGTGCCCAGAAACGTGAAACACGCACC
GGGTTCATGCTTTGAGGGGGCACAAGGGCATCCAATGCAGA
AGGCGCGGACCTCGATGCGACGGCGGTGGTGGTCTTTTTGG
AGCGTGATCTATCTTTTCAGCGTGGAGACTGGAGCGACTTA
GGCGGGCCCGAGGTCGCTCGCGGTATCGAAGCAAGAGAAGC
GCGGCAGCAGCTTCGGACAGCGCTGTCGCCCCGAGCACAGC
GAACCATGTTGACTGCCTGGCTAAAATGAAGGTGGAGTCAT
ATCTTGTGCATCGTGTCTCGCAGAGGTAGACCGACTGCCGT
GGGAGAGCGAGCGAAATGGCCCCAATGTTGTATGAAGGTTG
GGATAGGAGCGGGTGGCACCCTAGCAAGAAGGTCGCAATGT
GCGGTTTTGCCGGCTCGACACATGGCCTCCACCGGTCCCCA
CTGCGTGAATACTCCGACTGCCCTCGCGATACACCATGGAC
CATGGACGCCAGCCCCAGCGCATCGCCGGACCCCGACTCCA
GTCGCGCGACCGCCTCGCGCCGGTGTCTTCCGTGACCTGGG
GATGCCCGTTCCCTTTTCTCCAGCCTCGATGCGGACGGTCT
TCTTCGGTCGAGGACGCCCGCGATTTCGACCAGCCCCGATT
GCTGCCGAGATCCAGCGCGGCCTCGACGAAGCGAACGGTTA
TGCCGCCTCCATAAAGTCCGCAGCGACGTCCAGGTCCGCGC
GCGAAGCTGTTGGAAGACGTCGAGGTTGAGGAAGTGTTCCA
CAGCTCAGCGTCCGGGATGCCCGTGCCGGCGGAGAGAAGCT
GGAAGGCGAAGGCAGGAAAGCACGACAAACCTCCGGAGCAC
AATAAACCGGGACCAAACCTCTCGCCCAAACAAAGCGGAGC
CGGGATTGGCGCCCTAAAGTCTGCCACGACCCCAATGACGT
GACACGCCAAGAGCAGAGCGCGGCGGGGGATGGTGTCAACA
AGGGGGAAGAATGAGGGACGCAGGTGATGATGGAGGAAAAG
GACGTGAACTGGGGGCGCTGCGTTGCCCCCATGCAGCCGGT
AACTGCACCAGAGTGTGGGGCGATCGAAGGAACTCGACAAA
GCGGCAGTGAGGGCTGTCGCCGGCGATGTTGCCCAGGGCCC
ATCTGTGGGCAACATCGTCACCGGTGATGACGTCCAGACGC
TCCAGTCGGCTGAGCCATGCCCTCGTCAGCATTCTCCACAT
CCATCGATGCCCTCCAGCTGCAGCGACACATCACCCTTCAC
TGGTCTGTGTGCCAAAATTTCGTTTTCGCTACGTCGGTATT
TGTGCATGCAATGTGAAAAACTGGGACAGCGTCTCGCACTG
TTCCAGAGCGACTTGTGATCCGGCGGGAGCACGGTGTGCTT
TGCGGATTCCAGGAGATGCCCGTCCGCAACAACGCCTCCAG
GCCCAGGTCCAGGAAATCGTCAGAGTCGTTGGCGGGCGTCG
GCAGGTGGAGTCGGAGATCGCCCAAGGAATCGCGACACGTC
TGTTCTCGTTTCTCCTGCGGCGAGACGAATGGACTCTTGGT
ACGAGAACAAGCCAGAGAGGCCAGGATGATGTTCTTCACCG
TTCGAAATGTCGGAGAGCGTCTGAAAGGACAAGAAGTTTTC
GAGGAGCGTGTGGACGGTGGCCTTGGGGTACTTGTCGCGGA
GCGGGCGAGTGCATGTCGCGCGACAGCACGTGCACGTGCAC
CCTCCGTCCATCCTGGCGAGCATCGGCATGGTTCCATCGCG
CTCGTCCGTCCCAGCAGCGACGTCCTGCCCATCGGCGTCGG
GTCAACGGTGGCGCGGTGGGCGTCGGCGTCGTCGTCGCTGC
CACCAGTTCGCGTTAGCCACCGCCCCGACAGACGTGAACAT
CGGCGCTGGTGGACTGGTGTCGGTTCCAGGCGTCGTGGGGG
GTAGGAATTGCGAGCGCGCGCGCAGCAACACGATTGATGGG
AACCGCCGGGTCCTGCATGCCAACGTCAGCTCGGTCCATCG
TTGGTGATGAAAAGGTACGGCGGTTGTCCAGCAGGAGGCTG
CCGCCACCCACCGGACGGGGCGGCCCAAGGCACCGTGAAAT
TGATGATGCGGCTGCAACAGCAAGAGTCGTGCTGCCGCAAG
CAGTTGCACGGCCGCGAGGGCGATGACCCCGACGGTCGCGG
AAAAGGTCATGAAGCCTGCGCGATCCATTAGCAAGCGACGG
GGCAACATCAACCTCGACGGCAGCAACTTCATGTACATGTG
CCCCAACCAGGCACACTCGGCGCTGGCGCACCCTCTGTCAA
GGCCCAACGACGCTGAGTAGCGATGATCTAGTTCCTTGTCA
GTCGACAGACTTTCCAGACTCGTCCACGTAAAGATTCCCAA
ATTGACAGCGACGGTCGCTGCCATGGACAGCTGCATTCGGT
GAGGTATATCGACTTGGCATCGGGAGGAGCCTCTTGTTTCG
ATGATTGCGGTGTTTGCAGGCGTCAATGGCAATGGCAATGG
CAAGGGTCCGGCAGGCTTCACGGCAGGGCGGTTAGCACACG
GTCGCTGACGCTCGACGAGGCGGCGCCGACGATGGCCTTGG
GTGTGCGGGCTCTGGTTTCGCGATTCCGTCCTGGCAGTGAC
TGCTTCTGCTTCTGCTGCGTCGGCATGCTGCACCGCAAAAG
TGGACGTCAGCGAGCTGCCACGGCGGTAGGGCAAAGCCTGT
TGGAAAGCCAAAGGCCACCGCTGCCACCAGGAGACCAAAGC
AGGACATGACCGCATGATGACCACAGCAGCGTACCCTGCCA
ACTGACAGCTGTCCTCGGGGCATCACGAGGGAGCCGCTGAC
CTCGTCCCTCCAAGAGCCCTCGACAATCGGGCCACCAGTCG
ATTCCGTCGTCTGTCACGGGCTGGCCCGACGTCCCGGCAGT
TCATGCTGTCGGTCTGCTGGCGTTGGTCAGGCTGTGGATTT
GAAGACACTGGGCCCGGCACCGAGCAGCAGCTCGAGAAGCC
ACATTGGCCAGAATCGGCCGCAAGAGGACAATCACCAATGA
GGCTTGAGCGCGAAGCGATACGGCACGTTGTGTTTAATACG
GTTGCCGGGCGCCTCCGCCACCTGAGGCGCGGTATGCCAAC
CACAGTTACGGCCACAGTTACAGCCACAGGTGCGACGCCCA
CTCCCCACCATCGACGAGGACCCAACCCAGGAAACCGGCGG
GACCCAACCCAGGAAACCGGCGGAAACCGCTGGCATGGCGC
GCAATACATACAGGCATTCGCGGAACGGCAAAGCCCATCTC
CACCGCGATATTGTCGGCGGCTACAAGATGGTGTCGTGCTG
ACGGCCGCGAGTGTGAGTTTCCCCTCTTTTGATTCAAGCCC
GGCGGCCTCGCTGCTCTTGGCCAGAGTGTTGCCGCAGTAGC
GAGTACTGCGGCGCCGGCAACCGCATCGAGCTCTACTCGAC
GACGAGCGTGTAGGGGGAGACGGTGGGCTTGTGGATGAGCG
TCGGTCCAGCAGCCGACGAGCGTGTAGGGGGAGACGGTGGG
GTCGGCTGCTGGACCGAGGGCAACGGCGCGCGCGCGCTCGA
GGCCGTCGTCGCCTTTTGCTCGAGCGCGCGCGCGCCGTTGC
TGCGGCGCCTTCTGCAAGGACTACAAGTACTTCGGCACCGA
GCCCACGGCCGCCGGCTGCTCGGGTTTGCCGCCCGTGGCGT
ACTTTGGCACCGAGTACGGGCGCGAGTGCTACTGCGGCAAC
CGCGGCGCCGCAAGAGACCTCGACGAGGTGGCGGGCATCGT
GGTTGCTGATACGATATGCCCAGCAGCGCGGACCGCCCGCC
TCCCTTGACGGCACGGTCGGCCCAACTGGCAACAGCCGTCT
TGGTGGTCTTGCTTGTTTCCCATTACGGTTATTTCCTTTGT
CGTGGCGCGCGCGGATCGAGCGGTCCGCCTCCATGGCCGCG
CGGCGGATGCTCTGCAGGCACAGCGCGGGCGCGTGCGACAG
ATGTGCAACTGCTTCTGGCGCGCGCGCGCCTTCAGCGACGC
GGGTTCGAGCTCGGCGTCACCGGCGTCGACACTTCGCTTGT
GGTCAGTCGCGCGCCTCTCGCGGAGTTTCGTTTGGCCAGGG
GGCCTCCGTGCGACACATGGCCGTCGCAAGGAAGCTATTCT
CTGTTTAACGCACTTGTCAGCATTGCAAAGCCGAGCCACTG
GATGCGACGGTGAGAACGGTCCTGGATTACTTCCAGGAGTT
GAGGTGGCAGCCGAATGCTGCAAAAGGGTGAACAGCGACCA
CCGCCAAAGACCTGATTGATCCTACCAACCAGCCGCCGATG
TCGGCTGACGAGTTGCTAGGCAGCTCCGAGTCAGTGGCACT
CGGAGCGACATTTCCTCTCCCTCCAGCAACAACTATCCCCC
GTCGTTGGAAGACGCAGCGCCGCCAACAAACGAGACCGCCA
GTCGTCGTCACGATGCGTGTCTGGACTCTGTCCCCGTCGCT
GACGACATCAAAATCATTCGCTATGTTCCAGTGGAATTTTC
GTAGAGAGATGGCGGTGAGGCGGCGGTGTGGTAGAGGCAGG
TTGGGCCGACGACGGCGGTCCTCGGGCGACCAGCCTCAGCG
GCGAGGCACGGGGTCTGGCGCAGCGTCACGGCGGGTCGCTG
GCTCAGCGCGCCGGAGACGGCGAGGTAGTTGATGTCGTGGC
CTGATGGGCCTGGGACTCGGCGTCTGCGTCCTCCACTCGCC
CGGTGACGACGTCGGGTGCGCCAGCAAGAGAAAAAGAAAGC
CTTCCAATCGGCACATCAGGCGGGGTTTGGGAATAGAACGT
GCATGCCGGATGGCCTTTTCCGAATGGCACTCTTGCAAGAC
TGGACCATAAGCGCCATGGTCGTCGTCGACGGCATGACCTT
TCCAAAGCGACCAAGGCAACCAGGAGACGGTGCATCTCGTC
TCAGGACGGCTTGTATTAACCGCCGTCGTAGCCAAGCAGAT
AAATAGAACAAACGCTTGTACAACTTCATGATGAATGTCAA
ATTGGCATCGTTGACGAAGTCGGCGGCAACAGTCTCCCAGG
GTCCCGTCATCTAAACTGTCCAACCGCAGCATCTCGTCCCA
GTCTGCGACGGACCAAGTCCCATGGTTCGAGTCAAGATTGG
GTCTGTCGACCTGACGTTCCCTGAGAACACCGAGGACGCTT
GGCACCGTCCATGTTGGCGGCACCAGTAATCATGTTCTTAA
ATGGCGCCATTGACAAGGCTCCCGAGGAGCGGAAGCGTGGC
ATGGACAAATAATGGCTCATCTGTCGGCATCGCCGTGGTTC
CCCAACTTCATGACATAGGGCCGCAGCAGCATGTATCCACC
CATGACGTGCCAGTACCCGTCGTGTACGGGGCTGTCTTCAC
GCAGCGCAGATTTGAAGGGCCATCGGTACTCCCAACCGGCC
CGGCGGGTGATGGCCTCGCCCTTGGGGGCGTTGAGGGAGCT
GCCTACGCTAAAGACGTCGCCGAAAATCCTTCAACACCGTG
CCCATCGCGCAGCTCCATCCCGACATCGACAACGCAAAGGC
CAGAAGAACCCGTCATGCCACGCGAAACCGCCGCTCCGCAA
AATGGGATAGTCTGAAGCTGCGATGCCTTCACTAAAGGCGG
CTGATCTTCTGGTCCATGGACCATGCCGCATAATGCGCCCA
GAATGGCGAATGGCGAGACGCGTCGGTGGGGATTTTTGGCG
CCGGAGAGGTGGCTCGATCGCATGGAGGCCGTGGAGGGAAA
GCTCAGATCAGCCCATCCGCCGCCAACACGCACCATGACGC
GGTGGTGACAGTGGCTTACACGCTGGCAGGGATGATGCCTG
CGCGACCTCAACTCCGGGGGCGGAAATGTCGTTTTCGTCGA
CTTATCACCGCCCGCGAATGCGCGCTGGGCCTAATTCTCTT
CGCATCCCCTACAGCATCAACAGCAGTGTTTGAAAACTCAG
TTCGCCAGCCCCGTCGCCGGCGGGAGCAGTGCATTTGGCCT
TGGAGGCGTTGTTGGACGCGCTGCCTCGTCGATCTCGGTTC
ATAGAATTCAAAGGCATCTGCGAAGACATGTGTCCGGAGTG
TGACTCGGACGAGATCAAGACGGCGGTGTCTCTGGTCGAGG
CCGTTTCTGGGCGAAGATCTCGCCAGTGCTAAATATGGATG
TAAGTTCGGCGGTAGTGGAACGATGTCTGGCACCAACCAGC
GGCGTTTGTGCCGCAGGAGTCGCCAACATTGAAGGCGTGCT
GCCGGCTGAGCATGTTGCACCAGCGGCGTCTGCTCAATCCA
CCAGCTGTTGATGGTCGGGGCAAAGATCTGATTCCAAGCGT
TCGGGGTCGACTTCAGACGCCGTCGGCAGCAAACTGAGCGG
CCTCTCAAACTTTTGAAATGCGTCGGTGGTAATCCATTTGA
GGCTGCCATGCGCTGCCGCTCAGCCCCACTAATGACTCGCT
AAAAGGTCCAGGGCCAGGACCCAGAACAGGGAATTTGAAAG
GGTTCGTCACGGATGTGACGCTTTGTGGCAGTCACATACAT
GATTATCTACACCACCTCATCAGCACGGCGCCTTAGAGTGA
GCCCTCTGCATCGAGTCGCCCGACCTCGACCCCTCGGACCC
CGGCAGGTCTCAAAAACGGGCGGCAAAGAGCCTCGCCATCG
TAATTGGGCCCTTCCCCAGTCGCGGACTACCCACCCTGCTC
TTGGGTGCCAAAGTAGGCATCGCCATCGGCGGTTTTGTGTT
AGCTGGTTGCGAACAGAGGCCAGCGCTGGGCATCTCTGTTG
GCAATAAGCACACCCTGGGTCCCGAAAGCCCCCATCCCCCT
CCTCCACAGCTATCACGGTTCCTGAAAATGAGGAAGAGTAC
CTCGGGGGGAATAAAAAAATCAATCCAATGTTTTTTTCTGA
GCCAAAAAGACGAGAAAATTCGGCCAGGTGAGCCGCACCTT
CGCGAGGCGCCCCAGATGCCCAGCAACATGTTCTTCCAGCA
CCCCCTCGGAGCATCCAGCCCAGCCTCACCCTCACCCCCAG
GGCACCCACGAGCTGGCCATCGACGGCACCCAAGTCGTCAA
AGGGCGTTGGAGGGGTTTCCCGGTTTGTCGCCGTCGCAGTC
GAAAAGAGCCTCTCGAAGATCGGACTTTGTAAGACAGGCGA
TTCTACTTCCAGTTCCGTGGCCTGGACATCCACGAGGATGA
CATCCACTTAGGCCGCGTCTCGGGCGTGAACTTGGACGGCT
GTGGCCCTCGGTGCCGACGGCGGTTCCTGTGAGGGCGTGTT
TAGAACCGGTCCAGGTTCTGCTCCGCCAAGTATACCATTGA
AGCTTCTTTGCCAATTGAACCTCGGTCGGTCTCGTCCCCCT
ACTTTGGCATTACCAAGCCGCGACAGAGCAACCCCCTGATG
GCCAAGGTCAATGCGCTGGCCGAGGATAATTGGATGTTCGA
CTGTTTGCTCGGGGCACTTGCGATTCGGGCAATGTCGGTGT
CTACTTCGCATCCAGCTCGGCTTCAATATCATTTCGTCTTC
GGAGGCGTCGCCGCCGGCAGCGGCGCGGCGCGGCTCGTCGA
GCCTCCAAGGTGATGCTGCGCGACGCCGTCACGCGCGTGCT
CCAGGACCCGGACAAGGGGACCATTGCGGGCGGAGACAAGG
CGTCAGTGGTGGTCGCGTGTCGCCATGCAATGTCTGGTGCT
CTTCTTGAGGCAGCCAACTGCCCCGTTGGCAATTCCCAATT
CAATTTAGGAAGGTTGACGACGGATGCGGGCTGCAAAGGGA
GAGCGTCCTTTGAGCAGCACCAGCGTCAGTAACAAGAGCAA
ACAGACCGAGGAACAACACTCGGCTTAACCTCCGGGGTAGA
GGAGATGATGCAATACAACGCCACGGCGCTCTTGCAAAGCC
TGTTGCGGGCTGGCCGTTCGCGACAGCTTCTCCGTCCCGCG
AGCGCATGGGCGAGAAGACGCAGAGCCACCAGCACCAGCAG
GCTATCAGTTTCCGTTTGATCGGCTGCGGAAGCACCATGCC
ATCTGCGCACGCGCAGCGGCCGAGGTGGACCCGGCATCGAT
GAGCAAACCAGTCGAGGAAGCGGTAGCTCAGCTCCAGGTCC
TCTGCAGATCAGCCGCACGGCTGAACAGCTCCTCCAGCAGC
TGAAGCTATTCTTTGCCATTCGTTGGCCCGTCCCAAGTGAG
ACTACACGAAAACGAGAAGTCCATGGGGAAACCCACCTCCC
GCCAGCATCTTTTTTATAAACCTGTACTGCCCCGGCTCTTT
CCCAGACAGACAGAGGCGACCGGAGCAGCATCGTTGCCAAT
CGTCATCGCCATTGCAGCGGCAGTGCCTCCCGCATCGAAAC
ACTGTCTTCACGATAGAGCCCCCGTGGACAGTAGAGGCATA
CGACGCCGACCTACTAGGTACCTACTCGTACCTTACCGTAT
GGCCAGGAAGCCATCTGGGTCTGGGCCAGGATGGGGTCCCT
TCTATGAAGCTAACGGCCGTCATCAACTGCCTGCTGCAACT
CCTAGGGACTGAAGGACTTACAGTAAGGTATCCATCTTTAC
GGGCATTGGCCCCGTAACAACATTGAACGTCCGGGGTCAAT
CGTCCACACATGCCAAGGGCCAGGTCGGAGGAGCTGATCTT
GATAGGAGATGCGCTCAACTCCTTCTCGGAGCGCAGGGCGA
CGCCAGCCTGCGGTATCCTACACCACCTTTGCCTTCCCCCT
TTTGCCTTCCCCCTTAAACGCCGTGGTATCGTCAAAGTTCC
GATTTGGAAACGGAGGATCGCGTCGCTTATGTCGATAACAT
AATCGTGACTGCTTTGATCACAGTCGAACCCTTTCGCCGGT
CAGAAGCGAGGAGGGCACAGCGTCGTCGTCCATGACGGCTT
CCACGAGCCTTGCCCGCGTGCGTGGAAGCCGTGGAGAACGC
TACGACTTTGTCGACAAGCTCGTGACGCTGGTTCTGCCCAA
CTGCGCCAAACATACACGAGCAGTGCATTAAAGCCAAGTCA
CCACAGAGTGGATCGCATTGCGTTGCGGGACGGATGGCTGG
GGTTCAGATCCTGGATTGGGCGTGTCAGATTCCCAGGACTT
TCTGTCCTGGGTCTCGAGAGCGGCGGCATTCACGTCACCAC
GTGCGCGTCCAAGAGGCACTCGTGACGGTGGACAAGGAGCT
TATTAGCACCTCACCCTGTGCGTGGCCCTGTGCAAAACGGA
TGCGGATATGGTCAATCAAGCGGGGCGAGGACGGAAGGCTG
CACGCCTTATACCTCCCTTCCGTCTCTCTGCTGGCCGCCAC
GCCAGCACCAGAGTCAGGTCCCGGTACCTCACCCCGACTGT
GCGTTTGAACCCATCCAACGCAGAAATGTGTTGCAGTCAGC
CAAACTGGTTGGCCACAAGGCTCTGGCAGCCCAGTGCGCTC
ACAATATTGCCACATGTTTACAACATACAGAATGAGATTCT
CGTCTTGTCCTTCCCTTTAACTATGCTGACAAGTCATGCAG
GCAAGAAATGGTATCTCCAGCGGCTGGCTTGGCGCCTCCCG
TACAGCAAGGCTAGGCGTTGCGGCCAGAATCGCCACTCGGC
CTTATCCCCCGGATCCGTCCCCCAGCTGTTCTGCACCCTCC
GGGTCGCGGGCCATCTTGCGCAGCTTCAGCGCAAACTCGCG
GCGGTCGTCGAGGTCCTCGCCGGCGGTGTCGATGACCTGCT
AAGAGGTAGGCCTGCGAGAGCTCAAAGGACTCGAGGCCGTA
ACGAGTCACTTGAGCCGCCGCCGCGGGGACGGGGAGCCGAG
CGGTGGTGTGATACTGGGGGCGGAAACGCTCTCGGTATTCA
CTCTCGCTCTCTCTCTCCCTCCCCCTCTCTGTCTCTCTTCC
CTCTGTTCTACTGCGTGGCGCTCCAACTGGCGCCGATTCAC
CTTGGCCGACGCAGCGCTCGCAGCGGCAGCAGCCTTTGCCA
CCGCCCCGACCTCCTTTCCCCTGCCCCTTTCCCCCCCCCTT
CTGTCGCCCCTGAGAGCTCGCGCAAGGGTCGTGGCAATGTC
CCTCGCGTCCATGCTGGCGGCGCTGCCCGAGGCGGCCAGGT
CTCACATGAAGCTCGTGGATCACGACTACAGAGAGGCAATC
CAAGACACCCTTGATCATTCCAGCCACACCGGCTGCACCTT
GGACATGCCTCTATGAAATGCGCTCTTTGGTTCAACCTGGC
ACGTGAGGTTGCAGCAGCGGCATATGCAGCTGGGATTATGA
CGTGTCAACGTCTCTGGTCACGATATCGCACGAACTGAACG
GCCGTCTGTATTTCGAAGCTCAGTGATATTTACGGACGACG
TCCATGGGGTGTGCAACTTCCAAAGACATGATTGCACTGTA
GAGATGTGCCGTGACTAGCCCTGCCAGGCAATTTTGGCGCC
TCCAGCATCCATCACAGGCTCGGCCGCGACCGGCGCACAGG
GGCTTGCCGTCCTGGTGAAGCGCGGTCAGCCATGTCGGGTG
AGGCATTCTCGATGAAGCGCCCTTTACTAACACGATGCCAA
TCCTTCGAACGAATCGACCCCTGTAGCTACTCCAAACACAT
GAGTGACTCGGAGGCGGAAGCAGTCGGGCGATCGAGCGCCG
TGGCGGAGACCAGAGGCAGGCGGCGTTAGAAGACCACCAAG
CTTGGCCTGGGAGACAACGGCAGAGGCAGCCGGGCCAGGTT
GCTCTGAGCTTTGGCAGTGTCTGCCTCGAGTTTGATGTTGT
CTCCCGACGCCCTAGATGAACAGAGCGGCGCGGAGGATGTT
GCGTCGGGAGTGGGAGCATCCACAACGTCATCCTCTGGCAT
GGGCTTGACTATGTCACTCGCCTTGATGTCGATGTTACCAA
CTGGCGGTCGGGGTGAGGATCAGAGCCAGCCAGCAGTACTC
CATTAAATGCACTGGCTGGTCGTCCCTGTCGCAGGCCCCGA
AGGTACCCCTAAACGAAGCGCGAGTGAACCAATCTCTACGA
ACTGCCCCCTGCACAAAAGCCCACTTTTTGCGCACAACAGA
GTCCAACTTTACCACAATTTCAACGCTTACACAATTGAACC
CCGCGGGCGGCACGGAGACGCAGCTGCGCCTCTGGACAAAG
ACGCCGACAAGTTCCGCGGCCCGCTCAACGAGGGCGGCCAC
TCGCTGCGGCCTAGCATTCGCGACCCTGAGCCTACTGGCTT
TGAGGAGTGCACAGTCACTGCGACGCCAAGTCCCCAGTCAA
GGTCTCAGACTTGGTATCGGCAGCGGCAGACTGGGTCGTTT
CGTTGTCAGACACTTGAGAGCGTCCTTGCTGTAGGTAAATG
AGACTCGTCATGATCTTCAACCCTAATCAACACATTTGCAA
TCGAGTACACACGTCGAACACGTTTGTGTTTACTTGCTCCT
CGCCAACAACCACCGCGCATCCCATACTCACTCCCCAATCA
CCGCGCATCCCATACTCACTCCCCAATCACATACGTACACC
TGGCCAATCAACCCGTCATGCTCTCCTCGCTATCCAATCGG
TATTCGTCCACAGCTTGGGCCGGACGTGGATTCTCTCCCTC
TGACGTTGCCACCAAGTCCGCCCCCGATGTCCGCCTCTGCG
ACCGGCTCCTCCAAAACCCCCGAAGTCGACATCCACATGAG
GGATTCGTGGGGGTCTGCAGCAGCGGCAGCAGCAAATTGGA
GAGCGACCGCCTGCACCTCCCTGTCGCTCCCCAAGACTTGA
AATGCCAGCTGGGCACAGCCCTGACCCGTGTTCCCGAGTTC
TATGCACATGGAAAACTCGTCACCAACAAGCAATTGCGGTA
GAAGGGAGCACCGGGGGCTGCGGGGCCCTCGTCATATGGGG
CCGCCCTCCGCCATGTCCCTCCCTACGAGCAAGGCCCCCAC
TCCTCGGGCCCCAGCAGCATCGCCAGCACCCCGCCGCCAGG
CTATCCTCTTCCATCAGACACGCCGCCGCGAATGCCCACGG
CAACATCTCAACGATCAACTCCTCCTCGACCAAGAGCCTCG
TACTCGTCACCCAACGAACCCAGCGGGAAGGGTCGTATTCG
GGGGTCGATGTAGGTGTTGCCACTGAGCATCAGCTGCAGCT
GATCTGATCGCCTACGAAGTCGAGGAAGAGAACCCGTTCAC
CGCTGGTTAGACAGGTACTTCGTACCCGCGTACACATGTTC
GAGTTCAACCTTGCCGGCGGCGTCAGCGGCATGCAGACGTT
GCGTCGGGGCCAATCAACAGCGGCCAGGGGACCTGTGGGGC
GCATCCCTTGCGGCTCGAGTCCTTCCCGTCTACGGCGCAGT
CTCGGCCAACCACCCAATGGCGGCATGTCAGGCGAGCTGGA
GGTTTCTTCTTCCCTAGCGTCGGCGGCGACGATGAGCTGCC
GATGAGCTGCCGCCAGTGAACGACCGTGGTAGATTGGCCGC
GCAGCCATAGAGTGCTTGCCCAAGACGAACAAGACACGATG
CTTCTCGTCGATCGACTTCTCGGCGGCGGCAACCTCGTCCT
TCGGCGGCGGCAACCTCGTCCTACATCGCTTCAGCATCGCG
CGCTTCTTGAACGCCTGCAGCGAGGCGACCGTCTGGCCGCG
AAGGACTGGCTTCAATTGGGCCACAGACATTTGCAGTCTGC
CCGTGCACCGCGTCTTGGCGCGACGACGGCGGATGCGGCGA
AGACTCGAACAAGCTCAGCCCCAATGGCAGGCCTTGGTATG
GTTCTTGTACTTTGCTACTTCTGTGCCGAGCGCAATCATTC
ACGGTGGACTGGAACAACGGCAAGGCTATTGCGGGCGACAA
ACTGCCGCCGATGCTGGCGGCTCCAATGACACGCTGAGCAA
ACTGCCTCATCACTCATGCTCTCGAGGAACAAGAGCGGCAT
ACTCACTCAGTGCGGATTCTCGATATTATCAGGCCGACGCC
GTTGGAGATTCGGTGCCGCTCGGAAGCGAATGAACTGACAC
CCAATCAACGGCCAAATATCCAACGAACAAGCAGAACAGCT
GAAAAGTAGACGATGGTTGTCGCCACGATATGCTCGTCAAG
GCCGCTGCTGTGACAACTGCCCCTCACCTGGTACCAGCCCG
AGCAAGGGTCTATGGGCTGGCGTCGGCGGCATCATCGAGGT
TCATTTCGAAACCTTGCTCCCTTTTCCATCTCGACCTCTTT
GCTGAGATGCTCTGCTAACGCAACGACAGCCCAACCTGCTC
AACGAGGACCAGATGGCCGTCGAGAAGCTGCGCGAGGGCAT
GATGCCCTTGAGGGTAACGGCGTCGGCGGCGAACTTGCTGA
TCGGGCCCGTGCCCGTGTCTCGGGCGTCGGGCGTCTGGACT
AAGGCCAAACGCAGTGACTGCCAGTGGCAGCGCAGCGGACG
ACCGGCTCCCCATCCCGGCGCAGCGACTCCCACGTCCCACG
GCGAAGGTATTGGACGTCGGCGTTCCGTTCTTGGAGTCGGC
TACTCCGGCCTCTTCCTCGTCACCGTCAACCCGTACTGCCC
GGATAAATCCATGCCCAAGGCGAGAGGGGCGATATTTTGTC
TGCGCGAGGCGGGATTCGCGCAGCTTCGTCGACTCTAGCTC
GATTTCGTCCCGAGCTTCGTCGCGCTCCTTCTCCACGGTAG
TGTCCATGGCCCTCTGGTTCCGGTAGTCTTCCAACTCATGC
ACCCTTCGATCCGCTGTGGACGAAGTCACCTCGGAGCGCGA
CTAAACCAATGTCGTTGAAGCAATATTGGGATTTAAGTGCT
GCCACTGCCACTAGCTCAACCAGTCGCAGCAAGCATCGTCG
AGCGTCGGCCGCCGCCGCCGCCGCCGCCGCCGCCGCCGCCA
ACGCCGGGGGCATTCGAAGACCACCGGGGAAGCCATTAGAT
CGTCGTGGTCCTCTCCGTACCGGAATTGGCCCTCTTCAGCA
GTGGCTCGTGCGTCCGTCCTCGCCCGTGTTGCTCTGCTGGC
CAAAGCCGACGTCAGAAGTCCGGGGTTCGCGGGTGTGACTA
CATGAAGAAGAGTTTTTGCTCGCTCGAGAGGGAGGAGCAGC
GTCCTCTCAGTCCAAGGCGCCCATGAAGAAGAGTTTTTGCT
CTGTTTGAGGAGGAGCCGGTCAAGGAGGAATCATAGCGGGC
TGGTCTACATCAGCTTCAACCACGTCCAGGACAGCGCCCCC
TGCTGGACATCGGGCTACGGCGCTTTAGCTGGGTATCACGG
TGAAGCCACCTTGCGTAGCTCAGTTGGGACCTTGGGGCTGC
GCCCATGGACTTTGTCGTTACGGTTCCGGCAATCTGGTCCA
AAGATGTCGTTTGTCTCGTTCGAGAGCAAATAACCATGGCG
CTTTCCAGCGGCCAGTTTTGCGGACTTTGGGATCTTGTCCA
TTTACGCGCTGGATGACTGCCAGCAGCCCCTTGAGCTCGCT
GCGCTGGGCGTTGCGAAATGCCCCGTTGTCGATGCCGACTT
ACGTCGTGCTATTTGAGCAACTATTCCTGTAAGTCTTCGGC
CGTCGGCTGAGTGAAGCCGTCTGCCACACAGGAAATCCTGG
TCACGCTACTAGACCTCTTTCAGTCGGAACCAGTATTCATT
GCCGCTGACTTCAAAAGCTCCATGGCAATGAATACTGGTTC
TTCTGGTCAATCACGAAACTCACGCTGACGAAACTAGGCCA
GGTCTACAAAACTAAACCCGCAGCAGAAGCTTGTTACGGCC
CAGTGCAACCAGCTTCTTATCCACGGAAGTTTAAGGCAGGG
CCTCGGTAAGACCTCCCTCGCTCTCCCTCCTTGCAAGCAAT
GTACGCCTACGAGACGGGCACGTGGACCATCGCGCCGTCGC
ATCGTCCGTGGTGTCATCGTCGGCCTCGTTCGCCCGTGGTA
GCGGCGGCGGCATCTCCGAGCGAGCGCGACGACCTTTTCGA
CTCCTGCTCTCCATCATCCTCGACATCGCCTCGGCGCGGAC
CTTCGTGGGCGCCCAGCGGTCCGAGGACGTCGCGGGCAGCC
CCGACGCCATTGCTGAGAGTCAACGTCAGTAAGCTGATACT
GGTGCCATCTCCATGATCGTCGGCCGTGTGGGATGCGGCAA
CCACAAGGAGGTTGCCAACCCGGCCAGGAAGACGGAGGCTG
TATTTCGAACGGGGCCGACTCGGAGCCAGTTTCTTTTTCAC
TTTCAGAGAGCAAGAAAATCCGGCTCTGGGATGTCATGACA
CATATTTGCCCAACTATGGACCATTCTTTCGGCATTAGACG
AAGCTGCGGTTTGCTGCACGCAATCATCAAGACGAGCCGAA
CCTCCGAGCAGCCACGATTCCATCCATGTTTGCAGGTCGGA
CGTGGGGTGCTCGATCGATGCGAGGTGGGGCAGCAGCGTCG
TCTGAGGAACGAGATCCGGTCTGTCGCCATGCAGGGACCTA
GAATGACATGTCTGGGCTCGCATCGCCGACGAATGTGGTGC
AACCGCCTCACTAACGGGTGCGGATGGCGGTTGCCTACCAA
GGCGTCCTCGAGCTTGCTGGCCTTGAACAGCGTCGACCGGT
CTTTCTAGTGCCATCTGCGACGGGGTCTTGGCCAGATCGAG
ACGAGACTCCGTAGCATCCGCACGCGTATTCCGTAGTAATT
ATGCAGGCGCCACGATGCAACAGCTCTGCCCCGAGTGGAAC
GGCTTGCCTGAGTGTGACTGCGTCAATGGACGTGTGGCACG
CAAAACCGTCTCGCGCCTCACGCAACTCAGCGAGCAGCGCA
TCAAGAGCGTCCTGCTGTCGCATCGTAGAAAACTCCTCGTG
GCATTCACGGCGATCTGCGACAGGAGCAGCGCACGAGGAGT
TGGTGCAAGAGAGCAAAAGTCGAAAGCGACGTGGCGATGGT
GCATCCGTCGCGTCCGAAGGCGAAGTTCACCGCCAGTCTAT
GTCAACTTGAAAGCCGCCCGCCTCAATATAACATCACATCC
CTCCATCAGTTTCAGAACCTCCGGAACATTAATATCTGGGT
CTGCGCTCTTGACGGGCTGTCCGTAGTTCCAAGAGTACTCA
CATTGCACTCCATGGGTCTACCAATCCACGTCTATCCACTC
CTGTCTAGAATGCTTCGCAGCAGCCGCGTGATAGGCGGCGT
AAGAAACATGGACGAGCAGGCGGGCGTTCTGTGCGCTTTAT
TCTGATATGCTGCATGTTCGCTAGGTGTGTCATCGCGTGGC
TACCTCATGTCTGTTGCTGGCACGACCATGAGGTGAAGCTT
CAGAGCCTCCGTAACTGCCGCCGTAGAGTGGATTCTGCTCG
TGGTGCCTCATCTCAAACTCCACCGTCTTCCATATCCCGGG
CGCCTCAGCGCAATTTCTGACGGTCGTAGATTCCACGAGGT
AGCTGAAGCTGCACAGGCCGCCGTAGTTGCCAGACTCGCCA
GGTAGCAGTGCCAGAGGCGACGGCAGAGCTGGCATGCAGAG
GCCGGCAATCCAGCAGACGGCCTCGACGAGTATGACGAGGA
CAACTCAGCAAATACACCCCCACCCCCAGACACATTCACAC
CAGACACAGCCATGGCCACGCCGTCGCAAAAAGTCATCGTC
AGAGAGATACAAAAGACACGCGTCCCCAGAAAAACACGGAG
CAGCCAAGCCAGCCCACGCGCGGGGAGGCCAGACACCAACG
GTTTGGCCAGGGTGTTGGCTCAGGGGCAGTCAAAGACAAGT
TGGTTTAACCAGCTCAACGGCGTCAATCATGCTGCGCCCCT
CGTTGAAGGTATCGGCATCGCCGCCCCAAGGAGCCTTGTCC
TGCGATTGTGGTGCCTCATCCAGGCGTGATGGGGACGAGGA
CTCGCCTCCGTGCGGTTCGTCCTGGGAATGACAGAGGCGAC
ACATCGGGGGCAGCCTGGCGCCGTGGAAGTACATCTTTCTC
CTCATATCGTTTGTGAATGCCATTGGAAGCGGCGGGCTCAG
GCCGTTGCCCGCGATCTCGGCGATGGGCAGGCCCATGTTGA
TCGTTGGACTTGTAAAAATACGTCAACCACAGAACAATGTC
CAACACCAGTAAAGGGGCGACAGGATTATGGACCGAGCCAT
GGGCGTAGGCAGTTCGACCGCGGAGGGACGTGACGAGATTT
TGTCCACCGCGTTGCTCGCTCTGTAGCTCCTCACTGCATGG
TCCCAGCGCCTCCATGGAAGCCGTGCCGTTCACTTGCAGGA
GCGCATCGCAGCCATAGCGGCCCTAGATAAAATGAATCAAA
GACTCACGTCTGTCGGGCACCCTCAACTTGGTACCGCACAC
TTTCTTCACGACTATTGGGTCGTCACCAGCCGGCCCACCAC
GTGCAGAATCCCGCCATTTCCTAGGTCTCGAATCTTGAATT
TGCAGTGCCGGCGGAGGAGTCTCGAAGCTACTGGGTAGATC
CGAGTACGCGTCAGAAATCGCATTCCTTTCAGGAGAGCCTG
GGTCAATTCGGCCGAAACAGCCCGGAAATCCGAGAGTCTCG
CTGGTCTTGTTCATTTGCAGCAGGAGTGGCTCCGTGTTGCG
CCCAATGGCCCAGTCAAGATCGGTTGCCTGCTTTAGATCGG
ACAGCGCCCAGTGCAATCTCCAGCGTCACCCAGCTGGTGAT
TCTTAAGGACATTACCATGTCAATTCAACCTGGTCAAACTG
TAATGCGTAGCAAGGGACGGCAGTAAAGCGTGTAGGCGTTG
AGATCCCAGCCCCTAAAAATCAAGATTTCCCAAACCTGGTT
TCCATATCGGAGAGATTGTCCGATGTTGCATTCTGTTCCCA
AAAGAGTGGTCCGTATCATCCCCCAAGCATCTCCTCCTGGC
TAGCGCCACGGTTCTTAGTACATGTACATGTCTGTGCTTGC
CAACTTATTATCATTTGCGTCGTCGGCAAATATCTCGCGGC
CGTCGTCGGCAAATATCTCGCGGCCGCCGTTCCGGCTCTCA
ATCGCTGTGTCTCCCAGCTTCGCCAAAGCTCGCTCTCTGCA
AGCGACGGGGGCGACGGCGGCGGCGGCAACTCGCCATTCAA
ATGCTCGAGGAGCAGACTGGCTATGTCATTGTATCCACGGT
AAGGCAAGGAGAGGCAACCGCGGCTATCTCTAAAAAGTAGG
GTTGGGCCGCCCGAGTAACGCTGTGGTGGATTCGTCGGGGG
CTGCCCAAGGACCCAAGCTTCGTCCTCGTTGGCCCCCAATA
AGGCTCGCTCGCGTAACATCCGTCAGACTCCAGAGCCCACT
ATGTCGCTTCGAATGGCACACGGCCGCGAACGATCGACCAG
AGAAAATTCGAATTACGACGCTACAGTATCTACTCGGCGAT
GCAAAGGTGATGTTGCGAAGCAGGAATTTCGTCGGCATCAG
TCATCTGCGCATACCCGATGCGACTAGGACGAGTTAGCAAT
GCCTCGTTGCATTGATGACTCGGGACTCAATTGAAGCTGTA
ATGACCGGCCCCGAGATCGTCATGGAGGTAGCGACAGAGTA
AGAGTGTGTGTTGTTTCGCCCCTGGGGGCGAAATGTAAAGG
ATCGGGTCTATCGTCGGCGGCGGCAACTCGAACGCACGTAA
CCACCCGTGACCGGAAAAATCGCTGGCATCGCACGCCCGCT
TGTTGGACCACCAGTTGAAGCGCGGCCATTACGACAACGCC
CCCGGCCACCATATGCATGACCATGAACAACCGCTCCCGGA
AATTCCCCTGCTGCAACTCGCGCGCGTAAATCATCCCCGCC
CGGTGCCGTGCCTCCTCGCGCGGCCCCTCGAACGGGTCCCG
CAGATCACGGGGACCGGGGGCGGCAAGAGCATGTCGTTCAT
CTCGCCGCGCGAACAAAACGCCGGCAACATGAACGACATGC
CATCTACACCCCGAAAAATCCTGTAACCGCTTCTTCGTGAA
AACAGATGCCAGTACGGCGGCGTGTTGGTCAAGGGGTACGC
CCCCCCCATCCAACTTTCCTCCCCAACCACGTAAACCATCG
TCGCGTCGGCTTCTACGACCCCGTGCTATAAATCGCTACCC
TAGAGGAGGGGTTTAAGAGGCAGCAACACCAGCAAGGTAGA
CCATTGGCCCTCGACGAATTCCTCTACCGACTCCTCCTATG
CGTCTTTGCTGCTGTAAACACCCGGGTTGTATCCTTCTATT
ACCGGTGACGGTGACCTTGCCCCTGAACCTCACCTGACGAC
CGTTAGTATAGGTTTAGGAGCAGGGACACGCATCGGCCGTT
TTAGGAGCAGGGACACGCATCGGCCGTTACACGCGTTAGGA
GTTCGAGAAGCGGTCAAGAGCGGTTACGTGACGGGACGGAG
CTCGTCGAAAACCACTACTGCGCCGTTAACGCTTGTGCGCC
AGTAGTGGTTTTCGACGAGGCGCGTTCGGGGCGTTTGCGTT
AAGGTTGTGCGGGCGGTCGGCGAGAGCGTCGTTTCAGGAGT
ACAAAACGTTCCGCCAACCGCCGTCGCTCGCGACTTCACTC
TCCACTTCCCGCCCTGCGCGCCCAAACTAACAAAACGAACC
CCGCTGCTCTAAACAACACCCTCTACTTCCACCACGCAACC
GTAGAGGGTGTTGTTTAGAGCAGCGGCGGCACGAGACGTCG
TCTCTTCACCCGTCAAAACGCCTTTGCGACGCTCTGACTTG
CTCTACCGCCTCTCTTCACCCGTCAAAACGCCTTTGCGACG
CGCGCCTTAACGTACGACTTCCCCAACCACGAAAAAACTTT
AGTCGTACGTTAAGGCGCGGCGCGGTCACGGCGTCGTGTTT
TGCGTTTGTCCGTGCTTACACTTGCCTAACTCGTGCACCAA
TTGACAACGCCCTTTCTCCGCCTGCTCACTGTTGTCTCTTG
AACTGCAACGCTTGACAACGCCCTTTCTCCGCCTGCTCACT
GTCGCAAACGCCGCAAACCGCCCTAAACGTCAAAACCGCAC
ACTACCAAACGTCGCAAACGCCGCAAACCGCCCTAAACGTC
TTGCAAAACGCCGTAAACCGCTATAAAACACTACCAAACGT
ACCCTTTCAAAAACAACTCTCCCTAACCCTAAAACTCTCCT
CCAAACACCTCTCTCTTTTCCCTTTTTAACAACTTTAACCC
TTTACCCTCAACACCAAAACCCCTTCCTGCCAAACTTCCTT
TGCTGGAGCGCGCTTTGGGGCGGCGCATGCGTCATGGCCAT
CAGATGCTTCACAAGGTCGTCCCCAATTACCAGAGGAGCAA
CGAGAGGCCTGGCTGGCTGTCGGCGAGGTGTAGGGTGAGTG
TTTCTCTGCTACGTCCGTGACGACGACAAGGAAAAGTATGT
AACAAGGACACGGCCGAGGTCTTGAACACGCTGAGCACCAG
TAAGAAACCAGTTAACTTGGCCCTGCCTGTAGGGCTCAACA
ACGTCAGCACCCCGAATTCCCCCCGAGCAACCCTGTTGGAA
CGGATCGTAATTTGGCCCGGCGAGCTTCAGTATGTTGGGAT
GCGTGGAAGGCCGTCGCGGGCTGCCTCGCCGATAAAACGAC
GGGTGGCTTGGACCCGTCTACGGCCGGGGCCAACTCAAAAC
AGTCTGCATTGGTTCCACAACAGGCCGTCGGCCAATAGCGC
CCGTTGACTCGCGAAGCGAGCAGGGCCAAAGCAGGGCATCG
CTTGCTGATGCTCGGATGCTCGGCCAGCAAGTCGACCACAA
GGGAGCCACGGGCGTTTTGGCAGCTGCGTCCAACTCGGTGG
GCCATGTGTTGATACGTGCGCGGGTCCGGCTTGAACACCTT
TCTTGAAGTGGTGCACGAAGCGGTGGCACGCGCCGCACAGC
CTCCTCACGGCGGGCATCGCCACGGTTGACCCGCAGCAGCA
TGACTCTCATCACGTGCACCCCCTGACCAACTACCTTATTG
CGCTGAGCTAGGGTCCGAGTCGCGGTCGAAGAAGCTATCCA
GAATCCACCCAGTGAGGGAGCGTCAGCCGGGAAGACGACAG
TCAAGAACCACATGCCCAGTCCCGGACAGCTGCAGTACGTC
TTACTTGGCGACGACGGAGCCAGCAAGATGCGTGTGGATGC
AGATGTACCCACGCACACGCCGGCCAAAGGGAAGCTTATCT
GCTGTTGAGCCCACCAAAAGCGGCGGCACGTCCCGCCCGAT
AGTTGGTCCAATGCCACGCGCAATTCTTGGCACAAATCGCA
CCCCCTGCGCCGTGTGCGGGCGGGATTGACGAGACGATGAT
ACGGGACGGTAACACAACAACGGGCTGTCGTGACAACAAGC
GTCGCGTTTGACTCGAACGGCGTCAACCAGGCCAACTTGGA
GATGCGGGACGGCAAGCCTCCGGCGGCGCCGGGATGGCACT
TTGGCGGATGACAGCGTTTGCTCCCGTCTCCTTTTCTTGTC
TGGTCGCTTCGATTCGAACTCGTTGGTTTCATCGGGGTCGT
AAGTCCTTTTCATAGCACCTCTTGGAATCTTCATCACGCAG
GGACGGCCAGCAACCTGCGGCATGAAGAAGTAACCCGGGTC
GTCCTCGGTGAAGGCATCTGCGGCGACGGCCTGGCGATATA
CGATGACTGATAATGGTTTCCCCCACAGTTTGCCCAGGCAG
GGACTGGACAGCCTCATGGGCCGTGCCCGTCGAGGATCTGC
ACCATCTGAATCGTCCTCTCCATAATCATCGTCTTGTCATC
ATGGATGCCGTTCTGGACTCCATTCTGCGCGCCATTCTGGG
CGCTTCAGTCCACGTAGCATCCGCAACGGCGCCTTTCGTAG
TCTGTGCGGACGAACAACACCACATTGGCCGGGATACACTC
TGAGACCCCCAAGTGTGACGCTGTGCTGACCTGCCATGTGC
CGCGAGCTCATGAAGCACGTCTGCGTCGGGTGCGTGTGGAT
CCAGCAGGTCCTCGCTTGCGCAGTAGTCGAAAATGGCACCT
GGCCGACTCGGTGCAGGCATCGACGGTGGCTGCGGCTGACG
CGCTCGTCCATAGTCGCCGTCGGCAAGGGCAAAAGACGCCT
TGCAGGAGAGGCCCAACGTACGGTGGGAGGATATTGCCGGC
TGGACGCAGCCATCCGTCGACGATTCCAGCGACGAGTTCAC
CAGGCATTCCACTTCTCAGACAATGACCCTTGGAACCCTCT
CAGCAATGATAATTGTCTTTCATTTACTACAAGACTTGCGT
TAGCTCCCCTGAAAACGAGACGGCTCCGTCCTAATCGTACA
GCACCATGTTGTGTCGCGTGCAGCACTCCCTGAGAGGGTCG
CTGGGCCGAGAAGCTCAACACGGCCATCTGGCGCGGCGTCG
GAGCCGCCAAACATGGGGAACATGGATTTGGTCGCCGAGAC
GCTGCTCGTGCATCTCGCCGCCCAGGACGGCAGCAACGGCG
ACCAGCCGGCCGACAAAAAACCCGCGAGTACTATCCTTCAG
CGGCGACACGAGTTCTGCAGCCATGAATGACGAAACCAGTT
GACAAAGTCGGCGTCAGAGTCGTCTGCGGCCGTGTCCTGCA
GGAAGTAGCTTCCTCACCGGCGGAAGTGGCTTCACCAGGGG
TGCCAGCGAGGTGGTGCACGCCAAGGGTGTCAATGGGGGCG
CTTGCGGCCGAGGGGCACGCCGGCGCCCTGGGAGAGGAGGG
GAGACGGAAAACATGGTTTCCATTTACTTGCTCAGACAAAA
GACATTGACGGCCTGGATATCGATGCCGCGGGTGAGGAGAT
GTAGACTCTCCTTGAGCAAACGGCGGTGGGGCAACGGACCT
TCCCCCGGATACTCGTACAACGACAACAGCAAAGGCCTTTA
CACAAGCGCCGCACCTTTGGCAAGAAGCTCATCGAGCACCC
CTGCTGCTCATTGAGCGCGGCGAAGGCGTCAGCACGCGCCG
TTCGTGTGGAACCTCATCGGCGGCTTCGGCATCGGCTGCCC
GGTCACGTCGTAGACGTCGCCATCGACGATAATGTACAAGC
TTTTTGGCGGTGCCCGCATTCGTTGCATGTGAATGCGCTGC
CTGGCACTCGGCATTGTGCTCGCGCGTCACGCGCACCGTCC
CCCTTGTCGCGCACCTGGGGCAGGGTCCTTAAGTGGCCCCA
TCGAAGCCCACGCGGGGACGCGACGGCAATTGTAGCGTGTC
CGAGTTCTAGCTCTAGAAGCCTATTAGGTCTTTCAAAAGAG
AACAGCCTCGACATAGATACCTGTGTTGAAGACGGACCAGT
ATGCCTGATCCCTGCTCCACCACTGCCACCGCACCACCGTT
AATTATCTCGCCGCCAAGGGCCTACCTTATGTGAGGTCCAC
CCTCTCCTCTTCCTCCTGCTCGCCCCAAACAATTCGCGTTC
CAGAGATGGAGTTCAGAAGACGGTACGGGATTAAACAGCCT
AGGCCACGCCAACACGCTCTCTGCATCCAACTCTGGCCGTG
CGTTGCCGCACGACACGGACCTGTCCAAGTTCAACCTCCCC
GGTGGGCGGCCAAGCTGACGCTGCACCTCGACGCGGCCATG
CAGGTCGTCGCCCCTGATCTCTGCCAGGGGCCAGACGACGA
CGCTGGCGACGCCCGCCACGCGCAACCTCGGCGGCGACGTC
GTGGCGGCGGTATGCTGTCGCGTGCGGACCGACCCTCGCCC
TCTCGGTCAGATGGTGCACGCCAGATTGGCCACGCTCCGGC
CAGTTCTCGCATCGGAAGAGCAGAGGATGAGGAGTCATCAA
CCGCTTCATCGTCTCCAGCTCGTGCAAATCAAGCCTCGACT
GCCATCGCCAAAAACAGCACCAGGACAAGCTACGACGGGTA
GAGTGGGGCCAGGCGGTGGACATGGACGAACACATGTGACC
CAGCAGCAACAGCCCGCTGGCGTTGGCGGCGCGCCGCAGTA
CGATGCCGCCCTTGAAAGCCCGGCACTTGAGAAGGCCCAGG
GAGAGCGTTTCGACACCAGACGGCGCCAACAGCGCGAGACA
CCAGAGACGCAGTGATCTCTCGTGCTTCGACTCATCACAGC
ATGGAGAGAGTGTTTGGGGCCGAGGTGGTGTGGTGGAGTAG
CGGTACCGCGAGTCTGGCGACCCGGACCGGGCAGGCGCGGG
GCCAAACCAGCCAGCAGCGGCAGCGGCAGCAGCAGCCCGAG
CTCTGCTCAGGCTGTGCCGACGTCAGCGAGACCGTGATACG
CAGTCCCTATACGTGTCGCCCAATGTGTCCGCCAAAGTGAA
CGGTTCGAGAGTCCAAGGATCCAGACGCCAGCCCAAATTGC
AGAACAAAGGGCCACGGGCTCGCCGTTGCTGCTCGTCGCAT
TCCCGCGGACAGGCTCTGGTCGCCTTGTGCAGCCGTCCATC
TTGCCCTTGTACAGGAGTTTCATGCGGCGGGTGGCTCGTTC
GTCGCTATCATCCCAGGTCGCAGTCGGCAGCCCAGCCCGCA
CCACAAGGAGGTCGACATGACTTTGGAGTGGCTACGGAAAT
ATTATCGATGCCGCGCCGCGCCTGCGAAATCTTGTCCTTGC
GTAGAAGGGACGGAACTGGACTTCACTTCGGCCCGCGCCGT
CCTGTCACTGAGCTGAGAGTCACGGCCAGCACGGAATAGAG
GAAGGTTCATTATGGCCTGACTTGCAATAGTACGTAGTCCG
GCTGTAAGTGCCTCACGTGCCGGTGGGACCCCCAAGATAAC
ATCGCCATGAGGGACGGCGGCAGGCGTCGCCACGTGTAGGC
AGAAGCAATTGTTGCAGCGTCACACCGTTGCTCAGCCGCAA
GACTCGGGATGAGAGCCAAGCGTTGGCGTGCGACACTTGGT
GGGTTAGCCCCGAGGATATCCGCACAATACACTTCACTCTG
GGCCGGCTACAGGCCCCCCCCCCCCCCCCCCCCCGGCAGCT
CCGCAGATAACCGTTGAGCACATGCTCCGCGGCGACGCCTC
CGCGACGAGATGCCCACGCGCGTAGGCATCTGGTTCGCCGG
CGCTTTCGCACGCTCAACTGCCTGCTCCTCGTCGCCGTCGT
TCTGCATTTTGACATCCCCCCCCTCCGTCCTGCGCAACGCC
ACCAAGTCACACAAACAATGCAACCCCAGAGTACGACCACC
CCGAGTGCATCTTGATGTCCCTAGCAAAGAAGTAGTACTTG
CTTTGCCTGCGGATGGCTTTCAGCACCTGCAAATATGGCGA
TAGAAATGCAACGGAAGATTCCAGCACTTGTTGGCATGGCA
TCCTCAGCGGTAGGTGGCTTCAGCGTCCGACGCGCGAGAGG
GGCGCTGCACAATGGCCGCCCCTGCCGTCGGCGCCAGTACG
ATGTTTGTGTTAGCACTGGACGGTGCAAGTGAAGCTGTTCG
ACCAACTTGGCATTCGGGGGCGGAGCAGTCTGCACTGCTCC
GACGCCCCTCCAGCTTCTTTCGATAGTCCTCGAGTTCCGAA
CCGTGGGACCCGGCCACGCGCCGCCACGACTCGCTCGTGAG
AGCCTCGGCGGGCGTACCTACACAAGCCGATTGTGGTAACG
CCGTACCTACCAGGCGCGAGCGATGCCTCTGCGACCGGTCA
GCCTTGGGTGTCATCAACTCCGGTGCCCCAGACGTGACCCC
CTCCGGTGCCCCAGACGTGACCCCAGGTGTCGACGTTCCGG
GCTCCCGATGTTGATCGACGCCCATCAGCCGTCGAAGCTCA
CCTCTCCGCCCAGATTCGCCCGCGACTACTCTCCGAACCTC
TGCAAACTCGGCAGCATCCGCGCCCTCACCCCCAGTTGCCC
CGCGCGCTCGTTATATAAAGCTGCTGCCCCACCGGCGCCCG
GAGACGCCGCGACCTGACGTCGGCGAGAATCTCCGATTCTT
TCGAACTCTTCGGTTGGCAACGGCCACGGCATCTGGCGCAG
CGAAGTGCTGGACTAGGCGGCGGGATGGATGCACCGTTGAA
AGGGGCGCCGGCACGAGGCTCGGCAGGAGGTTATTCTGGTC
CACCAGCACCCCTCCCAGCCCCAGCACCACCAGGGCCTCCA
AAGGCAAGGAAACGCCACGGCATCGCCGAGTGAGACTGTTC
GTGATTGTGAAGGACCAAGACAATAAAAGGACCGTAAGCTC
AACATATTTTGGTCGTCGCTCTCTGGTACGTCCTGGACCTC
TCCGCCTTTGCTTTCGGCGTCCTCACGAGGTGGAACTTTTC
CACATGAAGCCCGGCCAGAGCGGAAATGATATCCTCAACGC
TACCCGAGGTGCTGCGTGTCCGTGTTCATCCCCAGCGCCGT
CGACGCGCACCCCGAGATCGCCTTTGCGTCGGGCCTGCACG
GCAGAGCAGGAACATGGGCTCGAGCGCGTAGTGGGGGCGGA
GATTTCCCGCAGCTTCTCAGCGCCAAAGGTCCACATGCTGC
CCCGAGAGCTCCTGCACGCGCTGTGGCATCGGATATTCTGG
TTCTTGGAATAATGGACACCCGGGATTGACCTCTGGCGTAT
CGGATCTCACCCTATCCCGCCCAGCCAGCCCTCCACAGCGC
GAGGTTGCGCCGACTGCCACCCCGACTGCGCCGCCCGGTTG
GACACAGTCCTGGCGGTCGGCACCAACGGTCAGCCCAACCT
CTCGGCGCCTTTGACAGCAGCGGCGCGACGGGTTGGCTGAC
CTTCCACAGTAGAAGGAAGACGAGGGATACGTTGCCATCCA
AGCTCTTCGATGTCCGCGATCCGAATGCCCGGTTCGTGCCT
ATCTTTCATCCGCGCCAGCGCGAGCTCTCGCAGGTTGCCGT
TTCTCGACGCCCGACGTCACCAGGGGCATTGGAATATCTCG
ATGCCGACATTGGGAAGATCCGGCATCATGTGGCTAACCAC
TTCCGCTGAAGGGGTCACCGCCGATACCAACGACGAGCGAC
CCGGCGCCCCCAAGCAAGAACTCGATCTGAGCAAGTGGATG
CGAGGAGGCGCACTGGCCAGCTGCCACACCACTGGCAGCGC
GGTCGTGAGTTCGAGTCTCACCGAGGACATTCTCTTTTTGC
CCAGATATATTCTGGGCTGTCGTCAGTGGTAAGCCACAGGT
CATTTACAGGGCAACCATGCCGGCGCCGGCAAAGACGGCCA
GCCCTTGAAGTCGCACGAGGCGGCGGCCTTGTTGAGCTTGT
GAGATTTGCACCGCCATCAACGGCAACTCGTCGACGGGCGT
CATCTCAATGGGTGGCAGGTCAGCGGCCAGGACGCTCCCTG
CGGCAGTGACCGTAGACTGCCGACATGAAGATATGCAGCAT
TCGAAAGAGAGTATCGAGGTCGCGCGCCGCGTAGCTGGTCG
TGCTCAAGGCCATTGCCGCGCGCGAGTTCCCCATCCCCCAG
CCATGTATTCAATGAAGCCTCGGCGTTTTCAGCCCCTCACA
AAACTTGGGGTTCTCCAGCGCCCTGCCCGTCGCCGTCGGCA
TGCACTTTTATGTTGTCGTACATTCCCGCCCCTGAGTCCTG
TCATTATGGATAACAACTTCCGGTCCACGGTGCTGCAGCGG
TTCTTTTTTTGACTCGTGCACGACACCTGTTACTCTCTCTC
GGGCCCGTTCCTGGTTGTCGCGCCGGCGTCGACGCTGCACA
GGAGAACCGCAAGCCCCTCGCGGACATGACCAAGGAGGGCA
CCTTGTGGAGAAGAAGGTTCCGGTTGAACTGTGGCCGACAA
CTGTGCACGACTTCCAGACGCGGCCAGACATTTTCATCTTC
AGGTCCGCCATGGCGAAGTGCGGTTCTGGGTGATCAATATG
CGACCCACGAGGACAATTCCCCCGCGGACGAAATCTACTAC
GGTGGCCCTCTCGAGCTCATCTGAACCAGAGCAGCAGCTGC
GGCATGAGAAATTGCAATCTCCGGGTATCTAATCCAGCGCT
CAACAGCCGTAAATGCACGACGGGAATCTCAGGAACGGGTG
GTCCGCTGCGGTATCGGTGGCGGTCGCTTCGTGGCTGTCTG
ACAAAGCACAACCACCGGATCAAGGCGAATGGCGTGGTCGA
GCAAACTCGGCGGGTTGTGACGGCAGGGTAGTAAGTGCGTT
CTGAGGTTGCCCAGCCGCTGCGCCGGCGTGGCCTCGTGCTC
TAATCGTGGACCTGTCGACGCGGCCGGCCCCTGCAGACACC
GGCACCTTCACCGACGTCCACGCCGCCATCCCCTCGCGCCC
GAGCTGCGCAAGGGCTCGGGCGGCAAGGGGCGGAACAGGGG
CGCCGCCTGCAGCCCGGCGACGGCCTGGGCTTTCAGATGGT
GTCGGACAAGCTCAAGCGCGCCCTGTCTGCCCGCCAGGTCC
AAGTGGTGCCTCGACTATCGCAGCAATCAGGACTTCGGCCA
GCCGCTGTTTCATGCTGACGCGGCATATTTCGTGGCCTGCC
CTACGACTTGCAACCCCCCCCCCCCCCCCCCCCCCCCGCGG
GGATTAGACAGCCAAGACAGCTTTGGCAAGTGGCGGGAGCT
CAGGCCCCAAGGCCAACCTGCCCTGGTGTGATCATAGCCAC
GGACGGGCGCGATCCAACCCCAGGCGAGGGTTTCTGCGCGA
TACCCTGCACCCAGTAAACGCGGTTTAGCACCCCAGGCGTC
CTTGCAATGGCTATCTTTCTCAAGAGCGCGGAGCATAAGTC
AGCGCGTTGCTCCGCGGCGGCAGCCTCCAGCATGCGCTTGC
GTCAGGAAGCCCAGCTCCGACCCGACAGCCACGAAGCCCAC
GTCGTCGGCACGCGCACCGGCGAGGCGGTCGTGTTTCGCTG
CCCGCGCCCAACGCTGCGCACCCGACGATTGCCGAGCCGTT
CTCGTTTGCATGTCGATGCACCCGCGGGACGTCGGCAAGAT
CAGGTCATCGCCGGCCACGTCGTCGGCATGGTGACGGACCC
GCGCGCTTGGCGGCGCAGGTCATCGCCGGCCACGTCGTCGG
GTTCAACACGGAGGGGAAGCCGGCAGCCGTCGAAGTCAATC
GCTGCGAGGGGCCGCCGCCCCCAGACGGGGCGGGAGACCGG
GGTGAGAGGTGATGAAGTGTCTTGATGATGGTGGATTGTAG
TCCAGAGCTGAACTTGATTGCGGAACTCTTCGCCGCCGTCG
GCAAAGAGCGCCAACATTGCCCTGGATAACATGATGCGAAC
TTTGTCATCGACAACATCGGCGTCGACCGAGATTCTGGGAA
TGTGGAAGTCTTTCCACAGGCGGTAAGTGCCTGGCTCAGAA
TCGCGGAGCGCTGTCGCAGACGGCTGCGCCTCGGAAAGAAC
AGAAGGGTATGTCGCCATCGCGACTGCTACCCTTGGTCTAC
GATTTTCTTTCCTTGAAACGCGTGTATGTTGGTAAGAGGCT
CAGAAGCAGCAGGTGCTGGGCCCGTACAAGTTTACGCACCA
TGGAGTCGGGTTCTGCTGGGCACCTTTGGCAAGGTCGTCCT
ATCTCCCCCCTGCTACCAGCCGTTGCCCCGCTCCGGCTCAC
GGCTTCCGGCGCCCAAAACGCAGGCAGATATACAACGTCGC
GCTGCGGAATGAGGGAGAATCGCTGCCCGCAGCTCCCAGAG
TGCCCAAACCAGGGCATGGACATCGTCCAGCTGCAGAAGGA
GTAGTTCTGGCAGCGAAACACAGTAAAAAACAACTCCGCCA
ACTGGCCATTCCAAAATCCGCGGCCAGCATCAGCGGCGTTC
ACGTGTTAAAGAGTGTTTATCGCGACAGCACCAGGGCTATA
ACCGTTGGCACCGGTGCCGTCGGGCTCAATGTGCGTCTCCG
GGCTCTTATTCATGTGGTTTCGAGCGTCATGCTGACTTGTT
TCGAAGCCATCCCTGTACTCCGTACCGCCTCTGCATCCGAG
CGGTCTCTCGACCTGCTCGTCACAGCCGACCTCACCGACCG
TTGGTTGTCCTCGAAAATCTCAGTAAGGTTGTTCTTGGCCA
GCGCCGCACATAGACGCATACGGTTCTTGCCGCTTCCTCGT
GTCTCTGGTGCGTCCCGAGCCATATCCAGGGTTCCCCCCTG
CTGAGCGCGTTGATGGGTGTCTGGCGCGACCGCGACAGTGG
ACATCAACTTGCATATATCGCGGGTGCAAACTGCTTTCACG
CCCAAGATGCCCAGCTCAGTCAGCAAGGCGCGAAAGCACAT
ATTCATACCCAGTCGCAGCGCCGGAGCACCACGTGTATGAA
TGTAGGTGCAGCACTGGAGGCGTTAGTTTGGAAACAATTGG
TCCGCAACCGCGCTCTCGGCCTGCATCACGCGCAGCAGCAT
TTTCTGAAATATTAATACTCCTATAGAATTTCTTAGTAATT
GACTTCCTCCGCGATCACGCCGGCGTCACCGACTTCTCCAA
CGCCGATCCATTCTCGACATCCACACCAAGGACTGGGGCCT
CTTGCCGATGCGGACCCTCTCGGCGTCGATCTGAACGTCGA
CCCACGTCTGCCGCTGCCGGCGGCCTATTGCCTGGCGGACA
CCGACCCCGTCGCGAAACCGCCGCGGCAGAGGAGGCGTTGG
CGCGGCGGGAGTTGCGGCCGCTTCGTCTGTTCGACCTGCCT
GTCGATGGCGTCGTCGGTGGCGTCAACGGCGTCCTGCATGT
GCCACATCGACCCGTCATCGCTCAGCCATCGTCTCCCTACC
CTTCACATCGCGGGCACTACCAAAGTCATGACGCCATCCTT
TCCGTAGGGCTGATGAATGTCGGCTGCCGTCCCACTCGCGC
GCACGTCTTCCAGAACAATTCGAAATCGCCCGCCATCCCTG
GAAAAGTCGTTCCGTGCCAGCCAGCAACGAGCATTATGTAC
GGGTATATCTCGTCCAGCATCCCCCCTCCCCCAGGATCTTT
CGACTGGACTCCAGGAACGGCGGGCGACGAGTTTGTTCTGT
GAGCTGAATGAAGGCTGAGTCCCTACGGAAAGATATGACTG
GACATTCACCCGTTGAGTTTCAGCCTCGACCGTGATCATGG
CCACGAAAGAGTATCGTGGGCGGTGACAAGGAGCGTGCCGA
AAAGGAGAATGGGGATGCTGCGGCAGAGGGCAACAAGGAGG
GAGGGAAGACAAATCGTCACCGTCAAAGATGTCACAGTCCA
AAGCTATGGCTCTCATCTTGCGTTGGTGGGGACCCGTCTGG
ACCCTCATCTGCATCCTCATCATAAGCATCAGCATCTACAT
CGGCGTGCCTTGTCCGGGATCCGAGCGAGGCATGCTCTCGG
TGGTCGACCTGGCCGGTGCACAGCTGCGAGTTCTCGTCGAT
TGTCTCTTACCAGTCTGGCACGGCGCCATGGACAAGTACCA
AGCCCGCAACAAGTCCCACACGGTCTGGACATCCCCCTTCG
GCCGACGGCAAAGTTGTACTCGGCGGCAGGGAAACGCGATT
GGTAGCCCCAAGTCTACCTTCACAGTCGGGATATCCTGCCC
ACAGATGCACTTTCCAGCACCGGTTCAAGCGCCTCCAACTC
CTCCAGTCCCAGAGTTCAAGCAGCCGCCAAAGCGCGCCAAG
GCTTGTGGTCGATGATGATTCGGGCACGCAGCTGCTTCCCG
GAGCACCGTGACGGGGAGGACGGCGGCATAGGTCGCCGTGT
AGTCCCTCGCTCATCGGCGGCGGGGTGGTATCGGCCGAGCT
GCTGGGGGTGGATTTGGAATCGAATGGGGCAAAACAACCCT
CAGCCTGGGGGCGGCATGGGCGGGCGCGGCGGCGCGGGGAA
CTCACCTGATTCCCCCCCCCCCCCCCCCCCCCCTCTTACTG
CTGGCCCATACGGAGACGGTCGCCAACAGTCCCAGAGCTGC
GCCTGAAGTCTGAGCGCGGGCGCCACCTACCCTGGCTATCA
GACATGTCCGGCATGCTTGGCGACATCGACACTGTGCTCTT
TCTTCGAACTGGCCCGTCGGCACCAGCAAGTGCGGTGGCTC
GGAAGAGCGGTCAAAGCCCGCGCTGACAGAAGGAACTTCCT
TGTCCCGACTTTTGTGTTTACCTTGCATACAGGCAGCATGT
CAGCATTCTCCTCAGACACGCGCCCTTTCTTCTCCTCGCCG
GTCAATCGGTGCGTACTCCGCGGAACCCCTGAAACATATCA
GAAGGTATCAATCATGTCGACGGCCACCACGATGGCGGAAA
AGTTCAAGGTGAACGCCCGTCCCGTTTTAGGCAGACGACGT
CCCGCGTTGAGCCGCGGTCGCCGCCTCAGCCCCGACGTCGT
TCTTGTTCAACGGGCAGTTTCAATGATTAGTCATGAGTCAT
TGGGCAGGATGCTCCACAGGCGGTCAACCTGCGAGTAGTTC
CGATATACAGCTGCGTCAGGCCCTCGAGGCTCCTGACGTCG
TAGGATAAAAAGACAATCGCCAAGAACATTGAAAACGAGGC
TTCCCTGGGCTGATGGAAGGCTCCATCAACCAAGCCTTGGG
AAGTTCATCCGGTCGAAGCCCAGGATTAGTGCCACGCCCAG
CTTGTTCTTGGCGAAGTTAGCGCCTTGTCGGTTAAACGGTT
TATGTTCCTGAAGGAAGTTTCGTTAGTTACATGTGCACGCA
CGAGGTGTGACGACGACGACCGCGGTGGCGATCAAACCCGC
TGCATCTTTGGCCGAAATCGCGGCCCTCCTCGTGAGGGTTG
CCCTGGTCCGGGTAGGCGGTCGCCGACGTCCATCGTTGGGA
CCAAGTCTTTGAAATCACCACACACCATGTGGAGACGGCGT
GGACACATGACCGTTGGCCTCGGGATGTGACTAAACTCGAG
AAGCTGTCCGGTGATTATGTCTGCATCATCAGAGTCGTCGA
TCCTCTCGACGGCTTCTCTCCACGCGCATTCCGGGCACGCC
AGCATCCGAGCCGTCAGCAGCATGAAAAAAAGACCAAGGCG
GGGCCGAGATACGCGGGTGGCATGGATTTCGCCTCGGACGC
AAACTGCTGGGCCAACTCCACGGCGCTGAGAGGGAGACTTT
CCGGAATCCCCATGCACCGACGTGGCGGGACGTGGCTGCTG
TGGCTTAGTCTCCTCGGCGGCGGCGGCATGAGCATCACCTC
CCTGCTCGCGGTGACGCCGGCGCGCGCAAAGTCGACCTTGG
TTTCGATTGGTTGTAGCCTACCCACGGTTCGTGGGATGGAT
TAGCTGGAAGATGTGTTGGGCAGCAGCTCTCGCTCTGTTCT
AGCTGGGGCCGGAGAAGCTGCGGTCGCCGTTGCGCCTGTCG
CACGTCCGCCACCACGAGGTCGACCACCGTCAAAGCCTCCT
GGCCGGGAACTTACTGCTTCCGGCAGTTGATGATGTCGACG
GGCGCAAGCCATGTCGAGGGCGAACTCGAGCAGATCCAGTG
TTTTTTGCGTCTTTATTTTACGGTGTTTGAATTTTGAACAG
TGGGTTTGTAGAATGCCATCCATTGAACGAGACCCGAAGTA
GCCTGGTGTTCTTGATGAAGCGGTGTAGTCTCGAGGCCAGG
CGGAGGGTTTGGTAATGGTGCCTACCTGCCTCCAAGGTAAG
TTGAGTGGGTTCGCCATCGTCAGCCACGTCTCCTCCTCACC
GGAGTTGGGGCTGGAGGAGCCGATGCTGAAGTCATTTGGCG
TCGGAGCTCGTCCCTCTGCGCACCAGTATTGAACTCGACCC
TCCCATTCTATGTGTGAAATCGACACTTACATCTGACTGCT
GAAATGACGAAGTTCTCGGTCGTCGTCTCGACGGCTTCCAT
CTTTCTTCGACAATGTACGGCGCCGAAGCGTTGCTCTTGCC
GGTGAAGATCTGCAACGAAACGGCGACACGCGGGTCGCCCG
CAGCGGTCCCACTGAAGGTGCGCGAATCAGTTAGAAATCGC
ATACCCGAAGGCGGTGAGGGCGACAGTGCCATTTTTGGACT
GTGCAGCGCCTGCAAAACCGCGGGGCCTGTCGAGCTCTAAG
GAATTGGCTGTCTGAAGCTGCGGCAAGAGAGCTCCAAAGAA
CACCAAAATGGCAGCATCCGCCGAGGATATGCAAAATAGAG
TTGCCACACGTGCCGCTTCCCAGTAGATTGCCACATACAGC
CCCAATAACTCCCGAAATCGCCTTGTGGTCGCTTTCACTGG
ATGAGCCCCGATGATGAGCCCACCAATGAGCCTGCTTCGTT
GGCACCCGAGGTAGCAAGCTCGGCGGCAAGCCGTGCCGTGA
CGCGGCCCATAGCGAGTTGACGACCTCGCTATTGAAGAAAT
GTGATGTCGAAAATCGAGTTCATAGCCGGCTCCAGCGCTTC
TGACGATCCTAGACGGTTCTCGTGACGGGCGCATCAGAGGG
AGACGACGCTGTGGATGGCTCGGGGATCCTTACCTTGCCCT
GATCCAAACCGCCTTGTCGGCGAAGACGTCCATGAAGCAAG
GATCATCCATCGCGATGGGCCGAGAGACACGTTCAGCCTTC
GTGGACAGCGAAACAGAACTCAGCGATGATCAGTCAGAGGA
ATGGCCACGGTTCAGTACGACGAGGTGAAGAAAATGCTGCT
CCCTGGGCTTCTCGTGGCCGCTGCCTTTTCCTTCATCGCCA
ACCATAGAGACCTCCGGTTCCCCGGCCACCTCGGCCGCTTC
CGAGCCGTAGCTGTCGCCGCCACCGGTGCGGCCAGAGGAAC
ACATACCTCTCCCACGATGGCCCAATGTCCCCAGCCATGGT
CTGGTCGGTCTTTGGGCCATCGTGGACGTCTTGGTAGTACT
GATGTCAGTATTCAGAGGCACGGAATTGGAAAGCGTTTGAA
CGCTGCTTGACGACCCTTCACGGCCATAAGAGCACAATCAC
GATACTCCCAATCCACCTCCCGGCCAGGCTCTTACAGTCGC
GTCGAGTGCATGGGGGGCGGCGGGACAGGCATTGGGAAGTT
GGACTCCCGTCTTGCTCCAGCGCCCCCAACGCCGTGTGCCC
GACGTACCACTTGTTGTCGACGGGGTCCTTGCGGGGGAGGT
GCTGCCGAGGAGGCAGCGGGCGCATGCGCGGTGATGGTTTT
GATGAAGCTCGCGCAAAAGGCGTCCACGTCCTGCTCGGCCC
GCCGTCATGACGGCTCGGGGCTGTGCCATTTCGATGGCTAT
GGCGGGGTTGCGGTTGAGCTCGCAGTCGCATCCCTGGTTAG
ACTCCCCCGGCTCAGTCCACCGCCACCGCCACCGGCACCTG
GTACTTCGTACGTACTCGTACGCAGCACGCACGCACGCACG
ATGGTGGCCGGACCCATTCTCCGTCACGTGCGAGTCTTTCT
AACGCCTTTGTGTACTTCCTCCGGTCACGTACACAGGCTCC
CGGTGGGGGTTCCGATCAGGCGCTGGCATCATTCACCCGCA
AGCATCGCCGTGAGGCACGGCGAGCGAGTCATCCGGGCAAA
GCATCATGTCTCATTGCTGCCCCTCGCACCGCCAGACCTCC
GCTAAGGCCTTCCCCAAGCTCGCAGATTCCGTGCTCTGATA
ATCAACATCCATGACAACGGCAGCCTTGCATGGCGAGAGTG
TCCAAAAACACCAAGAATTCCGGCGTCTTTTTATCAGCAGT
CCGTCCGACATGTTTGGCGGCGGCGGCATGGGCGGTGGCAT
GCCAGGCACGTCGAGGACGGCTGCAAGCTCATCACCATCGT
AACTCCAACCCGTTGGCATCCTGGCCCATCGAGTACCAGCT
CGGGCCGTGATACCCTCTACCCGGCACCAGCCTCCCAAGCT
GTCAACGAGGGGAGTATCGCCGTAACCATGGTGGCCCTAGA
CTTCTTCTGGCCGATCAGGTCGGTTATGACAAACGAGACAG
TTTTCGGATCCACGGTTACGCGGAATTGGGTTTTTTTCTTT
AGCACGAGTTCCGTTCGGAGCGGGACTGTCGCCATTGATAC
GCTGCGACGCCATCTGGCGGCGTGGATCCTTCTAGGATAAT
AGCCTCATGCCATTGTCGGTCCTCTCCAGCCCTGGGCAGCG
ACATCGATCGACGACTCGACCGTTTCGACGGCACCCGCACA
GAGTACTCTTCGGCAAATCGCGGCGTCAAGCCACCGGTCTC
GGACGCCCTCGTCGACTCGTCCCCGCTCAAGGCCAGCGTCT
AATCGGACCCCCTCGGAGCCCGGCAAGGCGCTGATTCGACG
TCCAGGACGGCCCCCGACGTCGCGAAAATTCTTCCCACTTG
TTCCCCGCGCTGCTTGCCCGCTGCAACCGCTGCCTAGCCGC
GCGGGGGCCAATGGGGTCGACGGCGGCAGGTGGTACGAAAA
AACATCAACTCGTGGAGCGACGGCGGCAACTGGAGCGGCAA
CGCATCGTGTCCGGTGCGAGCGGCGGCGTCCAGCTCGTGAA
GGTATGCCCAAGCCTACAACCAGGAGCAGGAAGCGCAAGAG
TTGGTTTCTTCATAGAAGGTCAAAGGGATTTGGGCTATTAC
ATGGTCACCGTGGTCTTTGACATCGTTGGTCCAGCGAGGGA
CTTTTCTTCCCTGCCGACGGCGGGGTTCGTGTCCAGAGCTT
TCTCGTCCGGCCGTACCCACCAGTCGCCTCCCAGGACTCGT
CAAGCCACGGACCCGTCTAGCATCACAAGCAGCCGAACCGC
CCCTCAAGTCTGCCTATCTGCGGGCGAATTGCCTGATGCGC
TCTGTCCTCTGCCCTTCGCGCATCAGGCAATTCGCCCGCAG
ACCTTGACGGAGATTTGCGGCAAGAAGATGAGGTCCGGGGA
CGCCGTGTCGTCTCTTCTTCCGCCAATCACCCCGCGTCATC
CCAGCCCCGAGTGACGACGTCGCCGACCGCCACGTAGCCGG
CACTTGGGGAGGGATGTTGCCGGCAGGCCGCTGCATGCCAA
GGTCAGAATGGAATGGGTGGCGGCATCCCCCCGTCACAGAG
GGTTAGGTGGGCACGTCAGACGAGGGGAGGAGTGGTAGCAG
GCCCCAGCAGATGCGGAAGCCTAGCAACACGCATCAGCTGC
GTCCGTCGTTGAATGCCCTTCGAACAATACATTGTTTTCGC
CACCCGAACCTCGAGCCCATCAAAGCATCGGGAGCCAAAGG
CACGTCCGAGTTGTGCACGTCGGCGGTGAGTATCGGGGCCG
TCTTCGAGGCCACCGCGCCCCGGCCCAGGCTGAGGGGCGTC
TGGCGGTGGCCAACGGCACGCGTTACGGGCTCGCGGGCGCC
ACGAAGGACAGAAGACCGGCCCGAGTATTCCACGCCAGTTT
CCATCTTCGTGGTCAGAAGTCATGCGTCGGTCCGGCATGAG
ATGTGCAGTGAAAGGCATCCCTGGGGCGTGGTGCAGTCCAG
TGTGCGCAGAACTCCATATGCGGTAGACCGCTTCTCAGACA
GAGCACGCGCTGCACAGGCACAGGGGCCACGAGTGGGGAGG
CACCCGCCCCAACCACCACCCCGGCCACGATCCATCCATCT
CTCCCAGGCAACACCATGATCCTCGCCATGCTTCTTCCTCG
ACCGAGGAACAGCAGCTTCGCGTGCTTGTTGAGCAGCCCCA
GAGAGCGGTGGCGGTGCAGGCGGCGGTGGCAACTGTGCCTT
GGGGAAGCAGCGGGCCCATGCGCGCCACTCCCTCGGCCCCG
AAGCAGCCCGGCCGAACTCTCTTCTTTGAACCACTACCTGT
ACCCATATCCTCCTCGGTATCAGTATGTGCCCTCCATGTCC
CCGTCATTGCTCCCTCGGCTCATCAAGTTCCATGCAGGGGA
ACAGGGGCAGTAGAGGAAAACGCACCCTCATCTGGCTCGCT
TTTCCTCTACTGCCCCTGTTCATAGTAAGAGACCGAACGCT
CATCCAATACCTCAACAGCCCAGGACGCGAAGAGGGTGTTG
CACGGCGTTGGCGTCGTCGGCGGCGGGGCCCTCGCCGATGC
GACTTCGACGTCAAGGCCGGCTACACCATCGTCTGGAAGCG
CACCAGCCCGCCCGCCAGCCCGCCGGACTGTCTCTATCGAA
GCCTACATCACCCTCCTCGCCGCCGCCCTCTTCGGCGCCCT
TTCCCCGAGGGCACCCGCAGCTACGCCAAGGAGCCCACCCT
CCTCCGGCACCGACACCAGCCGGTGAAGCCTCATAGCCACA
GTTCATCAGCGGCGTCAGCGCCGAGCAGTACCAAGCCGGCA
GCGGCCCTGAATCTGACGGACGGCCCCAAGAAGAACGATCG
GCCCCAGTAACTCGGAGGATCGCTCTGGCCACGGGCCTGGG
ACACCTAACGGCATCAGAGCCGGCGCTGACGTAGCGCCTTA
GGAGAGTCTGCCGTTTCCATCAAGGGTAATCGAGACGAGAA
ATCCCAGGCTACCTTGCACTCCGTAACCGCAATTTCCAAAG
CTCGAGGAAGAGTTTCACAGCAAGGGCGGCAGCGGCGGCAA
GCTGGCAAAATGATTAAATTCGGTGAGCGTGGAAAGGAGCA
AACTCATACCAAACATTTACCTACAACCGCAAGATCCCATC
TCGTCCCATCGACTCGTCTGCAAAGACGGCGTGTGCAACGA
CCCGCGCGGACGTCCTTGCGCAGCTGGACGATGGCCCCGAC
ATCGCCAAACTATCCTCATTCACAAACAGACCCTCGTCCTC
ATTCGCCCGTAGAGCTCGGACGGGCCGGAAAGAGGCTGCAG
GGCAATATGCTCCATCAGTTCAGTGCTGTTCCACTCTGGGC
GTCGCGGAGCTTTCGAGGCACGAGCACAGATCTGTTGCTGA
CTCGCTCGCCCCGTACGGCGCGTCCACGCTCGCCGCGTTGG
ATCACGTGCGGACCGTTGCCCGTCGCCGGTGCACCTTCCTG
CTGAACTGGTTTCCCCAGCGCGTCGCCACCAGCATTGGGAT
CGCTTCAACGCTGCCGAGGGCATGGAGGAGTTTCTCGTCAC
GTTGAGCTTGGCCTGGAGCTCGGGGTTGTGGTCGGCCATGG
TGGGTGCGTCTCGGGGGACGCGCGAGAAGCCCCCGGTGGGC
ACCATGTCTGTGGTTGATCCCGAAACCGGCCTCCTCGCCTC
TGATAACGGCGCCAAACTCGCTGCCCCGAGTCCTCAAGAAC
GACTACAAAAAGGACAAGTTCGGCTCCATGCTGCAGATTGT
GTGAAGTGCAGACTCGACGTCGTGAAGTGCACAATCGACGT
CAAGTCGTCGTCCCTTATGCCCAGCATGTGGCCGCCGATGT
GTCACGCGCGCTGCTGCGGGCGTCAACAAGCGTTGAAGGGG
GGTTGCCAAGGTAAAAGTCGCAGTCGTGCCACAACGACATG
AAAACCCGAACCACTTTTTGCCGGAACTTTGGTGCCAGATT
AGTCTACCGCCTGCCATTCACACGGACGATAAAAGTCGACA
AAGTAAACATCTACCTTCGTCCAATACCTTAGTTTTTCTGC
GTTCTTGAAGTTGATAGCCGCATTTCGCTGTAACGTTCCCC
GCGTCTCTCACCGTAGCTTCCACGCTTTTGGCCAAGATGGT
CCTAGCAATGGACCGATCAGCGACTTCCACTGCCATTGGCT
GCGGTGTACTTCGTACTCGACTCCACAACCAACGACATTCG
TGAGGACGCAAATGAATATTCAGACCGGCCATGTTGAGGCT
CTGGTCAGAGAACGAAGGCGCAGCACGGACGAGTGTGACGG
AGCCAGGTGCTCGCAACTTTCAGCAGCGGCACGCCCTTATA
GTGGACAGTCAGTAAACACGCTTCCCCCATATCTACCAGCA
GCGTTGGAGCGCGTCTCTCTCGTGACATGGAATAAAGGCAG
AGCGGCAACGCCTCATGGCCCGGACGACAATGTGCGGCGCT
GGCCTGCGTCGGTTCCTCAACGGCCTCAGGACGGACAAGGA
GACCGCAACGCCGCGTCGCGCGTCGCCGTCGCGCAGCCGTC
CGTTTCGGCAGCAGACGCGGCGGCATTGTCGGCAATATGAC
TTTTGCGTCGGCTGCGTCTTCGTCGCTGACAGCGGCGTGCT
CTGACAGGCCAGACCCGCAACCGTGGCAGGGGTTGGCGTCC
CTTTGCTTCGTAGACATTTCCGGAGACGGCGGCGAATATCT
AGGAAACCCGGGAGCGGGCGCAAACCCTCTCCAAGCGGATT
TGGGCCTCGAAGGACTTCGACATGCCTATCCTCGAGGACTT
CATCTGACTACCCCCTCTGACCTAAAGTATCTTGGCTAACA
AGATATGTGTGGCGAACCTGCAACGACATTATCGTCAAGCT
TTCTGGCTGAACCAGAGGCCCAAGCGTACGATCACGGCACA
ACAATTGATCAACCTGAATCCGGTCGGCAGAGAGCCTCGTT
CCAAGTTTGCTGAAAACTTGCCCGCGATGCGTATAAAGTCG
ACTTAGTGAAGTGGAAACCACGGGCTCTGTAAGAGCGTAGC
GTCGTCAAGAGGCTCCAGCTCAAAGACGATGGGAAGTGGGC
CTGCTTGTTAGCACCCCGCGCAAGGACAGAGTTTGGGACCT
TTGTGCACTCTCCCAATTTTCGAGCTTGAGTCTTGGCCGAG
TTTCGCACAAAGAAGAGACGCGCCGTCGAAGATCTGGGGCA
GTTGAACTCACCGACACGTTCCCTGAGGAGCATTCCCATCA
CACCGTCGGCGCCTTTACCCCCGAGGACAACTCCGTCACGC
ACACACCGCTGCCTTGCGCGCAATAGTACACCAACTCTTCA
AATACACTGACATCAAAACGCAGTGTGAAGTTGCAAGATCG
TCGACGGCCTCGTACGCCCTCCCTTCCCCGGCATGCCCCAC
GGCGCGCAACCCTTTGGCGACATGTTCAGTGGCCTCTCGCT
TCAGTCGGCGTCGCTCAGCGCGGCCAGATCCTTCTCACGTT
AAGCGGCGTCTTGAGAATCGCCTGGGGATAATCGAAGACAT
TGGCGTGAATCGAAGACTTACTAAGACTCTTTCTGGGGTTG
TGTGAGCAGGTCGCGGCCGACCTGGACATCATCGCCTCCTA
GGCCCAAGCGAGATGCCCAGCGAGGATCTGATTGCGAACTC
TCCGAAGCCGAATAAAAACGCGGCTCTACGTTGTCGCCAAC
CCATTTCGGCATGTATCTAACCTTGGCATACAGAGATGTTA
AGCGTCCCCTCCACCCCCCACGCCACCCCCCGTCCCCGCGC
GAGCAGTACCTGTGGAACGGCATAGTTGACACCGGCACGTC
CGCTGGTCAAAGGACAAAAACTGTACAGTCCCGGTGACTCC
ACGACGTGGACCAGCAGTGGCGGAGCCTGTACGTCCAGCTG
TCGCGCCACGCGGCCGCCAACGAGGACGAGGCCGCCGAGTT
AGTTTTACTTTTGAGGCGCCCGCACGAGTAGGGCAAACTGG
CGATCCGTTCAACTCAGGGGCCATGGACAATTTGAACTTTG
CCCTGCCCTGCCCTCTCCAGCGGTTCCAGGCTGACGTGTAA
ACCGATAGTTGGTGCATCGCCAGGAACATGCGCACCGTCTC
GTTGGATAATCCGGTGGACTCAGCGGCTCCCACCGCCATCG
ATTGATGGTGGTGGACCGCCCAGCACCCAAACGAGCCTTGC
GTCCAGGCCATCGTCATCGACATCGACGAGCCAGACGCCTT
TGACTACGACGGCGACATAGCTTGGATCTGCTGGGACCGCA
CCACAATCTTGCGGTCCCAGCAGATCCAAGCTATGTCGCCG
ATGAACGTCTTGTCCGGCTTCAGAGACGCGTACATCCCCGG
GCCGTCGGCGGCGAGGGCGGCGGCGCCAATGTAGCGCCGAG
ACCTTTTGGGAGGGCATGCACAACCGCGGCCACGCGAGCGG
GGCGTAGACGAGGCTCAGGTCGCGGGCATCGAAGATCATGG
GGAGGATGCACCGGTCACGACGGCGACTTTACCGGCCAGAC
GGAGTCCTTGGTGAGGGCGGCGGCGGCAGGGCCTTGAGGTC
CAACAGGCCCAGGCGACACCCGACGCCATCGCCCTCGAGGA
TCCACGGGCCATTGTCTCCACGAGAGCCAATTCAGGGCCCT
ATGCAAGCCCAAAGCAAGCCCCCTAGAGTCCCTGTCGCGCC
GTGGCCCTCTTCCGCGAGGGCAATCAGAATACGGCTGCTCG
CTGATCCGCAGCTTCGGGGACCCAGTCAGGAGACGCATCCC
ATCGTGCAGGCGGGCGAGCCCCCTGCGCAGCTGAAGCGCGG
TTCTTGCTCACGTTGATGGTCGTCTTGAGCATGAGGGCAGA
TTACAACTTCCAAGCATCAACCATCGACAACGATCGTCGCC
CACGGGTCGTGGTTCGCTGCCCATGAACAGGTCGCTGCTGC
CCGACATGCAGCCCTTGCATCATACTAATGCAGTGGACAGC
ACGATCGGCTCGCATCAGCCCCCGATTTCGCCACCGGCTTT
GTAGACGCGCGCCGCCTCGACGGCCGCGGCCATGCCGGCGT
AACGGCCATATCCCAAATGGCAGCTTCAGAAAACGGCAGTC
GGAGCCAGCCGCAGAGTCGACGACAGCAACCGCGCCTGCGA
GCATTCCTGCAATTCTTGCACGTAGGAAGCTCTCCGTCGCA
CAGCGGCAGTGGTCCTTGCACGGCCTCCACCAGCTCATCTG
GCCGGACAGGACGGTTGAACCAACAGCGAGAACCATGTAAA
AGCGGCGAGTCCAACAACATCGACAGTATTGCCCAAAACCT
CGGATAGGCGCCTGCACAGACTGTCGCAACAACTGGGCCAA
CACGGCTTGGTCGTCGTGTTCATAAGTGATCACGACGGAGC
CGAGACAGACGCCACGTCCTCGGACTCGGTCAAGGCGCTCG
GGCAAGGACCAGATCGCGTACAACGCCGCCAAGGCCGCGCT
TAACCCGCCTCATCCGCCACCAGAAACAGCGCCGCATGCGC
GTCAGCAGCGGCTGTGGCATCGCCACCGGCGCCCAGGTCCT
TGCCTTGCCAGGATCGTGCGCAACACCGGCTTGAAGCCGTC
GCAGGCTTGGCAACGCGGCTCCGGGGTGAGCGGGTTGACTG
TGGGACTGGGGCAATGGGGACCCCAATCTGCAAGTCCCACA
CCACGAGACAGATGGCGCGGCGCCAGCAATCTCCGTCTGCG
CTTAGGCTAGTCCTTCTATGCTATGTCTAGATCTATTCGTC
TTAGGGTATTAGTGCAGACCCCTAACTAGAAAAACGGAAAA
AGATTCTGACAATGAAAAATCCTGGTTAATTCCTCCCACAT
GGTCCGTGGACCATAAAACGCGGGGTGTGGCTCCTCTCGTC
CGCGGCAGCGACAAGCGCGGCGGCGCCAACGGAGCCCGCCT
TGAGTAACGGTTTCCAAACGCTAAACCACTGTGACCCCCAT
GCATTCCGCTTTCTGGTGCCCCGGCAAGCCGCACTTGACGA
TTTGGTTCTGCCGGAGGGCGCGTTGATGTGGTCCAGACTGC
TTTTCCAATTGTTATTTTTGCGTCTTTTATCGTCAGCTGGA
CTGGCGACTTGCTGGCGGAGCTGGGCCATTTCATCGCTCAA
AGCGTTGTGTCTTGCGAGCGCGTTGAGACGGGGCTGTCGCT
CCTACCAGCATCGTCAAGAGCTGTATGTCTTGGAGCTCGAC
TACTTAAATGAGAGAAGATCCGCCAACTACTACACAATCGC
TCACATAAATACGTAAACACCTTTTACCATGGCCGAGGTAA
CAGTATTCTTCTTCCAACGGCGGTGCTGCCCGTGAACGAAA
CAGTATCTCTTTAGTAGGGTCCGCTCTTATTATACATGAAG
TGGCCAAGTCCTTATCCACACAGCAGCCATTGCGCAGCTCT
GCCGGTCGGCTACAAGATTACGACACCGCCAACACAGCTAT
ATGGATAAGCGTACGAACCCCAACGGCAACTACTACGAGGT
AAGAGAGCTGAAGAATGCGGCTGATTCGTTCCAACTCACGG
CAGAGCCCGACTTCCGAGCGCGGGGAACGATAACGCGGGGA
GCTTGGGCTGTCGTTGCACGCCGACACCTCTGGTTTACTGA
CATACTACTCTCTCACTGAGCGGAGAACCCTGTGTGCTGAC
TTTTAGTACGTTGGCTGCTTCGTATGAGTACGTCCTTTTCG
TTTCATAATGCCACTGTCCCCGGGGTACGTGGCTAACTGGA
TGATGAAGGGAACGAGTTTCCTTCCCCGAGTTTGCATTCTC
CTGTCGAATCGTCACTTCAACATCCCGAGAACTGCGCGGTA
CCAGCTGCATATGATAAAGGCGGCAAGCCGAACTTGGAAGG
GCCCCATACAGACGAGTCACCATATACCCAGTATTCCACGT
GTCTTCCCACCATCGCCCCTCGCCCCCACGTAGTACGAGTA
GTCATCGTCGTTTGTTATATCAACAGCAGGGGCGAGCGGCA
GTACGGCAGCATCATGTCCGCCATTGATAGCGAAGCCTTTG
CGTGAGACGCTTTGATGCGTCCCCGCGCGCTATTGAGGATT
CTGGAAACGCTTTCGCTGTCCTTGCCAAGTGTTGCATCTCT
TTCCCCTCAACGTCTAACCACTATTTATCAGGCCAGCACCC
TGAAAGGACCCACCAACGGGCAAGGTAGGTAATCGATCGCC
AACAGTGAGCTGGTCCCGCGCCCCGTCGACTTCAGGCCAGT
ACTACAGCCAAGTGCAACGGCCGTATCGAAGAAAATCATGG
CAGTATAAGTCTCTCCCTCCCTAGCTATGCTCGGGCGGAAT
CTTCTCGCAAGGCGAAAATGCAGGTGCCATGTGAGCCTTTC
GTAAAAGGTGTCCTCGCAGGCAATCGCGACCAATTCGCCGC
ATGTGCCCGTACGAGCCGGCCGATTCGTCGCACGCAAGAAC
ACGGCCCACTGCAACCTCGCCAGCAACCACCGAACGCCTCG
CTCGGCGACGGTGCGAAATGCGTTGCAGACGACACATGTCG
CCTCTCGCCCTCCTCGGGCCCGGTCGAATCCCCTCGTGGGC
CCCTCCTCTCGGAGGAGCTTCATGGCGATCGAAATCGACTC
ACATGGACGAGGGCATCGTGCGGGAGCGGCTGCGCCCGTTT
ACACACGTTAGCAACCTTGTCCCTGAACCTCGTAGTCGAGA
AGAGTGATGCCTCGACTTGACATTCCGATGGCACATGAAGG
TTGAATGCCCCTCGAGGCCGCATACTCCCCGAGCTCTGCAA
GTGCGGGCCGCGGCTGCGGTCGCGAGTGGTGCTCAAGGCCG
ACGAAAAGGTGCACAAGATGCACGGCTTCATGAAGGGCTTT
CACGCCGGAGGCACAGGACACGGCATCCGCGTCTCCCTGTT
CCCCTGGCGTGGATGGTTCGCGAAGCCATCAAGGCAGGACT
AATTTGCGCCGAGTGGTGTGCAGCGACGAGCTCCAAACCCA
CTATGGCGAGAATGGCTCCCCGTGTGGCTTCCACGACCTGA
CTTCACCTACGTGTCACGGACAGCGACGATAGTGTCCACAT
GAATACGGACTTTAAGATTCCATTGCCGACAAAGGGCGCCA
TTACGCTGTCTAAACAGCGCCGTCGAGGCACAGTGGTGGCT
GCTGCAATCAAACTGGATGCCAGTGAACCAGACGAAGAGCA
GTCGACACTCGGTCTATGCCCTCCGCCTGGCCGTTGGGCAG
CCGCTATGGAATGAAATTGCCGACCTAATATCCTACGACGT
TGATCCCGTGCCTGAAGGCGCGCCTGTGCCGAAGAGCCGAG
CTGCGAGCGGCAAGCAACCGCGGCCGGCGAACGATCTCGAC
CCGCGTGGCGGGGAACCATTCGTGAGGGAACCGGAAGTCGA
ATGTCGTCGAGCTCTGTCTACGACTACGGCTCTCCAAGCAA
TAGTCGTAGACAGAGCTCGACGACATGTCGGGTGAGGACTG
GGGTGCAGCGTCGACGCGCTCGGGGGGAAGTGCCTGTCCCA
CGCCGCCAAGGCCGAGACGGCATCGGCGCAAAAGTCGGCGC
TCGGTTGGTGGCCTCGAGGGCGCGGATGTGCTGCACCTGCT
TGACAGCTCCGATTCATCCGCACCACCCTCCTCGTCCAAGT
CAATACGCTCAAGATGGGACCGGCAACCCGCCGTTCGGGTA
CCATGTTCGGTGGCCGGCGGCGGCAGAGCGTTCACGCTGGA
GGAGAGGGACGCTTTCCACTCTGGTGATGAAGCCATCGTGG
CTGAGTGCCGTGCCTGAGGGCATCGAACTTCCCCGGCAGTT
AAGGAAAAGCTTATCAAGACCTGGGTTGATCAGCACCCTCA
ACCTGACGACTTCGCCGACTCGTGACGGCCTTTCCACCAAG
CACGGTCTCCGGGAGGCACGCGCCAGTGCCGGGCTTGCAAA
TGTCAGACCGCGAGCGAACACGGCAGTCTGTGGTTGATGTC
CGTCCTGCGTGCGGCATGGGCAGTTCTTCTTGCACGCTACT
CTCAGGAAAGCTGGATAGGGCAGGGCTGAAGAATTCCATAT
ATTCTTCTTGCGCGCTACTGCGACACAAACGACGTGTGTTT
GCCCACAATAAGGGGAGACTCGTGAACCGAGGTGTATTCGT
GAGTGAGTTTTTCGTCTGTGCCAGATTGGATAAATATTCTC
CATTCCCTGCAAGTACATGCCGGTGATCAGGTCAACGAAGC
GGTATCCACTAGACGAGGGCCTTTGGATGTTGAGATTTAGA
ATGTATGATCCCGGCTGCTTCATTGACAGCGTCATGAGGCC
GATACCAACGACATTTGCTTCGGGGTCACTGTGGCTGGGCG
CTCTATTCCAGGAATAGCTGCAGTCCGCCCAGCCACAGTGA
ACCAGGCATAGACTCTATTCCAGGAATAGCTGCAGTCCGCC
GCGAGAGGCAGGCGTCAGCACGGCCATGCTCACGCCATCTT
CCGTCGTAGATGCCCTGCAACGTGCTCATAATAATGGGCAA
CCTGGGCGATGCTCTTGGGGCAATACTGCCGCAGCACGGAT
ATCGGCGTCCAGAACCAACACGGCTATGGTAACTCCCACGT
AGCATCAAGAAATTGTCAACCGGCAGCATCGAGCACGTGGC
CGTTGGCAGAAACATTGAAGCCTGAATCTATGAGCCGGTTC
TCCAAGCCCAAAAAGACCCCCGTCACACGCAGTTTGACAAA
GTGCGGCTAGATGGCGATCGCACTGTTTCTGGCCTACTCCA
AGTCCGACCAAACGCCCCTGCCATACGCGCCTGGGACGCAG
TGGTTTGCTCGAGGACCTGGCGCTGCCGTTGAGCTGGATGC
GACCTGGGCTTATCTGACCCCATCATTCGCTCGCACGCTGG
CGCAGGATTCATCGAGAAATCCCGAGCTAATACGGCTATGC
GTACATGCGGGCCTCGTGGTCAGCGTCTCCAAACTGGAGCC
AGTATCTCAGTGGAAGGCTCCTCAGCAGTCGTGGAAGGTTG
GCTCTGCGACCTTGCTGCATCAGCAGTTTCGGGAGAAGTGG
CATAGCGGTTGAGTCGCATGCCATACCCCATTTCAGTTCCT
GCGAGGGATTGGAGAGACGGCGGCGCGAGTTCATGATAAAC
GTGATCTTCAGACAAGAGACCTTGCACAACAAGCGGATAGC
TCGGACATGATGGCGAGCTGCGATTCTTGCAGGACGCCGGA
CACACAAGAGCCCACAATGTCGACATCACATTCGCTCCATT
GTTGAACAATCTGTTGCTGACGTTGAAGCGGCTGTGCTGGA
GATGAGCAACATGAAAGTCTCTGCGATTGACAAGTCGAAGG
GCGGCGTCTGTCTTTTCGGGCTGTCCGAGATACTCCCGGAA
TGCCATCAGAGTCGTAGTATCCCAAGTCACCAGACTTGTAG
ACTTCGCTCACATCCAGAGACGACCGAATCCGGTGCTCGAT
GTTAGCGTCTTGGTAGATGCCGTACAGGGTGTTGAGAACGA
CGCCATGTTGACTTTGGCGGCTGCAATAAATTCGGCAGTGT
ATGGAACCCATTTAGGGACTCGAGGGAAAATGCGCACCTGG
GCTTGTACTTGTCAAGATCGCCGTAGTTCTTTGTCAGCTCC
AACGAGCCTGACGGGAGACGCGCCGTCACTCCAGACCCCGT
TTTGATGATGCCGGCCAAAACGATCCTCTCAACTCTAGGAC
CCGAACTGAGTCGAGTGTCCCTGCAAGCTTCTGACCGGAGT
CCACCGCCGGCGAGAACACGCCCTCGCTGCCCCCTTCGCCC
CTGAGCGACCTGGACGACAACGAGCACGACCCGGACGAGGA
TCGCGGCATCGGATGAAGTGCATTGTGACATTCGGCCAAAT
CTCCCCGTCGTCATCTGGCACGGCCTCGGCGACGCCGCCAG
GCTGATTGAGCGCTCGGAGGCCTTCCCGGTTGTCCAGCAAA
GGTCTGGCACCCCCTGCAAACGAGGCTCAAGCGCATGTCTT
CTACCCCGGCTTTGAGGCAGCGGGCCCTCTGGAGTCAGGTC
ACTCGACCGTTGCTTCACTCCCGCCGGTGCGAGGTGCGTAG
CGGCCGTCTTCCATCCACGACAGCACCACCAGCTGGACGGC
CGGCCTCGGTACTATTAGGGCGTTCGGATGGCAATCGCGAT
GTCTATACCAGGAGCGAAGGCAGGGTCCAAAACATCTATAT
CCCAAGCACGTACGATGGCACGTTCCCTCGGTGCCATGCTG
CCCGGTGACCATGTGCACGGCGATGCCCGCCTGTCGGCACT
CCGCCCCGTCCAGAGACTGCCGGCGCCGTGAGCCAGTGCCG
GGTCTGCAGGCGCTGCTGGACGGCAAGCGGGGACGGGGGGA
GGAGTTGACGGCGGGGTCGACGAGGCACATCCCTGTCGAGG
AACATCGTCGTCGTCGTCGGCTCGACTGGGTTACACACCGA
ACGCGAGTCCAGGTAGACAGCAGACACATATATCAACAGGC
CCAATTACTTAACGTTGTATCCGGCAATAACACCAACGGCA
CCCAGAACTTTTCCAAGTGACAAGTCGCGATCGCGCCGAGC
CAGCCGCGGTTTTCCACCGGCGCAAACATGGAGGCCCTGGG
AATAAATCGAGGTACTTGCGCTGGGGTGGAAAGGTGTTGCA
TGGACACGTATCGAGCTGTGCGCTAGCAATGAAGCATCCGT
GCCAGAGTTGCCATCATTTCCGGGGTTTGTGGGCTTGGTAG
GAGCGCGAGGTTCCCGAGGGCGGCTTCCAACTCCCGGACGG
TCTGGTACATACACAGCACCCTCCAATACGATACCGGGCGA
TTCTCGTCGGGCAAAAATCACAATGGCCTGGCCACTGCTAG
AAAAATCACAATGGCCTGGCCACTGCTAGCTCTGGGGGCGA
CAGTTCTCCTACGTCTCGGGCCTCATGAGCGCCTGCTTCAC
CAGCACGAAGGCCCAGTAGGCGGCGCGCCGGTAGGGGTACA
ATATTGTCTGTCGATCACTACTATGAAGGCTCTCGCCTGGC
TCTCGCCTGGCCACTTGTCGCCATCGTAGTACCGAGGCTTT
GAGAGTATGCTTAAAAATTGCAGAGACAAGCATTCCACGGT
GTGAGTACTCCATACCAAGTCTACACTTGCGAACTAATCTT
CGACCTGGAGGCTAAATCTCCACTATACACAGAGTTTTCGG
AGAAAGCTCTTGAGAAACTCCGGCACGTTGGGTGACTGATG
GGGGAAGTCGTATGGGTGCTCTTCGAGAAAGCTCTTGAGAA
GAAGTAGAGCCAGGCAGATGCGGTGGCCTGACGAGAGGCCA
GGGGCTTCCTCTTTACGTAGCGGCCTCGAGGTTGTTGGCCT
AATACTTCGGGCTCGCATCACCCCACTGACCTCCGCAGACC
GAAGGACTGCGCCGTGCCCTCGGCTTTGCGCAGCAGGTAGG
TGGTTCTCGTTGGTTCGTGCCGGCTTTGCCTTCACGCTCCT
TACTTGTCGTTCAGATGAGGCAGTAGTCATCAAAGCCTCAT
CGAGGTGGGTCTGCACCACACGCGCGCACGTGACACCCCTG
GTTTTTGATGCGTGCATTCGCGTCGGCAAACTGGACCGGGC
CAGGATCGCACGGGTATGGTCGGCGCCCATGTGGTTCAAGT
TTGAGGTGGCTGAAGATTCACCTGGCCAACGTTTACGGTCT
CCTGCAAGCGGTGGTGTATCCCATGAACGACCAGACGGATC
GTCGACCAGGATGACGTGCGCTACGTCAAGCCGCCCGTCGA
CGGCACTTGGATCGAAGTGTCAGCGGTTCACAACTGTCGAC
AATAAGCAGTTTCCGGTCGTCTGTACGTCTTACGAGATGGT
GGCATCAACCTCGCCTCTGCCGACACAGTCATCCTCTTCGA
GCGGCTGACCGAGGCGTCAGCGACGGCATGGTGCTCCGTCA
AAGGGTTTGGTTTCTTCAGACGTGAGAGATCAGATTCTCGC
GTCGGCTGGGATGCCTTTTTCTGTGCAGTGCTGTTAGAAGA
TCGAACGGTCATGCGAGGCGCAGTTCCTGGAAATGGCATAC
ATGGACGCCGATGTCCAGGACGGCGGCAGTCGGCCCTCGGA
TCAGGACCTCGAGGACCTCGCGGGGGTCCCAGTTCTTACCC
TTCGTCTGCCACCTCGTCCCCGAAAGTATCTTGAAGAGCCC
ATTTGCACGAGAGCCGACTCCCGTACTGCCCAATGCAGCTC
GTGGCAGCTTACCCGAGCATCGTAAGCAATAGTAATATTGA
ATTGTAAGTGATTGAATGCGCGGGGGGATGGTGGACCACCA
AGACCTGTATCCAAATGTCGCAGGGAGGAAAAAGTGACGCT
GTCGTCAGGCGTAAAGTTGGCGATGATAGATAATGGTGGAA
TCTGACACCGAACCCACACTCGGCGATACGAAACAGGTCCC
CATCACCTTGGCCCAGCCGGCAGTTAGGAGGGTTGCTACCG
CAATGCGTTGCCTTCGTTGCCATGCACAGTAAAGAGATGGA
TTCTGCCCGCCACAGATCCTCAGGAAAGAGATGTCAAGGCT
TCAGTGTGTATACCCGTCGGCGAAGGGGTGGATGTCAAGTC
TTCCGGGTCGCCGTGGGAAACTGAACCGCACGGGCGACTTG
GTAGCTAGCCTGCACAACCGCGCCATTTTAACAAACCAAAG
GACTGCGCGGTGCTAGAGCGCCCAGTCGTGAAGGCGGCCAT
CAGGTTTGGGCTACTCAACGCCGTTACAGAAGATGCCGCAG
GTCCAGCATGACCGATCCCTCGGAAGGATCATACAGTCGGA
ACTATTAGCGCTCGCGGGCGCAAGTATCGTGGGCGGATCGT
ATTGCAGTGACTTCTCGGCGCGGCCCGTCGAGTGTGCGGCA
CCGTCGAAGAGCACCCCTTCCTGCGGCACGAGAGCAATGTC
GCCCACGGCTCCGTGAGACTCAGCACCACCGCAAACGAGCG
AAGACCCGTGCCTCCAACCGCAGTGCGAGGAAGCCTCGCCG
TGGTGGCAACTGCTCAACCCCTGGACGTACGTCAAGGCCAC
GCGGGCGCGACCATCGACGCCAAGCACTCGTCGGCGACGTA
TTCTTGGCGCGCTTCCGCGGCGGCTCCGACTCGTCGTCGTC
CAACTGTTTTGCACTTGGTTCAAGCGTTAATTATTATTTGA
CCTCGTCAGTGATCCGAAAACATAGGGCATCCATCGCATAC
GAAGGCGAAGCGGTCGTCGCCGTCGTCGCGGTTCCAGCGGC
GCCTTTACACCGTGAAGGCGCGTTGTGGTTCTGACCGTCTT
CGAGCAGCCTCTGGCCGGTACATAATTAACAATCTCCTTCA
TGCCGCAGTGCGGGGGCACCCGCCAATTTTGGAACCTGTTT
ACTCTGTGACGAGTCCAAGGCAGACAGGTTCCGATCGCTGG
GATCGCCGGTCCGATACATTCGCCTTCCGGCGCCATCTAGA
CTATGGACCGGCTCTGTCGACGGCATAAGATCAACTTGGCC
CGCCCTGCACAGCAAGGTTTCGATGCCATTGTGACCGCCCA
ACGTGCGTGGGAGAAAATGGCACGCGCAGGGTCGACTTGCT
CCTTCCAGGATGGCATCGCTCGCTACCGCCGGCGGCTGGGC
CGAGACATTCACTGCTCTGGCTGATCTTACATTTATTTGCT
GAGTCCGGGTACACGTACTGCCAAACTTGCAATTGCCCTGC
AGTTTGGCAGTACGTGTACCCGGACTCCCCCGATCTCGTGC
TACGAACCACCCCGCGGCGTCAGTTGCAGACGAGAGGGACA
CTCATCCCGTACCTCGACGCCGGAATTAAGGGCGACCTCAA
ACCAGACGCAATGTCTTTGACGACGATGACTTTGACCACTT
GGGGCCGAAGAGAGCGACCCCGACGCAGGTGGAAGCAGGGG
GGGCTCCCCGTGGTCGGGGCCGTGGCAGGGGAGGAAACGTG
GCCCTCGGTCCGCAGTTGGGCTTCACCGTCGCTCCCGTCTC
CGTAGCTAGCTCCGAGACAGCCTCAACAGACGTCACGTCGT
GCCGACGAGGCAGTACGACTCGGCGTCGACGATGGCGCCGC
GACGGCCCTGACGAGGGGCTCCTTGAGGAGCGGCTGAGACT
GCCGCGGGCGGCCGTGCCGGCGGCGATGAGGGCCCAGTCGG
CATCACCTCGGCCGACGTCGCGGGCGCCAGCCGCCACTCCT
GGCAATGTGCGAGCGCAGCACGCGCGCGCCCGCAAAGGACC
TATGAGCACGCCGTCGTCGGCGGCGGCGGCGGCGGCGGGCT
GGTCGCCAGTCCCAAACATGCCCAGGTACGGCTCCGGCACG
GGTTGGTGAGGGGGAAGAGGCGCGGTGGTGGAAGTGAGGAA
ACGCAGCTGCCGAAGCGCAACGACGACGACGACAGTGCAGA
GATGGTATGGAGCTTCCCGTCGATCAGGACGTGGGCAGTGA
CCCGTCGATCAGGACGTGGGCAGTGACAACGCCCGGACTGT
CGCTCCAAAAGGTCCGGAACCCGGTACCTCGGGTGCCACAC
CTTGAAAACGAAAGGTTCCCCGGAAAGACGCCCTATGCGCC
GCCATTGACACTTGCTCGGGCTTCGACAAAGGGCCAATCGA
ACGAATAATTCATTTGCGGACGCGAGCGACTACATTGTAGA
GCTCGGACAATAGTTGGCTGCCTGGAAGTCAAGTGGAATTG
GTCGCTGCTCTGGTGAAACTCGGCCAGTGCAAGTGTTCCGC
GCGGACTTGGCGTTTTTGGGCGATGATAGCGATTCCGACTA
CAGCGCCGTGCTCCATGGGGCGTCAATATCGGCGTCTCTTA
TGACGCCCCATGGAGCACGGCGCTGACACTGTTCCTAGGCT
TAGGATGGGATATAGATTCGCCGCACTGCTGCCACATGCGT
CATGATGAGGAGCACCTCGGCGACCATTCGGTGGCCCAGCA
ACGCGAACAGCATCTTATTCCGTTCGCCATCTATCCGTTTC
CACGCCACTCACTTGTCGCACGCTACCCCCAGTAGCACAGC
CTAATTCTCTTGCTCTTGCGCTCCCACAGTCGTCATTGATG
TGCGGCCTCGTCTCCGACGGCGGTGTGGTATGCTTCATCTC
AACCCCCACCACTCGGATGGCTACCCCGACGGCGTGGATCT
ACGATCGCTCCTTTGTCGTCCGCGGATCCAAGATTGGCGTC
TCAATATCGGCTTCCCTCGACGGGTGATGTGATTAACGACG
GCCGCGCAGTCTCTCAACGGCAGCCTCATCGTCAACCCCTG
TGTGCGCGGCCGTGAAGGGCCACGCCGGCATGAGGGCGTTG
ATGTAAGCGCCGCCGGTTACCACTGAAGCCAACCACTAAAG
CCGGTTACCACTGAAGCCAACCACTAAAGCCGACAACTAGA
CAGACAAGGGTGACTGACGACGGTGAGAGGAGAGCCGGCGG
GTCCTCGACGGATCAGACTGCGAAGATGGACGACGAAGAGG
GAAAACGCCGAGCTACGTCGCGAAGTCGGTGCTCAGACCTC
TATCTCTTCGTTGCGCTGGTCAGCCTCGACTTCCAGCGTGT
AAGCAGCGCGATGCGCTCCTCGAGTCCCATGCCCTGGAGAG
CTCGCCGACCGCAGCGACGGCGCCCTCCTTTTTCTCGCCCG
ACTTCCTTGGGCTCCTGGTTCACCGCCAGCCGCAGCTTCTG
TCCGTGGTCGACATGGCCCGCACAGCCATCTTCGTGTCGAG
GGAGAGGGAGCAAGAAGATGCGGCGGAGGTATGACAGCGGC
CTATACCGGAACCCCAACGCCAGCGTCTCGGACGAATGTGC
CAACCACCATCCCCCCCCCCCCCCCCCCCCCGCGACTACGG
CTCGTGGCCGACCCAGCCGACGAGCATGTCGATGCACTCCT
TGATCCCGGGCCACCGGCTGCAGCTGTTCATGATGGAGCGG
AGCACGCCCTTCAAGTCCATCATCGACAAACCTAACTCCCC
GAGGGTGTTGGCGACGACGACGTCAGCGGCCGCGACGAGCA
TTCCATACACGCCGGAGGGACAGCAGCCAACGTTACTCATG
GAGGGCCAGCTTCTGTCATACGCACACGCGCCACCCGGGCC
TGAGAGGTGCTATGAATGGTCAGAGCCATAGCAACGCACAG
ACAGTCATGGTTTTCGTGGGCATCGCCACGGTCTATCTTAG
AGTCGAGAATGGCGTGGAAGCGGGATTGTCCTGGCTCGGAT
TACAAGAAGCTGCCTCTGGACGGCGCCGAGGAGCACTACGA
GTATCAGCCGTCTCGCACTCCAACCCCGGGAACTCGGCCTT
TTGAAGGCCTCGCCAAAGCGCGTCGATGGCTCCATGGAGAA
GACGACGAATAGAACCCGGACGTTAGTCACACGGCTTTCGC
TATACATCCCGAGTCTGGGCCGATGACTGTCTGCACTACGT
TTAGCAATCCACGCCTTGACCAGACCTCAAAAACCGGGGCG
AATTTCTCAGCGCGCCGCCACTCCACCACTGGCGAGACTCT
CATCTTCATAGGTGACATCTCGGATGCCTCCGTCTTCTCGG
CACATTCCCCGGCCCCGACTCGGGCACGAAGAAATGCCGCA
TGCGTGAACTGCGTGTCATCCATCCGCTCGGCCAGTCCGCC
CGTGACGCGCCCAGGGGACGCACTACGTCGACGTCTCCAAT
GACGTAGTGCGTCCCCTGGGCGCGTCACGCAGAGTCAAGAA
CAGGATCTTGACGTCTGTTCCCGCGGTGGTTCAAACGTCAA
TACACATCGCAACACATTAGCCCATATCAACATCACCTCAG
CTGAGAACCAGAAGCGACTGCGCTACTGGAACGAGAAGCTG
ATCCTGTCGGCCTCCTTGACCAACTCCTCCTTTTCCGCCTC
ACCGAGCCCAGCGAAGTGTTCGATGCCGATCAGACGATAAA
AGATTCCCTACGACCGCAAGCTCCAGCATGAGATCGAGGAC
AAATATAGAGCCTTGGCATGCGATATACTCCGTAATGTCTA
GCCCCTCCCACGGCGAGCACCGGTTCTTCCAGCGCATGTCC
GTCTCGTCCAAGGATGTGGCCCTGGCCATGGACACGCTCAA
ATTTGGATGCATTGGTGTGGCGGGCTGTGATGCGATCTGCT
GCAGAAAGACGGCCAGAGCTCAGCGCAGTCCGTCCAAGGAG
CGACATAACCAAAACTTGATCGATACAAAGGAGTCGCGCCC
CAGAGCTCCTCGGATGGAAGCAGGAGCATTCTCGGCGGCAT
GGAAACACATGGCACCAGGCCAGCAGCAGCAAGAACGACGC
CTCAACCATGATCAAATCCTCCCTCCGCGACTCCAATGTCG
CAACACACGTCCAAGCACCGCCCAAGCTCACATGTAAGACA
GGATAGCCAGAACGTCGCCTCATGTCAGATGTCAATCGCAG
TTTAATCCAGCAAACAGCAACGGGAATTTGGCATCAGGATA
ACTGCCGAACCACGAGCAAACACAGACCGCATCGGAGAATT
CTAACTCTACCCGTTCTAGGCACGACCTGACTGCCGCCTAC
CTTCAGCCATCGCACGTACACTGGTATGGTGTTGACCTGGA
ACGTGAACCAACGAAAGGGGCGAGAATAAACAATTCTAATA
GGCGGCGGCCGCTGCTGTGTCGGCCTCCATCATCCGGGTCG
AGCGGATGCTGCGCTGGTGGCAGTAGTCGCAGGCCTGGGTG
AAAGTCTCGAGCAGTTGCGCCAGCGACAGCATGATGGACCG
TGGTCGGAGACGCGAAAGTCCGTGACGGTGGTGATGCCCGT
GCATTTGAGCCACCGATGTGCGACGGTATCCGCTCAGCAAA
GCCTATAACATCAACGAGCGCATCGGTAAGTCTCGCAGTTC
GCTCTTCATCTCGATCTCCTCGGCGTGGTGTTGATCGGACC
AACTCAAGATGTATAACGAACGGGGATACATATATTTACAG
ATCGGCCCGCCCCTGAGCTTCGCCCAAGGCGTCAGCCTGCA
ATGTCGCTCCACGAAGCCGTCGCGAAGATGCAAACGCGGGT
ACCTCCATGTCATGAAGTACCAAGACGCAATCCACTCATCC
CGCGGCGGTGATGAGACCATCGCTTATTACAAGCATCGGAT
GCGGGTAGCTTCCCAAGTCACGGTGGAGGCTCTGCGCCTCC
TTGCTGATGTATGATGCCGACGATCGCGTCCCTCCTGCCAT
TGCGTAGTCCAACTCGATCCCCGGCCTTCATGACGACGATG
CCGGCGGCGCGACCAATATGCACGCGGGTCACAAGAAACAG
GAGTTCACCTCCGCCGGCGGCGCGACCAATATGCACGCGGG
GCGGCGCCCCCTCGCCAGCCCTGCCGTAGCAACATGAAGCC
GCTGGATAGACTGTATCGGGCGGATCCTTGGGTGCTCAGTA
GACAGCCGTAGCGAGCGCGACGACCACGCCCAGACTCTGTG
TGTGTAGGTGAGGATGGCGGCGACAATGAGCCCGTAGCCGG
CGGCGCGTCGCCATGACTGCCAACGTCATTGCCAACATGAA
GCATCCAGACGTATCTTGAGCTCGAGCCACAAGCCGACTTC
AGTGCTTTGCACAGTGTCGACTTCCCCGAGCCGACTGGGCC
ACTTCCGACCAGTGTGGCGTCGCCGTCGAGGAGCTCCGCCA
CCCCCGACGACCAGTCGTGTCTGTGGCACCGTTGTGCCGTT
CTGTTCCAGGCTTTGTCACTCGCCGGGGTATTTCTCACCAT
AACTTTGACACGGTATACAGCAGCGCCATGACGACGGGGTA
AGATCATGGCCACGACCGTTCGATCCTATGCCAGGCTCGAG
TCTGCCTTGTCCTTTGCACCCGACACATGCTCTGCAGGGCG
AGATGTGTTATATGCCAGCTCAACACTCGTACGAGGTACAC
GAAAATGGCCTCCTGGGGCACGGCGATGATACGCTGCCGTA
GAGCGTCATGGAAAGAAAACCTGGATTTGTTTGGGGCCTGC
ACGACGAGACGGATCTGATCCGAACGAATCCGAGTTCCGAC
CTTTACAAAACGCGATGCCTCCACAGCAGTAACGTACAGGG
CTTGATCCGATCCTCGGACGCTGTACAGACGGCTCTGAGCT
TGCCATCGTCAGCTACCATTCCCCGCCGGCGCCCGGTACTC
GGCGACTTGCACTTTGACGTCGTAAACATCATGCCGACGTA
AGGAAGTTGCCCGCTCTCATCGTGGCTCAGCGCCTTTACAT
CGTGCGCCGCGTCGTGGGGCCCCTGGTGAACGGTGTGCCGT
TCGGACGGCGACCGCAGGATCTGCAATATCTCCTTACCTAT
TCGAGCCGGCCGCCAGAGAGCTGGTGTCACTGGAATGCGAC
AGATTCGACCCGGCGAGATGCCACGGGTAAGTTTCGCTCCA
AGAATGGCAATGTCCTCGGCCGCTGTCACCTTTCGGCCGTC
CACCTCCGTGCCGGGTCACCCGCTCTTTCGAGGCCGAAGCC
TTGGATGCGACCATCATCCGCCCTAATTGAAGTCTAGATCT
ATTGATGGCACTTCGGGTAACTACAGCATAGTATATATCAA
ACGTCGGAGGCTGGTTTCTGCCCTGCGCAGTTGACCTGGGT
GGATTCGGCGTTGTGAGGAACGGCCCCGAGACGCCGATATG
GATGGATGGCTGGAGACGGACAGCCGGCTCTCAATGGGTGG
GGAGGATCGAGCTCAGGAAGCGGCGTTGTCGTCGGCCGCGG
AACGACGTTGTTCAGGCCAGCTGGTACTCGACCAGAACCGG
AGCATACGATGCAAAAGACTCATATTCTCGATCTCGTCCTG
AGGTCCAACCGGATTCATCTCCAGCTACAGGAGAGCCATCG
GGTCAGATGTGCGCCGACAACGGCGATGGAGGTCCAACCGG
GGACCAGATAATCCGGGCAGCGATCTCGCCTCTGTTGGCGA
GAGATCGCTGCCCGGATTATCTGGTCCCTCCACAAAATGAA
GGTTGCGAGTCGCTGAACGGCATTGAAAGCATCATCGAGGC
GCCCATCACCTTTGGGACTGCGATTCCGCCGGCGATGGCGA
CTTTCTAGGCTCTCCCTGCGCTGTGCCACTGGACCCTCGCC
TGTCAGTTGAAGGCTTTGGCCGATAGGGCTGACGCAGCTCG
AATAATAACCAGGGTCTGGCCGGCATCTACCAGAGCCCCAT
AGAAGAGCTTTTGCAAAACGCAACCCCGGCGAGGCTTCGTG
AAATATAGAACCGCATTGGGCGCGAGGAAGTCGTCCAAGGT
TTCCACGTCCAGGGCGAGTCCCTCGTCGACTCGTTTTGTGC
GATCTCACGGTTCCAGAATACGTGCTCCAGCATGACACTTG
GGGATCTCAACGAAATCTCGCGGCACGGCCGGCCCGTGGAA
TTCCTGCTGCTCATCTGGAGCGGTGGAAGGCAGACGGGGAT
CTCCTCCTTCCGCCAAACGGCATCGACGACCCTAAACACAT
CTTGAGGAACTGGTGGCGAGCAGCCCATTTATTCTCATCGT
TTGAAGTTGAGCGGGGCTTGCGGGGGCTTCGCGGGAGCCAT
CTCCACTCGCACTTCCCCGCCGGCCATGCCTACCCCATGCA
GACTGGACGTTGCGCTCACGCAAAGGCAGGGACGGCAGCGC
TCGGGAGACAAGCCCGGCTCCCGAAGTGGAGCGCCGTGAGC
TTTATCCCGATATGGAATCTCGTGACATGAGTCTGCACCAC
TCTGAGCTCATTGGTGTGAACGGTCAAAAGTGGTCCAGGAT
GGTCGAGGGAGAATAGCATGCCTCCTCCAACAGATGCCGAC
TTGCGGGTCAGACTCGGCTGCGTTGTCCTCTTCGAGGGCGC
CTTCTTGCCGTCGTCGTTGACCGATGGCAGGGATGGTTCGA
CTGGAGTAGCTCAATCAGGTCCCTCCCATCCTCGTCGTTGC
GGCTCTCATTCAGCACGATGCAGCCACAGGACATGCGAGCC
GAAAATTGAGTCTTCAGCGACGGCCTGGGCTTCCCGCGGCT
GGCGAGCCTCTCGTTGATCTCGTCGGACAAACCCTGCCACA
CCCAGAGGCCGGCTCCACGGCGGTTGCACCCACAGTCGGCC
CGAGTTGTGCCACTTGGCGGCCGTCGCGCCGTCGTTACCCA
ACAGAGACCCGTCACGACGCCCACGACCACCTCCGACCAGC
TAATGCAGGTTCAGTCCAGCCCAGTGGCAATATTGGCCTAG
CGCCGCAGCGGCTGCGCTGCCGACAGGGCTCTACATGAGAG
CATACTCAACCTCGCGGCAACGGTTGAGTCAACGCCGCCGG
GAGGTCGAAGAAAGCCGGGTCGACATCTTGAAATTGGCATC
TCGTAGAGCTTCCTGGGCTGCATCCGCACGCGGGCCTACGC
AGTCTGGAGGGCATCCTCGACGGCCATCTCGTCGTCGTCGC
ACTGCAATGGCTGAGCCGCCCGCTGGCTCTACCTCTCTGAC
TTTGACGTATTCCACAAATTCGGCAGGCTCGCTCAAATCTC
CTAGACTTGCCTCGGAGATACGGCGCCGACGTCCCAGACGT
AATGGCACGTCTGTCAAGAGCGTACTCGACGACCCGAGCAT
GATCCAGGGAACGCCTTGAACGGCCGCAGCTTACGGGGAGG
GAAGCGCCCCAGCCAGATGCCGGCCAAGAAGAAGTAGAAGT
CAAGCCGTCCACGCCAACCCCAGAATCCACTCATCTCGCTG
AGCAGGTCTAGGGTAGGCTGCGGACCGGGAGTACTGACAGA
CGATACCCTCAATCATCCCCCAGATACCCCCTCCAATCCGT
TATCCGCATCGGTACCCCCGCCATGAGCAGCCGTGGCTTCG
TGGATGGATGGGTGATTTTGCGGCTTTTGGCGCTGCGGTGG
AAAAGGAAAGTAAGGAAATGCGTGCAAGTATGGAAAGAAAA
AGCCATGACCGGCCCGTCATCGGCAATGAAGTGCGGCTCAA
AATGAAGTGCGGCTCAATGTCCTGTTCAACAAAGGGCTCCG
TGAGACTGGACTTGCATTTGCTTAATCACCGAGATCTTGGT
CGGAGCCATCAATGGGCACTCGGGCATAGCAAGCAATGCCG
GCCAACCAGGGGTCTCTAAGCAGCGCCAATTTAGGCGCCTC
GAGAGCGCGACGGTTCTCTTCCTCGACATCGACGGGTGCCT
AATAATCCGATAAAAGTCCGCAGAGCAGCAGGGTGCAGTGC
CTCTTCACTGCTCCACTACGCGGAAGGTCATCACGTGATGT
GACAATGCGGATCGATGCGACGGCAATTCAGAGAAGTCCAC
CTCCCCGGGCCAAAGGCGCTCCTGGAGCCCCGTACCGCCCC
TCTGAGAAGTGGCTGCATGGCGACACCACCCGTGCGGCAGC
CGTGCTGCCACCATGTAAGTCGTCAAATAAGCAAGACTGTC
TGTAACATCACTGCCCAGCACGACAGGAACGGCGCCTACGA
TGGAGGTGTCGACGGACCGTCTGATTGCGCTGTCGCGAAAG
TGAATTCGTCCCAAAGAGCTCTCGGGCGGGCTGCTCGGGTT
CTCCTCGAAACGGCCAAACGCCAGGGCATGGCGCGCAGATT
TGAGTCCTCCTCATCAATCTCTGCAACCGAGTACTCGCTCG
CTGGGCCAATCTTCAAGGCCCCATCTTGGACTGAAGCCTTG
CCACCGCTCAACTCCCACATCGCCACACGCAACTCCCACCA
TTCGCTGGGCGCGTCGGACGCGGCTGCAACTTTGACGCGCA
TGGCGCTGCAGTAACGCAGCCCCCAGACACCAGATCCCATA
GAAGACCGCCATAGCCCGATCCCCAACGACAACAACCTTCC
GCGGCCTCTGGCATAATGCCCGAGGCCGTTGACTGGTATGC
ACCGATCGGCCGTCTGAGAACGGGCCGAAACGGAGCCGAAA
TCCTGGATGTCCTCTGGAATCGGGGGCGTCTCTCCGTTGGC
TGGAGCAAGGAGGAGGCAGTCGGGGCTATTTACAAGATTGC
GAGTTGGGGCTCGTGTGGCCCGGCGGTGACTGGCGTTGTAC
TCGAACACGCTATCCGGCGGCAGCATCGACGAGAAGGCGTT
AGCGTGTTCGACCTCGACGTCGGCGGTGATGAGCTCGATCG
ACGACCATGCCCACGCTGAACAATAGCACCATGAGCTCCGA
TGGTGCTGGCCGGTCGGGGGCGGCGGCGGCAGGCCGATGCC
CTTTGGCTGAGCAGACAGCCCCGGTCCCGAACTCAACACCA
GGCGACTCGGGGCAAAAATACACGGCCATGATGAGCAGGGC
CAATGCAGGAGACAGCCGCTCGCGGGTACAACGACCGATTC
AGCCTTGCGCATGAATTCAACGGTGCTCTCGTATTCGCCAA
TCGCCGATGACCTGCGCATACAGCCGCAGCAGCTCCTCGAG
ACAGTTCATTAGACATGCACCATCGGCGGCGCCTTGTCCGT
CGCATACTGAGAGACCAGGCCCGCCCGAAGCTCAAAGGTCT
AAACTCCGACTCTGTTGACTCTGGTGAGACCACAACTAACA
TTGGCAGTTGGCGCTATAAGCTGTATTTTATCTTAATGCAT
GGTTCATACGTCGCCAGTAGCGGCTTCCTTCGAGACTTGAC
GACGCAGGGGACGTGGCATTCGAGGCAAAGAAGAAACAGAG
CCGACGTCCCCCCAATCAATCAGCCACCCCCCAAAACCGAC
TCTAGTCATCACAAAACTGCCCCGAGGAGATCCAAGCGCAA
GCCGTCCAGTATGATGCCCGCAACACCCATCTTCAGGCGTC
CGTCCTCGCCGCCTCCAACTCGATTCTTTGACGTGGATCCC
ACGGCTGTGGAGGGTTATTCCCCCCCATCACTATTACTTAC
CGAGGTGTAGTGATCCTGGTCGTGTTGACGACGTTGCCACG
ACGGTGTACCTTAGGGTAGGCGTTGTTGTTGCACCATTCCA
GCCTCAGGTGGCTCCAGCTGCTATGACAACGTGACAACGTG
CTTTGCCAACAGCCCGGCTGCAGGTTCAAATATTCCTCGTC
GGTGCCATTACCGGCATCTTCACCAGCAAGGATGTTGTCCT
TCAATGATGTCCGGTGAAGGCAGCCACAGCCATCACCACAC
GAGGGAGCCTTGAACTTGAACGGGAACGGCGTGTCGGCGGG
CCCCCGCCCCTGCGGAAACGCCTGCTATCCCGACCCCGCCT
GAGGAAGATGACGATGAAGACGAGGAGGAGGAGTCCAACGT
TTGACCTCCTCGTCCAGGCTCATATTCTCATTCGTGCCTAG
GTCGAGGAGGTTTCGTACCGCGGAGGCATCATCCTCTTCGT
ACGACAGGTAAGATGGAACGCTGAGCTCGGTTTAATTGGAC
TTCATGTGCCGAGTAAGCTCCGGAGGTGTGTTCCACGACAC
GGCTAAATCAAGCGAGCAGCCATGTACCCATATTCAGACTT
GCGCCCGATGCGCTTGAAGCCGAGCGCGTCCCAGATGCGGA
ACGGTCAGCGACGTCATCCGCGCGTGCGGCGAGTGCAAGGA
CATGGATGCATGGTTCACATCATATCAATTGTCCAACGTGG
GGCGTGCGACCCGATGCCCCCCGGAAACGAAAAGTACTTGA
GTTCAGCAGCAAATCGGCACCGCGGCACCGTTGAGGACCAC
GTTGAACCTGCTATTACCTGCCGAGCACAGATGCATCGATA
CCTTCAATGGCGTGTACGAGCGGTCGACGTCGCAGGAGACG
TGCGTGATGTTAGCAATTGGCGCGGCGTTGCCAGACGCGTC
GATGTGGAGGACGACCTCGGCGGCCAGATCGACTCTGCTCC
GTTGTGGCAGTTAGAAAAGACAGCCACACATCAACAGCTCT
CGCGCCGAGGCCGACGACGACGGGCATCCTCCGGGCTGCGA
ACCGGTTCAACCACCGAGCCCGCCGCACCCTCCATGTCCAA
ATTGCGCCGCTGCGGCGCAGCCTGGAGGGCGAGGCCGCGTG
CATAATCCCCGCCACAAACGCCCTAAACTGCTCGACGTAGG
TGAGGCCCCGCCCGTCTGGCCATTACGATGATCCTCTGTCA
CCATCGAAACCGCAAGCGCTCGGAAACAAAAAGGCTCGACT
TCGCAGCAACCACCCGTCGGCAACACCCAGCAACTGACACG
TGTTAGCACACGGGCAACTGCAAGCAATGGATGTCTTGGTC
TGTAGGAGGAATAGTTGCGGCGTCGCCGTCGTCGCCGTAGT
TACTGGCTACAGCGCACCAGCACAGCACCAGGCCATCCATC
GTGCTCCAACAGGCCCAGGCCCCGGTCATACATTCTTGTCC
GTTCGCGGATGCAATCGCGTCCCTGATTACTGCTGCACGCG
GGTCTCAGCCGGCGGCTTAGCAGCATTAGTCTCGCGCAGCA
GCTGTTAGCCCTCCCGAGGGCAGCAGCCTCTGCCACATCCC
GACCTGCATTCCTCGAAAAGCAGCTTCGTGTCTCATCCCAT
GTCGAGAAGACCGTGAACAGCATCGGCGTGGAAGGACAGCT
CTCGGCAGCTTTGTTCGGTTCGAGCGCGCCGTGTTCCAGTG
TCGGCGTCGGCGGCGGGGAGCCCGAGCAGATTGAGTTTATC
GGTGCCCGTCTTCCCCTGCTCGGCGCCCTTGGTGTGCTGCA
GGCCAGCACCACAAGGGGCACAGGGTTGTCCGTGTGATACA
TTCCTTGTCCAGGCCTTCGCCGGTCGCCGCGAGGATTCGAT
CCACCTGCTGCTACGGGACGCGCCGGCAGGGCCTGTGGTGG
CGTGGGCGGCAAGAAGACGCCAGCCCTGGGTTCACTCCGGC
CCTGGCGCGAGCAAGGATCGCGAAGGTGTCTCATCCGTCTC
TCCCCCGGTCTTGGAAATCGCCCCAGCATGCTCCGTACTAC
ATCCCCCGTCTGATGCCCGGCGAAGACATGCGGCACCACTG
CACTCGTCCGCATCAAAGGGCTCAACCGCGTGCTGAATATA
GGGTCGCATCCGTCGTGTGCCCAGTACTGCTCTCGTCCGGG
CATCTGCTGTTCCTATCGTACATACGAGTACAGCGCAGTAT
AAGATCCGCGCCATCGAGGGCCCCAACAGGGAGATTGTCGT
TCATCGCCAACCGTGTGACGCGTCCGCGGCTACGGCGCGGC
GGTGAATACTCTTCGACGGGCGATGATGCGTGTGTCATGTT
GGCATCGCTCGAGCCGTCGGCGCCCTCGACAACTTGGATGA
TCCTCTGGCTGGAGCGGTGACGACGGCTCTAGCGATCAGAG
ATGACGGCGAAGCTCCAGCGCAACGGTATAAAAGCTTGTTT
ACTGATGCCCCTTTTAGTGCCACGAAGATCGCTGTCAGTGA
GCAGCAGCCGCAGCATGACCCTGGGATGTCCAACCCTTGCG
TAGCTGGTCGGCCAGTGAAGCAGCCGCAAGCACGAGCGGAG
CGAGCAATAACGAGCAGCATCAGTCGCAAGCCCGAAGGGAT
GTCAGGAGGGCCGAGGACATCGGGAGCAGGTTGGCGAGCAG
GGCGAGGGCCTCCACGGCGGCGCCGACGACGTAGAAGAGCG
TCCAGATCTGGATGGGAGAGCACGTGTGGGGCTGGGTCCTG
TCCCGCAGCTGTACGTCGAGCGCGAGTTTGTCGGGGGCGCC
TACCGGATGATCTGGCCGCGCCCAAACAGCCCGCGGCCCAC
CTCCGTCATGTTGAGGCCGGCGGCTGCAACTCCGTCAGTCA
GCGCGCTGTGCAAGTCGACCCGATGGGCGTAGTACAAGCCG
CTAGACAGCGCATGGATGTCCGACCCCGAAAGAGCTGGCGA
TTGAGCACGCCGCGTCCACGCTCGATCCTGGAGAGCTGGTC
GCTCTGCCGCCATTTAAACGCGCGCAACTTGGATGCCAAAG
ACTAGACGTCCTGCTCGTCCCATCAAAACCGCACAGCACAC
ACTCGGCTCTCGGCTTTGGGCGAGCTGCAGCAGCTCTGTTG
AGTGGATCAGCGGTGGCCTCCAGAACGCGCAACATGCGCTG
CGCACGGCTTTGATCGTAGCCTTCGGCTGCAGTGGGTGTGT
GCCGACGCGTTCGCCGGTATCAATGCCCGAGAGGATGCCGA
GATGGGCTCCGGACAAAGTCCGACACTATCGTGCCAGGCAT
CAACGTGAAGTCTTCAAAATCGGGCAACATGGGAACAAGTC
AAGCCACCTTTGCCCGACGTCAAAGATATCGTTGTTGAATC
TGTCCAACTGCTCCGTAACACGCTCTCGCCGTTGAGTGCTA
CCTGAAGGCTGTGATGACTGCGTCAACTGCCATGGGGACCA
CATCAGAGCGAGTCGTTGCGCAGGGTCGATCTGAGGGGCCT
CTCCTGGAAATCCGACAGAACGGGGTCCAGCTGCGAGGAGT
GGCCGGATGCGGGCCAACTTCGAGGATTGTAGAGCGATCAG
TATGCCGTCGACTTCATGTCCTTGCACGAGCGGGCTCAGGT
CCGTCCGATGGTATACCGCGCTATCCGGCCATTGGCGCGCT
CGATAGTCATCGTGGAAGCGCGCCAATGGCCGGATAGCGCG
TGCAGTGAGCAAGCCAGTGGCTATGCTGGCTCCCGAAACGA
CAGGTCGGCCAGCGTGCTGGCGATGTCGTTGACTGGTGTCC
GTCACGATCAAGGAGTACCCCGAGGAGGATCATGGCACGGT
GGTAAATGGCACTCACAAAACAGGAACATTGTCGTGGCCCT
GAGTAACTCGTTTGCCAGGCCCAGCAGCGACATTTCGGCGA
GGCAAGTCACCGGTTGTGGCCGCGGCGTGACTATGCCGTGT
ATGTCGCCGTCGCTGCTTGCCGACCCTCGGGGAACGCACGT
GTGCAGGAGAGGGAGCTGGTCATCGGATCCGAGGATCCCTG
TAATAAGGCACGGAAAAGTGCCCGTTTGGCTGAAACGAAGA
CTGGAGAGACCGGGTGGGCACGAATCCAGCAAGGAGGGGGC
GGCGCGATTCAAAGCAGACCCCTCGCCGGCCATCTATGTGA
AAGTCAGGCGTTGTCTGACGCGCCCGACACTGAAATCCGAG
GTTGTTTGGCCAGATATGCGCTGTGTCCATGTACCAGGCCC
GAGAACCATCGATGGCATGGCCATGAACAAGATGAACGTGT
AGCCTGGCCAAGTGCCAGGGCGGCCACAGCGAGGAGTGCAT
ACGCTGCTAATAAAAAAATTCGGCCGACTTGCTTTGCGGTA
ACGTAAACCGTACGTAAAACCCAGTAATTACCTATTCCCTC
CATCGGACTTTGGATGGAGCCAGCAAACCATTTGTTGCCGA
ATGCCGCCCTGCGCATCCCTCGGCAGCCTGGTCCCTGGCTC
AAGCTTCTGAAGAAGCTGGGCATTGAGGTGATTGTCGACAA
AAGGTCCGGCACACTGAATTCGTCAGGCAGCTACGGATGGA
GTCCCGGCTGCGTACCTCTTCGCCAGGTTTGCATACACAGC
TTTAGGTTTGGTCTGCATTGCTGCAATGAGAATCTCGCCAA
ATGATGATAGTTGGGCGGGGCCCTGGTAATCCGCTGCTAAA
AACAGCATCATCCTCAAGATCGGCTTCAGATGGGGCATTGG
GAATCTCGACATCCCTACCGCCATCAACATAGGGAACATCC
ATAAGCATTAGTGGCAATCCCGGCCGCGTGGTATCCGCTCG
GCGTGGTATCCGCTCGCCCACGACGGCAGAGCGCATTGGGT
AGTCGGAGAACCGGAATCTTCGCCACAGTAGGACTTTCCTT
CCACCACGGGCTTTGGAACACGGTGAAGCTGTCGCCGGACT
GGCTTCCGCCTTGTCCCACTCCGAATCATCATAGGTGATGT
TCTCAAATAGGTAGAATCTGCAGAGCCCGGCAAAGCCAAGT
ATATACATACGGAGAAGTCGCCCAGGACTCAGCACGGCCAT
GAGTAGGGGTGATAATCAAACGAGGCCATTAGAAAAGGCTG
GCGTCAGCAGAGGACGAGCGCGGAAACACGCCGGCTAGACT
CCTGCTTGCGGTGGTAAGGCCGGCGGGGATCTATTCCAAGT
CCGCTGAACACCGGAAGTCGCACTGTTGCCTTAGCTTGGTT
CCAAATGTCTCGCTCTTTGCCAGCACCCACCCAACCGACCC
AACGGAGACGTGTGGCTGGTCGGCAGCCTCATCCTCGTTAG
AGAAGATCCAACCAATAAAGCGCGAGCAGGGAGCGTAACTT
TCCGGAGGTCGTAGAATAAGCGTTGATGGTCATTCGGACCT
GCGGTGTCGCTTCCGGTCGTCAGCCAGGCACGACGCCTCTG
GGTTCATACTTAGGGCTGTTCCTCAACATCATCTGCCTAAT
CTTGATGGCACCCGGAAGCGCCTTGACGGGGTTCTTCGACT
CTTGACGGGGTTCTTCGACTCGGCAGCTGCAAGGCCAACTA
ACTCGTCATATAGGCCACCGCTGGGGCCGCCACCGCAGACG
AGCTGATCACTGTCTTTAGTCAGTAAGATTAATCGATAGTA
TGCTGGCCGTGCAAGAAACGCCGCATTAAGTGTGACCTCAC
GGGTGGGCGGGCAATGCAGGCGATGTGTAAGTTACATTTGC
ATCAGGAGTACTCAGGCCCACCAGCAGTCGACATCATCATC
AACACGCAGCTCGCCTGTCGCGCGGTCGTGATACTTGCCAT
ACCTGCCGCTGCTCAGCAGTCGGTAGAGCTAATAATCCTAC
GGACGTCAAGCAGACAACCTCGCGGAAAGCCATCGCGAACA
AGATTAACTCCTTGAATTAGCGGCGTCTAGGAAACAAAGCT
TACTCTAACCGTTTCGTCCACGTGCAGTCTATTTACAATAC
AACGTGCCGGTATAGGCGCGCATCCACGCGCAGCTAGCTAA
CTCAGCATCGAATCAAGTACCGGTCAGGCGTACTAGCTCGA
ACCAAAGCGCCCTCCGCGAACCGTGGCGAGTCGCGCCACCA
ACTGGCCGACCCGGGAGACCCGGCCGGACCGGCCGACCCGG
GAAAATAGGGGAAAACCAGGCCTAAAAATGCATCCGTGATA
AGCTTGACTGTATTTCTCTTCGCTTAAACCCTTGTAGACCA
AGTCTCCTGAACCGGTCAGTCAGCATCAATCAGTGACGTCT
TGCGACGTGACGGCGCGCGGCGTGCCGGGCCACAGCGGCTA
AAGATCCAGGCGATACTCGACGAGATTGACGACGGGGCGTT
GCAGTTGGTCTCCACGGAGCCATATCCATGGGTGCACTCAA
ACCATCCTGGTCGCCCACGGCGCGCGGGAGAATCTGACCGT
GACCTCGAGACGGAGACGGGCGACGGCATCAAGATCGAGGA
GGCGTTGGTGAGGTCGACGGCGGTTGGGCGGCTGGTCTTGA
GACATCGACCAGAGCACTTCCAATTCCGCCCACCATCATCA
GCCTGCAGAGGCGAGAGTGTCGTCAAGGCTAACCTCGTCCA
TAGAATCTGGCTCTCGACGCCAACCGTGGACGGGGAGGCAG
GTCCCGCTGGCAAACTTCTTCACAAACATCCAGCTGGCCGG
GTCCTCGTGCAGCGGAATATCCGTCGCGCCGGCGACGTGCA
CGCGTGCTCGACCACCTCCCCGGCCTCCTTGGCCCGCCTCC
TAAGAGGCATCTTGTTTAAGCGAACCCAGCTGAGATGCCCT
AAGCATCAACTGCTTATTCGCGAGTTCCCCAAGACTCAACA
GGTGAAGAGGCTGGGCTGCACATCGGCGAGAGGAGCAGCAG
GCAGAGTTGGCGGATGGTGGCGGCGGCGGCGAGTTGGTTGC
GGCCAGTGCTGCCCAAAGTTCGGCATGGCGGGAATGCGCAA
TATCGGAAAGCCTCCAGTCTCGGCTGTGACATGGTCCGGCT
TGTATTTTCGCCGTACAGAGCTTTAACGGGCCCAACTCGGT
CTCGTCACGCCGGCTGTCAACGGCAACTACAAGAACCCATT
ACCATTATCCTCGCCGTCATCGGCGGCAACAACGACTACGT
AGGCCACAGAAGCGGCACGTCCCGCGCGGTTCGATGGTCAT
ACCGGCCGCGAGGAGGGCGGCAGCGGCAGAGATTTGGAACA
AGTGGCGGTGTGTACTGCTGCGACGAAGGATGCCAGGTGGT
GGACGAACACATGCCTGTCTCCGGACGAGACGGTATACGAT
ATATGCATCGAGTTCCTGCGCGGCGACACAAGGGCCGCCAT
CCGAACCGTAGTAGTATAAGCGGCTACGCGATAGGGAGAAT
ACTTTATATTAATCGTTACGCCCTATTATATAAGTAATTTT
CCCCTAAGAGAGTAATCGGACTATAGTTAATAACTTACTTA
AAGTAACTTAAAATACTACGCGACTATATTAACGAAAATCT
AGACGACGACGACGCCGCCGCCGAGGAAGATGCCGCGGGTG
GATGCAAGATGAAGCTGCCGCCGCAAGCTGATGATCATATT
TTCTGGGCTTGTTGTGTTGACTAAACTATTGCGTGTGGCCC
ATCCTCGCCCTTTTGTAGAGCAACGTCGAACCCCCGCAAGT
CGGCGCTGCTGATTTTGGCGCTAGCTCCGGGCGCGACAGCG
TTGCTCTTGAACGAAGCGGTCAGGAGTGGTTCGACCTGGTC
CAGGGCAGGTGGGGCAGACTCGTCATCTTGCACGGCGGTTT
GCGCTACCGCCATAACGAGCCATGTTCGCCCCCCCACGCCG
AAACGGCTGAATTCATTTGTCCACCGGCCGAATCTGCGATG
CGGGATTAGCCCGGGATTCCCCCGTACTAACACCATGATTT
GAGGCGTTCCGCAAGTCATTCAGAGTGCTGAAAACTGAGCA
TTCTCCTGTCGCCGTCGGTACCATTCCGTCCCTCTCCGATA
CCGACGAGTTCAAGCCAGAACGTTGGTTCGGATTTCGTCCG
TCTTACTCCCCCTCCCTAAACATGAAAAGAGAAGCTCATCG
CTGAAGGTGCACACCGACAACCTCCTCAGCCTGATTCCCCT
CGGAGATAGTGCTTCCTCCCCGACCCCGTGCATTAACTCCC
CAATTCAAGTCCACTGGTAACAAGGCTCAAGACGTACGGCT
GTTGCGCAAGAACTCGCGCACGTGCTCTGCCGTATGTAGCA
TCGGAAGCATGTTGAACCACCGATACTTCTGCCACCGACCA
CCGAGAACCCTGCGGAACCCCGGGTTTCAGTGAATCTGCGC
CCATCGACAAGGTGATCGGGCGCTACAAGATCCCGGCGCAG
TCCCCAGACAGCCGGCAAGACGGTGCCTCGGTCGAGCAAGA
GGGCAGAATCCGCTCGGTGGCTTCAGTCATCCAGAAGGAGG
GTCGTCGGTGCGACTGGCATCCGTGACGCCGATACACAGGT
CGGCGCTGAAAAGTCGACCACGGCGGTGATGTCGCCCGGGA
GTTCGCCAGTGAGATGACGGCGGCGAAACTGGAAAAACTCC
AGATGTTCTGGCAGTCGGCGCAGCACTGGGTAGACGAGGTT
GTCCATCTTGATGGCGAATCCGACCCCAACCAACAGCTGCT
AGGACGTGCAGCGGGCGCGTCGAGGTCCATCTTGATGGCGA
GTCCCTGACCCAGGGAATCTCGGCTGGGCGGAGGATGTTGC
GCACCCTGCCGTGGTCCCAGCAGTACGCGGGCAGGCCCTTG
AAGTCAATCGAGGCCGCAGGCCCAAAATGCTCCCAGAGATA
GGAGACGCGGATGCCATTGACGAGGTAAAGGCCCACTTGGA
GTGGGGATTGCTTTCGCCAGCGGCGGCGGCGGGAGTGGAAG
CCCGGAAGGGCACGACGATTCGGCCCTCCCCGGAAAGCTGC
CGGGCGTACCCGTTGGCCGCCGCGTCCCACATGCGAGACCG
AACCTGTGGAGCTTCTACCACCAGAACGGGGAGCATCATGG
GCTCCGTCCAAACTCTCAACCGACCTCCGCGGAAGACACCA
CGTGGCCGCCGTGCGTCACTCCTGGACATGGCAGGACACGG
GACCATGACGTCGGAACCGTCAGCCTCCATCGCGTAGACGA
AAGTCAGGCCAAAGACAAGTCTTCCCAATGTGGTTACCATT
ACCATCAATGGGACCGACGACGACGTCTAGACTCACGTTCA
CGCAAAGGTCGACATGATACCGGTCTGGATGAAACAAGCTG
TTTGCGTCTGAATACCGTCACGATGCTCAGAATCAACACTT
GTCCACGACCTTTTGATGGGCAGCCACGTCGAAGATGCCCG
ACAAAGAAAAGTCCAAGGTTCGGAACCAGAGGGGATGGGAG
GACCATCAGCTCCTCCGCAGCGGCAGACATCATGGCGGACT
CTCATCCAACGAGTCGCTCGCGGCCTTCGTGACCACCATCT
TTCGGCAGCGGGGCGTCTGGCCTGGCGACCTTGGGGCTGGG
TCTGAACGACTTGAAAGTCTCGTCCTTGCCTTATCCCGGTC
ACGAGGTCCGAAGCATTCGTCACGTATACGTCAATCAGTGG
ACAAGGTGTTCAAGCACACGCGCCAGTTCGGGGCGCCAGAC
CCGATGGAGATCGTGGTGCACGGCTCCGAGCACCGAGTCTG
TATCGCGCGCGCATCCGCGGCGGCGTCACGAAAAGTGGTCG
CCCCTTGCCTGCCGTAGGCACATCAGGAAGAGAACTGCGGT
CGCGAGAGCAACGTGGTCCACGTCAAGGCACCAGTCACCGT
TCTCCTCTCGCCCTACGGCCCGGCACCCATGTGATCTCGTG
GACTGGCTGTATGGAGGCGGCGGCCCGTAGGGTGCTGGTGG
TGCGAGTATGAGCCCGACGGCGGCGGTGGTCCAGGTAGTGG
GCGTGTGTCATTCCTGGCAGCTGCATGGGGGGGGGGGGGGC
CGGCAGCGAGGTGGCCCTGGCGGCGATGCACTTTTTCGTCA
ATGGGCCACCTCCGCGAGGTCCTGGACACGCTGGACCCCGC
GGGCTGCTGCCACCGGCCCCCCCCCAGCGGCTCTCACGGAC
CTTCTTCAACCTTACACAACCCATGCTCTTTGGAATTTTGA
GGGAACAGCCGACACAGTCCCCAGTACATGAGCGACGAGAC
GCGGGAGGACAGGGGGAACCCGAGCCGGTGCGGAAAGATAG
CTCCACTTGCGTAGTGAATGCAGTTTTCCGGAGAGCATGGC
CTTGATCCGGCCGTCGTCGGCGCCGACAATCAAATCACCCT
GCCCGTTTCCCGAAATGGCGCGCCCCCGGCCTGGTGCTCCT
CTTGCCCTTGCCTTTGAGCGCCTTGACAATCTTGCCCAGCT
GACACATCTGCCATCCTCCGCACGCCCGGCAACTCGTACCA
CATGTGAGTTGCCCAAAACGCTGCGGCAAACTTGTTCAGAT
GAGGTGGTTGATGATGGCATCGGCGTCGGCGCCGCAGCCGA
ACGCGTGTCAGCTTCGTGTGCGTGCGAGTGTCGAGATCAAA
GTCATGTCCCTTTGGAGGCGCATGCGGTTGCACAGCGACTT
CGTGGACTCTTCGTCATCGTCGACTTCGGTAATGGGGTGGT
CTGTTCTATGTATCATGTCTCAGTCTAAACACTGAGGCATG
GATCTGTGTCCCAGGTTAGTCGTGCCATTGCCATGATCGAT
TTGCATAGAGTGTTGATCAGCCCAGCAAGCACTGAAGAGGT
TTGCGGCCACCGACCTCGCGCAACAACACCAGCACCAGCAC
CGCGGCGGGGCTCGTGTCAGCAGCAATGGCCATGACACGCG
AAACGGCAACCGAAGACATACGCCACGGTCATACCCATGAC
ACCACGAAAGACATCGTTGGCGGCGGGAGCTCGGAGTCGCT
TTGCTGCATGCCATGTTAATCGAACTCGGAACGCAGCTCCG
CATCTCCCCGCTGCTCGTCGCCCCGATCGATGCCCGTCTCA
TGCACGGTGAGGTCCTGGCGCATGGATTTGAACTGGTCGCA
GGCTGCACGGGCGGGAGTGCCGGCCTCGTACTTTTGGGCGA
CAAGCGATGTTGTCCCAAGGCGAGGTCCCATATCTTGATCG
CTATACCGGACAAAACATCGCGCTGTCCCTCGAACTGAACG
CACGCTGTCGAGCTGAACCGCGGGCTCTAGGCACTCATCAC
CCTCATGCAGGTCATCCGAGCAAACGATGACTACCATCCAG
ACGTCCCGCCCCTGCTGGCGCCCTACATCGACGCCCACCTC
TCGGTGGTGCGCCGCAGAAACAAGGTCACAGTTCCTGAGAA
GTCGCATCTCTCGTTCAGCGCTGTGCCCACTGGGCGCTTTC
GCACAAGGACAACGAGGTTCCCTTGACGGAGCAGATGGACA
TGGGACGTGCAGCTCGCGGGCATGACGGTCGCTGGCAACGG
CATACCTCCAGCTCGCGCGTCAGCCCCGTCTCTCGCAACGT
CGACGGCGCGTCGTAAAACACCTCCTCGTGCAGGTCTCCGA
TGGGAAGATCATGAGTGGCACCGTACTCCCAAATGTAAGTC
GGCATTGCCGACCTGGAGACCCTGACAAACCAAAACGTGTC
CCCAGCTGTGTTGCCATCGCCGCGCTCGTGGACCGCCCAGC
CTTTACAAGGTCATTGATGGCAAGACCGACCTTGAGCAGTA
GGTCATCTTTGAGATTGTCGCCGAGGACATGGACGAGGAGG
CGTACATCAAGGTTAGAGTGCAGTAAGCGTGTGAGATTAGA
GACACCCTTAATCTCTGGAGCAGTCTTGACCGTCTCTGCCC
GCGTTGTGCTAGGTCACAGCCTTGGCGAATATGCTGCCCTG
GCCATTGAGGCATGAGACTTCGTAAATGTGCCCCCCTGAAT
GTTGCTAACAGCAGAGCAGGCGAGCTCTGGCAAATTCACCG
TTCACCGACTGGGTCAAGCCCGGCGACAAGTCTGGCGAATT
CAGGGTCCGATGGGCCTGTCCACTTGTCAGTACACATGTCT
GATGTAGACCGGCTGCGCGACAGCCGCAACACCAACCTCCG
CGGTTTCACCATGCTCCAGCCATCGCTATCCTGGTCGGCAT
TCCAGCCCCGGAGGTGGTGGCGGTCGCTGCAAGATCTGGGT
AGGCTAACCGAGGATAGAGGCGTTGCGACTCTATGGGCGAC
CTATGTGACGCCGTAGCAGTCAATGCCTCCCGTGTTAGTTC
AGGCGGCCTCCCTAGCCGACCTGTGCCAGCGCAAGCCGCGC
ATCATCCTCGCCACCTCGCACATGCTCACACCGCAGCTCTT
CGCATCGACGACTTCCCCGGCATCAGACAACTGCGCGCAAG
TGCGCTCGATGGCTATAGAACGAAGTTAGTCTTTGGTGTAT
TGTTGGTGGATTGTTCGCGTCAGCGCTGTTGACTTGGGGGA
CGCGGGTGGGTGGAGGGTCTCCGGGAGGACAGGAGCAGGCT
AGAGCGATGCCATTAGGCACCTATACACAGTACATGCCGAT
ATCGCTCTATCCCGAAGCCGCCCCAAGGGTAAATGGTACTC
ATAACTCAAATCAGTATGCGCGGCAACTCCATCACACCTCA
TTCCGGGACGATCTCGGTCTCGTTTTCGGTCGTCGTCGTCG
ACTCGACGATACAACGGCTACGGGACTGTGGTGACCGAGGT
GAGCCGCTCCTGCAGAAGCTCACGGCTGACGACTCCATCCA
CCAAATCGTCCCTAACGACCCCACTGCCGTCCGCCCGACCC
ATGACGAACACCACGGCAATCAGCAACGTCGAGCCACTGTT
GTCTCCGTGTCGCCCGTGGCCAGCGGCGGGGGCGGATCGTT
TCGTCCGAGGCGGCTAGCTGCATAGCCTGGAGATTCCTACG
TACTACGTTCCGCTGTCGCCCGAAGACGACTCCAAGTACGA
TGCCTCATCGAGAATGTGCTCAGCCACATGGATTGGGGTCG
CGTGGCATGGGGGGGAGGGGCAGCTGTCCATCCAACAAGCG
TTCTATGCAGGAGGCTACAACCCTAGCGTCCCAGATGCCGT
AAGCTACCGTCAGCTTGGAGCGAGAAGAAGGAAGCCGCCGA
CTTGCCCAAGGGGGTTTGCACGAGGATTTTGGCATGGCCAG
AGAGTGTAAGCCGAGGCTCCCACGGGCTCAGCCTGTTACAC
GTCAAGAAAAGGTCCACATTCGGCGGTATCGTCAAGGCAGT
CCTCGGGCTGACACAAGGTCCTGACGAAGCGCTGGTCGAAA
GGCACCGCCTCGCTGCTCGCCAACACCACCTTCCAGATGCT
CTCGTGGCCGCCCAGGAACGCGGAGCCAGTCATCTTGCCGG
CGGACGCACACGAGAAATCTCCGTACCGAGGGATCCAAACC
ACATGAGCTACTGGAGCCTCCAACTGCCCACCGGTAGCGAC
TGCGGCTTCTTCTGGCCGCTCGGCATGGTGCGATGCCCTTG
ACGTGGCGGGCGAGGAACCACGACACCAGGAAGACGCCAAA
GTGTGCTCTCATCTTGCGCTCTGTGTTCTGATTCCGCGACG
GCCGAGACGAGCGGCCGCCGCAGCAGGACGCACGCGTCGGA
GCTGCCATCGTCCCTGAAACCCCCTGCTCTCCATGCCATGA
AATCGACGATTAAGCAAACGCAGCAGGCAACGCCGTCTCGA
ATATCGGCCCTCGTGGGCGTCGCCATCGCCAAGCTCTTCCA
CGTGGGCGAGCTTACGACGGCAGAGATTCGCAAGGACATGG
GAGAGTCATCCAGGGACTCGCGCGGGTACATGATTTCGGCG
GTGGACCTGAGAGTCGTCGTCCTGCTCCTGACGATCGCGCA
TCCGAGTTCCGCCTTGATCCCGGGGCGGAGTGGCTCCCCAC
GAGAAACGAGGTGATGACGGCGGCCGACACCTCGAACACGT
CAACAGAGATCCGCCAGCAGCGAGCCCAGACGGAACTTGCA
TTGTACGGCAGGACGTAAGGCAGGAAGATGAAGAAGCTCCT
GGATTACAGCTCTGAAGGCGCAGAATCCACCTCTCCGTCGA
CTGCCCGCCGTCCGGGCTCGCGTTTGCATCACCAAAGTCTT
GCCCTCGGCGTCGGCGGCGGCGGCAGCCTTATCGGCGGCGT
AGTCAATCTTCTATCCATCCCGGCATAGCTACTTCAAGTAA
CAGGAGGTAGGCCTGCAGCGCGCGGACGTCGCGGTGCTGCA
GCCGTCTTTGAAGCAGCCATCGATTTATGCACACGCACCTC
GACTGAACTTGACCGGAATTCCTGGAAGTTGTTAGGAACGG
GCCCGCCACGAAGAACGCGTCCGCGGTGCGGAAGCAGTCGT
TTGGAGGAGGCCGCCTTCTGCGGCGGCGATGACGTCGTATC
ACACTCGGACGAGTTTGGCGCACGGGCTTGTCGGCAACTGA
AGTTTGGCGCACGGGCTTGTCGGCAACTGATGGCTGATGAA
TGAGGAAGACGGTGTTCACTCTGCCTTCGTCGTCTCTCGTC
GCACTGACCACCGAAGGACTCGATATTGCCTACTACGCTGG
CTTCCGGCGAAGAATGAGCGCGGCTGGGTCATGATGGTCTG
GCCTTCCACGGCGTCGTCGTCAGTCCCCACGCCGGTCCGAG
ATCGCCGTATCCAGGCTTATCATATCATGCCACATCATCCT
CACTTGCACTTTGACGACGTCGCCAACGTCTCGCGGACGTC
AGCGTAAGCCAGGGCGTCATCGAGCATCGTGAAGGGAGATC
TGCCGGCTGACCTCGGGCGTCATCGCCGTCGGCAGGCAGCA
AGCATTTATCTCGACCATGGCGATGGACGAGATGGAGCTGC
ATCCAGTGCGGCGCACTACGCGGCTGCATCTGTCGCCGTTA
CGAGGCTGATGCTCAGAGTTCGATCCCCAAAGGCCGTCACC
AGGGTCCTCTCAGTCTGACTCGTCGCTGTGAAAGTAGCAGC
CTATTGGCGAGCACCCCGCGCATTGGTTCCCTATCTTGTCA
ATGAAGGCCTGGTTCTTGAGCGAACGCGAGAGAAAGATTGC
GTGATTTGGCCCGTTGATGGCATTTGGCAGACTTTGATGCT
GTTCATGGCTCGTGTAGCGTCCCTAGCACCTATAACGCAAG
AACAATCGATCTCTCTCACGCGGCCTCTTCGCACGAGTCTT
GTCTCCTGGTATTTGCGTACCATTGATATGAAGGGGGTGAA
TGTGTCCAAGCTTCCCGCCCCTGACTGGCTGTCTTCAAAGA
TACGAGGGCAGGTTGATTGCCATAGTGGTGGACGGCGCAGA
TGCTGACATTGACATTTTCACCTCCTCAAACAGCCGACCGC
CTTGGAGTTGCAGAAGCGGTCGGCTGTTTGAGGAGGTGAAA
GAACGGTCGGGTCTTGCTCTCTGTGGCCATAACATAGATAA
GTCGAAGACGTCTGCATCGGCATTGCGGACGCAAATAAGAA
GGCGGCCGAGAAAGACAATGCGACCGTCTGGCAAGAATTTG
AGTGAAAAGCTCCGCATTCGCGGTTGTTTCGCTGCCGGCTG
AACGACTTTAGCACTCTATCCGACACGATCACTACTTGGAG
GAGGCTGGCCTGTACGGCATCGTGCTCGACTTCTGGTTCTA
TCGATGAAGTCCACCTGGCGCCGCCTCGACCGCGCCGAGTG
CCCAACGCGGACACCATCTACGGCAGCTCCGTGCTCGCCGA
AGCCGGCGCAGGACGGCGGCCAGAAGGGAGACGGGGTCAGC
