# Supplementary material for: EnDeep4mC predicts DNA N4-methylcytosine sites using a dual-adaptive feature encoding framework in deep ensembles
Source: Genome Res. 2026 Mar;36(3):589–99. doi: 10.1101/gr.280977.125 (PMC12951953; doi:10.1101/gr.280977.125)
Supplement: Supplement 1 [file Supplemental_Code.zip › Supplemental_Code/EnDeep4mC-main/environment.yaml]

name: tf25_gpu
channels:
  - conda-forge
  - https://mirrors.tuna.tsinghua.edu.cn/anaconda/pkgs/main
  - https://mirrors.ustc.edu.cn/anaconda/pkgs/free
  - https://mirrors.ustc.edu.cn/anaconda/pkgs/main
  - https://mirrors.tuna.tsinghua.edu.cn/anaconda/cloud/pytorch
  - https://mirrors.tuna.tsinghua.edu.cn/anaconda/pkgs/main/
  - https://mirrors.tuna.tsinghua.edu.cn/anaconda/pkgs/free/
  - defaults
dependencies:
  - _libgcc_mutex=0.1=main
  - _openmp_mutex=5.1=1_gnu
  - ca-certificates=2025.2.25=h06a4308_0
  - cudatoolkit=11.2.2=hbe64b41_10
  - cudnn=8.1.0.77=h90431f1_0
  - ld_impl_linux-64=2.40=h12ee557_0
  - libffi=3.4.4=h6a678d5_1
  - libgcc-ng=11.2.0=h1234567_1
  - libgomp=11.2.0=h1234567_1
  - libprotobuf=3.20.3=he621ea3_0
  - libstdcxx-ng=11.2.0=h1234567_1
  - ncurses=6.4=h6a678d5_0
  - openssl=3.0.16=h5eee18b_0
  - pip=24.2=py38h06a4308_0
  - protobuf=3.20.3=py38h6a678d5_0
  - python=3.8.20=he870216_0
  - readline=8.2=h5eee18b_0
  - setuptools=75.1.0=py38h06a4308_0
  - sqlite=3.45.3=h5eee18b_0
  - tk=8.6.14=h39e8969_0
  - wheel=0.44.0=py38h06a4308_0
  - xz=5.6.4=h5eee18b_1
  - zlib=1.2.13=h5eee18b_1
  - pip:
      - absl-py==0.15.0
      - astunparse==1.6.3
      - biopython==1.79
      - blinker==1.8.2
      - cachetools==5.5.2
      - certifi==2025.1.31
      - charset-normalizer==3.4.1
      - click==8.1.8
      - colorama==0.4.6
      - contourpy==1.1.1
      - cycler==0.12.1
      - flask==3.0.2
      - flatbuffers==1.12
      - fonttools==4.56.0
      - gast==0.4.0
      - gensim==4.3.1
      - google-auth==2.38.0
      - google-auth-oauthlib==0.4.6
      - google-pasta==0.2.0
      - grpcio==1.34.1
      - h5py==3.1.0
      - idna==3.10
      - imbalanced-learn==0.8.0
      - importlib-metadata==8.5.0
      - importlib-resources==6.4.5
      - itsdangerous==2.2.0
      - jinja2==3.1.6
      - joblib==1.4.2
      - keras-nightly==2.5.0.dev2021032900
      - keras-preprocessing==1.1.2
      - kiwisolver==1.4.7
      - lightgbm==3.3.5
      - markdown==3.7
      - markupsafe==2.1.5
      - matplotlib==3.3.4
      - numpy==1.19.5
      - oauthlib==3.2.2
      - opt-einsum==3.3.0
      - packaging==24.2
      - pandas==1.2.5
      - pillow==10.4.0
      - pyasn1==0.6.1
      - pyasn1-modules==0.4.2
      - pyparsing==3.1.4
      - python-dateutil==2.9.0.post0
      - pytz==2025.2
      - requests==2.32.3
      - requests-oauthlib==2.0.0
      - rsa==4.9
      - scikit-learn==0.24.2
      - scipy==1.10.1
      - seaborn==0.11.2
      - six==1.15.0
      - tensorboard==2.11.2
      - tensorboard-data-server==0.6.1
      - tensorboard-plugin-wit==1.8.1
      - tensorflow-estimator==2.5.0
      - tensorflow-gpu==2.5.0
      - termcolor==1.1.0
      - threadpoolctl==3.5.0
      - tqdm==4.67.1
      - typing-extensions==3.7.4.3
      - tzdata==2025.2
      - urllib3==2.2.3
      - werkzeug==3.0.6
      - wrapt==1.12.1
      - xgboost==1.6.2
      - zipp==3.20.2
prefix: //your_path/envs/anaconda3/envs/tf25_gpu
