# Supplementary material for: EnDeep4mC predicts DNA N4-methylcytosine sites using a dual-adaptive feature encoding framework in deep ensembles
Source: Genome Res. 2026 Mar;36(3):589–99. doi: 10.1101/gr.280977.125 (PMC12951953; doi:10.1101/gr.280977.125)
Supplement: Supplement 1 [file Supplemental_Code.zip › Supplemental_Code/EnDeep4mC-main/evaluations/ablation_feature/ablation_deature_results/ablation_BLSTM.csv]

	ENAC	binary	NCP	CKSNAP	EIIP	Kmer4	RCKmer5	SCPseTNC	TNC	PCPseTNC	PseEIIP
4mC_A.thaliana	-0.020503570105560587	-0.02117068151316559	-0.020228877173017246	-0.021308027979437205	-0.019787406388572792	-0.025369559196326885
4mC_C.elegans	-0.01300777566477318	-0.009879431217584611	-0.008109446859306813	-0.015971470404215093
4mC_D.melanogaster	-0.015356714285714279	-0.013374571428571347	-0.011356714285714276	-0.019785285714285616	-0.015267428571428487
4mC_E.coli	0.0	-0.012500000000000067	-0.009375000000000022			0.0031249999999999334	0.0031249999999999334	0.006249999999999978
4mC_G.subterraneus	-0.0011516330474850012	0.00032027275054391513	0.00032027275054391513	-0.0019195838986305613		0.0021121580698835185	0.00019228094201972912	0.004160027006271605	0.0005122604633303052	0.0005762563675923982	0.0014082031230000513
4mC_G.pickeringii	0.002076428868120539	0.00804735306334381	0.004412877466251297	0.0012976126687436196		0.006230115264797553	0.0036340612668743777
