# Supplementary material for: EnDeep4mC predicts DNA N4-methylcytosine sites using a dual-adaptive feature encoding framework in deep ensembles
Source: Genome Res. 2026 Mar;36(3):589–99. doi: 10.1101/gr.280977.125 (PMC12951953; doi:10.1101/gr.280977.125)
Supplement: Supplement 1 [file Supplemental_Code.zip › Supplemental_Code/EnDeep4mC-main/evaluations/ablation_feature/ablation_deature_results/ablation_CNN.csv]

	NCP	ENAC	binary	EIIP	CKSNAP	Kmer4	TNC	SCPseTNC	PCPseTNC	PseEIIP	RCKmer5	NAC
4mC_A.thaliana	-0.02590972224620336	-0.02523280037672171	-0.02700849397637639	-0.025272042224227964	-0.025546735156771194	-0.029882959306204104
4mC_C.elegans	-0.0119782179138882	-0.008932198320573015	-0.012389842183255229	-0.006668264839054916	-0.010331720836420533	-0.010331720836420533	-0.008314761916522695	-0.006791752119865047	-0.007985462501029161
4mC_D.melanogaster	-0.013411000000000062	-0.013625285714285784	-0.012482428571428561	-0.012411000000000061	-0.012589571428571422	-0.009053857142857225	-0.011732428571428644
4mC_E.coli
4mC_G.subterraneus	-0.02201409305004487	-0.01702241251759895	-0.01721440023038534	-0.015614502623832127	-0.028221695763471222	-0.011710752463842344	-0.01913427735824913	-0.01663843709202617	-0.014078600921541118	-0.01817433879431718	-0.012414707410725812	-0.012158723793677217
4mC_G.pickeringii	-0.009086213914849428	-0.003894105919003077	-0.0025960789200415446	-0.005451738317757027	-0.014537927310488086	-0.008307397715472509	-0.005451738317757027	-0.003894105919003077	-0.0015576573208723188	-0.008567003115264815	-0.003894105919003077
