# Supplementary material for: EnDeep4mC predicts DNA N4-methylcytosine sites using a dual-adaptive feature encoding framework in deep ensembles
Source: Genome Res. 2026 Mar;36(3):589–99. doi: 10.1101/gr.280977.125 (PMC12951953; doi:10.1101/gr.280977.125)
Supplement: Supplement 1 [file Supplemental_Code.zip › Supplemental_Code/EnDeep4mC-main/evaluations/ablation_feature/ablation_deature_results/ablation_Ensemble.csv]

	ENAC	binary	NCP	EIIP	Kmer4	CKSNAP	PseEIIP	TNC	RCKmer5	SCPseTNC	PCPseTNC	ANF	NAC	TAC
4mC_A.thaliana	-0.016955716909312035	-0.017478941542727732	-0.016383439966513567	-0.016687564284686467	-0.020042742246464868	-0.0174266190793862						-0.0036003481929129		-0.0041987863673822
4mC_C.elegans	-0.008273915177958833	-0.008013219807359867	-0.008081823852254299			-0.0100713411541944
4mC_D.melanogaster	-0.009833428571428566	-0.008744142857142766	-0.008511999999999966	-0.009083428571428567		-0.011083428571428534
4mC_E.coli
4mC_G.subterraneus	-0.010900205938819935	-0.009726947694014299			-0.005652541789325467	-0.0149746118435087	-0.0076790787576262	-0.009513628013140499	-0.007977726310849467	-0.005951189342548767	-0.007423095140577767		-0.0121587237936772
4mC_G.pickeringii	-1.4191761800091384e-08	0.0025095046728972337	-0.0013845763239876002		-0.0008653655244028999	-0.0060574735202491336
