# Supplementary material for: EnDeep4mC predicts DNA N4-methylcytosine sites using a dual-adaptive feature encoding framework in deep ensembles
Source: Genome Res. 2026 Mar;36(3):589–99. doi: 10.1101/gr.280977.125 (PMC12951953; doi:10.1101/gr.280977.125)
Supplement: Supplement 1 [file Supplemental_Code.zip › Supplemental_Code/EnDeep4mC-main/evaluations/ablation_feature/ablation_deature_results/ablation_Transformer.csv]

	NCP	binary	ENAC	EIIP	CKSNAP	Kmer4	SCPseTNC	PCPseTNC	TNC	PseEIIP	RCKmer5	TAC	ANF
4mC_A.thaliana	-0.003011720480320279	-0.004257649138641462	-0.005130780245653943	-0.005003244241258864	-0.005425094101950356	-0.004875708236863785	-0.004581394380567483	-0.005170022093160198	-0.005101348860024335	-0.0059254276576541365	-0.0039927666679747675	-0.004198786367382246	-0.0036003481929129943
4mC_C.elegans	-0.004157806783567919	-0.0017703860212398004	-0.0028817715485304207	-0.0022643351444801008	-0.003910832221947769	-0.003787344941137749					-0.0028406091215937845
4mC_D.melanogaster	-0.0007682857142857769	-0.0003754285714285821	-0.0005182857142858044	0.0004281428571427659	-0.0008754285714286381	0.000999571428571433	-0.00017900000000004024	-0.0005182857142858044	0.0002495714285714046	0.0003209999999999047
4mC_E.coli	0.0	0.0	-0.006250000000000089
4mC_G.subterraneus		-0.012286715602201514	-0.014526572251375991		-0.014782555868424474	-0.0073590309740176885	-0.005375157941891806	-0.008766940867784512	-0.009918867144502741	-0.006271100601561552	-0.011710752463842344
4mC_G.pickeringii	0.0005196074766354863	0.002077239875389436	0.0018176344755971297		-0.00493210591900306	-0.0005188141225337395
