# Supplementary material for: EnDeep4mC predicts DNA N4-methylcytosine sites using a dual-adaptive feature encoding framework in deep ensembles
Source: Genome Res. 2026 Mar;36(3):589–99. doi: 10.1101/gr.280977.125 (PMC12951953; doi:10.1101/gr.280977.125)
Supplement: Supplement 1 [file Supplemental_Code.zip › Supplemental_Code/EnDeep4mC-main/evaluations/ablation_feature/ablation_deature_results/cross_model_average.csv]

	ANF	CKSNAP	EIIP	ENAC	Kmer4	NAC	NCP	PCPseTNC	PseEIIP	RCKmer5	SCPseTNC	TAC	TNC	binary
4mC_A.thaliana	-0.0012001160643043	-0.0174266190793862	-0.016687564284686467	-0.016955716909312035	-0.020042742246464868	0.0	-0.016383439966513567	-0.0017233406977200333	-0.0019751425525513667	-0.0013309222226582332	-0.0015271314601891335	-0.0013995954557940666	-0.0017004496200081001	-0.017478941542727732
4mC_C.elegans	0.0	-0.0100713411541944	-0.002977533327845	-0.008273915177958833	-0.0047063552591860664	0.0	-0.008081823852254299	-0.0026618208336763667	0.0	-0.0009468697071979	-0.0022639173732883332	0.0	-0.002771587305507533	-0.008013219807359867
4mC_D.melanogaster	0.0	-0.011083428571428534	-0.009083428571428567	-0.009833428571428566	-0.0026847619047619333	0.0	-0.008511999999999966	-0.00017276190476193335	0.00010699999999996666	0.0	-5.966666666666666e-05	0.0	-0.003827619047619067	-0.008744142857142766
4mC_E.coli	0.0	0.0	0.0	-0.0020833333333333333	0.0010416666666666333	0.0	-0.0031249999999999997	0.0	0.0	0.0010416666666666333	0.0020833333333333	0.0	0.0	-0.004166666666666667
4mC_G.subterraneus	0.0	-0.0149746118435087	-0.005204834207944033	-0.010900205938819935	-0.005652541789325467	-0.004052907931225733	-0.007231273433166967	-0.007423095140577767	-0.0076790787576262	-0.007977726310849467	-0.005951189342548767	0.0	-0.009513628013140499	-0.009726947694014299
4mC_G.pickeringii	0.0	-0.0060574735202491336	-0.001817246105919	-1.4191761800091384e-08	-0.0008653655244028999	0.0	-0.0013845763239876002	-0.0005192191069574333	-0.0028556677050882665	-8.668155070956669e-05	-0.0012980353063343335	0.0	-0.001817246105919	0.0025095046728972337
