# Supplementary material for: EnDeep4mC predicts DNA N4-methylcytosine sites using a dual-adaptive feature encoding framework in deep ensembles
Source: Genome Res. 2026 Mar;36(3):589–99. doi: 10.1101/gr.280977.125 (PMC12951953; doi:10.1101/gr.280977.125)
Supplement: Supplement 1 [file Supplemental_Code.zip › Supplemental_Code/EnDeep4mC-main/evaluations/ablation_feature/ablation_deature_results/feature_impact_matrix.csv]

	4mC_A.thaliana	4mC_C.elegans	4mC_D.melanogaster	4mC_E.coli	4mC_G.subterraneus	4mC_G.pickeringii
ANF	-0.001200	0.000000	0.000000	0.000000	0.000000	0.000000
TAC	-0.001400	0.000000	0.000000	0.000000	0.000000	0.000000
NAC	0.000000	0.000000	0.000000	0.000000	-0.004053	0.000000
SCPseTNC	-0.001527	-0.002264	-0.000060	0.002083	-0.005951	-0.001298
RCKmer5	-0.001331	-0.000947	0.000000	0.001042	-0.007978	-0.000087
PseEIIP	-0.001975	0.000000	0.000107	0.000000	-0.007679	-0.002856
PCPseTNC	-0.001723	-0.002662	-0.000173	0.000000	-0.007423	-0.000519
TNC	-0.001700	-0.002772	-0.003828	0.000000	-0.009514	-0.001817
Kmer4	-0.020043	-0.004706	-0.002685	0.001042	-0.005653	-0.000865
EIIP	-0.016688	-0.002978	-0.009083	0.000000	-0.005205	-0.001817
NCP	-0.016383	-0.008082	-0.008512	-0.003125	-0.007231	-0.001385
binary	-0.017479	-0.008013	-0.008744	-0.004167	-0.009727	0.002510
ENAC	-0.016956	-0.008274	-0.009833	-0.002083	-0.010900	-0.000000
CKSNAP	-0.017427	-0.010071	-0.011083	0.000000	-0.014975	-0.006057
