# Supplementary material for: EnDeep4mC predicts DNA N4-methylcytosine sites using a dual-adaptive feature encoding framework in deep ensembles
Source: Genome Res. 2026 Mar;36(3):589–99. doi: 10.1101/gr.280977.125 (PMC12951953; doi:10.1101/gr.280977.125)
Supplement: Supplement 1 [file Supplemental_Code.zip › Supplemental_Code/EnDeep4mC-main/evaluations/ablation_model_indiv/ablation_model_results/ablation_4mC_A.thaliana_results.csv]

combination	ACC	SN	SP	F1	MCC	AUC
full	0.9150731439412851	0.919366917968945	0.9107793699136253	0.9154362416107383	0.8301768995521333	0.9711121037608952
CNN	0.9152104448549603	0.9198162664137002	0.9106046232962205	0.9155991799714233	0.8304561243725666	0.9710765837186985
BLSTM	0.9042762993659195	0.908233062060013	0.9003195366718258	0.9046535625924683	0.8085779172731077	0.9655886664670741
Transformer	0.9136502071995606	0.9175944879924111	0.9097059264067102	0.9139894569325643	0.8273261568063921	0.9693681044007983
