# Supplementary material for: EnDeep4mC predicts DNA N4-methylcytosine sites using a dual-adaptive feature encoding framework in deep ensembles
Source: Genome Res. 2026 Mar;36(3):589–99. doi: 10.1101/gr.280977.125 (PMC12951953; doi:10.1101/gr.280977.125)
Supplement: Supplement 1 [file Supplemental_Code.zip › Supplemental_Code/EnDeep4mC-main/evaluations/ablation_model_indiv/ablation_model_results/ablation_4mC_C.elegans_results.csv]

combination	ACC	SN	SP	F1	MCC	AUC
full	0.957672799602188	0.9587062895333572	0.9566393507836741	0.9577156936772245	0.915347561133371	0.9910415926688807
CNN	0.9565987071108901	0.9587062895333572	0.9544912085289203	0.9566891623660183	0.9132055405693557	0.9908436527950942
BLSTM	0.9527200397812033	0.9549667820344512	0.9504733869042883	0.9528251334669656	0.9054492364600493	0.9899116055092957
Transformer	0.9537344604674292	0.9546883080717667	0.9527806508075424	0.9537776717936489	0.9074705788153723	0.9895066213852678
