# Supplementary material for: EnDeep4mC predicts DNA N4-methylcytosine sites using a dual-adaptive feature encoding framework in deep ensembles
Source: Genome Res. 2026 Mar;36(3):589–99. doi: 10.1101/gr.280977.125 (PMC12951953; doi:10.1101/gr.280977.125)
Supplement: Supplement 1 [file Supplemental_Code.zip › Supplemental_Code/EnDeep4mC-main/evaluations/ablation_model_indiv/ablation_model_results/ablation_4mC_D.melanogaster_results.csv]

combination	ACC	SN	SP	F1	MCC	AUC
full	0.9504669954874594	0.9589935984888236	0.9419403924860951	0.9508857730027834	0.9010650206879066	0.9876844973605767
CNN	0.950139049218176	0.9586262986672264	0.9416517997691258	0.9505586701179776	0.9004078266618545	0.9875352954022154
BLSTM	0.943212824010914	0.9525920873124147	0.9338335607094134	0.9437404967055245	0.8865816479501547	0.9849762827220649
Transformer	0.9483812572148179	0.9580228775317452	0.9387396368978906	0.9488741928358907	0.8969292885388954	0.9864264914793962
