# Supplementary material for: EnDeep4mC predicts DNA N4-methylcytosine sites using a dual-adaptive feature encoding framework in deep ensembles
Source: Genome Res. 2026 Mar;36(3):589–99. doi: 10.1101/gr.280977.125 (PMC12951953; doi:10.1101/gr.280977.125)
Supplement: Supplement 1 [file Supplemental_Code.zip › Supplemental_Code/EnDeep4mC-main/evaluations/ablation_model_indiv/ablation_model_results/ablation_4mC_E.coli_results.csv]

combination	ACC	SN	SP	F1	MCC	AUC
full	0.9849151477058454	0.989937106918239	0.9798994974874372	0.9849812265331666	0.9698795190217606	0.998298094244809
CNN	0.9817724701445631	0.9874213836477987	0.9761306532663316	0.9818636647904941	0.9636068563471546	0.9979393824468253
BLSTM	0.983029541169076	0.989937106918239	0.9761306532663316	0.9831355402873205	0.9661517345450448	0.9971492683543504
Transformer	0.9817724701445631	0.9861635220125786	0.9773869346733668	0.9818409517845962	0.9635824334990449	0.9983486615467273
