# Supplementary material for: EnDeep4mC predicts DNA N4-methylcytosine sites using a dual-adaptive feature encoding framework in deep ensembles
Source: Genome Res. 2026 Mar;36(3):589–99. doi: 10.1101/gr.280977.125 (PMC12951953; doi:10.1101/gr.280977.125)
Supplement: Supplement 1 [file Supplemental_Code.zip › Supplemental_Code/EnDeep4mC-main/evaluations/ablation_model_indiv/ablation_model_results/ablation_4mC_G.pickeringii_results.csv]

combination	ACC	SN	SP	F1	MCC	AUC
full	0.9650793650793651	0.9693121693121693	0.9608465608465608	0.9652265542676501	0.9301920625730865	0.9924011085915847
CNN	0.9664021164021164	0.9698412698412698	0.9629629629629629	0.9665172686527814	0.932826299586979	0.9928996948573668
BLSTM	0.9481481481481482	0.9481481481481482	0.9481481481481482	0.9481481481481482	0.8962962962962963	0.9875373029870385
Transformer	0.9677248677248678	0.9703703703703703	0.9650793650793651	0.9678100263852242	0.9354628295593161	0.9918815262730606
