# Supplementary material for: EnDeep4mC predicts DNA N4-methylcytosine sites using a dual-adaptive feature encoding framework in deep ensembles
Source: Genome Res. 2026 Mar;36(3):589–99. doi: 10.1101/gr.280977.125 (PMC12951953; doi:10.1101/gr.280977.125)
Supplement: Supplement 1 [file Supplemental_Code.zip › Supplemental_Code/EnDeep4mC-main/evaluations/ablation_model_indiv/ablation_model_results/ablation_4mC_G.subterraneus_results.csv]

combination	ACC	SN	SP	F1	MCC	AUC
full	0.9045231855987239	0.9020054694621695	0.9070403280929596	0.9042723326479324	0.8090564260063999	0.9624362347818664
CNN	0.8975732026888459	0.8994986326344576	0.8956482114376851	0.8977595814852725	0.7951524591870556	0.9579471488865531
BLSTM	0.9003076221943717	0.8990428441203282	0.9015721120984279	0.9001711351968055	0.8006176999253509	0.958049231390401
Transformer	0.9028141734077703	0.9006381039197813	0.9049897470950102	0.9025922119447299	0.8056357990960714	0.9609955006850847
