# Supplementary material for: EnDeep4mC predicts DNA N4-methylcytosine sites using a dual-adaptive feature encoding framework in deep ensembles
Source: Genome Res. 2026 Mar;36(3):589–99. doi: 10.1101/gr.280977.125 (PMC12951953; doi:10.1101/gr.280977.125)
Supplement: Supplement 1 [file Supplemental_Code.zip › Supplemental_Code/EnDeep4mC-main/evaluations/kmer_analysis/tables/significant_kmers.csv]

k	kmer	p_value	prok_freq	euk_freq
3	AAC	1.7265622210418475e-07	0.00016176917616704013	0.000574021410341968
3	AGC	3.716698936004181e-52	0.0008620218946634103	-9.118029622760555e-05
3	TTT	1.5357352075154207e-221	0.0009227362706051966	0.004925109193523014
3	GTG	0.025655597209939977	-0.000692918095899376	-0.0005916482693607769
3	TAA	0.0	-0.0014041727482912362	0.0006635039354459492
3	TTG	8.970397574842682e-149	-0.0005439845092770753	0.0011655947780355256
3	TGG	0.00029795548054463835	-0.0007240902419366002	-0.00046007100727986795
3	GAC	7.196303703772554e-94	-0.0007638194476703199	-0.0015526116925547225
3	TAC	7.499521269655501e-85	-0.0019398039373884016	-0.0014625549213353982
3	AGA	5.866603314835028e-31	-0.0005773977899967159	9.692275738104085e-05
3	GGT	3.668346883114148e-27	-0.00047817664542071023	-0.0010077270307608409
3	ATG	1.9733550055444377e-61	-0.0005020141688609411	0.00046873463345483476
3	CAT	3.884134450105488e-87	-0.0003665273903331306	0.0008640906002577164
3	TTC	2.531864982531036e-58	0.00042072210174425376	0.0016058418107248347
3	CGT	1.016976370251417e-93	-0.0005291115245665036	-0.001349078895499017
3	TCG	0.5056999475364997	0.0010211424571148695	0.000690967880092817
3	CTG	1.7174392344256414e-31	-0.0001731785890956971	-0.0006972346529167846
3	ATC	8.882445076374756e-07	0.00020129464238417653	0.00048254150744548707
3	CCT	1.3956522738331663e-261	0.00014811862855596686	-0.0016534043694087308
3	TGT	1.2898033104388734e-175	-0.001381353922433921	1.3906742880278287e-05
3	GTT	3.7352720913630064e-69	-0.0006403533006209168	0.00037463317220569857
3	CCC	0.0	0.0015571811252452009	-0.0026436044100403887
3	GGA	5.217946203275322e-28	-0.0001774571189439439	-0.0007614004145008327
3	TGA	1.3579857320040077e-30	-0.00014628497290671873	0.0005582421257812218
3	GCA	2.8841718065335305e-09	0.001505838767066241	0.0008580984668802184
3	GAA	0.00015513960570228286	0.0014312701039967991	0.001822632202878257
3	AGT	3.55368830672784e-153	-0.0012216221414327122	9.837085628060585e-06
3	ACA	8.12426096296597e-186	-0.0012821327778579153	0.00035061470425089107
3	TCT	2.050755469587414e-155	-0.0015048200694833258	-7.864675057967646e-06
3	CGA	4.327924546861729e-23	0.0009003249237810474	0.0001596154528431216
3	TAT	3.4743680508497865e-297	-0.001662921934351868	-7.387801110007863e-05
3	GCC	0.0	0.0026176453090606226	-0.0010899440941446042
3	AAA	4.642480428498042e-71	0.0037029657138991905	0.00764983210916129
3	CCG	0.0	0.0020905711796599512	-0.0014695207763867407
3	CAG	1.1033847279053504e-82	0.0013114712682458923	9.18793784549822e-06
3	AGG	3.001778568155507e-155	-0.00030479431680842904	-0.0015991755623423684
3	TAG	3.0381816113063828e-251	-0.0021486369418861548	-0.0015572056614774708
3	GTC	5.44668071035821e-07	-0.0004946795462639477	-0.0006365143680247976
3	TCA	1.5626780738012578e-38	0.00017419728667861407	0.001019211953067714
3	CGG	0.0	0.0028044744457673947	-0.0002832032037540311
3	TTA	0.0	-0.001693686601355927	3.8898932508928466e-05
3	GCT	0.6993820903291412	-0.0006617459498621499	-0.000563185635817658
3	CAA	4.632764769683131e-66	0.00022778077953998846	0.0015365078341026944
3	GGG	0.0	-0.00045332042439756234	-0.0027786770832581714
3	ACG	4.506321382258612e-103	-0.00017990199314294256	-0.0011543345607303093
3	ATT	3.5194568741696554e-252	-0.00022370598920832489	0.002718780716705591
3	GAG	0.6754519446630238	-0.0004641186187764714	-0.0004352535882080604
3	CGC	0.0	0.0035574956990588047	-0.0006797575972324133
3	ACT	3.6672621016894096e-207	-0.001898444815522017	-0.0006299230213095489
3	GTA	6.018872941162707e-54	-0.0017270998820755677	-0.0014579359851902432
3	AAT	5.113562697733462e-194	0.00018662539719018802	0.0030439038868797074
3	GAT	6.864032962683104e-10	-0.00013976530837605736	0.00021893757328035873
3	TCC	1.3184257528314881e-20	-0.00018071695120927544	-0.0006842017628207256
3	ACC	5.282238183586348e-261	0.00022187233355907762	-0.0016616435528027914
3	CAC	0.07327910001548825	-0.0005168871535715129	-0.0006141437367488027
3	CTC	0.18089360557704665	-0.0005551901826891491	-0.00039880144349494374
3	TGC	0.6573211423756617	0.00039831075492010627	0.0002933149288285612
3	CTT	2.25053596750324e-27	-0.0009577794674575013	-0.0003528118198226418
3	ATA	2.557126242204342e-292	-0.001432900020129465	0.00040696572522178585
3	CCA	7.197208449865106e-29	0.00031518503215417076	-0.00037745446833760583
3	AAG	4.140445372510338e-08	-4.278529848245061e-06	0.0003604268226565458
3	CTA	0.0	-0.002332002506811012	-0.0014227821360422504
3	GCG	0.0	0.003845379635990829	-0.0002521439790806636
3	GGC	0.0	0.002495401599110717	-0.0005304785744654778
4	GAGA	6.445368631009737e-16	-6.586684108485013e-05	0.00019328375467082132
4	CCAT	0.017580775626595144	3.6801790574392344e-05	-3.802639426375449e-05
4	TCCC	2.488315703243491e-51	-3.0110555924502905e-05	-0.0004462463989914295
4	TAAA	2.1362815319192176e-71	-4.391122738990052e-06	0.0010003709110896009
4	TACT	6.965835916757011e-87	-0.0005909196600183675	-0.000292449621113361
4	TGTA	2.023320059202036e-84	-0.0005106248442196934	-0.0001821884523014103
4	AGTC	2.1088594145327483e-27	-0.00027914994555007814	-2.818668038418338e-06
4	TCAC	0.0029063191179313688	-0.00013884311898520736	-5.322157741631918e-05
4	TGCA	1.5389974644509774e-53	-2.96923537588846e-05	0.0004563423554199463
4	GTGT	4.394822968304757e-35	-0.00040335598873865203	-0.00018664707265309043
4	CTAT	4.4670645273058466e-57	-0.0005010061944104771	-0.00028032934854816186
4	CGAG	3.5353382778442127e-09	1.4427974713823993e-05	0.00015046562474175552
4	CGTT	1.7842033938540369e-12	-2.634673643393988e-05	-0.00021398815262574952
4	GGTT	0.0002117144264127823	-0.00012044222369801119	-1.967942775913962e-05
4	AGAC	0.08904382725602958	-0.0004644135049188939	-0.00042013528325371657
4	TTTA	2.057236109098177e-108	-0.0003161608372072792	0.0004805316520405554
4	CGCC	0.0	0.001492772630173788	-0.00017111877418689433
4	TTAG	1.060281422259758e-150	-0.0005829738188716236	-0.0003190988462038627
4	TCAT	2.642714880837673e-55	-0.00013612480490868967	0.00037941834222601735
4	CCTA	8.383591651973298e-33	-0.0006172663964523073	-0.0006348665392714129
4	GTTC	0.3342611191650873	-7.987661363305604e-05	-5.1940364671583614e-05
4	CGGG	1.6763981307926727e-171	0.00019383670376398694	-0.000470384447102249
4	GATG	0.16095710522170464	9.82775089202522e-06	4.235689334096079e-05
4	GAGC	2.2058489565124137e-16	0.0001189785161183482	-0.00011359232194826322
4	TGAT	1.281036453391061e-16	-3.9938306816528126e-05	0.00022498095797558152
4	GAAT	7.169394463701352e-07	3.324707216663847e-05	0.00022431472734831892
4	CCTG	3.2533936127994177e-59	0.0002563579275238919	-0.00020668523998075626
4	CGCG	0.0	0.0014108050057126415	-0.00013421984713850744
4	GTTG	3.8668502546077776e-10	-0.00012127862802924737	6.472686786404536e-05
4	GAGG	2.0474047402594002e-17	-8.573144395170908e-05	-0.0002723089567661166
4	GACC	1.6765613000320316e-198	6.293942592552329e-05	-0.0006159814634140092
4	ACAA	9.548869481068108e-64	-0.0002312657975868063	0.00038057143369627996
4	ATGA	9.276040266077422e-26	-5.5620888027206605e-05	0.0002807905851362664
4	TACC	0.028034642598222678	-0.0004244751981023658	-0.0005656554268007926
4	GGGG	3.3419e-319	-0.00015954412618330313	-0.0009600639581402173
4	TAAT	1.10765426090457e-137	-0.00038725520536235535	0.0003163058024203392
4	TCGT	1.290416153242019e-21	-0.00038725520536235535	-8.742995770076134e-05
4	TAGT	1.6822917343202037e-133	-0.0005434537142207136	-0.00022416098181895073
4	ACAG	0.6897857772432423	-0.00020951928497466542	-0.000231002657875839
4	CGGC	5.90693852326228e-191	0.002174023957965664	0.00028612043015436694
4	CAGG	1.2760717374604512e-162	0.00037700925230471204	-0.00036486376544582044
4	AAGA	4.9368856424924635e-20	-3.303797108382932e-05	0.00030577423365861153
4	TATT	5.617911882545056e-112	-0.00032452488051964144	0.00042690008654592106
4	GTTA	1.5139692043542084e-63	-0.00046692271791260256	-0.0002687471853357515
4	TAGA	7.427472841398818e-89	-0.000500797093327668	-0.0002038153234325483
4	TCCG	3.290950736596285e-67	0.00020450085898724834	-0.00026531353517985994
4	AATC	3.276977580346551e-15	0.00021391040771365504	0.0005787237967970964
4	TGAC	0.004392349792149017	-0.00014448884822105168	-0.00020204724984481314
4	TCTC	3.744483448040881e-36	-0.00026304916217378136	0.0001407284078817645
4	ATAA	3.3880067797223715e-79	-0.00017669041497364482	0.0005702421684269463
4	CATT	9.959579239298655e-68	-0.00017480850522836352	0.0004548305243811581
4	CCGC	0.0	0.001016858565700396	-0.0003715260717184459
4	TCCT	0.0003755940812527904	-0.00026074905026288175	-0.0001318880399430887
4	ACAC	5.408397464022744e-53	-0.0004347211511600091	-7.30803749597218e-05
4	CACC	1.804089500649558e-125	0.00038537329561707384	-0.000344261864510471
4	CGCT	4.656403416217834e-45	9.806840783744327e-05	-0.00023466692632578292
4	TCTT	2.8747307051183914e-58	-0.00039729205733718973	0.0001154628925555774
4	GTGC	4.809004512832294e-13	-0.00013842491681958927	-0.00027574260692200814
4	CGTC	2.1168979013103557e-70	9.555919484373473e-05	-0.0002999575277975121
4	ATGT	1.2310185949816161e-62	-0.0003192973534494152	0.0001364235330594528
4	CGGA	1.2621992655461914e-74	0.00010726885548104125	-0.00035323035372362066
4	GGGT	2.4649405411274343e-71	-0.00027956814771569623	-0.0006962622539991455
4	AGAT	2.7224298288555163e-12	-0.00020868288064342902	-8.660998154413034e-06
4	GACG	4.45022777503837e-75	-5.164796745383464e-05	-0.0003938191734768463
4	CATG	2.538560692154856e-14	-3.471077974630168e-05	0.00017539802475431145
4	AGAG	0.0025316584505216382	-0.0001927911983499414	-0.00012640444939561978
4	ACCA	0.21200311779322747	-5.373897828192531e-05	-9.37335244048606e-05
4	ACCC	3.306085e-318	0.00041046542555415967	-0.0006837063691007359
4	ATGG	0.00034298796270748795	-0.00014762536446318725	-3.538709600959893e-05
4	CTGC	5.6197928377195915e-14	0.0003471077974630181	3.759078193054429e-05
4	GGTA	0.022471679317399816	-0.0003374891476538022	-0.00047871232994303086
4	CTAC	9.623562537507114e-11	-0.0005545360716095933	-0.0004721525206899842
4	AGCT	2.1261833880428383e-28	-0.0003245248805196412	-7.482282429256259e-06
4	ATCC	3.040122771307778e-08	-2.655583751674925e-05	-0.00018129160338009554
4	TGCC	2.4955154837756115e-62	0.00044643081179731583	-0.0001046238327351138
4	TCAG	1.5612329150783776e-05	0.0002502939961224293	0.0001048288267742714
4	GCGA	2.784802868991709e-14	0.000496824172754296	0.0001412665172345535
4	GGTC	5.427426607465758e-28	-0.00010036851974834244	-0.00032237875083038605
4	AATA	3.393112567954656e-63	-0.0001566167110239763	0.0005104095332477908
4	GCAT	2.0070939105344064e-09	0.00011103267497160406	0.00026459605604280795
4	CAAA	1.141730812494451e-37	0.00020784647631219306	0.0009279823910120365
4	ATAG	2.2015806085529618e-38	-0.0004324210392491097	-0.00027564010990242913
4	CCCG	9.777456696927066e-234	0.0003629994797565059	-0.0004979305211140657
4	ACGG	2.9022116440457675e-66	0.00012190593127767461	-0.0003042880268747186
4	AAAA	1.8144698624867067e-06	0.0023588693151688615	0.00405549957367646
4	GCGC	0.0	0.0016460437238728196	-0.0002620336305533366
4	CCAG	2.469013936139838e-101	0.00035986296351437014	-0.0002725908235699584
4	CAGT	6.586853862729728e-25	1.0455054140453331e-06	0.00032204563551675464
4	TTCA	1.476273901771913e-40	0.00013068817675565428	0.0006802983431997392
4	ACCG	1.240735599398098e-136	0.00014783446554599618	-0.00045877665963494404
4	TTGA	3.95102272727078e-30	4.3074823058663475e-05	0.0004601603693992584
4	CCGG	5.651608935999165e-278	0.0006875243602761471	-0.00037934146946133336
4	ACAT	2.0364917185712942e-107	-0.00040795621256045113	0.00023943303773619942
4	GGAA	0.0526572306119977	0.0003694816133235864	0.00032770859584848634
4	AGCC	2.320766393642934e-113	0.00023837523440231384	-0.00037442161252154845
4	TTCC	0.8815012409040575	0.00030173286249345543	0.00031874010663533693
4	CCAA	2.023771645991031e-14	-0.00013967952331644376	0.00011946027631915294
4	GATT	5.273892626264424e-10	5.75027977724879e-05	0.00030172560138524724
4	GTCG	8.740936743338623e-09	0.0002410935484788313	1.9858797543402616e-05
4	AGGG	1.0263402393961969e-187	-0.00014825266771161427	-0.0007937881681284236
4	TATA	1.405656330768313e-124	-0.0005026790030729496	-0.00012035712524046749
4	GCCG	0.0	0.0013869674822724097	-0.00023382132591425733
4	AGCG	3.14912290729e-126	0.0006666142519952427	-9.90633694229609e-05
4	TTAA	8.192299753355282e-116	-0.0003485715050426816	0.00037016798620902614
4	CTCT	4.721062429935235e-18	-0.0004558403605237232	-0.0002301314332094186
4	TCGG	0.0017940922059398049	0.00044643081179731583	0.00024032988665751462
4	ACTA	8.146485189873033e-144	-0.0006030475228212922	-0.00026879843384554087
4	AACC	1.9482958820072022e-29	0.00022018344019792682	-0.0001406771593719749
4	TGAG	0.0070198905014345735	-0.0002145377109620825	-0.00015561609997559304
4	GGGC	1.2474311137283e-251	3.952010465090982e-05	-0.0006668968578898041
4	TCTA	1.2712248481368831e-141	-0.0006057658368978098	-0.0001619196666796923
4	CTAA	1.261841630541176e-206	-0.0006285578549239958	-0.00019046508663240276
4	GTCC	1.0749109464940123e-05	-0.00043263014033191887	-0.00046510585059393833
4	GAAC	1.496035054042099e-25	9.953211541710648e-05	-0.00020507091192238929
4	CTAG	2.1475878283854805e-164	-0.0006580411076000716	-0.0004991092368392225
4	TACA	2.066369321077531e-110	-0.0005367624795708241	-7.85127169974011e-05
4	TATG	1.824363652779784e-56	-0.0004652499092501301	-0.00021831865170295604
4	CTCC	9.798483109083597e-39	-1.881909745281426e-05	-0.00035789396811445836
4	AAAG	1.0079668056593712e-06	0.00031406982637918876	0.0005988388368894462
4	TCCA	5.484588542884236e-16	-0.00012106952694643843	0.00014493078568449764
4	GCTA	6.464188421420766e-32	-0.0005045609128182309	-0.00036983487089539474
4	ATAT	2.7889703033150643e-116	-0.0003757546458078578	0.00034223754837378866
4	ATCT	3.7488760819973317e-38	-0.0002735042163142338	0.00011495040745768299
4	GGCA	3.0266180968928594e-31	0.0006716326779826597	0.00014836443584038917
4	TTGG	3.3147898135087027e-52	-0.0003864188010311192	4.5739294987062924e-05
4	GAAA	1.5873084765603037e-06	0.001186857746024152	0.0016551218721593108
4	CGTG	2.9840538160098643e-05	-0.00016937187707532836	-0.00023425693824746753
4	ATAC	1.6075897225825262e-37	-0.00043158463491787353	-0.000209298913980017
4	AAAC	2.9878228004843856e-11	0.0004702683352375476	0.0009939648473659226
4	GCGT	2.391992351320708e-88	0.00018693636803128813	-0.0002890415952123643
4	CTTT	6.293198632273873e-07	-0.00013884311898520714	1.814197246545685e-05
4	GCCC	0.0	0.0005532814651127392	-0.0005531251661572778
4	ACTT	1.0344907038302174e-96	-0.0004945240608433968	3.2286561167338586e-05
4	CTTC	0.15821903080669614	-9.953211541710626e-05	-4.148566867454061e-05
4	GTTT	1.3826175402958617e-43	5.018425987417079e-06	0.0006197738531384263
4	GCTT	5.7101609645838865e-05	-0.0002594944437660277	-0.00012878750510082835
4	AATG	1.78033069373713e-37	-2.4883028854276673e-05	0.00047817422059024187
4	CGTA	4.293205427551303e-08	-0.0004662954146641753	-0.0006064236163382811
4	CAGC	1.222255564770473e-34	0.0009394911650610492	0.00025824124082891886
4	ATTG	2.4678168269437834e-47	-0.0001695809781581373	0.00030505675452156
4	CTCG	7.339039682346362e-17	3.0110555924502905e-05	0.00021519249260580089
4	CTTA	1.5013653644218282e-61	-0.0005329986600802614	-0.0003923585909478475
4	CCCC	0.0	0.0006505134686189459	-0.0009661112822953696
4	TAAG	2.6357905354496746e-54	-0.000487623725110698	-0.0003819295192056993
4	CCGA	3.179041434251311e-75	0.0002492484907083846	-0.0002610342846124428
4	TTGT	2.2692438573163874e-81	-0.00032828870001020425	0.00026403232243512416
4	ATTT	5.430050888228122e-96	0.00026033084809726366	0.0017926216239243418
4	AAAT	8.93982669273022e-39	0.0006891971689386197	0.002050324755400472
4	ATGC	0.008962648923392838	5.3529877199116156e-05	0.00011881966994678472
4	TTTT	4.684272775358679e-53	0.0007912384973494347	0.002472125615222345
4	CGAA	1.305551714166614e-23	0.0005104157431368842	0.0001467757320369168
4	AGGA	0.06150615987883758	2.5092129937085393e-06	-5.293971061247739e-05
4	AAGT	3.1125461232684197e-53	-0.00028563207911715864	0.00014321396060655188
4	CAAT	1.2808861089938064e-58	-0.0001432342417241974	0.0004448370649722203
4	CGCA	2.458302075974081e-109	0.000583601122120051	-0.00012235581712225527
4	CTGG	2.1174792195305254e-53	-7.757650172215665e-05	-0.0003824932528133831
4	TTAC	1.2502954846799735e-40	-0.0004027286854902249	-0.0001990492120221316
4	TACG	7.332783737576004e-08	-0.00039039172160449135	-0.0005310370584380353
4	CCAC	3.561009174323816e-19	4.809324904608142e-06	-0.00025526882726113233
4	TTTG	8.364777924865409e-69	-4.600223821798989e-06	0.0008088296057516199
4	TGTT	9.189214467935627e-83	-0.00031260611879952555	0.00029475580405388495
4	AGGT	3.5970785569711795e-12	-0.0003040329744043546	-0.0004768930078455061
4	TAGC	4.850614037362566e-19	-0.0004773777720530548	-0.0004185978279600338
4	CCGT	6.940881655662286e-128	0.00011333278688250344	-0.0004542667907734745
4	TGCG	8.919291037511302e-35	0.0003284978010930132	-5.432342037679197e-05
4	ATCA	4.96381455323195e-25	4.87205522945078e-05	0.0004038126328857845
4	TGGC	0.5141225810279683	0.0001699991803237556	0.00013316925268782405
4	CAGA	2.708000195056524e-16	1.317336821696994e-05	-0.0002155256079194323
4	ATTC	2.1679314029433597e-17	8.426773637204609e-05	0.0004450676832662725
4	TTTC	1.923182590840214e-33	0.0005348805698255428	0.0012624301658978325
4	GCAG	1.4479670380042946e-08	0.0008976709484992398	0.00041126929106014595
4	TGTG	1.4581494590215277e-27	-0.0003272431945961589	-9.94221089914869e-05
4	AACT	7.954198122037482e-49	-0.00020596456656691133	0.00027904813580342585
4	GTGG	0.1338967441707194	-0.00013403379408059922	-8.327882840781782e-05
4	AGTG	7.8168722855648085e-22	-0.0002684857903268165	-6.74430388828849e-05
4	CTTG	1.383557695815678e-13	-0.0002381661333195049	-2.946789312892155e-06
4	CACG	9.714739582604207e-06	-1.7773592038769145e-05	-0.00012217644733799227
4	TGGT	1.691365567854128e-10	-0.0002933688191810932	-0.00011684660231989197
4	TTAT	1.0270883297120815e-86	-0.00034585319096616424	0.00021660182662501005
4	GCTG	1.6409119398020962e-12	0.00017439030306274543	-5.211973445584661e-05
4	GACA	0.0006269065515366371	-0.0002617945556769271	-0.0001525155651333327
4	AAGC	0.0005093792000103755	0.00033142521625234003	0.00020135539496265575
4	GCAA	0.3824671103552661	0.0004374394652365268	0.00041629164501950965
4	GTAA	3.489070093817674e-20	-0.00024862118745995715	-8.197199140818723e-05
4	CGGT	0.4554723157029429	0.0003504534147879628	0.00029539641042625295
4	ACTC	1.403990320366103e-45	-0.0004430851944723711	-8.579000538749956e-05
4	TTCT	1.9690015753226135e-69	-0.0003082149960605357	0.0002958063985045688
4	ATCG	8.945518483041924e-13	0.0004600223821799041	0.0001618684181699029
4	CAAG	0.7087512681567725	2.8228646179221176e-05	1.399084317251333e-05
4	CTCA	0.0007100376055978416	-0.00015724401427240331	-6.0524490061312445e-05
4	TTGC	3.03594225045114e-23	0.00013319738974936325	0.0004341005021713351
4	GTAC	0.07382400870185138	-0.0005582998911001561	-0.0005778013236208866
4	CATC	0.09366010513898058	0.00024213905389287686	0.00012791628043440795
4	CACA	1.5101392682063832e-43	-0.0003379073498194203	3.810326702843826e-05
4	CGAT	2.9431375726562642e-05	0.00013905222006801608	0.0002148081287823803
4	AACG	1.773435526785554e-39	0.00030842409714334465	-8.092139695750427e-05
4	ATTA	3.4994895798929345e-110	-0.0003698998154892045	0.00022490408521089753
4	GATA	6.353428015805706e-28	-0.0003098878047230081	-4.622615583006252e-05
4	AGAA	7.043001205672611e-10	0.0003090514003917721	0.0006412213544853018
4	GGGA	2.7171480776304158e-45	-6.440313350518671e-05	-0.0004292318937413396
4	GAGT	4.1965080571361356e-19	-0.0003958283497575265	-0.0002250322064853709
4	GGCG	8.307370667933399e-176	0.0014957000453331148	9.042799552344267e-05
4	TCAA	2.8191381550755444e-22	0.00017397210089712713	0.0005712415143678401
4	GGCC	2.189793974543819e-227	0.000448730923708215	-0.0004297956273490236
4	TATC	1.5716641336000848e-21	-0.000349826111539536	-0.00014298334231249927
4	TGAA	1.9202707567423315e-23	0.00024632107554905776	0.0006715092237708524
4	GATC	1.8911504060574767e-10	0.00010998716955755872	-7.533530939045677e-05
4	TGTC	1.3908169644742713e-14	-0.00022143804669478087	-2.716171018839761e-06
4	GCCT	1.5763780905910536e-57	5.959380860057857e-05	-0.0003292204268872743
4	AGTA	7.448597598958782e-50	-0.0004320028370834915	-0.00019815236310081683
4	GCGG	1.9725637993138612e-153	0.0015753675578833622	0.00020525028170665228
4	CCCT	0.0	0.0006465405480455739	-0.0007550442947276172
4	ACTG	0.00756680474682735	-0.0003801457685468478	-0.00033316656214106024
4	TGGG	4.673805462188098e-10	-0.0003694816133235864	-0.0005294227303796683
4	CGAC	1.7952525391559786e-125	0.00020680097089814794	-0.0003611482484860871
4	CTGA	0.20644271089963334	-0.00013737941140554415	-0.0001618171696601135
4	GTAT	8.72860999894397e-24	-0.0004541675518612506	-0.0003622500914465597
4	TGGA	5.044728821299158e-24	-0.00023942073981635917	6.74942873926743e-05
4	GTAG	4.912376403198022e-07	-0.0004694319309063109	-0.00044294087011001134
4	GAAG	0.8238790498258151	0.00014114323089610718	0.00012994059657109053
4	CACT	2.8818624187789807e-70	-0.0005905014578527494	-0.00023264261018910055
4	AACA	9.233066577884496e-62	-0.00012378784102295612	0.0005343682115743478
4	ACGC	2.2689998921543224e-61	0.00030215106465907287	-0.0001612278117975349
4	CCCA	7.823796377270709e-29	-0.0001357066027430718	-0.0004662333178093057
4	GCTC	0.032406509419631024	-0.00013549750166026242	-4.5867416261536524e-05
4	GCCA	6.567823673813573e-59	0.0006293942592552324	8.968489213149631e-06
4	CTGT	2.8920317518399366e-07	-0.0003318434184179579	-0.00021211758201843535
4	AGGC	5.70787185306579e-53	0.0001501345774568958	-0.00025319326261466035
4	GGTG	1.7037780735527124e-18	5.081156312259846e-05	-0.00017885729916509757
4	TCGC	1.106994800075398e-29	0.0006559500967719808	0.00014503328270407622
4	GTGA	0.6582339877945466	-1.7564490955959775e-05	-3.2542803716285786e-05
4	TGCT	1.2383274589759274e-34	-0.00037282723064853136	-5.047978214258505e-06
4	CCTC	1.1375473010327165e-134	0.0002678584870783895	-0.0004252088857228699
4	GGCT	5.429551200896959e-27	-0.00010099582299676968	-0.0003241468244181212
4	TAAC	4.105215104562127e-72	-0.0004941058586777786	-0.0002666203721794901
4	CATA	1.0170715786563475e-103	-0.00046085878651113993	5.0402909377900845e-05
4	TAGG	3.7850221855677394e-35	-0.0006145480823757898	-0.0006928029795883592
4	GTCT	4.6184934599152134e-30	-0.00048825102835912525	-0.00019951044861023638
4	ACCT	3.852917894977836e-09	-0.00029859634625131943	-0.00044906506702984783
4	TCTG	1.765337749741883e-06	-0.0002732951152314249	-0.00012022900396599411
4	AGTT	3.951855209251577e-60	-0.00022394725968848963	0.0002886316071340489
4	ACGA	0.3863367840519687	-0.00014887997096004152	-0.00014605825289986502
4	TTCG	0.0510496128298324	0.00031950645453222414	0.00034308314878531425
4	AGCA	0.000219357934004099	0.00032828870001020425	0.0003973040721425272
4	TCGA	4.969352507226981e-17	0.0003067512884808725	0.00043717541275870107
4	CAAC	0.1382946860357744	0.00010810525981227743	5.7193336924999706e-05
4	GGAC	4.4890305054740666e-29	-0.0003814003750437021	-0.0005722152360538393
4	GACT	6.325727499499774e-09	-0.0005154341691243013	-0.0004080918834532014
4	GGAT	7.360046656432462e-09	-7.883110821901092e-05	-0.00022897834173915663
4	AATT	1.5374078067966025e-77	0.00019885512975140402	0.0015194414424918048
4	CCTT	8.454713938377588e-90	0.0001702082814065641	-0.00043084622179970656
4	GTCA	1.7952481597678813e-07	0.00016184423809420252	2.8186680384185547e-06
4	AAGG	3.661024119482342e-23	3.073785917293015e-05	-0.000261188030141811
4	ACGT	0.02456467816911224	-0.00045584036052372296	-0.0005200955015979927
4	GCAC	3.5607289825756822e-31	4.621133930079926e-05	-0.00024373791255851134
4	GGAG	3.229826791195515e-17	-9.827750892025221e-05	-0.0002926802394074134
5	CTACA	4.0356534225002434e-25	-0.00014646118005619643	-3.210649925811619e-05
5	CATTA	6.417401177752588e-33	-0.00010673197432247745	4.6896542358986e-05
5	TTGCC	0.00040597538038531736	0.00016278236727653502	6.723943082334984e-05
5	ACCCA	0.03235787216755127	-0.00012412692385994364	-0.00011916248249241811
5	CTATA	7.448302436143133e-25	-0.00014173662586083527	-9.363518390194864e-05
5	TCAGT	7.832183817507365e-22	-2.942108748929458e-05	0.00012661013764819426
5	ATAAT	6.558771741590943e-42	-6.807653090588607e-05	0.0002150872282267078
5	AGATC	0.7655320452046223	-2.598504807448641e-05	-2.4527260088987122e-05
5	GGACA	0.4952101004526527	-0.00010909425142015803	-9.124035485892526e-05
5	TGAGC	0.010631371903520315	-6.4425739027652125e-06	-3.8264631083033526e-05
5	TATAG	4.659816067102404e-27	-0.0001413071209339842	-9.629318097167792e-05
5	CGTTA	1.9870550342620443e-07	-0.00010651722185905197	-7.495025400583184e-05
5	CCGTG	2.4332938077589594e-27	1.760970200089169e-05	-0.0001044250729968893
5	ATGTT	3.867729261331598e-31	-7.623712451605534e-05	0.00012205733078618269
5	CAAGC	0.003661795183283876	3.8655443416591275e-06	-3.523819877591602e-05
5	CACGG	0.03675301251340539	4.445375992908024e-05	6.31603264094092e-06
5	GGTCG	1.1838421207133321e-23	7.172732278411958e-05	-5.952860764086784e-05
5	ACGAG	0.00040094859718139606	-6.957979814986457e-05	-1.0763572292270057e-05
5	ACTAA	8.0921432017805e-70	-0.00016385612959366255	-3.150121279669267e-05
5	AGTTA	1.5060120825023633e-34	-0.00013851533890945266	-7.218698972542023e-05
5	TAAAA	5.195614113626827e-12	0.000160205337715429	0.0006089708137973839
5	CAATC	4.0175933338699275e-13	-3.328663183095376e-05	8.681913201026657e-05
5	AGGGC	2.6614475872998867e-82	1.5891682293487524e-05	-0.00018482290515553268
5	GAGGG	3.386907926496452e-30	-7.408959988180032e-05	-0.00017805948686919182
5	AAATA	1.9936505004719847e-24	2.491128575735893e-05	0.0003757513085306416
5	TGCGG	1.3900324387447503e-10	0.00018919692027787244	3.4080259458410186e-05
5	CGATT	8.355955680277195e-16	-1.1596633024977437e-05	0.00012042568902060621
5	AGCAA	3.825842169699795e-11	4.531276978278216e-05	0.00017298034395376856
5	TACAT	7.576060624336661e-67	-0.0001541922687395147	7.489762040049073e-05
5	ACCCT	0.0	0.0005933610564446785	-0.0002101396693246374
5	CCCTG	4.248761104631473e-118	0.00016965444610615135	-0.00015342695956952238
5	TATTC	3.03658168146146e-12	-8.139118363826751e-05	7.973991209187848e-06
5	TAAAG	7.609427448687877e-08	-6.421098656422689e-05	8.684544881293202e-07
5	GGGCG	2.2034359487248025e-92	0.00019306246461953168	-0.00010650410040786572
5	CCAGG	4.812351735712764e-137	0.00017609702000891657	-0.00016237467247752198
5	TCTTC	3.010915966084885e-14	-6.16339570031208e-05	7.64503117580554e-05
5	TGGTG	0.7341913117076698	-1.4817919976360043e-05	-1.7026971327869763e-05
5	GAGGC	3.3447787444620145e-08	4.2306235294825166e-05	-3.66066725147866e-05
5	TTTGT	2.435329763174152e-31	-6.506999641792892e-05	0.00017934901020005053
5	CCACC	2.6837685479310287e-28	0.00011467781546922132	-7.655557896873771e-05
5	CAAAT	6.818750254500598e-22	-3.242762197725168e-05	0.00020011296750714375
5	AGGTG	5.976964285445981e-09	-4.81045518073138e-05	-0.0001146096756304065
5	ATAAG	2.2832397284693438e-14	-0.00010329593490766931	-4.505436617204499e-05
5	CGTCT	0.1621718213527543	-0.0001249859337136456	-0.00010258289680994823
5	AGCAG	0.004387732580523064	0.00027831919259945826	0.00014442661305618157
5	CGAGT	2.874899076861261e-11	-0.00013099900268955986	-4.086999454742165e-05
5	AGGTC	5.320102169759568e-16	-4.123247297769747e-05	-0.0001188993144657122
5	AGAGA	4.878208244165395e-08	-4.0588215587421e-05	5.350205982930338e-05
5	ACATC	7.670683086452363e-06	-6.378148163737587e-05	5.8160133901997155e-06
5	TGACT	8.361094480358691e-08	-0.00011124177605441313	-6.65551939539146e-05
5	CGCCA	1.072652897273802e-62	0.00033308107077296284	-2.3211419955457757e-05
5	AGTTC	0.002809077773363004	1.3744157659232507e-05	6.376561287083234e-05
5	CTAAG	1.4398249547638272e-20	-0.000161923357422833	-0.00018124381999233286
5	TTAGG	7.906498153222419e-26	-0.00014796444730017498	-0.0001597956258158044
5	TGAAG	5.9391746053646764e-08	6.4425739027652125e-06	9.439837117939558e-05
5	GATAT	6.28173985266817e-10	-6.549950134477993e-05	2.4290408864951823e-05
5	TACAC	3.77801874760348e-21	-0.0001505414768612811	-8.55032918767372e-05
5	CGGCT	7.690323158288881e-29	0.00018511662347278786	-1.8369128264069735e-05
5	ACTTG	1.8670867905264997e-30	-0.00013400553717751696	1.313208453262299e-05
5	CTGGT	3.451208373984927e-05	-7.580761958920427e-05	-0.0001021881447698894
5	TAATA	7.782002233483679e-41	-0.00010759098417617948	6.77920836794322e-05
5	GCCCG	1.612336446931884e-78	0.00018919692027787255	-9.287199662450163e-05
5	ACGGA	0.0001284960898320144	-9.320256912667045e-05	-0.00013482098008141735
5	ACGAA	0.12096952869456064	2.426702836708241e-05	6.052864614235231e-07
5	CGATA	9.143658125955026e-11	-5.497663063693003e-05	3.6211920474727767e-05
5	TGGCG	1.1616348333407671e-07	0.00023794572947546282	5.997599328626783e-05
5	CACAC	1.7968478097921785e-34	-0.0001385153389094526	2.2816667915398926e-05
5	TTGAT	1.395400304581174e-20	-2.6199800537911972e-05	0.00014840045025944022
5	TTCAA	2.3823115705956615e-11	7.602237205262983e-05	0.00026332592752189383
5	GAAAC	0.5157396670067693	0.00013271702239696392	0.0001634799781896866
5	AATGG	0.00018306355209332832	-1.5247424903211057e-05	5.076511235156233e-05
5	CCAAT	1.4565953371396674e-09	-7.258633263782166e-05	1.2526798071199412e-05
5	TGGGA	0.5160356298934479	-9.041078710213886e-05	-9.4951024035478e-05
5	GAGCG	4.4715296639884384e-41	0.0001814658315945543	-3.697510775217477e-05
5	TCCTC	0.0767281340313167	-6.141920453969535e-05	-1.8553345882763874e-05
5	AGAAT	0.01370648345303661	2.2119503732827338e-05	8.2266325148255e-05
5	AACGC	6.896380433832222e-11	0.00023515394745093128	9.645108178770145e-05
5	ACTGC	0.2963738318182216	-5.003732397814331e-05	-5.484421676550335e-05
5	TAACG	0.8936738549839679	-0.00010479920215164786	-0.00014468978108288748
5	ACATT	8.848665167014105e-41	-0.00010716147924932847	0.00011213589617937135
5	GGCCT	2.3992091971128887e-41	3.264237444067729e-05	-0.0001265838208455236
5	TAAGA	1.0974335974255636e-19	-0.00011253029083496617	-5.997599328626783e-05
5	GACAG	0.0034802975541622727	-6.872078829616259e-05	-8.984556431738413e-05
5	CAAGT	1.3261714196940906e-08	-9.320256912667045e-05	-3.126436157265737e-05
5	CACCG	7.836274180714306e-56	0.0001232679140062416	-0.00010442507299688935
5	TATAA	7.388086523819563e-34	-0.00010265167751739282	5.229148690645644e-05
5	GATGG	0.5276713378520044	-2.8776830099018057e-05	-2.6737871513316414e-05
5	GTGGG	0.17847295854958403	-8.139118363826751e-05	-0.00010508299306365404
5	GCCCT	1.3108569360857707e-82	0.00010458444968822244	-0.000145610869176358
5	GATCG	4.123066645284984e-17	0.00014195137832426078	-3.526451557858657e-06
5	TAGTA	1.9784439098353346e-31	-0.00013572355688492102	-8.137155385745507e-05
5	AGTCT	9.40885593882057e-21	-0.00012627444849419868	-2.758000919877518e-05
5	AGACA	2.5237408488295037e-11	-0.00012799246820160276	-5.8818053968762054e-05
5	ACAAA	8.262908533446522e-32	-3.521940400178338e-05	0.00026590497418361135
5	ATATA	5.782934580492763e-42	-0.00010995326127386006	8.900342663192536e-05
5	ACTTA	2.7472812462731493e-34	-0.00014345464556823933	-8.010834732926692e-05
5	GGCCG	1.5000994037854607e-116	0.0002375162245486118	-0.00010963579992566555
5	CGGCG	7.519392344215549e-64	0.0009071144055093456	0.00013353145675055854
5	TCAGG	4.3437113640568136e-14	4.767504688046279e-05	-5.734431301920916e-05
5	CCCTC	3.139225751681139e-255	0.00035305304987153494	-0.00019274426275937937
5	CCGTT	1.911534339903465e-28	1.975722663514676e-05	-0.00012521534710665307
5	CGTAA	0.0011091890538947218	-4.123247297769752e-05	-9.734585307850138e-05
5	TAGGT	9.04651917294862e-22	-0.00016170860495940748	-0.00014308445611998166
5	AAGAA	1.9752180020232115e-11	9.985989549286117e-05	0.0003047748917280683
5	CCGAG	3.4829125691115236e-09	2.7488315318465015e-05	-4.9949291468774225e-05
5	GAGGA	0.01707375917118868	8.160593610169269e-06	4.105421216611584e-05
5	GGTGA	1.537948486302146e-10	6.743227351560955e-05	-3.0632758308563296e-05
5	CCAGT	0.12366950819550954	-3.0494849806422114e-05	-7.579239169129071e-06
5	AGTCA	7.573069177105962e-06	-2.7488315318465015e-05	3.784356224030414e-05
5	AGTAC	0.0005102441302208691	-0.00013550880442149548	-0.00011358332032625364
5	TCTGA	0.0019711242241619684	-7.859940161373592e-05	-4.6422839910915514e-05
5	GTGAT	0.37499747202424677	2.8562077635592605e-05	1.789542581599919e-05
5	CCTTC	2.8043789561055746e-32	7.945841146743795e-05	-0.00010126705667641892
5	CGATC	0.001676435745170605	7.902890654058693e-05	1.5869032010363984e-05
5	TACCA	2.4897799417046112e-05	-0.00011510732039607228	-9.271409580847816e-05
5	CAACA	1.9776546161147335e-11	2.0186731561997774e-05	0.00015732184636476926
5	CCGGT	3.593084167306249e-19	0.00010458444968822244	-3.5053981157221934e-05
5	GGGGT	3.224376558982296e-55	-5.54061355637811e-05	-0.00023074572581570704
5	CGTCG	5.934549495155095e-18	0.00014560217020249434	-1.718487214389335e-05
5	TTGCT	2.369308849509573e-34	-0.0001215498942988375	6.597622429516169e-05
5	CAATT	2.1442868298861944e-21	-2.40522759036569e-05	0.00020595529770001412
5	GATAA	2.0679578304311083e-12	-2.942108748929458e-05	9.213512614972513e-05
5	CAACG	3.1818572597596425e-16	9.062553956556431e-05	-3.7317226186892385e-05
5	TCGTC	5.4236596320669195e-05	-4.5957027173058624e-05	1.8605979488105033e-05
5	AGAAG	4.103482392329927e-08	1.6106434756913194e-05	0.00011963618494048871
5	TTACC	0.19165565664852843	-7.430435234522572e-05	-9.031926676545467e-05
5	GAAGC	0.014085593638118636	0.0001172548450303273	5.150198282633889e-05
5	CGCCT	3.6269049153564834e-29	0.0001236974189330925	-5.315994139458582e-05
5	GGTAA	0.3615697897582184	-2.1689998805976324e-05	-4.7580779228421346e-05
5	AGAGG	0.1082055953497657	-8.09616787114165e-05	-0.00010316186646870115
5	TCGCT	8.891833486791946e-10	-5.454712571007896e-05	3.263283531152795e-05
5	AAGTT	2.954266742139108e-31	-7.81698966868849e-05	0.0001301102724033823
5	GTCCG	1.7743771528781983e-20	-6.163395700312075e-05	-0.0001375316107564878
5	TAGGC	1.1055844294300474e-07	-0.00014667593251962193	-0.00013671578987369963
5	ACAAT	3.2289022055416357e-38	-0.00010716147924932847	0.00010613566517047744
5	TCGTG	3.499132731077563e-08	-7.580761958920427e-05	3.0790659124586665e-06
5	TCCAT	6.41943869965996e-17	-5.841267005173814e-05	8.29768788203609e-05
5	CTGCT	0.08380010390316348	-5.905692744201472e-05	-1.8158593842705043e-05
5	TAGAG	2.1977546098356943e-16	-0.00012627444849419868	-7.352914666162015e-05
5	TTGGC	1.9887878549521558e-16	-1.5891682293487632e-05	0.00011792559276690051
5	TGCTT	4.216926099775107e-17	-0.00012541543864049668	-5.052826112752714e-06
5	ACTCA	2.7329471922445917e-17	-0.00010479920215164789	-1.9737602002939934e-06
5	ATGAC	0.2449220817083817	-3.650791878233631e-05	-1.6842753709175678e-05
5	ATGCC	5.119500758159078e-15	0.00011167128098126412	-1.913231554151679e-05
5	TCGTA	3.5599488698354087e-12	-0.0001971427614246163	-0.00012818914580842942
5	CGCAG	3.841495964032363e-32	0.000311176319503561	2.9290601372363378e-05
5	CAGTG	1.2065069508543012e-05	1.7394949537466182e-05	8.708230003697247e-05
5	CTTCG	6.843126927350419e-09	3.0494849806422114e-05	-4.6422839910915514e-05
5	ATTTG	8.764142073721424e-37	-3.0280097342996607e-05	0.000288168989242928
5	GAACC	4.2744751232787815e-28	6.657326366190741e-05	-9.663529940639554e-05
5	GCGTA	7.584153157665467e-21	-8.310920334567157e-05	-0.0001691380907638628
5	ACCGT	5.977905197821889e-19	-3.9514453270293466e-05	-0.00013918956932473477
5	TTATA	1.5257167469873484e-27	-0.00010780573663960499	-4.473856453999798e-06
5	TCATC	4.181980765740108e-05	5.197009614897293e-05	0.00010079335422834832
5	CATAG	0.0002610463255448503	-0.00011188603344468965	-0.00010079335422834832
5	ACTGG	0.0015248664028778061	-9.363207405352147e-05	-0.00012260998364226495
5	TGAAT	3.844654015226801e-13	-1.181138548840289e-05	0.0001280575617950765
5	GGAAC	5.752607965766826e-24	4.6601284563335254e-05	-0.00010147759109778361
5	CACCC	6.04954218899266e-126	0.0002224835521088263	-0.00015295325712145179
5	CCTCT	9.133672760316377e-17	-2.920633502586907e-05	-0.00014200546721048764
5	AGACT	6.8536806867430115e-15	-0.00017115771335012985	-0.00011374122114227712
5	AATAC	0.0835132990310585	-1.9757226635146706e-05	4.421222848658693e-06
5	AGCTC	2.024920581302221e-17	-7.06535604669921e-05	5.98180924702443e-05
5	CGAAT	0.8907995858949977	-1.8898216781444677e-05	-1.8579662685434426e-05
5	TAGCT	1.5336635737716148e-33	-0.0001535480113492382	-6.568673946578523e-05
5	TACTC	1.1349352870736632e-24	-0.0001655741493010666	-6.726574762602045e-05
5	CGCGT	2.3909803988716676e-27	4.316524514852714e-05	-8.347689807110205e-05
5	ATGCA	4.3037312462677844e-24	-4.9178314124441284e-05	0.00011397807236631242
5	TTATG	1.2412446256938176e-20	-9.577959868777654e-05	1.5526913575646313e-05
5	CAGTA	2.465077795547975e-10	-3.7152176172612834e-05	5.5002117581526885e-05
5	GTTAC	5.1355312848778884e-06	-0.00012477118125022016	-0.00013045239083809987
5	TAGAT	7.664315987031979e-25	-0.0001166105876400508	-3.202754885010437e-05
5	TACCC	2.7318362342597763e-23	-6.0130689759142254e-05	-0.0002108502229967433
5	TGGAT	4.845984359117472e-12	-8.568623290677765e-05	1.3263668545975861e-05
5	AGAGT	2.3274476564822646e-06	-9.191405434611741e-05	-5.666007614977387e-05
5	AGCCT	2.5929940270570007e-10	-5.647989788090858e-05	-0.0001243995262238649
5	GGCCC	3.4655363216981103e-85	1.3529405195807e-05	-0.00019853395934690853
5	TGGAA	1.3547756296048566e-06	2.3408018513380435e-05	0.00012503112948795893
5	TGTAT	2.6365024297503323e-24	-0.00012047613198170993	-2.926428456969277e-05
5	GCTCT	5.622236973379369e-06	-0.00012541543864049662	-4.818606568984487e-05
5	AACTG	0.7149010416708814	-7.301583756467295e-06	-1.4526875074164012e-05
5	CTACT	1.6918045302525205e-16	-0.00016385612959366258	-0.00011482021005177119
5	ACGAC	1.999038517648862e-13	-4.917831412444139e-05	-0.00011432019080103004
5	GAAGT	1.9418355766798346e-07	-6.14192045396953e-05	1.3237351743305308e-05
5	GCGGA	9.859323330772371e-33	0.00015247424903211068	-3.968573842724521e-05
5	TCAAC	0.2511373599995559	4.144722544112303e-05	5.7186412203185624e-05
5	GTAGC	0.15181991166641767	-0.00010136316273683978	-0.0001233994877223826
5	CATGC	0.005191219392519706	-1.1596633024977382e-05	2.5395714577116496e-05
5	ACTCC	0.00018168533064280118	-6.141920453969524e-05	-0.0001151096948811477
5	AAGCT	4.61879003497405e-08	-4.767504688046279e-05	4.03699752966805e-05
5	GTTGT	2.031730468207422e-11	-6.657326366190747e-05	2.994852143912806e-05
5	CTCGA	2.4880147492780168e-17	7.06535604669921e-05	0.0001535059099775341
5	GCTTT	0.013744406868934005	-4.35947500753781e-05	-4.815974888717415e-06
5	ATGTC	9.940423466647095e-07	-4.1876730367974044e-05	2.9343234977704537e-05
5	CGTTG	0.0007599523809848674	2.6629305464762987e-05	-2.1237659755163763e-05
5	GCCTG	1.5987165360910996e-09	9.513534129750002e-05	-1.100042351630541e-05
5	GCGAG	0.00023049304471154937	3.951445327029352e-05	6.926582462898505e-05
5	TACGG	4.564744233058041e-14	-3.8870195880016944e-05	-0.0001290576002965588
5	ATACA	1.000328652773448e-43	-0.0001318580125432619	4.2185834680951015e-05
5	CAACC	4.294581272223495e-24	6.335197671052486e-05	-9.052980118681936e-05
5	CACAG	0.00015488086244890595	-2.555554314763545e-05	-8.100311862006685e-05
5	TTCTA	2.4903222084499884e-50	-0.00014882345715387703	1.5395329562293333e-05
5	GGCCA	1.434002202104769e-14	0.00015612504091034424	5.2633605341159424e-08
5	TTTAG	5.0476975978345104e-52	-0.00013958910122658017	2.0211304451010748e-05
5	GGAGT	0.5278781090433676	-8.160593610169302e-05	-9.668793301173675e-05
5	CGTAG	4.033082456476601e-16	-0.00011618108271319982	-0.00018313862978461514
5	AAATG	1.038340080036445e-07	0.0001425956357145373	0.00040067332065968743
5	CGGAT	2.708558495133895e-16	-1.4388415049508974e-05	-0.00010605671476246567
5	GCAAG	0.021379801304273516	9.706811346832963e-05	3.88962343471276e-05
5	TGGTA	1.3895857516435953e-05	-0.00010050415288313772	-7.742403345686703e-05
5	GGGTT	1.9499959345736057e-07	-5.4547125710079016e-05	-0.00013882113408734655
5	CTCTA	1.1459298145871536e-17	-0.00015032672439785555	-8.795075452510185e-05
5	AGTGC	0.31978655018207813	-4.295049268510158e-05	-3.134331198066914e-05
5	GCCAG	4.1412791469741995e-54	0.000229999888328719	-4.7870264057797804e-05
5	TGCTA	5.373485529861953e-35	-0.0001591315753983014	-6.671309476993814e-05
5	AATCT	1.217214624152109e-21	-5.519138310035554e-05	0.00011889931446571215
5	ACGGG	2.3325449390585853e-29	-6.485524395450341e-05	-0.0001772436659864036
5	TGTTC	0.0004995337852531195	-4.123247297769752e-05	1.0474087462893707e-05
5	ACGCC	3.952746546406837e-52	0.00017931830696029912	-6.502881939902055e-05
5	CTGTC	0.012102775905445864	-6.979455061329013e-05	-2.7474741988092863e-05
5	TCTAC	9.615997811714299e-12	-0.0001550512785932167	-8.029256494796106e-05
5	AAGTG	3.860228405231355e-11	-7.129781785726868e-05	1.2447847663187646e-05
5	TTTCT	1.9886976913229317e-32	-4.166197790454859e-05	0.0002400355571584243
5	CGGCA	2.355864813454152e-13	0.0006485524395450341	0.00019029680011101483
5	CACGT	0.19599384707271722	-0.00013142850761641088	-0.0001208730746660062
5	AGGCC	1.5164069031496715e-65	5.1540591222121917e-05	-0.00015334800916151062
5	TATCC	0.7753031336895622	-0.00011231553837154069	-0.00012142572752208851
5	CCAAG	0.8350095612668916	-6.743227351560944e-05	-6.716048041533807e-05
5	TCTTT	6.184408640077795e-10	-7.537811466235337e-05	3.1580163204704436e-05
5	TCGCG	1.4697311165905822e-32	0.0002881978059170317	3.16591136127162e-05
5	AGTAA	1.409542816317796e-15	-5.7983165124887156e-05	5.287045656520936e-05
5	CCTGT	3.8891917308734256e-10	-3.5863661392059845e-05	-0.00011134639209925374
5	TGGGG	2.5754422168006227e-31	-7.086831293041761e-05	-0.00020771852347894337
5	GGGGA	8.83548648915558e-47	-4.1017720514272015e-05	-0.00020595529770001412
5	CCAGA	1.2773989317907346e-10	-1.4173662586083467e-05	-9.255619499245451e-05
5	TTCAT	1.201315617782878e-34	-2.383752344023145e-05	0.0002205611231821899
5	CTTGA	5.51065282968711e-06	3.6722671245761874e-05	0.00010197761034852471
5	CATGA	0.012200310448017573	5.841267005173825e-05	8.492432221798439e-05
5	TTAAG	9.071052402821327e-16	-0.00010565821200534992	-5.431788071209165e-05
5	GCTAG	4.86431229451831e-26	-0.00015032672439785558	-0.0001235573885384061
5	CGGGA	2.9371294322390404e-07	0.00013314652732381493	2.7343157974739883e-05
5	TGTGG	0.0025844964961944834	-6.227821439339732e-05	-2.7737910014798714e-05
5	CCCAA	0.0006149219750757279	-8.031742132113992e-05	-3.747512700291592e-05
5	AAGCG	1.0824104632692686e-09	0.00020809513705931728	7.618714373134943e-05
5	AGACG	0.00385358707257357	-8.654524276047968e-05	-9.710900185446613e-05
5	ATCTT	4.4730276723777725e-14	-7.301583756467262e-05	5.229148690645644e-05
5	GATTA	5.473129879462984e-07	-8.547148044335214e-05	-5.487053356817396e-05
5	TCACA	1.1995654999917686e-28	-0.00011940236966458243	2.7658959606786894e-05
5	CCACT	4.518046466723863e-09	-0.00015054147686128112	-9.308253104586638e-05
5	GCTAC	0.003623482087837612	-9.685336100490413e-05	-0.00012945235233661762
5	TACAA	1.4018609611319602e-17	-0.00010351068737109485	-4.0001540059292e-06
5	GCACG	1.9224181646669542e-10	5.2614353539249506e-05	-3.284336973289264e-05
5	GTAGA	0.011205433094678079	-8.783375754103278e-05	-7.452918516310245e-05
5	AGCGT	3.313238343892603e-13	-9.234355927296805e-06	-8.887184261857238e-05
5	CCGAT	3.745181886466857e-09	2.469653329393337e-05	-5.3265208605268136e-05
5	GACCT	5.537785198226118e-28	-6.0130689759142254e-05	-0.0001596903586051221
5	AACGA	0.02308557830787284	2.491128575735893e-05	-9.26351454004666e-06
5	CTGTG	0.8246630281610594	-7.731088683318282e-05	-8.087153460671398e-05
5	CCGCG	4.946521355600791e-195	0.0003418859217734086	-0.00012268893405027671
5	ACGAT	0.020569431822439904	-6.506999641792892e-05	-2.926428456969277e-05
5	GTTCT	3.7819951504056483e-06	-7.602237205262983e-05	-1.400053902075231e-05
5	CAAAG	0.055526603708983636	-9.019603463871297e-06	2.4948328931716506e-05
5	GCACC	1.1892464978693311e-88	0.00017760028725289506	-0.00011613605018530055
5	TCTAG	2.1712325091210218e-57	-0.00015762830815432285	-7.066061517052618e-05
5	ACACT	4.551786955686273e-50	-0.00018189533652140523	-5.560740404295041e-05
5	ATTTT	2.3498864095444047e-25	0.00022012127501114568	0.0008898500487005592
5	GAAGA	3.5500031169624717e-07	5.690940280775954e-05	0.00013979485578615835
5	TTGAC	0.028513627766079828	-2.8562077635592605e-05	5.710746179517397e-06
5	ACGTG	0.004084147866892379	-0.0001230531615428161	-0.00010003016695090132
5	TCGAA	0.4943170703349782	0.00013593830934834658	0.00011455704202506528
5	ACCCG	9.820117781580851e-05	-3.3716136757804666e-05	-7.618714373134943e-05
5	GGTAG	0.7600565922724194	-0.00011467781546922127	-0.00012876811546718234
5	CCAAC	0.5425221301179426	-3.779643356288946e-05	-2.6790505118657573e-05
5	TCGAG	5.347254781544335e-28	1.6965444610615114e-05	0.0001530322075294636
5	CTTCT	1.2915979691272973e-13	-0.00013271702239696392	-4.26332203263516e-06
5	ACGGT	0.07827282302055197	-6.657326366190774e-06	1.7553307381281574e-05
5	CAGCA	0.0024541280523832734	0.00040566740341078456	0.0002881689892429279
5	CATAT	3.0009770403834203e-32	-0.0001290662305187303	8.13189202521138e-06
5	GAACA	0.8008386419407931	-9.234355927296805e-06	-5.894963798211482e-06
5	TTGGA	2.807077952414215e-25	-0.00011059751866413658	3.8185680675021814e-05
5	TTTAC	0.00015582566917341019	-4.015871066056999e-05	1.2895233308587582e-05
5	CTACC	0.307748297150373	-0.00014195137832426078	-0.00015676919350868696
5	GCATT	4.716446186890241e-12	2.3622770976805833e-05	0.00015537440296714582
5	TAACT	2.751243886460338e-42	-0.00013507929949464452	-2.2737717507387214e-05
5	TATAC	1.1775922429082748e-12	-0.00012906623051873024	-0.00012947866913928823
5	CGGAA	3.8538366563001015e-16	0.00020916889937644477	5.6028472885679846e-05
5	TGTGT	2.166204760987542e-28	-0.00011510732039607228	-4.921242099399734e-06
5	AACCT	9.481504277536424e-05	-1.932772170829569e-05	-8.581909350878427e-05
5	TATCT	7.724846449458757e-22	-0.0001155368253229233	-9.474048961411949e-07
5	GCAAT	8.338482587681226e-08	4.4024255002229114e-05	0.00013776846198052314
5	TGTAG	2.9275696364903415e-14	-0.00011746959749375286	-5.723904580852684e-05
5	CTAGC	3.208994923348496e-17	-0.00014925296208072802	-0.0001397422221808171
5	CGCAA	6.676908211997474e-26	0.00014796444730017498	-2.8343196476222237e-05
5	TTTAA	2.29141767599081e-37	-7.451910480865123e-05	0.00022745612548188369
5	AGGTA	0.037245444347468196	-0.00012971048790900682	-0.00014408449462146396
5	AAAGT	2.745107776018814e-15	1.0093365780998887e-05	0.00022335070426527217
5	GTGTG	1.2137120200280263e-13	-0.00010694672678590293	-4.334377399845685e-05
5	CCCCT	1.0339549021250636e-156	4.230623529482506e-05	-0.00030295903234379783
5	AACAG	0.5914033700744279	2.0186731561997666e-05	1.1974145215117157e-05
5	GAAAT	3.2342931285876708e-06	0.00019757226635146738	0.0003773829502962179
5	CACGC	4.0311867976090244e-12	5.368811585637699e-05	-4.250163631299808e-05
5	GAACG	9.452902729031264e-43	7.194207524754514e-05	-0.00010266184721796
5	GGTTG	0.0002913752347569278	-5.368811585637731e-06	-5.1554616431679994e-05
5	CCCAT	1.1046798415846475e-16	5.368811585637623e-06	-0.00012563641594938246
5	GTTTA	1.3225588845414934e-31	-0.00011467781546922127	1.763225778929334e-05
5	GGATG	0.8799893735736495	-7.000930307671563e-05	-5.150198282633878e-05
5	CCGCC	1.608571595392957e-106	0.000389346216190446	-7.121326802660854e-05
5	GGACT	0.2762278783228783	-0.00013958910122658015	-0.00013645262184699373
5	ACCTA	6.3583194701322186e-09	-0.00014774969483674947	-0.0001642694822698042
5	CGGTA	2.4329490836688887e-06	7.945841146743816e-06	-5.213358609043291e-05
5	TGAAA	3.6933763784667704e-08	0.000229999888328719	0.00045162265062994396
5	GCCCA	3.399727099119356e-15	1.7394949537466128e-05	-9.01876827521018e-05
5	ATTTA	6.000415203536805e-57	-9.212880680954289e-05	0.0002452199672845299
5	GGTAC	1.5379789910785708e-08	-0.0001215498942988375	-0.00019853395934690856
5	GGGCT	5.820782336882303e-23	-0.00010179266766369079	-0.0001809280183602858
5	CGCCC	1.4570242998756798e-169	0.00039815106719089176	-0.00010576722993308927
5	GGCAC	1.3618167801015803e-29	4.874880919759038e-05	-9.439837117939569e-05
5	CCGTA	3.417164856631013e-12	-3.1998117050400664e-05	-0.00011724135589746522
5	CGGTC	0.013696987101158044	7.602237205262983e-05	2.0448155675046155e-05
5	ACAGT	3.957373265610353e-13	-7.430435234522578e-05	1.4158439836775842e-05
5	GAGCT	2.6788238290422737e-09	-8.633049029705417e-05	6.158131824917387e-06
5	CACCT	0.000987208542885136	-7.924365900401238e-05	-0.00011276749944346548
5	ACAAG	8.412197420675788e-05	-7.731088683318287e-05	-2.3553538390175374e-05
5	CATCC	1.3830914645483288e-10	-8.37534607359483e-06	-8.468747099394904e-05
5	TAAGC	3.134984978010745e-07	-9.814187578545714e-05	-7.42660171363966e-05
5	CCATG	1.2344258381203482e-15	9.663860854147862e-05	-3.3922358642386654e-05
5	AAGTC	4.562397160706938e-09	-2.555554314763545e-05	6.808156850880866e-05
5	GTGAC	2.9635658898976938e-05	-3.972920573371897e-05	-9.005609873874882e-05
5	CGACA	5.996798672780298e-15	5.927167990544028e-05	-5.05808947328683e-05
5	CTTAC	2.364621315359385e-40	-0.0001597758327885779	-3.794882945098646e-05
5	CGTGA	0.269526199583701	2.6629305464762987e-05	9.131930526693735e-06
5	ATCTG	0.002727373478234485	-5.9271679905440226e-05	-1.2184679636481795e-05
5	TGTGA	2.8983002693650126e-06	-6.356672917395034e-05	-2.0053403634987324e-05
5	CTACG	3.742565179158845e-14	-0.00011145652851783866	-0.00017348036320450968
5	AATTT	1.5029449451496744e-25	0.00015999058525200343	0.0007960306471799165
5	GTACG	2.65052417914907e-06	-0.00013486454703121904	-0.0001634799781896866
5	AGCGA	0.1791294411861857	4.123247297769747e-05	1.560586398365808e-05
5	CACAA	1.6603093323576158e-16	-8.310920334567157e-05	5.029140990349184e-05
5	CCTGA	0.22365932777089456	4.4024255002229114e-05	1.8211227448046202e-05
5	CGACT	0.08843624852868359	-9.728286593175509e-05	-9.502997444348977e-05
5	ACTTT	1.237978353026349e-30	-0.00010630246939562644	8.510853983667848e-05
5	CGAAC	3.860741765711299e-14	4.015871066056993e-05	-6.100234859042074e-05
5	TTTTA	3.6563155665973745e-23	-1.932772170829569e-05	0.0002982483246657627
5	GCAGG	5.337153945495192e-25	0.0002194770176208691	2.3685122403528246e-06
5	GACAT	4.177459960783878e-06	-8.203544102854398e-05	-1.2632065281881785e-05
5	TAGCC	0.3165701660686799	-0.00011295979576181721	-0.00015726921275942805
5	GCTCG	1.6495427535233934e-07	8.160593610169269e-06	6.223923831593828e-05
5	TTCTC	2.2642223303831484e-20	-5.089633383184545e-05	0.00011955723453247694
5	CAGCC	1.124416833407407e-46	0.00020766563213246616	-4.6422839910915514e-05
5	AGGTT	0.6803290606784949	-8.246494595539504e-05	-0.00010224077837523061
5	TACCT	1.9067963591785377e-09	-0.00014409890295851585	-9.629318097167797e-05
5	CCTGG	4.319934390709813e-56	0.0001022221725905417	-0.00010887261264821854
5	GTTGG	0.06802134929098287	-6.549950134477993e-05	-3.968573842724521e-05
5	GATCA	0.791084559492315	1.3099900268955986e-05	1.4105806231434629e-05
5	ACCGG	7.554379851968182e-65	9.749761839518065e-05	-0.0001290576002965588
5	GAGCC	7.111244367712342e-32	1.1167128098126368e-05	-0.00012750490893899413
5	CCATA	9.656925270115188e-17	-0.00012605969603077315	-3.7422493397574704e-05
5	GCGAA	4.742619592519315e-10	0.00017824454464317164	4.723866079370373e-05
5	GTATT	5.181663789150406e-06	-6.506999641792892e-05	-1.9053365133505024e-05
5	GCACT	0.0004082166863706737	-0.00011360405315209368	-7.463445237378483e-05
5	AGTCG	1.8654072607182203e-10	-1.3744157659232507e-05	6.918687422097333e-05
5	GGGTG	2.4648654744859788e-42	-4.252098775825062e-05	-0.0001789542581599918
5	AAGCA	3.8453082643243254e-05	5.4547125710079016e-05	0.00013532099933215845
5	CGAGG	0.8063632552490123	7.086831293041766e-05	4.121211298213932e-05
5	TACGC	2.3805526748183565e-10	-6.549950134477993e-05	-0.00013740002674313487
5	AGATT	0.0002123114864640958	-9.019603463871352e-06	6.073918056371478e-05
5	GTCTT	8.059705362556835e-08	-0.0001112417760544131	-3.8738333531104124e-05
5	CGGGT	4.457899524350441e-38	-3.307187936752825e-05	-0.0001639536806377572
5	CTTTA	0.00011844816007297408	-9.4705836370649e-05	-8.552960867940786e-05
5	TAGTG	4.50142655315931e-27	-0.00013572355688492102	-8.850340738118421e-05
5	TAGAA	6.901069589677365e-33	-0.00010286642998081827	4.623862229222143e-05
5	GAGAT	0.00014108959561183416	-3.500465153835782e-05	2.4264092062281162e-05
5	TGACA	1.1679533192097149e-20	-9.105504449241538e-05	4.1659498627539203e-05
5	GTCAT	0.0008213116795856182	-1.7394949537466128e-05	3.044854068986921e-05
5	ACCAT	0.0002875417661072378	-6.528474888135442e-05	-9.842484198799469e-06
5	GCCAT	7.976427130645021e-13	0.0001503267243978555	8.658228078623138e-06
5	GGCTG	1.406691908793505e-13	4.746029441703723e-05	-5.144934922099762e-05
5	ACCTC	1.5769985579825002e-05	-7.430435234522578e-05	-0.00011339910270755956
5	ACCGC	1.1406046810740243e-46	0.000121764646762263	-8.416113494053734e-05
5	TAATG	1.2459951313860272e-26	-0.00010436969722479685	9.921434606811289e-06
5	CCTTG	1.7646077895966197e-25	7.924365900401249e-05	-7.734508304885521e-05
5	AGAGC	0.004686230109847825	2.469653329393337e-05	-1.8027009829352117e-05
5	CGAGC	0.07692446288236059	5.476187817350447e-05	1.2500481268528805e-05
5	GGCAG	0.00022605924272103527	0.00024374404598795146	9.500365764081916e-05
5	ATTAA	2.0305345596173076e-35	-7.366009495494925e-05	0.00016979601083062757
5	GAGAA	2.2200079025831224e-07	0.0001157515777863488	0.00022992990493291888
5	CAGTC	3.496447260480484e-10	-1.3314652732381493e-05	7.439760114974953e-05
5	CTTTT	0.12779407069162496	5.497663063693003e-05	0.00011097795686186552
5	ACTCT	1.7348274210305734e-17	-0.00015333325888581268	-7.85030223663611e-05
5	GTAGT	8.461083516699081e-15	-0.00012219415168911402	-5.8818053968762e-05
5	CGGGC	2.0675164870533032e-92	8.353870827252263e-05	-0.00014524243393896984
5	GAAAA	0.5898106307174869	0.0008276559940419075	0.0010165654535594358
5	CATCA	3.1580364483574766e-07	0.00010737623171275397	0.00016740118178760403
5	TGCGC	9.719814372160749e-73	0.0002415965213536964	-5.471263275215043e-05
5	TTTAT	4.3678465934346217e-35	-5.6479897880908634e-05	0.00024077242763320065
5	GGTCA	3.292883032145514e-15	5.905692744201472e-05	-5.2317803709126995e-05
5	CCGCT	7.428571410593442e-34	5.7983165124887454e-06	-0.00012160994514078265
5	TGCCC	2.1651929539780717e-28	5.819791758831269e-05	-9.305621424319577e-05
5	GTGCA	3.8405918696889256e-05	-7.859940161373592e-05	-2.273771750738716e-05
5	CGCAT	1.3251165645772496e-10	8.439771812622461e-05	-1.286891650591703e-05
5	AAGGG	9.742139744850577e-37	-2.7058810391614e-05	-0.00018924412800419132
5	GCGCA	1.168299901645015e-102	0.0002675815694281829	-7.581870849396126e-05
5	GGACG	2.278250865559658e-27	-7.172732278411958e-05	-0.00014734777815261676
5	TGCAC	0.00784804345743392	-4.960781905129235e-05	-1.2395214057846487e-05
5	AATTG	1.7648757888978843e-23	-1.1596633024977437e-05	0.00022648240378307205
5	CGCTG	1.4838492315871393e-19	0.00018984117766814902	7.895040801176082e-07
5	ATGGC	0.8284043300315707	7.387484741837465e-05	5.171251724770347e-05
5	TTCCT	4.030001707529926e-08	-2.083098895227435e-05	7.808195352363172e-05
5	TTAAC	7.609735497266789e-20	-0.00011897286473773141	-6.129183341979714e-05
5	GACGG	8.420001089036917e-37	-3.650791878233566e-06	-0.00012203101398351209
5	GCATA	1.250286943244217e-16	-9.943039056601016e-05	-2.710630675070442e-06
5	TTTCC	0.01769892728826989	0.00024889810511016374	0.0003605138797843718
5	CCCCC	2.786227741090949e-299	0.0003878429489464673	-0.00026311539310052903
5	CAAAC	3.865855063434545e-11	-9.44910839072242e-06	0.00012755754254433534
5	CGCAC	2.0662761625789158e-38	3.929970080686796e-05	-0.00011271486583812427
5	CATAC	2.5402938613956803e-47	-0.00015569553598349328	1.7869109013328585e-05
5	GCTGC	9.379134726532771e-05	0.00023773097701203737	7.72661326408435e-05
5	TACGA	0.002943484828861846	-0.00015483652612979126	-0.00011260959862744189
5	ATGGT	0.00017784903197275495	-5.862742251516365e-05	-7.316071142423166e-06
5	CAACT	9.94613195219527e-07	-5.4117620783228e-05	1.923758275219911e-05
5	GGAGG	8.624516846617732e-10	-3.500465153835782e-05	-0.00010197761034852471
5	GCCAC	3.233354678999543e-29	0.00016750692147189617	-2.9869571031116294e-05
5	AAAAT	0.014477949816921265	0.0005512695736132789	0.0011302540410963718
5	TCTCA	2.372147908615584e-22	-0.00011704009256690185	2.0711323701752007e-05
5	TCGGC	9.695465305830467e-14	0.0005179829417823253	0.0001502163096437108
5	TATCG	0.0691535694774137	-1.718019707404062e-05	-4.0185757677986414e-05
5	TCCCT	0.06709763239937197	-7.151257032069413e-05	-9.800377314526611e-05
5	GCGAC	5.011511978595709e-57	0.0001318580125432619	-8.352953167644321e-05
5	TGTTG	3.6434827289075615e-25	-8.740425261418171e-05	7.942411045983163e-05
5	AGCGC	9.282557919637492e-97	0.0003163303786257733	-4.852818412456243e-05
5	CTTGG	9.539802195551767e-17	-0.00016149385249598198	-3.3132854562269046e-05
5	AGGCA	0.5492239227394877	-1.3958910122658015e-05	-4.2106884272939465e-06
5	TTTCA	1.334836437657616e-13	0.00012799246820160265	0.00038059360022202956
5	ACCAG	1.4256407016180353e-18	4.788979934388835e-05	-7.742403345686703e-05
5	TCAAG	0.46700803647809785	8.633049029705417e-05	5.987072607558546e-05
5	TCTCT	1.8035141420564328e-31	-0.00014710543744647295	2.8395830081563342e-05
5	TCCGC	7.568625229046841e-54	0.0001548365261297912	-7.742403345686703e-05
5	GTAAG	5.734192826842453e-09	-0.00011295979576181716	-9.52141920621839e-05
5	ATTGT	6.2053487662574e-38	-0.00010028940041971219	9.924066287078377e-05
5	TAGTC	1.7260845900148136e-26	-0.00015075622932470657	-7.802931991829056e-05
5	GTCGT	0.0012105169788356532	-0.00010651722185905195	-3.86593831230923e-05
5	TTGTT	7.701701218816962e-54	-0.00010351068737109479	0.00020287623178755546
5	AGTGG	0.00014537106031058366	-7.451910480865128e-05	-3.663298931745715e-05
5	TGGCT	1.4489499034172783e-10	-0.00010544345954192436	-7.158170326399633e-06
5	ACGGC	3.3608705974334937e-40	0.000284117509111947	-1.5790081602352164e-06
5	GAGTT	1.0010240671458248e-08	-6.635851119848196e-05	1.2684698887222945e-05
5	ATAAA	1.8875887191212195e-13	0.00010544345954192436	0.0004380694972545917
5	GTTGA	0.0017264351251850502	1.546217736663662e-05	6.129183341979725e-05
5	GTCTA	6.894829157864922e-36	-0.00016621840669134316	-7.608187652066712e-05
5	GGGGC	6.120807630711555e-110	4.509801731935703e-06	-0.0002215348448810016
5	CTAAC	3.749267245444039e-73	-0.00017824454464317158	-2.8158978857528098e-05
5	GATTT	5.8860753415531405e-08	0.00013486454703121904	0.0003240124744802675
5	CCTAG	4.70851414056663e-30	-0.00019112969244870206	-0.00020245516294482602
5	TTAAT	2.946551448030641e-53	-0.00010737623171275397	0.00015211111943599302
5	GCGTC	3.9406728289245163e-60	0.00011381880561551919	-9.076665241085466e-05
5	TTTGG	2.594357780710906e-28	-6.957979814986457e-05	0.00014866361828614607
5	TCGTT	4.0124222344368376e-11	-7.666662944290635e-05	1.7921742618669798e-05
5	TCTTG	2.3886690775409704e-27	-0.00010351068737109485	7.134485203996147e-05
5	TGGGT	9.406385139364563e-05	-0.00013400553717751696	-0.00011121480808590076
5	TTCCG	6.408912233380266e-19	0.00020766563213246616	4.855450092723304e-05
5	AAGGT	0.003143932472803197	-4.230623529482506e-05	-9.00034651334076e-05
5	GTAAT	8.652482113067002e-09	-6.915029322301355e-05	-1.1000423516305355e-05
5	GATTG	0.09554453395775267	-3.0494849806422168e-05	-6.4476166542938454e-06
5	GTTTT	4.467259069352255e-12	0.00012670395342104972	0.00040672618527392266
5	CTCCT	0.015636254016944306	-3.865544341659149e-05	-6.171290226252664e-05
5	ACTCG	2.434537214007279e-60	-0.00013078425022613436	0.0001074251885013362
5	CCGGA	5.4245406625726405e-46	7.473385727207679e-05	-0.00011679397025206523
5	AAACT	1.4344333657357446e-22	9.449108390722312e-06	0.0002808266012978342
5	ATCAA	9.166970730233455e-14	3.9943958197144426e-05	0.0002030867662089201
5	GCGGG	1.4143594072179361e-65	0.0002194770176208691	-6.471301776697354e-05
5	GCGTT	1.0930312513480446e-20	0.00014796444730017492	-6.316032640940757e-07
5	CCACA	0.3090899528395219	-1.2455642878679465e-05	-3.247493449550431e-05
5	GTACT	2.610834587487071e-07	-0.00015784306061774833	-0.00012153099473277088
5	TCAAA	1.988858498628597e-11	5.4332373246653454e-05	0.00025261498883496494
5	CTTGC	0.9530017234697242	-4.015871066056999e-05	-2.955376939906923e-05
5	CGTCA	3.53365592707511e-26	0.00015676929830062082	-2.0737640504422613e-05
5	TATAT	1.4324752787174536e-46	-0.00012670395342104967	5.913385560080912e-05
5	TCGAT	2.614683651431996e-28	3.865544341659149e-05	0.00019027048330834423
5	AACAT	1.235675274439421e-35	-8.139118363826756e-05	0.00014926890474756954
5	GAGTG	0.08896504144479855	-7.623712451605534e-05	-7.231857373877316e-05
5	ATGAT	3.406402798347659e-10	-1.181138548840289e-05	9.513524165417214e-05
5	ACATA	5.1674343115210134e-49	-0.00013894484383630362	3.279073612755148e-05
5	GTTCG	0.01699891953485609	1.6965444610615114e-05	-1.5395329562293387e-05
5	TCCTG	0.3344990089513759	8.590098537020283e-06	1.84480786720815e-05
5	CTAAT	7.404881807024732e-56	-0.0001501119719344301	-4.242268590498626e-05
5	ATTAG	3.678637573069309e-55	-0.00014366939803166483	-3.2553884903516184e-05
5	TCCAA	4.6097865529038486e-11	-6.206346192997182e-05	4.9080836980644905e-05
5	ACTGT	1.8213324086604478e-18	-0.0001460316751293454	-7.681874699544351e-05
5	AAGGC	8.282136905642212e-08	0.00011489256793264667	1.394790541541115e-05
5	CTGCG	1.5087842766203274e-36	0.00012391217139651807	-5.90549051927973e-05
5	GAGGT	0.0034317556968049313	-6.506999641792886e-05	-9.179300771500757e-05
5	GCAAC	4.753145764579355e-07	0.00011553682532292335	2.1211342952493157e-05
5	CTGCC	2.241613177246317e-23	0.00014989721947100449	-2.871163171361046e-05
5	AACTA	4.755418094688286e-51	-0.00013658256673862305	2.7316841172069384e-05
5	CGCCG	6.7022323054367784e-99	0.0006504852117158635	1.4290023850128768e-05
5	CTCTC	0.002609887808295081	-8.84780149313093e-05	-4.2185834680951015e-05
5	TTAAA	1.4313300725983972e-23	-2.577029561106085e-06	0.00033498658119390237
5	GACCG	3.4057601248553964e-86	5.089633383184534e-05	-0.00015545335337515756
5	CTTAT	4.3317595774892665e-06	-0.00011424831054237023	-0.00012653118724018244
5	CGGTG	0.0005372122860040711	0.00013658256673862305	0.00013697895790040548
5	CGACG	2.531759637260505e-31	8.096167871141644e-05	-7.234489054144377e-05
5	TTAGA	8.865982790140195e-47	-0.0001406628635437077	-4.8817668953938945e-05
5	CTCTT	5.511522504304421e-06	-0.0001127450432983917	-4.579123664682149e-05
5	TTGTC	1.3813736756742426e-06	-1.6321187220338538e-05	6.0344428523656e-05
5	CTAGT	5.654335830805462e-52	-0.00016299711973996055	-0.00012187311316748855
5	AACTT	1.7712778445339367e-28	-7.06535604669921e-05	0.00014345289135736983
5	TCCGT	0.02469022557779038	-5.282910600267496e-05	-7.916094243312578e-05
5	ACCTG	0.0028289074863680967	-2.8776830099018057e-05	-5.866015315273847e-05
5	TTTTT	4.5914822024953107e-10	0.00039170849328812644	0.0010456981541157753
5	AGTTT	4.130809249055808e-31	-3.1998117050400664e-05	0.00024166719892400074
5	ATTAC	1.6604490465131542e-07	-7.795514422345942e-05	-3.5580317210633637e-05
5	AGCCA	0.00020023415653814316	4.35947500753781e-05	-1.5447963167634546e-05
5	CCATT	0.0023704215337788685	-2.1904751269401777e-05	3.1553846402033775e-05
5	TGCGT	0.0006987029756391501	-1.610643475691314e-05	-5.3870495066691605e-05
5	AGAAC	0.10392046798853195	-6.442573902765267e-06	-3.43697442877867e-05
5	TGTCT	9.042293651714666e-31	-0.00014066286354370774	-3.2896003338234127e-06
5	GCGCG	7.399711607678235e-213	0.000631157490007568	-3.250125129817497e-05
5	ATTGG	8.283078415545521e-08	-8.353870827252258e-05	-2.5053596142398825e-05
5	CTTTC	0.0010669093710676516	-3.822593848974037e-05	1.560586398365808e-05
5	GACAA	0.006893618701907245	-1.546217736663662e-05	2.8448463686904556e-05
5	CTGGC	3.415574522604557e-19	8.246494595539504e-05	-4.8633451335244806e-05
5	TGCAT	4.073011830495135e-34	-5.6909402807759594e-05	0.0001390053517060407
5	GTTAG	3.7699030425462925e-23	-0.0001398038536900057	-0.00011668870304138286
5	CCGAA	1.8812039781375561e-31	0.00018103632666770317	-2.1106075741810838e-05
5	TATGA	2.757926454259441e-28	-0.00013722682412889957	-3.965942162457466e-05
5	GCGGC	4.288168946401983e-48	0.0009438370767551076	0.00018274387774455637
5	AATGA	7.584575144627119e-16	-1.8468711854593717e-05	0.00014518980033362858
5	GATAG	2.1051829164182273e-05	-9.212880680954292e-05	-5.684429376846795e-05
5	GAATG	0.0034182959959301335	-3.350138429437927e-05	6.68446787832909e-06
5	AGTTG	1.69053292486079e-17	-6.979455061329013e-05	5.584425526698565e-05
5	CTTGT	0.00040666462285637145	-9.019603463871335e-05	-4.679127514830379e-05
5	GGGAA	0.5081107241474203	4.0802968050846454e-05	3.076434232191622e-05
5	ATGTG	1.0999758767749374e-09	-6.786177844246051e-05	8.447693657258446e-06
5	ACCAA	1.4728640810088588e-08	-6.056019468599327e-05	3.452764510381023e-05
5	ACGTC	1.1078004605431458e-10	-6.786177844246051e-05	-0.00011739925671348876
5	TGGAG	4.9150348160455776e-05	-5.390286831980244e-05	1.1684660385740645e-05
5	GGAAT	0.2325270615195979	3.1139107196698635e-05	1.8316494658728575e-05
5	GTGTA	1.9997119089778663e-16	-0.00013271702239696392	-9.329306546723102e-05
5	TCACG	0.06936943198819462	1.0308118244424394e-05	-1.4079489428764022e-05
5	ATATC	8.171705622330703e-07	-6.249296685682283e-05	1.0184602633517194e-05
5	AATCG	0.07095079351488867	0.00014173662586083522	0.00018179647284841523
5	GGAAA	0.0012133110524869266	0.00031590087369892216	0.00044238545289256796
5	CGTAC	0.1526593657970609	-0.00016256761481310954	-0.0001613220003706985
5	CTCAC	0.00027754526646227827	-0.00011081227112756209	-6.418668171356173e-05
5	GATGC	4.783312958869536e-05	3.951445327029341e-05	-2.089554132044609e-05
5	GACTA	3.382454463970241e-12	-0.00014946771454415355	-0.0001393211533380877
5	TGGCC	0.2766769877843509	0.0	-1.3132084532622935e-05
5	CGAAG	1.7586348360372929e-31	0.00012541543864049657	-5.6581125741762156e-05
5	AAATC	0.350085184240455	0.00033415483309009043	0.00047209712310766067
5	TGGAC	0.08739879718700053	-0.00012133514183541199	-8.831918976249007e-05
5	ATATT	1.460455254576398e-42	-6.270771932024834e-05	0.00024790428115692984
5	CGGCC	2.053179306403772e-84	0.0004722406670726921	-1.421107344211684e-06
5	TCCGG	1.8272024551220323e-25	0.00015054147686128106	-2.7237890764057564e-05
5	AAGAC	0.04151011602658332	-9.427633144379804e-05	-6.226555511860895e-05
5	CTCCC	1.0947196247687094e-60	3.3716136757804775e-05	-0.00018348074821933276
5	TTCCA	2.995553563150423e-06	7.280108510124717e-05	0.00019124420500715603
5	GCTAA	1.0347581595909158e-35	-0.00014152187339740974	-4.015944087531581e-05
5	GCAAA	0.10019972714833253	0.00016815117886217275	0.00020274464777420248
5	TATTT	1.553550892232308e-40	-2.426702836708241e-05	0.00037888300804844147
5	TCATG	8.402556419415382e-10	-1.4603167512934482e-05	7.284490979218486e-05
5	GACTT	1.5607328488245e-11	-0.00014195137832426078	-6.30813760013971e-05
5	GTTAT	1.619641142836305e-16	-0.00010565821200534992	-3.2264400074139726e-05
5	GCATG	7.164046802126042e-09	-6.657326366190774e-06	6.671309476993808e-05
5	TGGGC	1.046580678799704e-05	-7.21568277109707e-05	-0.00010947789910964201
5	CCTTA	0.7695774494489525	-9.084029202898988e-05	-0.0001520058522253107
5	CGTGT	0.5293284966588095	-0.00010479920215164789	-0.00010950421591231262
5	GGTCT	0.01931900496920435	-0.00010351068737109485	-6.789735089011458e-05
5	TCATA	1.327073082127259e-30	-0.00010243692505396728	5.294940697322102e-05
5	GGTGC	8.699925319662117e-32	1.1596633024977491e-05	-0.00011282013304880659
5	AAGCC	5.5484198977647775e-27	0.00014044811108028217	-4.142264740350396e-05
5	GATCC	4.0726348172689327e-07	-1.3958910122658015e-05	-7.576607488862005e-05
5	ATGCT	1.3297745628955028e-15	-0.00010028940041971224	1.2763649295234711e-05
5	CGGAC	2.9937992069759253e-32	-7.945841146743795e-05	-0.00016934862518522753
5	TTATT	1.7237071608278978e-37	-7.430435234522572e-05	0.00020474472477716708
5	CGCTT	0.0022440282938381247	-4.66012845633352e-05	-7.397653230702009e-05
5	GGTCC	0.02265913507012862	-0.00014216613078768628	-0.00014763726298199322
5	GGCTA	0.28622127906416106	-9.943039056601019e-05	-0.0001365578890576761
5	AGATG	0.0001771785407038366	-7.430435234522572e-05	-1.3237351743305254e-05
5	GGTTT	4.2963541226322716e-10	2.5126038220784437e-05	0.00017116448456949804
5	TGCCG	6.702990724139587e-72	0.00032556473455307004	-3.6106653264045393e-05
5	CGGTT	5.347429934017315e-07	0.00012283840907939054	0.00020745535545223752
5	AATGC	8.455004596225801e-06	9.556484622435098e-05	0.00019727075281872038
5	CTTAA	1.3227154446758359e-12	-0.00010114841027341427	-4.797553126848018e-05
5	GTCCT	0.000638955821748077	-0.000163641377130237	-9.608264655031323e-05
5	GACCC	2.0613302344384867e-140	9.878613317573369e-05	-0.00021887684781127226
5	CCATC	6.608887887746924e-07	6.807653090588602e-05	-2.0316571661693284e-05
5	ACGCG	2.2288939561161433e-26	0.00017545276261863994	6.026547811564462e-06
5	GTGCC	2.8670940560539623e-36	2.791782024531603e-05	-0.00011676765344939463
5	CGTGG	0.9874858882140777	-6.0130689759142254e-05	-4.473856453999798e-05
5	TATGT	7.585037260208151e-45	-0.00013615306181177203	4.55280686201151e-06
5	CCGGC	1.5606002732456287e-91	0.00045935551926716155	-2.186926301925784e-05
5	TCACC	1.6119342261264492e-24	0.00011038276620071107	-5.7818015467279646e-05
5	CTAAA	1.064932763975057e-53	-0.0001378710815191761	5.947597403552663e-05
5	CATAA	1.104983298949897e-24	-6.206346192997176e-05	0.00011945196732179452
5	AACTC	5.7719705669877355e-08	1.503267243978555e-05	0.00012171521235146497
5	GAGTA	2.712113161697099e-15	-0.00015805781308117384	-0.0001073988716986657
5	AATAG	4.914329172468236e-13	-8.504197551650113e-05	-1.8237544250716755e-05
5	CTGTA	2.9834359570430524e-18	-0.00013830058644602713	-6.287084158003241e-05
5	AATTC	2.0091909405883966e-05	0.00015247424903211062	0.000336855074183514
5	GTTTC	5.192945414488916e-05	4.7245541953611775e-05	0.00013645262184699373
5	CTCCA	0.22006944139750378	-2.469653329393337e-05	-2.1579778189881327e-06
5	AGGCT	2.1804869518243672e-05	-7.559286712577876e-05	-0.00011700450467342992
5	AATAA	3.0398344668077996e-16	2.0186731561997774e-05	0.0002969324845322333
5	GCGAT	0.1961003000645279	0.0001408776160071332	0.00011255696502210073
5	CCACG	2.5257649044217328e-14	3.221286951382617e-05	-7.010796231444381e-05
5	GCTGG	3.0720558885930555e-10	-2.5555543147635397e-05	-7.72661326408435e-05
5	GTCCA	0.024646859062653605	-0.0001245564287867946	-8.381901650581967e-05
5	TTTTG	8.852095132618277e-18	0.00013464979456779343	0.0004862555629444364
5	TCTCC	0.15894561187760242	-1.6965444610615114e-05	-3.423816027443372e-05
5	TCCGA	0.013931058888651697	-4.746029441703728e-05	-7.858197277437287e-05
5	AGATA	1.4783050202301556e-08	-9.126979695584089e-05	-3.3922358642386654e-05
5	AGGAA	0.7113406758696967	9.943039056601016e-05	0.00010976738393901847
5	GCACA	0.0003559475900746724	-7.945841146743795e-05	-3.065907511123385e-05
5	ATCGT	0.3420771485616638	-5.282910600267496e-05	-3.486976353852785e-05
5	CATGG	0.0037204993444332293	6.4425739027652125e-06	4.165949862753926e-05
5	AGTGA	1.6130793968340321e-06	-4.703078949018627e-05	1.1974145215117103e-05
5	ATTCC	0.5585893477985429	9.298781666324489e-05	0.00010887261264821849
5	CGCTC	1.539980460614165e-25	4.767504688046279e-05	-7.818722073431409e-05
5	AGCGG	8.958987387571838e-41	0.00032255820006511305	3.2238083271469065e-05
5	TAAGT	1.3334150257668934e-32	-0.00013164326007983636	-6.197607028923249e-05
5	GTCAC	0.0004902073784660717	-2.5770295611060958e-05	-6.821315252216159e-05
5	AAGTA	5.942749644769254e-09	-9.792712332203161e-05	-6.389719688418532e-05
5	TTGTA	1.1709464108217323e-21	-0.00010952375634700905	-7.684506379811336e-06
5	TGCAG	3.55508854039227e-12	7.559286712577882e-05	0.0001567428767060163
5	CCGTC	2.813876719053802e-54	8.976652971186229e-05	-0.0001071357036719598
5	CAAGG	6.31651936236626e-07	8.461247058965012e-05	-8.76349528930551e-06
5	GTATA	9.396795951073958e-21	-0.00014044811108028223	-0.00011445177481438296
5	GGCAT	0.07317557868091212	0.00010887949895673247	5.200200207707993e-05
5	CGTAT	0.7089338850262439	-0.00015161523917840862	-0.0001705328813054039
5	ATTGA	5.4241148777715916e-14	-3.092435473327313e-05	0.00010403032095683052
5	GTTTG	4.719055403888012e-12	-4.595702717305868e-05	6.813420211414982e-05
5	AGCCC	1.7667938038704335e-63	7.709613436975731e-05	-0.00014887415270751076
5	TACAG	1.407821860245923e-13	-0.00012820722066502827	-7.018691272245558e-05
5	GGCAA	1.026450417633602e-09	0.0002692995891355871	9.695110103844255e-05
5	GCGCC	1.1846989036834204e-221	0.0005763956118340634	-7.881882399840816e-05
5	GCAGC	0.6788091502705003	0.0004640800734625227	0.00023440376138691868
5	GACGC	6.652127451076728e-33	9.814187578545712e-05	-6.394983048952648e-05
5	TGAGA	1.8494494613694443e-07	-5.4117620783228056e-05	1.8448078672081555e-05
5	CCCGC	3.166241317357389e-146	0.0002085246419861683	-0.00015866400330096918
5	GGGAC	2.0050350289775606e-29	-9.44910839072235e-05	-0.00021463984258130781
5	ATCAG	1.0	3.543415646520883e-05	3.1711747218057416e-05
5	CATGT	3.853577673334698e-15	-8.504197551650118e-05	2.59220506305282e-05
5	ATCTC	1.640401824295048e-07	3.2212869513826604e-06	8.789812091976063e-05
5	TAAGG	0.0002549736424505084	-0.00013873009137287812	-0.00017903320856800357
5	TGTGC	0.005176794654493523	-8.074692624799099e-05	-4.48438317506803e-05
5	AAGAT	0.0008805713999482534	-5.798316512488637e-06	5.213358609043291e-05
5	TGATG	0.002882081136993144	2.083098895227435e-05	6.100234859042074e-05
5	TCGCA	0.5661993527884568	5.154059122212186e-05	3.429079387977488e-05
5	CTTCC	1.4918555426679437e-05	-2.512603822078449e-05	-8.510853983667848e-05
5	CTATT	2.738040906337926e-30	-0.00012842197312845372	-1.5816398405022825e-05
5	AGGAG	0.002086914572324507	1.2670395342104972e-05	-3.279073612755148e-05
5	CGCTA	0.0002993216891991255	-0.00012004662705485895	-8.568750949543134e-05
5	ATTAT	4.0488425073309397e-26	-6.528474888135442e-05	0.00013213666620901746
5	GGGGG	5.098125594281657e-109	-7.086831293041766e-05	-0.00029587981242540996
5	TGATT	1.5836729878319096e-08	1.2885147805530425e-06	0.00011574129814524183
5	ACGCT	0.00012383834972818172	-3.6507918782336367e-05	-7.476603638713775e-05
5	AGAAA	0.0047738519327133536	0.00028497651896564904	0.00047170237106760194
5	GTGTC	0.007399304545856647	-9.14845494192664e-05	-6.252872314531474e-05
5	TCTGC	0.3654421447448637	2.0186731561997666e-05	2.4685160905010654e-05
5	TGTCC	0.1539979603211028	-0.00010114841027341427	-7.745035025953764e-05
5	GGGCA	2.051091919735944e-31	6.872078829616227e-06	-0.00012484691186926485
5	TAGCA	6.466205073731693e-21	-0.00013121375515298537	-6.147605103849128e-05
5	ACGTA	1.0	-0.00015247424903211065	-0.00019632334792257924
5	GTGGC	0.9307318085962737	2.7273562855039562e-05	1.873756350145796e-05
5	CACCA	4.244823689190797e-06	0.00010780573663960499	1.3316302151316966e-05
5	CGCGG	1.2130943486666174e-111	0.0005027355168791141	1.63164176557643e-06
5	GCTCC	7.132529381717901e-05	-1.4603167512934482e-05	-5.8265401112679637e-05
5	TGTTT	9.420333013048127e-34	-5.046682890499438e-05	0.00021866631338990762
5	ATGTA	4.816126330744852e-29	-0.0001309990026895599	-2.2711400704716553e-05
5	AATGT	2.346781681652115e-24	-6.872078829616254e-05	0.00010089862143903064
5	AACCC	7.913827437708487e-60	0.00017351999044781048	-9.803008994793672e-05
5	CTCGT	1.1137204261977114e-18	-0.00014839395222702604	-6.9476359050349955e-06
5	GACTC	0.00832347189588269	-0.00012412692385994364	-8.495063902065495e-05
5	AACAA	5.20864354467829e-33	-2.2119503732827284e-05	0.00029145858957675143
5	TAATC	5.621220421009916e-17	-0.00010394019229794586	-1.736908976258749e-05
5	CTGGA	0.0005894821150413928	-7.516336219892802e-06	-4.800184807115073e-05
5	ACAGA	0.012966610118660358	-8.976652971186229e-05	-7.600292611265535e-05
5	TGCTC	4.723512143914099e-19	-8.182068856511858e-05	5.660744254443276e-05
5	TTCAG	0.13774837155986808	9.599435115120205e-05	0.00012689962247757066
5	AAAGA	1.9991913486487896e-14	-2.920633502586907e-05	0.00013192613178765282
5	CCCAG	2.089606167494733e-64	3.1783364586975157e-05	-0.00016940125879056874
5	ATCCA	9.560027344371963e-07	-4.48832648559312e-05	3.5185565170574805e-05
5	AGGCG	3.1092312382888285e-14	0.00018533137593621332	2.1106075741810838e-05
5	GTAAC	0.10970176449323168	-0.00010050415288313772	-0.00013845269884995838
5	TAAAT	6.497186238709851e-36	-2.1689998805976324e-05	0.00033598661969538456
5	GCTTG	5.487589832317688e-05	-8.654524276047973e-05	-1.74480401705992e-05
5	CCTCG	4.3014135791957573e-39	0.00014302514064138826	-6.400246409486764e-05
5	CATCT	1.985519029884874e-05	-6.635851119848196e-05	3.4738179525174977e-06
5	ATAGC	0.41860765220264795	-7.709613436975737e-05	-8.489800541531379e-05
5	TTCGG	0.9296637731472188	0.0001367973192020486	0.000122609983642265
5	CTATG	0.04979456078120548	-0.00010565821200534992	-0.00011668870304138286
5	TGTTA	5.572491515016389e-40	-0.00013464979456779346	-1.99218196216344e-05
5	AGGAT	0.3362820961687328	-2.1045741415699748e-05	-3.360655701033964e-05
5	TTAGC	9.441422001505782e-32	-0.00015054147686128106	-6.537093783373816e-05
5	CGTGC	6.689856839276004e-10	-3.779643356288941e-05	-8.418745174320789e-05
5	AAAAG	0.23391359920325755	0.0003326515658461118	0.00046238622292221407
5	GACGA	5.173973036819105e-05	-3.1783364586975265e-05	-6.23181887239501e-05
5	TGAGT	1.5938853805268206e-13	-9.98598954928612e-05	-3.1738064020727914e-05
5	TTCGA	5.058469879494714e-07	5.6694650344334195e-05	0.000135610484161535
5	GGATA	0.9107574435683041	-8.246494595539504e-05	-9.468785600877215e-05
5	GATGT	0.0051424838964406645	-3.543415646520878e-05	5.447578152811545e-06
5	ATCAC	0.5661728105786414	2.2549008659678406e-05	1.3211034940634702e-05
5	TGCCT	0.3137836040939052	-4.316524514852714e-05	-2.4343042470292983e-05
5	GCCGT	1.0240709521003051e-57	0.0002521193920615464	-3.78961958456453e-05
5	ACACC	7.757279356580546e-09	-1.0952375634700915e-05	-9.676688341974852e-05
5	CAGTT	0.0004384118944288017	3.865544341659144e-05	0.00010850417741083037
5	GCAGA	1.2121615002615532e-11	9.577959868777659e-05	-2.0711323701752007e-05
5	CCGGG	3.433426980796568e-124	4.5098017319356704e-05	-0.00020445523994779062
5	ATACC	0.8287055475175117	-0.00010114841027341427	-0.0001161360501853006
5	GGCGT	7.573961263578259e-49	0.00017201672320383188	-5.5738988056303334e-05
5	GTATG	3.697361825341402e-08	-0.0001404481110802822	-0.00011768874154286521
5	TGTAA	1.1537116659597045e-39	-0.00012627444849419865	1.0316186646870066e-05
5	GGCGG	2.2120602059115657e-15	0.0005770398692243399	0.00016232203887218082
5	TCTTA	1.4330631547919666e-37	-0.0001563397933737698	-7.781878549692586e-05
5	TGCGA	9.68489731125783e-15	-7.709613436975737e-05	3.0211689465833912e-05
5	CTGAC	1.6025262136227296e-09	-4.35947500753781e-05	-0.00010003016695090132
5	CTAGG	4.1540550109177162e-47	-0.0001842576136190858	-0.00017161187021489803
5	TTCTT	1.1137681593732894e-33	-0.0001063024693956265	0.00013547890014818198
5	GCCGG	5.487716203459326e-92	0.0003517645350909819	-5.4133663093397565e-05
5	CCCTA	1.1935398562481225e-06	-0.000161923357422833	-0.00019490224057836756
5	TCCCG	1.6652008396004622e-21	7.559286712577882e-05	-6.408141450287946e-05
5	TATTA	1.0327908546073287e-36	-0.00011059751866413658	3.773829502962188e-05
5	AGTAT	1.1922635495990154e-12	-0.000107376231712754	-6.089708137973837e-05
5	TGATC	0.03631206928436968	3.865544341659149e-05	3.815936387235115e-06
5	ATGCG	1.7953694064376802e-05	8.203544102854403e-05	1.200046201778771e-05
5	ACATG	2.2284947139155754e-36	-0.00011317454822524272	7.413443312304373e-05
5	GCTGT	0.028592974110330415	-3.414564168465579e-05	-1.0526721068231885e-07
5	CAGAG	5.261559832823684e-07	-2.0616236488848734e-05	-8.87139418025489e-05
5	CTAGA	3.709695564304523e-56	-0.000161493852495982	-6.668677796726753e-05
5	GAGAG	0.00037559581180642574	-2.5985048074486465e-05	3.0790659124586774e-05
5	GAGCA	0.10051920500024314	2.276376112310386e-05	4.123842978480982e-05
5	TTGCG	0.6012355651273205	0.00012262365661596503	7.945042726250224e-05
5	ATATG	1.4070906412606506e-34	-0.0001292809829821558	3.421184347176284e-06
5	TTATC	5.653823083688598e-07	-5.476187817350452e-05	1.4816359903540525e-05
5	TTCTG	0.08010935332963956	8.590098537020283e-07	2.947481899105741e-05
5	AGTGT	7.103915558278966e-21	-9.814187578545712e-05	-8.000308011858455e-06
5	CATTG	9.296327225331414e-10	-3.092435473327318e-05	6.971321027438504e-05
5	GCTAT	1.0919926043122306e-07	-0.00012326791400624155	-8.187157310819622e-05
5	GGTAT	0.855197316825107	-8.310920334567157e-05	-0.00010829364298946563
5	AAAGC	0.0032759110389441013	0.0003152566163086457	0.0002633522443245644
5	CCTTT	7.579801963056177e-31	7.709613436975731e-05	-0.00012213628119419435
5	GGAGA	0.13284464125701853	-1.0952375634700915e-05	-2.9895887833786793e-05
5	TCCAC	0.007485535441608472	-6.120445207626979e-05	-1.673748649849336e-05
5	TCAGA	4.476812599230963e-05	2.018673156199772e-05	-4.234373549697455e-05
5	TTACG	0.7731943717107002	-7.280108510124723e-05	-9.055611798948997e-05
5	TCTCG	3.090854133038868e-17	7.516336219892802e-06	0.00011953091772980623
5	CAATA	7.107049720658184e-18	-6.46404914910779e-05	7.67397965874318e-05
5	CCCCA	1.8337213675664e-46	7.108306539384312e-05	-0.0001560060062312399
5	CCCGT	1.423594021563255e-45	-4.7245541953611775e-05	-0.0001956127942504734
5	AGGAC	0.05305614445817415	-8.890751985816026e-05	-9.816167396128965e-05
5	ATCGG	7.456450617707395e-13	0.00014152187339740976	1.505321112757577e-05
5	TGCCA	0.0016185157898713338	0.00010565821200534992	4.326482359044503e-05
5	AGGGT	5.501067373026189e-23	-6.421098656422689e-05	-0.00018387550025939154
5	CTCGC	0.0027105077972008644	1.2670395342104972e-05	-2.4448309680975356e-05
5	GGGTA	0.00013672499769696542	-0.00012369741893309257	-0.00020477104157983766
5	GCATC	3.8661231599252316e-07	0.00017008395103300226	3.8606749517751144e-05
5	CCTGC	1.5282229170687467e-12	0.0001333612797872405	-6.816051891682016e-06
5	ATGGA	7.825894534274496e-16	-8.332395580909707e-05	4.073841053406878e-05
5	CTGCA	0.0004635193478477772	0.00011897286473773136	0.00013818953082325253
5	GTCAG	5.859377009217924e-28	0.0001683659313255982	-8.474010459929052e-06
5	GAGAC	0.28879215644897427	-0.00011231553837154064	-8.963502989601944e-05
5	GGTGG	0.5380166966228308	5.5406135563781044e-05	3.247493449550442e-05
5	GATGA	0.0001324384942198202	4.6171779636484294e-05	8.960871309334883e-05
5	CGTTC	2.086888348358986e-15	-4.0802968050846346e-06	-9.502997444348977e-05
5	CGATG	0.07124056951995981	0.00012154989429883755	4.7186027188362515e-05
5	CTTAG	2.579003899771795e-16	-0.00015870207047145036	-0.00018366496583802685
5	AACGT	0.0861834471252649	-7.237158017439621e-05	-0.00010681990203991273
5	AAACA	6.538003623549521e-39	-1.9327721708295095e-06	0.0003640929649475715
5	CAGAC	9.052504848756218e-06	-9.835662824888268e-05	-0.00013111031090486455
5	GAGTC	0.005928740692898192	-9.577959868777654e-05	-5.9791775667573694e-05
5	TAACA	3.806546832636851e-42	-0.0001301399928358578	1.189519480710539e-05
5	GAAGG	4.3850989013835825e-13	3.45751466115068e-05	-7.05553479598438e-05
5	GGCGA	0.0012870414559554531	0.00019628375157091423	6.013389410229131e-05
5	TTACA	1.504571345282032e-26	-0.00010909425142015803	1.0974106713634748e-05
5	TTGAG	0.08929908665774404	-8.590098537020283e-07	2.597468423586936e-05
5	CCCGG	4.7206132126457587e-94	9.212880680954292e-05	-0.00016363787900571013
5	CAGGA	1.3555067846940177e-05	0.00014603167512934547	4.4870148553350904e-05
5	CCCAC	0.0030419130262672608	-0.00010630246939562639	-0.00015287430671344007
5	CTTCA	6.267666701417208e-05	1.95424741717212e-05	8.22136915429139e-05
5	GACGT	2.276529721570411e-07	-0.00011983187459143344	-0.00014232126884253465
5	GAATA	0.9124824382061163	-1.7180197074040675e-05	-2.2395599072669542e-05
5	AAAAA	0.40344484842329553	0.0011489256793264673	0.0018742037357911963
5	GCCTT	2.0588356311439123e-15	3.4789899074932364e-05	-7.70029646141376e-05
5	CTCAG	0.6264116967436628	-4.617177963648424e-05	-3.91330855711629e-05
5	ACTGA	0.012985980632317587	-9.642385607805306e-05	-8.613489514083138e-05
5	AGCAT	1.690347239377629e-11	-9.663860854147873e-06	9.355623349393681e-05
5	ATCCC	7.199281902147702e-14	-1.1811385488402944e-05	-0.00011374122114227712
5	GTGAG	0.64288974642811	-5.347336339295148e-05	-5.766011465125617e-05
5	GCTTA	5.106636228142479e-14	-0.0001404481110802822	-9.62142305636662e-05
5	GACTG	0.0025917866198709406	-0.00011059751866413658	-0.00012832072982178234
5	CTGAT	0.4851046667614717	-3.672267124576182e-05	-4.229110189163333e-05
5	TAAAC	7.05734021595681e-14	-5.6050392954057565e-05	6.681836198062046e-05
5	TTTCG	2.093478970165485e-05	0.00022291305703567722	0.00031827541149807956
5	CGGAG	7.85953172638919e-27	-1.675069214718966e-05	-0.00013434727763334675
5	TCGCC	2.0233097330282408e-29	0.0003783938405557451	5.497580077885628e-05
5	ATTCT	1.195028282720085e-13	-5.733890773461061e-05	6.673941157260869e-05
5	GTACA	1.6532172935421656e-14	-0.00015333325888581265	-0.00010253026320460702
5	GTCGG	0.0006543122767705815	9.084029202898988e-05	1.7237505749234455e-05
5	ATTCG	0.04774166606902495	5.6909402807759594e-05	0.00010005648375357182
5	ATACG	0.17932582730378324	-7.022405554014114e-05	-0.0001002143845695954
5	ACGCA	0.38055922438401846	-1.0737623171275408e-05	-2.06850068990814e-05
5	TCGAC	9.082139465279543e-16	0.00012026137951828451	-2.086922451777554e-05
5	CACAT	2.4069367676985567e-18	-9.44910839072235e-05	2.7158940356045744e-05
5	CTGAG	0.692023366542923	-0.00010716147924932847	-0.00011605709977728878
5	CTCGG	0.0002403844965504723	8.783375754103278e-05	0.00010247762959926586
5	GTTGC	0.3077577763445245	5.15405912221217e-06	1.8316494658728575e-05
5	GGCGC	4.500091280169588e-195	0.0005639399689553838	-6.216028790792657e-05
5	GGGCC	5.483918981013736e-105	-7.237158017439627e-05	-0.0002564572420248706
5	GAATC	0.1490736633984435	1.9757226635146706e-05	4.5449118212103875e-05
5	TCAAT	8.474730415991997e-21	-1.65359396837641e-05	0.0001769541811570272
5	GGATT	5.0351953057666534e-08	7.022405554014109e-05	-8.158208827881933e-06
5	GGGAT	4.209935684565536e-26	3.436039414808124e-05	-0.00010776730693605387
5	CACGA	0.037843140122726125	1.4388415049509029e-05	4.13700137981628e-05
5	TCTAT	4.268281791735929e-29	-0.0001224089041525395	7.368704747764488e-07
5	GACAC	0.2609554416231624	-9.985989549286117e-05	-8.671386479958425e-05
5	GGTTC	0.11050290540308194	-6.034544222256771e-05	-3.460659551182194e-05
5	TGTAC	6.054890645807464e-09	-0.00014474316034879234	-0.00010605671476246573
5	GTGTT	1.6127127276262319e-12	-7.902890654058693e-05	7.76345678782321e-06
5	TTCGC	0.0002775377260466083	0.00021131642401069984	0.00010626724918383042
5	ACAGC	2.9156830503899566e-06	4.166197790454859e-05	-2.726420756672817e-05
5	TTGAA	3.682648104867598e-09	0.0001112417760544131	0.000281221353337893
5	ATCTA	2.2353525076816003e-40	-0.00014431365542194133	-1.336893575665818e-05
5	ATAAC	2.6249679391415563e-13	-9.878613317573364e-05	-3.200123204743382e-05
5	GCGCT	1.3736570227961186e-68	0.0001904854350584255	-6.987111109040857e-05
5	CTCCG	3.6824286735108624e-24	-1.2670395342104972e-05	-0.0001258206335680766
5	GGACC	6.513840786099704e-36	-6.356672917395037e-05	-0.00019848132574156732
5	GCCGA	3.6267824442055288e-99	0.00023794572947546282	-9.666161620906614e-05
5	GTAGG	0.9459947818464611	-0.0001539775162760892	-0.00018229649209915632
5	CCTAC	0.321732940725236	-0.00014130712093398426	-0.00015024262644638134
5	TTTTC	2.191049751079647e-18	0.00033157780352898424	0.0007092904655776617
5	GGAAG	0.13858298673403313	-1.0522870707849793e-05	-3.076434232191622e-05
5	TAGCG	4.1652829451945876e-05	-7.688138190633189e-05	-0.0001326366854597586
5	CGAAA	0.0002615016799610688	0.0003683004747747461	0.0002760632600144579
5	ATTCA	5.385610318378225e-16	5.7983165124887454e-06	0.00018434920270746214
5	GCAGT	3.8937614867881513e-07	0.00013400553717751696	0.000198060256898838
5	CTGGG	1.1180676375551638e-36	-8.718950015075631e-05	-0.00018655981413179143
5	TGAGG	1.127711855149967e-06	-4.509801731935665e-05	-0.0001012144230710777
5	ATGAG	7.768822727785278e-05	-5.970118483229124e-05	-7.210803931740847e-06
5	CGGGG	5.805276530526621e-65	3.6507918782336746e-06	-0.0001759015090502037
5	CAGAT	0.3642223171883383	-5.690940280775965e-05	-6.055496294502075e-05
5	TTGCA	3.8375831398090735e-39	-2.40522759036569e-05	0.0002312194282637776
5	TTCCC	0.008396787388801775	5.4547125710079016e-05	9.605632974764278e-06
5	TAGGG	0.1321456031355583	-0.0001593463278617269	-0.0002567730436569176
5	TTTGA	9.623241975946964e-11	2.340801851338038e-05	0.0001921389762979558
5	AGCCG	1.6031513129881468e-79	0.00018275434637510723	-9.589842893161914e-05
5	TAGAC	1.0536458924129015e-14	-0.0001593463278617269	-0.00013968958857547598
5	CATTC	5.906381674592031e-07	-2.8776830099018057e-05	5.215990289310346e-05
5	TGTCG	0.3379085668370905	3.865544341659138e-05	3.6554038909445384e-05
5	GGATC	2.623927727575609e-08	-3.006534487957099e-06	-7.173960408002024e-05
5	GGGTC	1.703995042113509e-25	-7.366009495494925e-05	-0.00017653311231429777
5	CCGCA	4.47706164778941e-81	0.00027746018274575623	-5.766011465125622e-05
5	TTCGT	5.8002053962727946e-08	-7.79551442234594e-05	-1.2632065281881514e-06
5	AACAC	4.3745351956458375e-10	-3.350138429437927e-05	7.913462563045523e-05
5	TTAGT	2.4324278427352927e-51	-0.0001402333586168567	-3.639613809342185e-05
5	GCCCC	8.580926316672146e-240	0.00023021464079214457	-0.00023521958226970684
5	GTCAA	0.23714398854831364	2.5770295611060958e-05	4.3685892433174465e-05
5	AACGG	4.136484672521026e-31	0.0001260596960307732	-5.0501944324856534e-05
5	CAGCT	0.010979376179267926	-2.8776830099018057e-05	1.1368858753693634e-05
5	CCCCG	2.2630683346776924e-214	0.00012197939922568846	-0.0002605889800441528
5	TTGGT	5.056421463865543e-26	-0.0001245564287867946	1.623746724775221e-05
5	GTTCC	7.830916027000929e-05	0.0	-5.676534336045624e-05
5	ATCGA	1.020835270147137e-06	4.703078949018632e-05	0.00010260921361261878
5	CATCG	1.4647622740141578e-10	0.00020229682054682843	3.544873319728071e-05
5	CAAAA	1.4610472653428746e-05	0.00026285701523282175	0.0005489685037084456
5	GACCA	4.862459757403501e-06	-4.1876730367974044e-05	-9.279304621648987e-05
5	GGTGT	0.027956503349759198	-8.933702478501133e-05	-6.402878089753825e-05
5	GTCGC	1.0088856014569565e-12	0.00012176464676226311	-7.500288761117305e-06
5	ATTGC	4.9230472306543443e-08	4.595702717305873e-05	0.0001388211340873466
5	CCAAA	5.877849909961177e-06	3.00653448795711e-05	0.00017208557266296858
5	CAATG	6.801854492146968e-08	-2.2978513586529366e-05	6.723943082334984e-05
5	TACGT	0.1461139478814398	-0.00012992524037243227	-0.00014845308386478144
5	CAAGA	0.022821604637121712	4.595702717305873e-05	8.537170786338433e-05
5	AACCA	0.0002580147453145122	8.590098537020283e-07	7.539763965123188e-05
5	GTCTC	5.2093286088034356e-14	-0.0001325022699335384	-2.007972043765793e-05
5	GGCTC	9.26534743605747e-06	-4.6386532099909747e-05	-8.116101943609044e-05
5	TGGTC	0.09448555156137273	-7.666662944290635e-05	-4.0448925704692266e-05
5	GGCTT	6.145558386007219e-05	-1.1811385488402944e-05	-6.126551661712659e-05
5	GTGAA	0.004840070051299765	3.758168109946385e-05	9.271409580847805e-05
5	CAGAA	1.8846220981310267e-15	0.00019907553359544588	5.0317726706162395e-05
5	AAAGG	0.02122702361423226	4.1232472977697577e-05	2.8948482937645814e-06
5	GTCCC	5.5898772053096164e-08	-0.00010028940041971219	-0.00015508491813776937
5	TGGTT	1.6764953430017825e-20	-0.00011338930068866823	1.513216153558759e-05
5	AACCG	2.470547334591997e-10	7.043880800356665e-05	-2.8948482937645706e-05
5	ATCGC	6.300871078665056e-24	0.0003307187936752822	8.718756724765479e-05
5	CCTAA	2.929330739457806e-36	-0.00016042009017885447	-0.00011303066747017133
5	CTATC	5.0995269282360546e-12	-0.00012627444849419865	-5.8002233085973785e-05
5	GCCTC	2.3537590826126256e-34	5.6479897880908634e-05	-0.00010092493824170125
5	CTTTG	0.0827131458863346	-6.01306897591422e-05	-3.5922435645351254e-05
5	CCCGA	0.00047158184657390613	9.277306419981949e-05	2.3448271179493056e-05
5	GCGGT	0.044714181391951824	0.0002701585989892891	0.00014505821632027576
5	CGCGC	1.537919060711438e-252	0.000552128583466981	-8.381901650581967e-05
5	CTCTG	0.0010613603377317405	-0.00012670395342104967	-7.15553864613261e-05
5	ACAGG	1.0481815597646384e-10	-7.902890654058693e-05	-0.00014795306461404029
5	GTGCT	0.06310087723549793	-9.814187578545712e-05	-6.666046116459692e-05
5	ATCCT	0.34195169995213215	-4.48832648559312e-05	-5.5502136832268035e-05
5	ACCCC	6.645569798900919e-96	-1.65359396837641e-05	-0.0002894585125737867
5	GCCGC	2.3973349956013517e-138	0.0005431089800031097	-4.56070190281273e-05
5	ACACA	1.783485050020912e-45	-0.00013422028964094247	6.344981123878538e-05
5	GCTTC	0.1113321507103893	-8.37534607359483e-06	-2.6790505118657573e-05
5	CTGTT	0.7170112119716578	-4.917831412444134e-05	-4.6449156713586066e-05
5	TTCAC	2.2874441974110376e-07	-1.6321187220338538e-05	7.27922761868437e-05
5	TGCAA	3.5924036050593506e-21	-9.449108390722366e-06	0.00017079604933210976
5	TGCTG	0.2565250857425697	-2.3193266049954873e-05	-1.3421569361999719e-06
5	AAACC	3.678330655244022e-07	0.00021969177008429467	0.00015840083527426333
5	TCCTT	0.002602228609731919	-5.8627422515163704e-05	-9.237197737376e-06
5	TGACC	1.3545873502690717e-28	2.791782024531603e-05	-0.0001093726318989597
5	TGTCA	9.410906619178511e-06	-2.6199800537911972e-05	4.0054173664633434e-05
5	TTGTG	1.1659997802156657e-13	-8.203544102854403e-05	1.4184756639446395e-05
5	ATTTC	7.244939099591831e-07	0.0001909149399852766	0.00040672618527392256
5	CAGGC	4.3350814684991745e-59	0.00014774969483674941	-8.552960867940781e-05
5	TCCTA	1.9955744636007253e-22	-0.000161493852495982	-0.0001303997572327587
5	GTACC	2.38705545933691e-12	-0.0001110270235909876	-0.00019790235608281443
5	CGCGA	1.141003186038284e-40	0.0003487580006030249	4.813343208450371e-05
5	GGAGC	4.4514305083682124e-14	4.337999761195265e-05	-6.20813374999148e-05
5	TATCA	8.753571137974809e-22	-0.00010265167751739282	2.3974607232904758e-05
5	CTCAT	0.04198029577471463	-4.831930427073931e-05	-2.0553422885728474e-05
5	GGGAG	1.9609536455569168e-17	-5.0252076441568874e-05	-0.00013447886164669973
5	AATCA	8.109430640552609e-11	3.715217617261289e-05	0.00019700758479201442
5	AATCC	0.34999524674785787	0.00010544345954192447	0.00010150390790045411
5	GTAAA	2.4450486692019197e-05	3.929970080686796e-05	0.00016226940526683966
5	CCTCA	2.0596604995223233e-24	7.881415407716148e-05	-7.495025400583189e-05
5	ACCTT	0.0034153265757335795	-7.51633621989278e-05	-0.00012426794221051193
5	CGTCC	3.1203507256804725e-32	-8.439771812622455e-05	-0.0001606903971066044
5	AGTCC	0.001063123964037393	-0.00011081227112756209	-7.995044651324339e-05
5	TGATA	3.801264545955964e-24	-9.126979695584089e-05	4.215951787828046e-05
5	ATAGA	1.166254970314495e-20	-0.00010844999402988148	-1.331630215131702e-05
5	TCGGG	0.1832941961229934	-2.1475246342545287e-07	-1.6684852893152145e-05
5	CACTG	2.5500508162190136e-05	-0.0001320727650066874	-7.65292621660671e-05
5	TCTGT	1.46119897428956e-19	-0.0001303547452992833	-2.705367314536348e-05
5	AAACG	3.3333289660924614e-05	0.00026436028247680025	0.00021482406020000195
5	ACTTC	1.303425711462857e-15	-0.0001202613795182844	-2.76326428041171e-06
5	CTGAA	0.004398107324789322	3.60784138554853e-05	8.542434146872543e-05
5	TCAGC	1.4574872082015925e-07	0.00022183929471854963	8.052941617199625e-05
5	GTCGA	0.19510821476844192	0.00013013999283585783	5.779169866460915e-05
5	CCTCC	1.2558966249340835e-56	6.549950134477993e-05	-0.00016024301146120445
5	TAATT	2.5272961692476487e-48	-6.936504568643909e-05	0.0002659839245916231
5	ATAGG	0.10621554965522687	-0.0001269187058844752	-0.0001726645423217215
5	CACTA	1.4426624584523692e-39	-0.0001679364263987472	-7.834512155033762e-05
5	TGGCA	2.426737502739037e-05	3.629316631891086e-05	9.42141535607016e-05
5	TATTG	3.426344762716891e-21	-0.00010179266766369079	1.836912826406979e-05
5	ACTAT	6.091140516997034e-33	-0.00012820722066502824	-2.3106152744775438e-05
5	ATCAT	1.2261704206973143e-29	-5.0252076441568874e-05	0.00014992682481433433
5	TTTGC	3.627922039029822e-18	0.00011897286473773136	0.00031585426565238547
5	GATTC	0.8690102033440488	4.273574022167607e-05	4.702812637233909e-05
5	GCGTG	0.005301461061624007	3.865544341659182e-06	-2.8027394844175172e-05
5	TCTGG	0.13676706438617103	-7.988791639428896e-05	-7.789773590493763e-05
5	AGCTG	0.002049730533347972	-5.089633383184534e-05	1.0526721068237306e-07
5	TCCCC	7.968543395497507e-58	5.991593729571664e-05	-0.00017724366598640366
5	GCCTA	0.004813537300539537	-0.0001453874177390689	-0.00015113739773718127
5	TCTAA	1.3665365270049718e-71	-0.00016707741654504521	-1.1842561201764177e-05
5	GATCT	0.22913407567512062	-3.328663183095376e-05	-1.1342541951023027e-05
5	TCCCA	0.8363356954086479	-9.642385607805306e-05	-0.00011134639209925374
5	TGAAC	0.00759126378960027	2.6199800537911972e-05	-1.4237390244787609e-05
5	CACTT	3.46169288475941e-21	-0.0001393743487631547	-4.034365849400995e-05
5	AATTA	2.9708214368999175e-40	-7.838464915031041e-05	0.0001939022020768853
5	ACTAG	1.3364829157882905e-47	-0.00015526603105664224	-0.00010381978653546583
5	TAACC	1.1055274822556883e-07	-0.00011940236966458243	-0.00010626724918383042
5	CCTAT	0.16928008588970941	-0.00013035474529928334	-0.0001794805942134035
5	ATGAA	3.175369231099994e-12	5.626514541748307e-05	0.00020400785430239074
5	CCAGC	2.2039060224952123e-30	0.00021410820603523137	-1.894809792282265e-05
5	GCTGA	9.369019318603824e-05	-1.8253959391168156e-05	-5.876542036342084e-05
5	TCGGT	3.3781631950340532e-40	-1.567692983006207e-05	0.00018816513909469725
5	TACTT	3.122037840502269e-33	-0.00014925296208072805	-2.5685199406492846e-05
5	TATGG	1.7162168947607976e-06	-0.00011725484503032733	-9.858274280401903e-05
5	GTTCA	0.00048298240393417205	-2.5770295611060958e-05	2.7553692396104683e-05
5	ACACG	2.792849356177974e-19	-0.00011167128098126412	4.13173801928218e-06
5	AGCTT	3.6278593766993717e-10	-9.14845494192664e-05	1.447424146882345e-06
5	AAATT	3.1379704299041896e-20	0.0002233425619625283	0.0008401376084558204
5	ACAAC	0.37615597200393924	-9.663860854147873e-06	4.842291691387968e-06
5	GCCAA	0.5327593746940008	7.258633263782172e-05	5.537055281891511e-05
5	ATGGG	0.013449065110450537	-7.902890654058693e-05	-0.00011784664235888869
5	AGACC	4.2042562580018624e-16	-7.301583756467273e-05	-0.00015932192336773392
5	AAGAG	0.0389384465824052	-2.598504807448641e-05	7.1318535237290806e-06
5	TATGC	0.17848145527535803	-7.366009495494925e-05	-7.513447162452598e-05
5	TCCAG	0.37981390811388216	4.4024255002229114e-05	1.963233479225794e-05
5	GCTCA	0.6013288578968743	-2.4481780830507916e-05	-1.2921550111258243e-05
5	CGTTT	3.093294667362841e-06	4.380950253880366e-05	-2.860636450292809e-05
5	GTATC	0.23367190547020497	-0.00011081227112756209	-0.0001101621359790773
5	CAGGG	3.474355168033179e-111	0.00011553682532292324	-0.00016642746008879234
5	AAAAC	0.2572333835667104	0.00040588215587421	0.0006396562057112883
5	ATCCG	1.4700610838590615e-17	7.62371245160554e-05	-4.802816487382134e-05
5	TAGTT	2.541054898750059e-46	-0.00011940236966458245	2.98958878337869e-05
5	TTACT	1.9358226929517232e-41	-0.00014495791281221788	-2.584310022251638e-05
5	AGCTA	6.064916876090273e-16	-0.00012455642878679462	-8.326636364973736e-05
5	AAGGA	0.14870351710057217	-1.3529405195807e-05	1.0684621884258345e-05
5	GAATT	0.00022844431146369523	7.408959988180027e-05	0.0001980865737015086
5	TCACT	1.870922435763866e-30	-0.00015140048671498312	-1.8184910645375595e-05
5	TTGGG	0.0021046552695121725	-0.00012777771573817726	-0.00011632026780399464
5	GTTAA	1.8108120561850295e-24	-9.642385607805309e-05	1.539532956229344e-05
5	ACCAC	5.833620849295851e-06	8.804851000445845e-06	-6.0791814169055994e-05
5	ACCGA	1.3676236879128615e-11	-3.75816810994639e-05	-0.00010845154380548916
5	AGGGG	6.193453747702771e-116	-2.7703067781890468e-05	-0.0002704577810456228
5	CCGAC	6.035652121632088e-45	-2.362277097680632e-06	-0.00014174229918378174
5	AGGGA	2.0196796523420297e-08	-7.623712451605534e-05	-0.00015166373379059308
5	GAACT	0.06344402066990204	-2.8991582562443564e-05	-1.9737602002939934e-06
5	GTGCG	2.0500731019081919e-13	-2.1475246342550708e-07	-7.523973883520835e-05
5	CTCAA	0.237239305377553	3.350138429437921e-05	5.410734629072696e-05
5	CAGCG	7.9613420078960755e-59	0.0003674414649210442	6.210765430258547e-06
5	CATTT	7.735662379728008e-28	-1.3529405195807e-05	0.0002779317530040696
5	GATAC	0.002324119858868386	-0.0001258449435673477	-0.00010003016695090127
5	CGAGA	1.5441963394423147e-18	2.8562077635592605e-05	0.0001490583703262049
5	ACTAC	3.762015374552398e-12	-0.0001563397933737698	-0.00011482021005177124
5	CCCTT	4.44256489464671e-227	0.00027101760884299113	-0.00022945620248484829
5	GTGGT	0.2828760823538854	-3.929970080686796e-05	-2.29219351260813e-05
5	ACGTT	0.045267136607570695	-0.00012026137951828445	-0.00011166219373130075
5	GGTTA	0.013099468087526026	-8.675999522390521e-05	-0.00010497772585297166
5	ATAGT	3.541494059407431e-35	-0.00011467781546922124	2.2895618323410583e-06
5	TAGGA	3.4282360649708096e-15	-0.00014001860615343116	-0.00014961102318228721
5	TACTA	3.066026652405621e-40	-0.00015268900149553619	-8.018729773727869e-05
5	AGCAC	0.016883642649080665	1.4173662586083467e-05	-1.973760200294026e-05
5	GTGGA	2.675012006736051e-07	-4.724554195361172e-05	3.08959263352692e-05
5	TCGGA	0.03774958353348301	-3.75816810994639e-05	-6.544988824174993e-05
5	AGTAG	5.702635371483064e-16	-0.00012799246820160274	-7.352914666162015e-05
5	ATACT	7.987509502772622e-24	-0.00012498593371364564	-3.089592633526915e-05
5	GAAAG	0.007872755121823082	5.6479897880908634e-05	0.0001106358384271479
5	AATAT	2.0216200846564677e-39	-5.71241552711851e-05	0.0002420356341613889
5	TCATT	4.2083345939503945e-33	-7.666662944290635e-05	0.0001385316492579701
5	CAGGT	3.7938512090248307e-34	-3.1783364586975157e-05	-0.00015469016609771053
5	CGACC	1.498259897244788e-131	0.0001698691985695768	-0.000147716213390005
5	CACTC	1.836807531523407e-20	-0.00016063484264227995	-5.197568527440938e-05
5	TACTG	0.00017785882650475098	-0.00013271702239696392	-0.00012297841887965323
5	TGACG	3.571457442028713e-15	1.8039206927742703e-05	-7.145011925064379e-05
5	TACCG	3.6562231120257345e-13	-9.985989549286117e-05	-0.00017008549566000395
5	GTCTG	0.4223150260832445	-9.513534129750002e-05	-6.992374469574973e-05
