# Supplementary material for: EnDeep4mC predicts DNA N4-methylcytosine sites using a dual-adaptive feature encoding framework in deep ensembles
Source: Genome Res. 2026 Mar;36(3):589–99. doi: 10.1101/gr.280977.125 (PMC12951953; doi:10.1101/gr.280977.125)
Supplement: Supplement 1 [file Supplemental_Code.zip › Supplemental_Code/EnDeep4mC-main/feature_engineering/fea_index/BLSTM_ACC_Matrix.csv]

	ENAC	binary	NCP	EIIP	Kmer4	CKSNAP	PseEIIP	TNC	RCKmer5	SCPseTNC	PCPseTNC	ANF	NAC	TAC
4mC_A.thaliana	0.8582584468076757	0.857130243691873	0.8530392810893537	0.7626260644351136	0.7551897343326924	0.7644311894203979	0.7463210767962956	0.7454773770749127	0.7493426990542714	0.7476651100733822	0.7461248675587646	0.6573794294235372	0.670800141270651	0.6702311344818114
4mC_C.elegans	0.9119124063554788	0.9095661480200873	0.9090310364699102	0.7991273565489422	0.8056721824318762	0.807565654070964	0.7990450316950687	0.800485716637853	0.8018852391537005	0.8005680414917263	0.7948464641475261	0.737630690705524	0.7520375401333662	0.7557421585576686
4mC_D.melanogaster	0.9070178571428571	0.9081785714285714	0.9050357142857143	0.8147678571428572	0.7834107142857143	0.7929107142857142	0.7761071428571429	0.7753928571428571	0.7729821428571428	0.7801785714285714	0.7755357142857143	0.6734107142857143	0.6388035714285715	0.6879642857142857
4mC_E.coli	0.9625	0.93125	0.95	0.8625	0.890625	0.853125	0.821875	0.853125	0.91875	0.890625	0.84375	0.65625	0.615625	0.7375
4mC_G.subterraneus	0.7759503391782926	0.7782541917317292	0.7760783309868169	0.666005375655958	0.8209394598745681	0.8240752591834123	0.8138999104057341	0.8187635991296557	0.819403558172277	0.8064763855113273	0.8142838858313068	0.6233201075131192	0.6770126711890438	0.6765007039549469
4mC_G.pickeringii	0.8686396677050883	0.8712357217030114	0.8727933541017653	0.7819314641744548	0.8494288681204569	0.862668743509865	0.8348909657320872	0.8348909657320872	0.8553997923156802	0.8398234683281413	0.8359293873312564	0.7131360332294912	0.7583073727933541	0.7144340602284528
4mC_A.thaliana2	0.8173255505439109	0.8203767577606792	0.816750685416114	0.755416998319625	0.639913328026886	0.6310692491377023	0.6170513840983461	0.6227115945874238	0.624745732731936	0.6241266472096931	0.6238613248430176	0.5960024763420889	0.5635447068187848	0.5657999469355267
4mC_C.elegans2	0.8794525684289464	0.8850768653918261	0.8807649043869517	0.7489688788901387	0.6151106111736033	0.6284214473190851	0.5598050243719535	0.5654293213348331	0.6070491188601425	0.5708661417322834	0.5688038995125609	0.6436070491188601	0.5028121484814398	0.5371203599550056
4mC_C.equisetifolia	0.7704918032786885	0.6939890710382514	0.7896174863387978	0.6912568306010929	0.7568306010928961	0.7513661202185792	0.7786885245901639	0.773224043715847	0.7049180327868853	0.773224043715847	0.7431693989071039	0.6338797814207651	0.7568306010928961	0.7486338797814208
4mC_D.melanogaster2	0.9049945711183496	0.9062160694896851	0.9063517915309446	0.8055103148751357	0.7011400651465798	0.7064332247557004	0.6839033659066233	0.6845819761129207	0.6851248642779587	0.6871606948968513	0.6817318132464713	0.628257328990228	0.5807546145494028	0.6300217155266015
4mC_E.coli2	0.8928571428571429	0.876984126984127	0.8611111111111112	0.746031746031746	0.5952380952380952	0.5952380952380952	0.6388888888888888	0.5992063492063492	0.5436507936507936	0.6309523809523809	0.6468253968253969	0.5912698412698413	0.5079365079365079	0.5912698412698413
4mC_F.vesca	0.8154596100278552	0.8128007090402634	0.8033679412509496	0.6991643454038997	0.685933147632312	0.6854266903013421	0.6768169156748544	0.6746011648518613	0.6817548746518106	0.6752342365155736	0.6784629020005064	0.6150291212965308	0.6402886806786529	0.6182577867814637
4mC_G.pickeringii2	0.8128099173553719	0.8132231404958677	0.8078512396694215	0.7326446280991735	0.5752066115702479	0.6008264462809917	0.5818181818181818	0.5892561983471074	0.5710743801652892	0.5809917355371901	0.5904958677685951	0.5636363636363636	0.5190082644628099	0.5727272727272728
4mC_G.subterraneus2	0.7380771423142695	0.7251567547026411	0.7319019570587117	0.6340490214706441	0.5498764962948889	0.5503515105453164	0.521945658369751	0.5230856925707771	0.5740072202166066	0.5313509405282159	0.5294508835265058	0.5341060231806954	0.49828994869846094	0.556526695800874
4mC_S.cerevisiae	0.7032355915065723	0.6744186046511628	0.6880687563195147	0.5717896865520729	0.5970677451971689	0.5682507583417593	0.5763397371081901	0.5864509605662285	0.5631951466127402	0.5626895854398383	0.5707785642062689	0.5985844287158746	0.538422649140546	0.519211324570273
4mC_Tolypocladium	0.7132324155030667	0.7030536343468615	0.7040976119013441	0.6176432206707556	0.5483492104919744	0.5666188176954196	0.5597677149941276	0.5563095393449041	0.5429335769280961	0.5563095393449041	0.5600939579799035	0.5523946235155944	0.5260994388620645	0.5184001043977554
