# Supplementary material for: EnDeep4mC predicts DNA N4-methylcytosine sites using a dual-adaptive feature encoding framework in deep ensembles
Source: Genome Res. 2026 Mar;36(3):589–99. doi: 10.1101/gr.280977.125 (PMC12951953; doi:10.1101/gr.280977.125)
Supplement: Supplement 1 [file Supplemental_Code.zip › Supplemental_Code/EnDeep4mC-main/feature_engineering/fea_index/CNN_ACC_Matrix.csv]

	ENAC	binary	NCP	EIIP	Kmer4	CKSNAP	PseEIIP	TNC	RCKmer5	SCPseTNC	PCPseTNC	ANF	NAC	TAC
4mC_A.thaliana	0.8605442844249107	0.859955656712318	0.8626437232664914	0.7949809677039595	0.755003335557038	0.7678844720009418	0.7489993328885924	0.7513636542008397	0.7519130400659263	0.7501275360043951	0.7500098104618765	0.6627163206843778	0.6711827492838363	0.6749892084919358
4mC_C.elegans	0.922573474932082	0.9219148761010949	0.9166049230262616	0.8276117559891332	0.8177739359512637	0.8174034741088334	0.8025026755577509	0.8099530748332922	0.8050547460278258	0.8088416893060015	0.8067835679591668	0.739647649625422	0.7508438297522022	0.7556598337037952
4mC_D.melanogaster	0.9124285714285715	0.9133571428571429	0.91525	0.8606964285714286	0.7892321428571428	0.7960178571428571	0.7818214285714286	0.7818928571428572	0.77925	0.7808571428571428	0.7803035714285714	0.6888571428571428	0.6384642857142857	0.69175
4mC_E.coli	0.95625	0.95625	0.940625	0.803125	0.934375	0.846875	0.865625	0.871875	0.865625	0.86875	0.840625	0.6625	0.65625	0.753125
4mC_G.subterraneus	0.8007167541277358	0.7953410981697171	0.797772942531678	0.666453346985793	0.8215794189171893	0.8252911813643927	0.8179956482785101	0.8165237424804812	0.809356201203123	0.8245872264175093	0.8180596441827723	0.6261999232049149	0.6792525278382183	0.6589018302828619
4mC_G.pickeringii	0.8811007268951194	0.8901869158878505	0.8785046728971962	0.7946521287642783	0.8603322949117341	0.8650051921079959	0.829698857736241	0.8356697819314641	0.8499480789200415	0.8393042575285566	0.8369678089304258	0.711318795430945	0.7627206645898235	0.7219626168224299
4mC_A.thaliana2	0.8259927478553108	0.8239586097107986	0.8258158662775272	0.7898204651985495	0.6368179004156717	0.6429645352436544	0.6265145485097727	0.6201025913151146	0.6396922260546564	0.6224020518263023	0.6220482886707349	0.6067038117980013	0.5654461837799594	0.565578844963297
4mC_C.elegans2	0.8942632170978627	0.8942632170978627	0.8933258342707162	0.8228346456692913	0.6257967754030747	0.6550431196100488	0.5674915635545557	0.5718035245594301	0.5980502437195351	0.5697412823397076	0.5650543682039745	0.6612298462692163	0.5063742032245969	0.5258717660292463
4mC_C.equisetifolia	0.8032786885245902	0.7950819672131147	0.7814207650273224	0.6584699453551912	0.7595628415300546	0.773224043715847	0.7650273224043715	0.7595628415300546	0.7431693989071039	0.76775956284153	0.76775956284153	0.6639344262295082	0.7486338797814208	0.7704918032786885
4mC_D.melanogaster2	0.9150380021715526	0.9162595005428882	0.9166666666666666	0.8610206297502715	0.7042616720955484	0.7133550488599348	0.6898751357220413	0.6885179153094463	0.7049402823018458	0.6866178067318133	0.6894679695982627	0.6492942453854506	0.5810260586319218	0.6294788273615635
4mC_E.coli2	0.9246031746031746	0.8690476190476191	0.8888888888888888	0.7420634920634921	0.5873015873015873	0.6111111111111112	0.6071428571428571	0.6309523809523809	0.5873015873015873	0.6031746031746031	0.6309523809523809	0.5674603174603174	0.5198412698412699	0.6309523809523809
4mC_F.vesca	0.8245125348189415	0.8145733096986579	0.8138769308685744	0.7094201063560395	0.6815016459863257	0.6877690554570778	0.677260065839453	0.6837173968093189	0.66991643454039	0.6874525196252216	0.684033932641175	0.6318055203849076	0.6422512028361611	0.6250316535831856
4mC_G.pickeringii2	0.8140495867768595	0.821900826446281	0.8107438016528926	0.7524793388429752	0.5818181818181818	0.5863636363636363	0.5818181818181818	0.5760330578512397	0.5752066115702479	0.5925619834710744	0.5950413223140496	0.5694214876033058	0.5338842975206611	0.5640495867768595
4mC_G.subterraneus2	0.7506175185255558	0.7520425612768383	0.739312179365381	0.6463993919817594	0.5510165304959149	0.5437963138894166	0.5265057951738552	0.5295458863765913	0.5581417442523275	0.51985559566787	0.5241307239217177	0.5541516245487365	0.499619988599658	0.5519665589967699
4mC_S.cerevisiae	0.7072800808897877	0.6632962588473206	0.6825075834175935	0.5712841253791708	0.5935288169868554	0.5889787664307381	0.5798786653185035	0.5813953488372093	0.5647118301314459	0.5874620829120324	0.5672396359959555	0.5920121334681496	0.544994944388271	0.5278058645096056
4mC_Tolypocladium	0.7147983818347905	0.7126451781286702	0.7146678846404803	0.6192091870024794	0.5496541824350777	0.5656400887380921	0.5649223541693854	0.5597677149941276	0.5512853973639567	0.5602244551742137	0.5600939579799035	0.5476967245204228	0.5282526425681848	0.5226412632128409
