# Supplementary material for: EnDeep4mC predicts DNA N4-methylcytosine sites using a dual-adaptive feature encoding framework in deep ensembles
Source: Genome Res. 2026 Mar;36(3):589–99. doi: 10.1101/gr.280977.125 (PMC12951953; doi:10.1101/gr.280977.125)
Supplement: Supplement 1 [file Supplemental_Code.zip › Supplemental_Code/EnDeep4mC-main/feature_engineering/fea_index/CNN_Ranking.csv]

	Rank_1	Rank_2	Rank_3	Rank_4	Rank_5	Rank_6	Rank_7	Rank_8	Rank_9	Rank_10	Rank_11	Rank_12	Rank_13	Rank_14
4mC_A.thaliana	NCP	ENAC	binary	EIIP	CKSNAP	Kmer4	RCKmer5	TNC	SCPseTNC	PCPseTNC	PseEIIP	TAC	NAC	ANF
4mC_C.elegans	ENAC	binary	NCP	EIIP	Kmer4	CKSNAP	TNC	SCPseTNC	PCPseTNC	RCKmer5	PseEIIP	TAC	NAC	ANF
4mC_D.melanogaster	NCP	binary	ENAC	EIIP	CKSNAP	Kmer4	TNC	PseEIIP	SCPseTNC	PCPseTNC	RCKmer5	TAC	ANF	NAC
4mC_E.coli	ENAC	binary	NCP	Kmer4	TNC	SCPseTNC	PseEIIP	RCKmer5	CKSNAP	PCPseTNC	EIIP	TAC	ANF	NAC
4mC_G.subterraneus	CKSNAP	SCPseTNC	Kmer4	PCPseTNC	PseEIIP	TNC	RCKmer5	ENAC	NCP	binary	NAC	EIIP	TAC	ANF
4mC_G.pickeringii	binary	ENAC	NCP	CKSNAP	Kmer4	RCKmer5	SCPseTNC	PCPseTNC	TNC	PseEIIP	EIIP	NAC	TAC	ANF
4mC_A.thaliana2	ENAC	NCP	binary	EIIP	CKSNAP	RCKmer5	Kmer4	PseEIIP	SCPseTNC	PCPseTNC	TNC	ANF	TAC	NAC
4mC_C.elegans2	ENAC	binary	NCP	EIIP	ANF	CKSNAP	Kmer4	RCKmer5	TNC	SCPseTNC	PseEIIP	PCPseTNC	TAC	NAC
4mC_C.equisetifolia	ENAC	binary	NCP	CKSNAP	TAC	SCPseTNC	PCPseTNC	PseEIIP	Kmer4	TNC	NAC	RCKmer5	ANF	EIIP
4mC_D.melanogaster2	NCP	binary	ENAC	EIIP	CKSNAP	RCKmer5	Kmer4	PseEIIP	PCPseTNC	TNC	SCPseTNC	ANF	TAC	NAC
4mC_E.coli2	ENAC	NCP	binary	EIIP	TNC	PCPseTNC	TAC	CKSNAP	PseEIIP	SCPseTNC	Kmer4	RCKmer5	ANF	NAC
4mC_F.vesca	ENAC	binary	NCP	EIIP	CKSNAP	SCPseTNC	PCPseTNC	TNC	Kmer4	PseEIIP	RCKmer5	NAC	ANF	TAC
4mC_G.pickeringii2	binary	ENAC	NCP	EIIP	PCPseTNC	SCPseTNC	CKSNAP	Kmer4	PseEIIP	TNC	RCKmer5	ANF	TAC	NAC
4mC_G.subterraneus2	binary	ENAC	NCP	EIIP	RCKmer5	ANF	TAC	Kmer4	CKSNAP	TNC	PseEIIP	PCPseTNC	SCPseTNC	NAC
4mC_S.cerevisiae	ENAC	NCP	binary	Kmer4	ANF	CKSNAP	SCPseTNC	TNC	PseEIIP	EIIP	PCPseTNC	RCKmer5	NAC	TAC
4mC_Tolypocladium	ENAC	NCP	binary	EIIP	CKSNAP	PseEIIP	SCPseTNC	PCPseTNC	TNC	RCKmer5	Kmer4	ANF	NAC	TAC
