# Supplementary material for: EnDeep4mC predicts DNA N4-methylcytosine sites using a dual-adaptive feature encoding framework in deep ensembles
Source: Genome Res. 2026 Mar;36(3):589–99. doi: 10.1101/gr.280977.125 (PMC12951953; doi:10.1101/gr.280977.125)
Supplement: Supplement 1 [file Supplemental_Code.zip › Supplemental_Code/EnDeep4mC-main/feature_engineering/fea_index/Transformer_ACC_Matrix.csv]

	ENAC	binary	NCP	EIIP	Kmer4	CKSNAP	PseEIIP	TNC	RCKmer5	SCPseTNC	PCPseTNC	ANF	NAC	TAC
4mC_A.thaliana	0.8638013577679237	0.8655181885963191	0.8657536396813562	0.8091767060393203	0.7547678844720009	0.7712985127339795	0.7498430326099753	0.7511183926539261	0.7497547384530864	0.7537868382843464	0.7522073539222227	0.6708393831181572	0.6685535455009222	0.6743613389318369
4mC_C.elegans	0.9220795258088417	0.9207623281468675	0.9208034905738043	0.8625586564583848	0.8111879476413929	0.8169095249855931	0.8043138223429653	0.8064542685436733	0.8082654153288877	0.8041491726352186	0.8064542685436733	0.7524491644027332	0.7520375401333662	0.755412859142175
4mC_D.melanogaster	0.9147857142857143	0.9134464285714285	0.9154642857142857	0.8673392857142858	0.7877857142857143	0.7975178571428572	0.7805892857142858	0.7823392857142857	0.7764285714285715	0.7837142857142857	0.7822142857142858	0.6976785714285715	0.6239642857142857	0.6918928571428572
4mC_E.coli	0.953125	0.94375	0.93125	0.80625	0.909375	0.828125	0.828125	0.859375	0.925	0.853125	0.828125	0.59375	0.60625	0.728125
4mC_G.subterraneus	0.7858057084346601	0.7831178804556508	0.7676308716242161	0.6788045565083834	0.8209394598745681	0.8210034557788302	0.8227313451939076	0.8122360168949188	0.8112760783309868	0.8172916933316268	0.8167157301932676	0.6172404966082171	0.6778446179444515	0.6816843722001792
4mC_G.pickeringii	0.8655244029075805	0.8670820353063343	0.8738317757009346	0.7928348909657321	0.856957424714434	0.8613707165109035	0.8369678089304258	0.8416407061266874	0.8522845275181724	0.8452751817237798	0.8416407061266874	0.7235202492211839	0.759865005192108	0.7331256490134995
4mC_A.thaliana2	0.8343504024055894	0.832979570177766	0.8338639780666843	0.7991951888210843	0.6406208543380207	0.6525161404439728	0.6228442557707615	0.6242593083930309	0.632351640576634	0.6282391438931635	0.6254532590430707	0.6155921110816308	0.5638984699743522	0.5676572035022552
4mC_C.elegans2	0.8982002249718786	0.8982002249718786	0.8993250843644545	0.8421447319085115	0.6207349081364829	0.6582302212223472	0.5744281964754405	0.5738657667791526	0.5943007124109486	0.5727409073865767	0.5714285714285714	0.6876640419947506	0.5028121484814398	0.5108736407949006
4mC_C.equisetifolia	0.7950819672131147	0.7896174863387978	0.7814207650273224	0.674863387978142	0.7513661202185792	0.7404371584699454	0.7431693989071039	0.7404371584699454	0.7540983606557377	0.773224043715847	0.7786885245901639	0.6857923497267759	0.7513661202185792	0.7650273224043715
4mC_D.melanogaster2	0.9185667752442996	0.9191096634093376	0.9180238870792616	0.868485342019544	0.7001900108577633	0.7174267100977199	0.6913680781758957	0.6913680781758957	0.6970684039087948	0.6915038002171553	0.6934039087947883	0.6566232356134636	0.5831976112920738	0.630700325732899
4mC_E.coli2	0.8809523809523809	0.8849206349206349	0.9166666666666666	0.7619047619047619	0.5873015873015873	0.5753968253968254	0.5873015873015873	0.5952380952380952	0.5912698412698413	0.5793650793650794	0.5912698412698413	0.6111111111111112	0.5119047619047619	0.6031746031746031
4mC_F.vesca	0.8221068624968346	0.8229298556596607	0.8241326918207141	0.7313876930868575	0.6827044821473791	0.6940364649278298	0.6790959736642188	0.6790959736642188	0.6768802228412256	0.6785262091668777	0.6863762977969106	0.6281970119017473	0.6417447455051912	0.6226259812610787
4mC_G.pickeringii2	0.7946280991735537	0.8161157024793388	0.8338842975206612	0.7566115702479339	0.5814049586776859	0.5884297520661157	0.587603305785124	0.5789256198347107	0.6	0.5880165289256198	0.6	0.6004132231404958	0.5024793388429752	0.5574380165289257
4mC_G.subterraneus2	0.7564126923807715	0.7560326809804294	0.7548926467794034	0.6785103553106593	0.5713471404142124	0.5545316359490785	0.5323009690290709	0.5300209006270188	0.5691620748622459	0.5373361200836025	0.5292608778263348	0.5722971689150674	0.5000950028500855	0.552916587497625
4mC_S.cerevisiae	0.6946410515672397	0.6835187057633973	0.6769464105156724	0.5884732052578362	0.5904954499494439	0.5879676440849343	0.5793731041456016	0.5783619817997978	0.5798786653185035	0.5758341759352882	0.576845298281092	0.5763397371081901	0.5136501516683518	0.5358948432760364
4mC_Tolypocladium	0.718648049066945	0.7089912566879812	0.7126451781286702	0.618621949628083	0.5533733524729219	0.5630301448518857	0.5540910870416286	0.558332245856714	0.5384966723215451	0.5506329113924051	0.5618556701030928	0.5797990343207621	0.5317760668145635	0.5360824742268041
