# Supplementary material for: EnDeep4mC predicts DNA N4-methylcytosine sites using a dual-adaptive feature encoding framework in deep ensembles
Source: Genome Res. 2026 Mar;36(3):589–99. doi: 10.1101/gr.280977.125 (PMC12951953; doi:10.1101/gr.280977.125)
Supplement: Supplement 1 [file Supplemental_Code.zip › Supplemental_Code/EnDeep4mC-main/feature_engineering/ifs_result/BLSTM_Feature_Acc_Table.csv]

N	4mC_A.thaliana	4mC_C.elegans	4mC_D.melanogaster	4mC_E.coli	4mC_G.subterraneus	4mC_G.pickeringii	4mC_A.thaliana2	4mC_C.elegans2	4mC_C.equisetifolia	4mC_D.melanogaster2	4mC_E.coli2	4mC_F.vesca	4mC_G.pickeringii2	4mC_G.subterraneus2	4mC_S.cerevisiae	4mC_Tolypocladium
1	0.856159007966095	0.9141351774100601	0.9078928571428572	0.959375	0.8209394598745681	0.8644859813084113	0.8184752807995047	0.8877015373078365	0.7431693989071039	0.9096091205211726	0.8968253968253969	0.8167257533552799	0.8082644628099174	0.7319019570587117	0.686046511627907	0.7082082735221192
2	0.8613879841462936	0.9170165472956285	0.9123571428571429	0.959375	0.837002431844362	0.8839563862928349	0.8239143893163527	0.8860142482189727	0.8005464480874317	0.9161237785016286	0.873015873015873	0.8216004051658647	0.8099173553719008	0.7349420482614478	0.6956521739130435	0.7093827482709122
3	0.8598281207079229	0.9158228369144644	0.9124642857142857	0.965625	0.836490464610265	0.8901869158878505	0.8240028301052446	0.890888638920135	0.8032786885245902	0.9117806731813246	0.876984126984127	0.8190681185110155	0.8326446280991735	0.7426372791183735	0.7012133468149646	0.7153203706120318
4	0.8669308951065416	0.9215444142586647	0.9134642857142857	0.9625	0.8357225137591194	0.911993769470405	0.825904307066419	0.8869516310461192	0.7841530054644809	0.9123235613463626	0.873015873015873	0.8157128386933401	0.8359504132231405	0.7280068402052061	0.7027300303336703	0.713754404280308
5	0.8682945493073814	0.9199390796081337	0.9201607142857143	0.971875	0.8383463458338666	0.9091381100726895	0.8212611656495976	0.8878890138732658	0.7814207650273224	0.9130021715526602	0.8849206349206349	0.8215370979994936	0.8239669421487603	0.7304769143074292	0.704752275025278	0.7153203706120318
6	0.8696091511988384	0.9173870091380588	0.9181964285714286	0.975	0.8391782925892742	0.9166666666666666	0.8231626426107721	0.884514435695538	0.7950819672131147	0.9111020629750272	0.8809523809523809	0.8255887566472525	0.815702479338843	0.7471974159224777	0.7077856420626896	0.7108182174083257
7	0.8661362476945415	0.9162344611838315	0.9185535714285714	0.959375	0.8357865096633815	0.9140706126687436	0.8167949058105598	0.8828271466066742	0.7814207650273224	0.9079804560260586	0.8849206349206349	0.819764497341099	0.8107438016528926	0.740832224966749	0.7012133468149646	0.7155813650006525
8	0.8674704705097516	0.9178809582612991	0.9194821428571428	0.96875	0.8494816331754768	0.9114745586708204	0.8128592907048731	0.8758905136857893	0.7896174863387978	0.9029587404994571	0.8650793650793651	0.8165358318561661	0.8256198347107438	0.740642219266578	0.7052578361981799	0.7169515855409109
9	0.8654298944394302	0.9180456079690459	0.9149107142857142	0.959375	0.8549212850377576	0.9088785046728972	0.8121075439992925	0.8772028496437946	0.7923497267759563	0.9022801302931596	0.876984126984127	0.8184350468473031	0.8070247933884298	0.7397871936158085	0.704752275025278	0.7179955630953935
10	0.8642526390142448	0.9140528525561867	0.915125	0.959375	0.8558812236016895	0.9140706126687436	0.813964800566021	0.8715785526809149	0.7978142076502732	0.9077090119435396	0.873015873015873	0.8159027601924538	0.8041322314049587	0.7278168345050352	0.7072800808897877	0.7116012005741876
11	0.8626142918808618	0.9171400345764387	0.9137321428571429	0.9625	0.8526814283885832	0.9132917964693665	0.8094100999380914	0.8725159355080615	0.7923497267759563	0.8997014115092291	0.873015873015873	0.8138769308685744	0.8012396694214876	0.7337070112103363	0.6870576339737108	0.7153203706120318
12	0.8638111682298003	0.9153288877912241	0.9112857142857143	0.9625	0.8554332522718546	0.9052440290758048	0.813964800566021	0.8691413573303337	0.7978142076502732	0.8999728555917481	0.8928571428571429	0.8146999240314003	0.7991735537190082	0.7237317119513585	0.6905965621840243	0.6991387185175518
13	0.8626142918808618	0.916563760599325	0.911875	0.96875	0.8524894406757968	0.9122533748701973	0.811842221632617	0.8710161229846269	0.7759562841530054	0.8984799131378935	0.8611111111111112	0.812990630539377	0.7946280991735537	0.7350370511115334	0.6941354903943378	0.7126451781286702
14	0.865371031668171	0.9159051617683379	0.914875	0.9625	0.8544093178036606	0.9135514018691588	0.8119748828159548	0.8715785526809149	0.7431693989071039	0.9041802388707926	0.8690476190476191	0.8192580400101291	0.7913223140495868	0.7203116093482804	0.6926188068756319	0.7031841315411719
best_n	6	4	5	6	10	6	4	3	3	2	1	6	4	6	6	9
