# Supplementary material for: EnDeep4mC predicts DNA N4-methylcytosine sites using a dual-adaptive feature encoding framework in deep ensembles
Source: Genome Res. 2026 Mar;36(3):589–99. doi: 10.1101/gr.280977.125 (PMC12951953; doi:10.1101/gr.280977.125)
Supplement: Supplement 1 [file Supplemental_Code.zip › Supplemental_Code/EnDeep4mC-main/feature_engineering/ifs_result/CNN_Feature_Acc_Table.csv]

N	4mC_A.thaliana	4mC_C.elegans	4mC_D.melanogaster	4mC_E.coli	4mC_G.subterraneus	4mC_G.pickeringii	4mC_A.thaliana2	4mC_C.elegans2	4mC_C.equisetifolia	4mC_D.melanogaster2	4mC_E.coli2	4mC_F.vesca	4mC_G.pickeringii2	4mC_G.subterraneus2	4mC_S.cerevisiae	4mC_Tolypocladium
1	0.8659792803045168	0.9205153535852474	0.9154285714285715	0.971875	0.824971201843082	0.8849948078920041	0.8270982577164588	0.8899512560929884	0.7950819672131147	0.9178881650380022	0.9126984126984127	0.8245758419853128	0.8334710743801653	0.7427322819684591	0.7032355915065723	0.7132324155030667
2	0.8615057096888121	0.9151642380834774	0.9119285714285714	0.95625	0.8217714066299757	0.8883696780893042	0.8267444945608915	0.8967004124484439	0.8278688524590164	0.9158523344191096	0.9087301587301587	0.8233096986578881	0.8206611570247934	0.7552726581797454	0.7017189079878665	0.7121231893514289
3	0.8618294549307381	0.9233143986169424	0.9148928571428572	0.959375	0.8406501983873033	0.8881100726895119	0.8300610241443354	0.8982002249718786	0.7923497267759563	0.9131378935939196	0.8809523809523809	0.8188148898455305	0.8235537190082645	0.7451073532205966	0.6850353892821032	0.7121884379485841
4	0.8615645724600715	0.9161109739030213	0.9144285714285715	0.959375	0.8389223089722257	0.9101765316718587	0.8288228530998496	0.897262842144732	0.7841530054644809	0.9134093376764386	0.8809523809523809	0.8256520638136237	0.8355371900826446	0.7527075812274369	0.7098078867542973	0.7123189351428945
5	0.8699917592120237	0.9237671853132461	0.9192321428571428	0.959375	0.8371944195571484	0.8997923156801662	0.8297957017776598	0.8952005999250093	0.8114754098360656	0.9170738327904452	0.8809523809523809	0.820017726006584	0.8404958677685951	0.7471974159224777	0.6931243680485338	0.7203445125929793
6	0.8735627673350861	0.9228616119206389	0.9196607142857143	0.9625	0.8393062843977985	0.9075804776739356	0.8236048465552313	0.8925759280089989	0.8387978142076503	0.9079804560260586	0.873015873015873	0.8232463914915168	0.8161157024793388	0.7496674900247008	0.6971688574317493	0.7132976641002219
7	0.8693442687281717	0.9250432205482835	0.9205178571428572	0.9625	0.8364264687060028	0.9047248182762202	0.8251083399663925	0.9011998500187477	0.8224043715846995	0.9066232356134636	0.8809523809523809	0.8245758419853128	0.821900826446281	0.7483374501235037	0.6900910010111223	0.7198877724128931
8	0.8687262096299494	0.9271013418951182	0.9198392857142857	0.95625	0.8437220017918853	0.9093977154724818	0.8182541788272751	0.8854518185226846	0.819672131147541	0.9033659066232356	0.8888888888888888	0.8226133198278045	0.806198347107438	0.7471974159224777	0.6966632962588474	0.7238679368393579
9	0.8662637836989365	0.9274718037375483	0.9194285714285715	0.9375	0.8493536413669525	0.9109553478712358	0.8177235340939241	0.8802024746906637	0.819672131147541	0.9048588490770901	0.8492063492063492	0.8216004051658647	0.8078512396694215	0.7376971309139274	0.7052578361981799	0.7133629126973771
10	0.8704724718439744	0.9194039680579567	0.9194107142857143	0.95625	0.8505055676436708	0.907840083073728	0.8239586097107986	0.8848893888263967	0.8224043715846995	0.9060803474484256	0.8690476190476191	0.8169156748543935	0.802892561983471	0.7391221736652099	0.69211324570273	0.7001174474748793
11	0.8722089235961229	0.921503251831728	0.91775	0.971875	0.8484576987072827	0.9117341640706127	0.8190501459273016	0.8848893888263967	0.825136612021858	0.9063517915309446	0.8690476190476191	0.816789060521651	0.7925619834710744	0.7380771423142695	0.6996966632962589	0.7089260080908261
12	0.8719047992779501	0.9237260228863093	0.9153214285714286	0.946875	0.8534493792397286	0.9039460020768432	0.8219244715662863	0.8785151856017998	0.7868852459016393	0.8997014115092291	0.873015873015873	0.8150164598632565	0.7962809917355372	0.7355120653619609	0.6643073811931244	0.7001826960720344
13	0.8708452693952832	0.9259487939408908	0.9185	0.9375	0.8529374120056317	0.9080996884735203	0.8218802511718405	0.8824521934758155	0.8032786885245902	0.9111020629750272	0.8888888888888888	0.8107748797163838	0.8008264462809918	0.7345620368611059	0.6850353892821032	0.697964243768759
14	0.8675783855903936	0.9211327899892978	0.9165714285714286	0.95625	0.8499296045053116	0.8992731048805815	0.8203767577606792	0.8777652793400825	0.8005464480874317	0.9039087947882736	0.8690476190476191	0.814320081033173	0.7942148760330578	0.7371271138134144	0.6840242669362993	0.7148636304319457
best_n	6	9	7	1	12	11	3	7	6	1	1	4	5	2	4	8
