# Supplementary material for: EnDeep4mC predicts DNA N4-methylcytosine sites using a dual-adaptive feature encoding framework in deep ensembles
Source: Genome Res. 2026 Mar;36(3):589–99. doi: 10.1101/gr.280977.125 (PMC12951953; doi:10.1101/gr.280977.125)
Supplement: Supplement 1 [file Supplemental_Code.zip › Supplemental_Code/EnDeep4mC-main/fs/AAindex.txt]

AccNo	A	R	N	D	C	Q	E	G	H	I	L	K	M	F	P	S	T	W	Y	V
ANDN920101	4.35	4.38	4.75	4.76	4.65	4.37	4.29	3.97	4.63	3.95	4.17	4.36	4.52	4.66	4.44	4.50	4.35	4.70	4.60	3.95
ARGP820101	0.61	0.60	0.06	0.46	1.07	0.	0.47	0.07	0.61	2.22	1.53	1.15	1.18	2.02	1.95	0.05	0.05	2.65	1.88	1.32
ARGP820102	1.18	0.20	0.23	0.05	1.89	0.72	0.11	0.49	0.31	1.45	3.23	0.06	2.67	1.96	0.76	0.97	0.84	0.77	0.39	1.08
ARGP820103	1.56	0.45	0.27	0.14	1.23	0.51	0.23	0.62	0.29	1.67	2.93	0.15	2.96	2.03	0.76	0.81	0.91	1.08	0.68	1.14
BEGF750101	1.	0.52	0.35	0.44	0.06	0.44	0.73	0.35	0.60	0.73	1.	0.60	1.	0.60	0.06	0.35	0.44	0.73	0.44	0.82
BEGF750102	0.77	0.72	0.55	0.65	0.65	0.72	0.55	0.65	0.83	0.98	0.83	0.55	0.98	0.98	0.55	0.55	0.83	0.77	0.83	0.98
BEGF750103	0.37	0.84	0.97	0.97	0.84	0.64	0.53	0.97	0.75	0.37	0.53	0.75	0.64	0.53	0.97	0.84	0.75	0.97	0.84	0.37
BHAR880101	0.357	0.529	0.463	0.511	0.346	0.493	0.497	0.544	0.323	0.462	0.365	0.466	0.295	0.314	0.509	0.507	0.444	0.305	0.420	0.386
BIGC670101	52.6	109.1	75.7	68.4	68.3	89.7	84.7	36.3	91.9	102.0	102.0	105.1	97.7	113.9	73.6	54.9	71.2	135.4	116.2	85.1
BIOV880101	16.	-70.	-74.	-78.	168.	-73.	-106.	-13.	50.	151.	145.	-141.	124.	189.	-20.	-70.	-38.	145.	53.	123.
BIOV880102	44.	-68.	-72.	-91.	90.	-117.	-139.	-8.	47.	100.	108.	-188.	121.	148.	-36.	-60.	-54.	163.	22.	117.
BROC820101	7.3	-3.6	-5.7	-2.9	-9.2	-0.3	-7.1	-1.2	-2.1	6.6	20.0	-3.7	5.6	19.2	5.1	-4.1	0.8	16.3	5.9	3.5
BROC820102	3.9	3.2	-2.8	-2.8	-14.3	1.8	-7.5	-2.3	2.0	11.0	15.0	-2.5	4.1	14.7	5.6	-3.5	1.1	17.8	3.8	2.1
BULH740101	-0.20	-0.12	0.08	-0.20	-0.45	0.16	-0.30	0.00	-0.12	-2.26	-2.46	-0.35	-1.47	-2.33	-0.98	-0.39	-0.52	-2.01	-2.24	-1.56
BULH740102	0.691	0.728	0.596	0.558	0.624	0.649	0.632	0.592	0.646	0.809	0.842	0.767	0.709	0.756	0.730	0.594	0.655	0.743	0.743	0.777
BUNA790101	8.249	8.274	8.747	8.410	8.312	8.411	8.368	8.391	8.415	8.195	8.423	8.408	8.418	8.228	0.	8.380	8.236	8.094	8.183	8.436
BUNA790102	4.349	4.396	4.755	4.765	4.686	4.373	4.295	3.972	4.630	4.224	4.385	4.358	4.513	4.663	4.471	4.498	4.346	4.702	4.604	4.184
BUNA790103	6.5	6.9	7.5	7.0	7.7	6.0	7.0	5.6	8.0	7.0	6.5	6.5	0.	9.4	0.	6.5	6.9	0.	6.8	7.0
BURA740101	0.486	0.262	0.193	0.288	0.200	0.418	0.538	0.120	0.400	0.370	0.420	0.402	0.417	0.318	0.208	0.200	0.272	0.462	0.161	0.379
BURA740102	0.288	0.362	0.229	0.271	0.533	0.327	0.262	0.312	0.200	0.411	0.400	0.265	0.375	0.318	0.340	0.354	0.388	0.231	0.429	0.495
CHAM810101	0.52	0.68	0.76	0.76	0.62	0.68	0.68	0.00	0.70	1.02	0.98	0.68	0.78	0.70	0.36	0.53	0.50	0.70	0.70	0.76
CHAM820101	0.046	0.291	0.134	0.105	0.128	0.180	0.151	0.000	0.230	0.186	0.186	0.219	0.221	0.290	0.131	0.062	0.108	0.409	0.298	0.140
CHAM820102	-0.368	-1.03	0.	2.06	4.53	0.731	1.77	-0.525	0.	0.791	1.07	0.	0.656	1.06	-2.24	-0.524	0.	1.60	4.91	0.401
CHAM830101	0.71	1.06	1.37	1.21	1.19	0.87	0.84	1.52	1.07	0.66	0.69	0.99	0.59	0.71	1.61	1.34	1.08	0.76	1.07	0.63
CHAM830102	-0.118	0.124	0.289	0.048	0.083	-0.105	-0.245	0.104	0.138	0.230	-0.052	0.032	-0.258	0.015	0.	0.225	0.166	0.158	0.094	0.513
CHAM830103	0.	1.	1.	1.	1.	1.	1.	0.	1.	2.	1.	1.	1.	1.	0.	1.	2.	1.	1.	2.
CHAM830104	0.	1.	1.	1.	0.	1.	1.	0.	1.	1.	2.	1.	1.	1.	0.	0.	0.	1.	1.	0.
CHAM830105	0.	1.	0.	0.	0.	1.	1.	0.	1.	0.	0.	1.	1.	1.	0.	0.	0.	1.5	1.	0.
CHAM830106	0.	5.	2.	2.	1.	3.	3.	0.	3.	2.	2.	4.	3.	4.	0.	1.	1.	5.	5.	1.
CHAM830107	0.	0.	1.	1.	0.	0.	1.	1.	0.	0.	0.	0.	0.	0.	0.	0.	0.	0.	0.	0.
CHAM830108	0.	1.	1.	0.	1.	1.	0.	0.	1.	0.	0.	1.	1.	1.	0.	0.	0.	1.	1.	0.
CHOC750101	91.5	202.0	135.2	124.5	117.7	161.1	155.1	66.4	167.3	168.8	167.9	171.3	170.8	203.4	129.3	99.1	122.1	237.6	203.6	141.7
CHOC760101	115.	225.	160.	150.	135.	180.	190.	75.	195.	175.	170.	200.	185.	210.	145.	115.	140.	255.	230.	155.
CHOC760102	25.	90.	63.	50.	19.	71.	49.	23.	43.	18.	23.	97.	31.	24.	50.	44.	47.	32.	60.	18.
CHOC760103	0.38	0.01	0.12	0.15	0.45	0.07	0.18	0.36	0.17	0.60	0.45	0.03	0.40	0.50	0.18	0.22	0.23	0.27	0.15	0.54
CHOC760104	0.20	0.00	0.03	0.04	0.22	0.01	0.03	0.18	0.02	0.19	0.16	0.00	0.11	0.14	0.04	0.08	0.08	0.04	0.03	0.18
CHOP780101	0.66	0.95	1.56	1.46	1.19	0.98	0.74	1.56	0.95	0.47	0.59	1.01	0.60	0.60	1.52	1.43	0.96	0.96	1.14	0.50
CHOP780201	1.42	0.98	0.67	1.01	0.70	1.11	1.51	0.57	1.00	1.08	1.21	1.16	1.45	1.13	0.57	0.77	0.83	1.08	0.69	1.06
CHOP780202	0.83	0.93	0.89	0.54	1.19	1.10	0.37	0.75	0.87	1.60	1.30	0.74	1.05	1.38	0.55	0.75	1.19	1.37	1.47	1.70
CHOP780203	0.74	1.01	1.46	1.52	0.96	0.96	0.95	1.56	0.95	0.47	0.50	1.19	0.60	0.66	1.56	1.43	0.98	0.60	1.14	0.59
CHOP780204	1.29	0.44	0.81	2.02	0.66	1.22	2.44	0.76	0.73	0.67	0.58	0.66	0.71	0.61	2.01	0.74	1.08	1.47	0.68	0.61
CHOP780205	1.20	1.25	0.59	0.61	1.11	1.22	1.24	0.42	1.77	0.98	1.13	1.83	1.57	1.10	0.00	0.96	0.75	0.40	0.73	1.25
CHOP780206	0.70	0.34	1.42	0.98	0.65	0.75	1.04	1.41	1.22	0.78	0.85	1.01	0.83	0.93	1.10	1.55	1.09	0.62	0.99	0.75
CHOP780207	0.52	1.24	1.64	1.06	0.94	0.70	0.59	1.64	1.86	0.87	0.84	1.49	0.52	1.04	1.58	0.93	0.86	0.16	0.96	0.32
CHOP780208	0.86	0.90	0.66	0.38	0.87	1.65	0.35	0.63	0.54	1.94	1.30	1.00	1.43	1.50	0.66	0.63	1.17	1.49	1.07	1.69
CHOP780209	0.75	0.90	1.21	0.85	1.11	0.65	0.55	0.74	0.90	1.35	1.27	0.74	0.95	1.50	0.40	0.79	0.75	1.19	1.96	1.79
CHOP780210	0.67	0.89	1.86	1.39	1.34	1.09	0.92	1.46	0.78	0.59	0.46	1.09	0.52	0.30	1.58	1.41	1.09	0.48	1.23	0.42
CHOP780211	0.74	1.05	1.13	1.32	0.53	0.77	0.85	1.68	0.96	0.53	0.59	0.82	0.85	0.44	1.69	1.49	1.16	1.59	1.01	0.59
CHOP780212	0.060	0.070	0.161	0.147	0.149	0.074	0.056	0.102	0.140	0.043	0.061	0.055	0.068	0.059	0.102	0.120	0.086	0.077	0.082	0.062
CHOP780213	0.076	0.106	0.083	0.110	0.053	0.098	0.060	0.085	0.047	0.034	0.025	0.115	0.082	0.041	0.301	0.139	0.108	0.013	0.065	0.048
CHOP780214	0.035	0.099	0.191	0.179	0.117	0.037	0.077	0.190	0.093	0.013	0.036	0.072	0.014	0.065	0.034	0.125	0.065	0.064	0.114	0.028
CHOP780215	0.058	0.085	0.091	0.081	0.128	0.098	0.064	0.152	0.054	0.056	0.070	0.095	0.055	0.065	0.068	0.106	0.079	0.167	0.125	0.053
CHOP780216	0.64	1.05	1.56	1.61	0.92	0.84	0.80	1.63	0.77	0.29	0.36	1.13	0.51	0.62	2.04	1.52	0.98	0.48	1.08	0.43
CIDH920101	-0.45	-0.24	-0.20	-1.52	0.79	-0.99	-0.80	-1.00	1.07	0.76	1.29	-0.36	1.37	1.48	-0.12	-0.98	-0.70	1.38	1.49	1.26
CIDH920102	-0.08	-0.09	-0.70	-0.71	0.76	-0.40	-1.31	-0.84	0.43	1.39	1.24	-0.09	1.27	1.53	-0.01	-0.93	-0.59	2.25	1.53	1.09
CIDH920103	0.36	-0.52	-0.90	-1.09	0.70	-1.05	-0.83	-0.82	0.16	2.17	1.18	-0.56	1.21	1.01	-0.06	-0.60	-1.20	1.31	1.05	1.21
CIDH920104	0.17	-0.70	-0.90	-1.05	1.24	-1.20	-1.19	-0.57	-0.25	2.06	0.96	-0.62	0.60	1.29	-0.21	-0.83	-0.62	1.51	0.66	1.21
CIDH920105	0.02	-0.42	-0.77	-1.04	0.77	-1.10	-1.14	-0.80	0.26	1.81	1.14	-0.41	1.00	1.35	-0.09	-0.97	-0.77	1.71	1.11	1.13
COHE430101	0.75	0.70	0.61	0.60	0.61	0.67	0.66	0.64	0.67	0.90	0.90	0.82	0.75	0.77	0.76	0.68	0.70	0.74	0.71	0.86
CRAJ730101	1.33	0.79	0.72	0.97	0.93	1.42	1.66	0.58	1.49	0.99	1.29	1.03	1.40	1.15	0.49	0.83	0.94	1.33	0.49	0.96
CRAJ730102	1.00	0.74	0.75	0.89	0.99	0.87	0.37	0.56	0.36	1.75	1.53	1.18	1.40	1.26	0.36	0.65	1.15	0.84	1.41	1.61
CRAJ730103	0.60	0.79	1.42	1.24	1.29	0.92	0.64	1.38	0.95	0.67	0.70	1.10	0.67	1.05	1.47	1.26	1.05	1.23	1.35	0.48
DAWD720101	2.5	7.5	5.0	2.5	3.0	6.0	5.0	0.5	6.0	5.5	5.5	7.0	6.0	6.5	5.5	3.0	5.0	7.0	7.0	5.0
DAYM780101	8.6	4.9	4.3	5.5	2.9	3.9	6.0	8.4	2.0	4.5	7.4	6.6	1.7	3.6	5.2	7.0	6.1	1.3	3.4	6.6
DAYM780201	100.	65.	134.	106.	20.	93.	102.	49.	66.	96.	40.	56.	94.	41.	56.	120.	97.	18.	41.	74.
DESM900101	1.56	0.59	0.51	0.23	1.80	0.39	0.19	1.03	1.	1.27	1.38	0.15	1.93	1.42	0.27	0.96	1.11	0.91	1.10	1.58
DESM900102	1.26	0.38	0.59	0.27	1.60	0.39	0.23	1.08	1.	1.44	1.36	0.33	1.52	1.46	0.54	0.98	1.01	1.06	0.89	1.33
EISD840101	0.25	-1.76	-0.64	-0.72	0.04	-0.69	-0.62	0.16	-0.40	0.73	0.53	-1.10	0.26	0.61	-0.07	-0.26	-0.18	0.37	0.02	0.54
EISD860101	0.67	-2.1	-0.6	-1.2	0.38	-0.22	-0.76	0.	0.64	1.9	1.9	-0.57	2.4	2.3	1.2	0.01	0.52	2.6	1.6	1.5
EISD860102	0.	10.	1.3	1.9	0.17	1.9	3.	0.	0.99	1.2	1.0	5.7	1.9	1.1	0.18	0.73	1.5	1.6	1.8	0.48
EISD860103	0.	-0.96	-0.86	-0.98	0.76	-1.0	-0.89	0.	-0.75	0.99	0.89	-0.99	0.94	0.92	0.22	-0.67	0.09	0.67	-0.93	0.84
FASG760101	89.09	174.20	132.12	133.10	121.15	146.15	147.13	75.07	155.16	131.17	131.17	146.19	149.21	165.19	115.13	105.09	119.12	204.24	181.19	117.15
FASG760102	297.	238.	236.	270.	178.	185.	249.	290.	277.	284.	337.	224.	283.	284.	222.	228.	253.	282.	344.	293.
FASG760103	1.80	12.50	-5.60	5.05	-16.50	6.30	12.00	0.00	-38.50	12.40	-11.00	14.60	-10.00	-34.50	-86.20	-7.50	-28.00	-33.70	-10.00	5.63
FASG760104	9.69	8.99	8.80	9.60	8.35	9.13	9.67	9.78	9.17	9.68	9.60	9.18	9.21	9.18	10.64	9.21	9.10	9.44	9.11	9.62
FASG760105	2.34	1.82	2.02	1.88	1.92	2.17	2.10	2.35	1.82	2.36	2.36	2.16	2.28	2.16	1.95	2.19	2.09	2.43	2.20	2.32
FAUJ830101	0.31	-1.01	-0.60	-0.77	1.54	-0.22	-0.64	0.00	0.13	1.80	1.70	-0.99	1.23	1.79	0.72	-0.04	0.26	2.25	0.96	1.22
FAUJ880101	1.28	2.34	1.60	1.60	1.77	1.56	1.56	0.00	2.99	4.19	2.59	1.89	2.35	2.94	2.67	1.31	3.03	3.21	2.94	3.67
FAUJ880102	0.53	0.69	0.58	0.59	0.66	0.71	0.72	0.00	0.64	0.96	0.92	0.78	0.77	0.71	0.	0.55	0.63	0.84	0.71	0.89
FAUJ880103	1.00	6.13	2.95	2.78	2.43	3.95	3.78	0.00	4.66	4.00	4.00	4.77	4.43	5.89	2.72	1.60	2.60	8.08	6.47	3.00
FAUJ880104	2.87	7.82	4.58	4.74	4.47	6.11	5.97	2.06	5.23	4.92	4.92	6.89	6.36	4.62	4.11	3.97	4.11	7.68	4.73	4.11
FAUJ880105	1.52	1.52	1.52	1.52	1.52	1.52	1.52	1.00	1.52	1.90	1.52	1.52	1.52	1.52	1.52	1.52	1.73	1.52	1.52	1.90
FAUJ880106	2.04	6.24	4.37	3.78	3.41	3.53	3.31	1.00	5.66	3.49	4.45	4.87	4.80	6.02	4.31	2.70	3.17	5.90	6.72	3.17
FAUJ880107	7.3	11.1	8.0	9.2	14.4	10.6	11.4	0.0	10.2	16.1	10.1	10.9	10.4	13.9	17.8	13.1	16.7	13.2	13.9	17.2
FAUJ880108	-0.01	0.04	0.06	0.15	0.12	0.05	0.07	0.00	0.08	-0.01	-0.01	0.00	0.04	0.03	0.	0.11	0.04	0.00	0.03	0.01
FAUJ880109	0.	4.	2.	1.	0.	2.	1.	0.	1.	0.	0.	2.	0.	0.	0.	1.	1.	1.	1.	0.
FAUJ880110	0.	3.	3.	4.	0.	3.	4.	0.	1.	0.	0.	1.	0.	0.	0.	2.	2.	0.	2.	0.
FAUJ880111	0.	1.	0.	0.	0.	0.	0.	0.	1.	0.	0.	1.	0.	0.	0.	0.	0.	0.	0.	0.
FAUJ880112	0.	0.	0.	1.	0.	0.	1.	0.	0.	0.	0.	0.	0.	0.	0.	0.	0.	0.	0.	0.
FAUJ880113	4.76	4.30	3.64	5.69	3.67	4.54	5.48	3.77	2.84	4.81	4.79	4.27	4.25	4.31	0.	3.83	3.87	4.75	4.30	4.86
FINA770101	1.08	1.05	0.85	0.85	0.95	0.95	1.15	0.55	1.00	1.05	1.25	1.15	1.15	1.10	0.71	0.75	0.75	1.10	1.10	0.95
FINA910101	1.	0.70	1.70	3.20	1.	1.	1.70	1.	1.	0.60	1.	0.70	1.	1.	1.	1.70	1.70	1.	1.	0.60
FINA910102	1.	0.70	1.	1.70	1.	1.	1.70	1.30	1.	1.	1.	0.70	1.	1.	13.	1.	1.	1.	1.	1.
FINA910103	1.20	1.70	1.20	0.70	1.	1.	0.70	0.80	1.20	0.80	1.	1.70	1.	1.	1.	1.50	1.	1.	1.	0.80
FINA910104	1.	1.70	1.	0.70	1.	1.	0.70	1.50	1.	1.	1.	1.70	1.	1.	0.10	1.	1.	1.	1.	1.
GARJ730101	0.28	0.10	0.25	0.21	0.28	0.35	0.33	0.17	0.21	0.82	1.00	0.09	0.74	2.18	0.39	0.12	0.21	5.70	1.26	0.60
GEIM800101	1.29	1.	0.81	1.10	0.79	1.07	1.49	0.63	1.33	1.05	1.31	1.33	1.54	1.13	0.63	0.78	0.77	1.18	0.71	0.81
GEIM800102	1.13	1.09	1.06	0.94	1.32	0.93	1.20	0.83	1.09	1.05	1.13	1.08	1.23	1.01	0.82	1.01	1.17	1.32	0.88	1.13
GEIM800103	1.55	0.20	1.20	1.55	1.44	1.13	1.67	0.59	1.21	1.27	1.25	1.20	1.37	0.40	0.21	1.01	0.55	1.86	1.08	0.64
GEIM800104	1.19	1.	0.94	1.07	0.95	1.32	1.64	0.60	1.03	1.12	1.18	1.27	1.49	1.02	0.68	0.81	0.85	1.18	0.77	0.74
GEIM800105	0.84	1.04	0.66	0.59	1.27	1.02	0.57	0.94	0.81	1.29	1.10	0.86	0.88	1.15	0.80	1.05	1.20	1.15	1.39	1.56
GEIM800106	0.86	1.15	0.60	0.66	0.91	1.11	0.37	0.86	1.07	1.17	1.28	1.01	1.15	1.34	0.61	0.91	1.14	1.13	1.37	1.31
GEIM800107	0.91	0.99	0.72	0.74	1.12	0.90	0.41	0.91	1.01	1.29	1.23	0.86	0.96	1.26	0.65	0.93	1.05	1.15	1.21	1.58
GEIM800108	0.91	1.	1.64	1.40	0.93	0.94	0.97	1.51	0.90	0.65	0.59	0.82	0.58	0.72	1.66	1.23	1.04	0.67	0.92	0.60
GEIM800109	0.80	0.96	1.10	1.60	0.	1.60	0.40	2.	0.96	0.85	0.80	0.94	0.39	1.20	2.10	1.30	0.60	0.	1.80	0.80
GEIM800110	1.10	0.93	1.57	1.41	1.05	0.81	1.40	1.30	0.85	0.67	0.52	0.94	0.69	0.60	1.77	1.13	0.88	0.62	0.41	0.58
GEIM800111	0.93	1.01	1.36	1.22	0.92	0.83	1.05	1.45	0.96	0.58	0.59	0.91	0.60	0.71	1.67	1.25	1.08	0.68	0.98	0.62
GOLD730101	0.75	0.75	0.69	0.00	1.00	0.59	0.00	0.00	0.00	2.95	2.40	1.50	1.30	2.65	2.60	0.00	0.45	3.00	2.85	1.70
GOLD730102	88.3	181.2	125.1	110.8	112.4	148.7	140.5	60.0	152.6	168.5	168.5	175.6	162.2	189.0	122.2	88.7	118.2	227.0	193.0	141.4
GRAR740101	0.00	0.65	1.33	1.38	2.75	0.89	0.92	0.74	0.58	0.00	0.00	0.33	0.00	0.00	0.39	1.42	0.71	0.13	0.20	0.00
GRAR740102	8.1	10.5	11.6	13.0	5.5	10.5	12.3	9.0	10.4	5.2	4.9	11.3	5.7	5.2	8.0	9.2	8.6	5.4	6.2	5.9
GRAR740103	31.	124.	56.	54.	55.	85.	83.	3.	96.	111.	111.	119.	105.	132.	32.5	32.	61.	170.	136.	84.
GUYH850101	0.10	1.91	0.48	0.78	-1.42	0.95	0.83	0.33	-0.50	-1.13	-1.18	1.40	-1.59	-2.12	0.73	0.52	0.07	-0.51	-0.21	-1.27
HOPA770101	1.0	2.3	2.2	6.5	0.1	2.1	6.2	1.1	2.8	0.8	0.8	5.3	0.7	1.4	0.9	1.7	1.5	1.9	2.1	0.9
HOPT810101	-0.5	3.0	0.2	3.0	-1.0	0.2	3.0	0.0	-0.5	-1.8	-1.8	3.0	-1.3	-2.5	0.0	0.3	-0.4	-3.4	-2.3	-1.5
HUTJ700101	29.22	26.37	38.30	37.09	50.70	44.02	41.84	23.71	59.64	45.00	48.03	57.10	69.32	48.52	36.13	32.40	35.20	56.92	51.73	40.35
HUTJ700102	30.88	68.43	41.70	40.66	53.83	46.62	44.98	24.74	65.99	49.71	50.62	63.21	55.32	51.06	39.21	35.65	36.50	60.00	51.15	42.75
HUTJ700103	154.33	341.01	207.90	194.91	219.79	235.51	223.16	127.90	242.54	233.21	232.30	300.46	202.65	204.74	179.93	174.06	205.80	237.01	229.15	207.60
ISOY800101	1.53	1.17	0.60	1.00	0.89	1.27	1.63	0.44	1.03	1.07	1.32	1.26	1.66	1.22	0.25	0.65	0.86	1.05	0.70	0.93
ISOY800102	0.86	0.98	0.74	0.69	1.39	0.89	0.66	0.70	1.06	1.31	1.01	0.77	1.06	1.16	1.16	1.09	1.24	1.17	1.28	1.40
ISOY800103	0.78	1.06	1.56	1.50	0.60	0.78	0.97	1.73	0.83	0.40	0.57	1.01	0.30	0.67	1.55	1.19	1.09	0.74	1.14	0.44
ISOY800104	1.09	0.97	1.14	0.77	0.50	0.83	0.92	1.25	0.67	0.66	0.44	1.25	0.45	0.50	2.96	1.21	1.33	0.62	0.94	0.56
ISOY800105	0.35	0.75	2.12	2.16	0.50	0.73	0.65	2.40	1.19	0.12	0.58	0.83	0.22	0.89	0.43	1.24	0.85	0.62	1.44	0.43
ISOY800106	1.09	1.07	0.88	1.24	1.04	1.09	1.14	0.27	1.07	0.97	1.30	1.20	0.55	0.80	1.78	1.20	0.99	1.03	0.69	0.77
ISOY800107	1.34	2.78	0.92	1.77	1.44	0.79	2.54	0.95	0.00	0.52	1.05	0.79	0.00	0.43	0.37	0.87	1.14	1.79	0.73	0.00
ISOY800108	0.47	0.52	2.16	1.15	0.41	0.95	0.64	3.03	0.89	0.62	0.53	0.98	0.68	0.61	0.63	1.03	0.39	0.63	0.83	0.76
JANJ780101	27.8	94.7	60.1	60.6	15.5	68.7	68.2	24.5	50.7	22.8	27.6	103.0	33.5	25.5	51.5	42.0	45.0	34.7	55.2	23.7
JANJ780102	51.	5.	22.	19.	74.	16.	16.	52.	34.	66.	60.	3.	52.	58.	25.	35.	30.	49.	24.	64.
JANJ780103	15.	67.	49.	50.	5.	56.	55.	10.	34.	13.	16.	85.	20.	10.	45.	32.	32.	17.	41.	14.
JANJ790101	1.7	0.1	0.4	0.4	4.6	0.3	0.3	1.8	0.8	3.1	2.4	0.05	1.9	2.2	0.6	0.8	0.7	1.6	0.5	2.9
JANJ790102	0.3	-1.4	-0.5	-0.6	0.9	-0.7	-0.7	0.3	-0.1	0.7	0.5	-1.8	0.4	0.5	-0.3	-0.1	-0.2	0.3	-0.4	0.6
JOND750101	0.87	0.85	0.09	0.66	1.52	0.00	0.67	0.10	0.87	3.15	2.17	1.64	1.67	2.87	2.77	0.07	0.07	3.77	2.67	1.87
JOND750102	2.34	1.18	2.02	2.01	1.65	2.17	2.19	2.34	1.82	2.36	2.36	2.18	2.28	1.83	1.99	2.21	2.10	2.38	2.20	2.32
JOND920101	0.077	0.051	0.043	0.052	0.020	0.041	0.062	0.074	0.023	0.053	0.091	0.059	0.024	0.040	0.051	0.069	0.059	0.014	0.032	0.066
JOND920102	100.	83.	104.	86.	44.	84.	77.	50.	91.	103.	54.	72.	93.	51.	58.	117.	107.	25.	50.	98.
JUKT750101	5.3	2.6	3.0	3.6	1.3	2.4	3.3	4.8	1.4	3.1	4.7	4.1	1.1	2.3	2.5	4.5	3.7	0.8	2.3	4.2
JUNJ780101	685.	382.	397.	400.	241.	313.	427.	707.	155.	394.	581.	575.	132.	303.	366.	593.	490.	99.	292.	553.
KANM800101	1.36	1.00	0.89	1.04	0.82	1.14	1.48	0.63	1.11	1.08	1.21	1.22	1.45	1.05	0.52	0.74	0.81	0.97	0.79	0.94
KANM800102	0.81	0.85	0.62	0.71	1.17	0.98	0.53	0.88	0.92	1.48	1.24	0.77	1.05	1.20	0.61	0.92	1.18	1.18	1.23	1.66
KANM800103	1.45	1.15	0.64	0.91	0.70	1.14	1.29	0.53	1.13	1.23	1.56	1.27	1.83	1.20	0.21	0.48	0.77	1.17	0.74	1.10
KANM800104	0.75	0.79	0.33	0.31	1.46	0.75	0.46	0.83	0.83	1.87	1.56	0.66	0.86	1.37	0.52	0.82	1.36	0.79	1.08	2.00
KARP850101	1.041	1.038	1.117	1.033	0.960	1.165	1.094	1.142	0.982	1.002	0.967	1.093	0.947	0.930	1.055	1.169	1.073	0.925	0.961	0.982
KARP850102	0.946	1.028	1.006	1.089	0.878	1.025	1.036	1.042	0.952	0.892	0.961	1.082	0.862	0.912	1.085	1.048	1.051	0.917	0.930	0.927
KARP850103	0.892	0.901	0.930	0.932	0.925	0.885	0.933	0.923	0.894	0.872	0.921	1.057	0.804	0.914	0.932	0.923	0.934	0.803	0.837	0.913
KHAG800101	49.1	133.	-3.6	0.	0.	20.	0.	64.6	75.7	18.9	15.6	0.	6.8	54.7	43.8	44.4	31.0	70.5	0.	29.5
KLEP840101	0.	1.	0.	-1.	0.	0.	-1.	0.	0.	0.	0.	1.	0.	0.	0.	0.	0.	0.	0.	0.
KRIW710101	4.60	6.50	5.90	5.70	-1.00	6.10	5.60	7.60	4.50	2.60	3.25	7.90	1.40	3.20	7.00	5.25	4.80	4.00	4.35	3.40
KRIW790101	4.32	6.55	6.24	6.04	1.73	6.13	6.17	6.09	5.66	2.31	3.93	7.92	2.44	2.59	7.19	5.37	5.16	2.78	3.58	3.31
KRIW790102	0.28	0.34	0.31	0.33	0.11	0.39	0.37	0.28	0.23	0.12	0.16	0.59	0.08	0.10	0.46	0.27	0.26	0.15	0.25	0.22
KRIW790103	27.5	105.0	58.7	40.0	44.6	80.7	62.0	0.0	79.0	93.5	93.5	100.0	94.1	115.5	41.9	29.3	51.3	145.5	117.3	71.5
KYTJ820101	1.8	-4.5	-3.5	-3.5	2.5	-3.5	-3.5	-0.4	-3.2	4.5	3.8	-3.9	1.9	2.8	-1.6	-0.8	-0.7	-0.9	-1.3	4.2
LAWE840101	-0.48	-0.06	-0.87	-0.75	-0.32	-0.32	-0.71	0.00	-0.51	0.81	1.02	-0.09	0.81	1.03	2.03	0.05	-0.35	0.66	1.24	0.56
LEVM760101	-0.5	3.0	0.2	2.5	-1.0	0.2	2.5	0.0	-0.5	-1.8	-1.8	3.0	-1.3	-2.5	-1.4	0.3	-0.4	-3.4	-2.3	-1.5
LEVM760102	0.77	3.72	1.98	1.99	1.38	2.58	2.63	0.00	2.76	1.83	2.08	2.94	2.34	2.97	1.42	1.28	1.43	3.58	3.36	1.49
LEVM760103	121.9	121.4	117.5	121.2	113.7	118.0	118.2	0.	118.2	118.9	118.1	122.0	113.1	118.2	81.9	117.9	117.1	118.4	110.0	121.7
LEVM760104	243.2	206.6	207.1	215.0	209.4	205.4	213.6	300.0	219.9	217.9	205.6	210.9	204.0	203.7	237.4	232.0	226.7	203.7	195.6	220.3
LEVM760105	0.77	2.38	1.45	1.43	1.22	1.75	1.77	0.58	1.78	1.56	1.54	2.08	1.80	1.90	1.25	1.08	1.24	2.21	2.13	1.29
LEVM760106	5.2	6.0	5.0	5.0	6.1	6.0	6.0	4.2	6.0	7.0	7.0	6.0	6.8	7.1	6.2	4.9	5.0	7.6	7.1	6.4
LEVM760107	0.025	0.20	0.10	0.10	0.10	0.10	0.10	0.025	0.10	0.19	0.19	0.20	0.19	0.39	0.17	0.025	0.10	0.56	0.39	0.15
LEVM780101	1.29	0.96	0.90	1.04	1.11	1.27	1.44	0.56	1.22	0.97	1.30	1.23	1.47	1.07	0.52	0.82	0.82	0.99	0.72	0.91
LEVM780102	0.90	0.99	0.76	0.72	0.74	0.80	0.75	0.92	1.08	1.45	1.02	0.77	0.97	1.32	0.64	0.95	1.21	1.14	1.25	1.49
LEVM780103	0.77	0.88	1.28	1.41	0.81	0.98	0.99	1.64	0.68	0.51	0.58	0.96	0.41	0.59	1.91	1.32	1.04	0.76	1.05	0.47
LEVM780104	1.32	0.98	0.95	1.03	0.92	1.10	1.44	0.61	1.31	0.93	1.31	1.25	1.39	1.02	0.58	0.76	0.79	0.97	0.73	0.93
LEVM780105	0.86	0.97	0.73	0.69	1.04	1.00	0.66	0.89	0.85	1.47	1.04	0.77	0.93	1.21	0.68	1.02	1.27	1.26	1.31	1.43
LEVM780106	0.79	0.90	1.25	1.47	0.79	0.92	1.02	1.67	0.81	0.50	0.57	0.99	0.51	0.77	1.78	1.30	0.97	0.79	0.93	0.46
LEWP710101	0.22	0.28	0.42	0.73	0.20	0.26	0.08	0.58	0.14	0.22	0.19	0.27	0.38	0.08	0.46	0.55	0.49	0.43	0.46	0.08
LIFS790101	0.92	0.93	0.60	0.48	1.16	0.95	0.61	0.61	0.93	1.81	1.30	0.70	1.19	1.25	0.40	0.82	1.12	1.54	1.53	1.81
LIFS790102	1.00	0.68	0.54	0.50	0.91	0.28	0.59	0.79	0.38	2.60	1.42	0.59	1.49	1.30	0.35	0.70	0.59	0.89	1.08	2.63
LIFS790103	0.90	1.02	0.62	0.47	1.24	1.18	0.62	0.56	1.12	1.54	1.26	0.74	1.09	1.23	0.42	0.87	1.30	1.75	1.68	1.53
MANP780101	12.97	11.72	11.42	10.85	14.63	11.76	11.89	12.43	12.16	15.67	14.90	11.36	14.39	14.00	11.37	11.23	11.69	13.93	13.42	15.71
MAXF760101	1.43	1.18	0.64	0.92	0.94	1.22	1.67	0.46	0.98	1.04	1.36	1.27	1.53	1.19	0.49	0.70	0.78	1.01	0.69	0.98
MAXF760102	0.86	0.94	0.74	0.72	1.17	0.89	0.62	0.97	1.06	1.24	0.98	0.79	1.08	1.16	1.22	1.04	1.18	1.07	1.25	1.33
MAXF760103	0.64	0.62	3.14	1.92	0.32	0.80	1.01	0.63	2.05	0.92	0.37	0.89	1.07	0.86	0.50	1.01	0.92	1.00	1.31	0.87
MAXF760104	0.17	0.76	2.62	1.08	0.95	0.91	0.28	5.02	0.57	0.26	0.21	1.17	0.00	0.28	0.12	0.57	0.23	0.00	0.97	0.24
MAXF760105	1.13	0.48	1.11	1.18	0.38	0.41	1.02	3.84	0.30	0.40	0.65	1.13	0.00	0.45	0.00	0.81	0.71	0.93	0.38	0.48
MAXF760106	1.00	1.18	0.87	1.39	1.09	1.13	1.04	0.46	0.71	0.68	1.01	1.05	0.36	0.65	1.95	1.56	1.23	1.10	0.87	0.58
MCMT640101	4.34	26.66	13.28	12.00	35.77	17.56	17.26	0.00	21.81	19.06	18.78	21.29	21.64	29.40	10.93	6.35	11.01	42.53	31.53	13.92
MEEJ800101	0.5	0.8	0.8	-8.2	-6.8	-4.8	-16.9	0.0	-3.5	13.9	8.8	0.1	4.8	13.2	6.1	1.2	2.7	14.9	6.1	2.7
MEEJ800102	-0.1	-4.5	-1.6	-2.8	-2.2	-2.5	-7.5	-0.5	0.8	11.8	10.0	-3.2	7.1	13.9	8.0	-3.7	1.5	18.1	8.2	3.3
MEEJ810101	1.1	-0.4	-4.2	-1.6	7.1	-2.9	0.7	-0.2	-0.7	8.5	11.0	-1.9	5.4	13.4	4.4	-3.2	-1.7	17.1	7.4	5.9
MEEJ810102	1.0	-2.0	-3.0	-0.5	4.6	-2.0	1.1	0.2	-2.2	7.0	9.6	-3.0	4.0	12.6	3.1	-2.9	-0.6	15.1	6.7	4.6
MEIH800101	0.93	0.98	0.98	1.01	0.88	1.02	1.02	1.01	0.89	0.79	0.85	1.05	0.84	0.78	1.00	1.02	0.99	0.83	0.93	0.81
MEIH800102	0.94	1.09	1.04	1.08	0.84	1.11	1.12	1.01	0.92	0.76	0.82	1.23	0.83	0.73	1.04	1.04	1.02	0.87	1.03	0.81
MEIH800103	87.	81.	70.	71.	104.	66.	72.	90.	90.	105.	104.	65.	100.	108.	78.	83.	83.	94.	83.	94.
MIYS850101	2.36	1.92	1.70	1.67	3.36	1.75	1.74	2.06	2.41	4.17	3.93	1.23	4.22	4.37	1.89	1.81	2.04	3.82	2.91	3.49
NAGK730101	1.29	0.83	0.77	1.00	0.94	1.10	1.54	0.72	1.29	0.94	1.23	1.23	1.23	1.23	0.70	0.78	0.87	1.06	0.63	0.97
NAGK730102	0.96	0.67	0.72	0.90	1.13	1.18	0.33	0.90	0.87	1.54	1.26	0.81	1.29	1.37	0.75	0.77	1.23	1.13	1.07	1.41
NAGK730103	0.72	1.33	1.38	1.04	1.01	0.81	0.75	1.35	0.76	0.80	0.63	0.84	0.62	0.58	1.43	1.34	1.03	0.87	1.35	0.83
NAKH900101	7.99	5.86	4.33	5.14	1.81	3.98	6.10	6.91	2.17	5.48	9.16	6.01	2.50	3.83	4.95	6.84	5.77	1.34	3.15	6.65
NAKH900102	3.73	3.34	2.33	2.23	2.30	2.36	3.	3.36	1.55	2.52	3.40	3.36	1.37	1.94	3.18	2.83	2.63	1.15	1.76	2.53
NAKH900103	5.74	1.92	5.25	2.11	1.03	2.30	2.63	5.66	2.30	9.12	15.36	3.20	5.30	6.51	4.79	7.55	7.51	2.51	4.08	5.12
NAKH900104	-0.60	-1.18	0.39	-1.36	-0.34	-0.71	-1.16	-0.37	0.08	1.44	1.82	-0.84	2.04	1.38	-0.05	0.25	0.66	1.02	0.53	-0.60
NAKH900105	5.88	1.54	4.38	1.70	1.11	2.30	2.60	5.29	2.33	8.78	16.52	2.58	6.00	6.58	5.29	7.68	8.38	2.89	3.51	4.66
NAKH900106	-0.57	-1.29	0.02	-1.54	-0.30	-0.71	-1.17	-0.48	0.10	1.31	2.16	-1.02	2.55	1.42	0.11	0.30	0.99	1.35	0.20	-0.79
NAKH900107	5.39	2.81	7.31	3.07	0.86	2.31	2.70	6.52	2.23	9.94	12.64	4.67	3.68	6.34	3.62	7.24	5.44	1.64	5.42	6.18
NAKH900108	-0.70	-0.91	1.28	-0.93	-0.41	-0.71	-1.13	-0.12	0.04	1.77	1.02	-0.40	0.86	1.29	-0.42	0.14	-0.13	0.26	1.29	-0.19
NAKH900109	9.25	3.96	3.71	3.89	1.07	3.17	4.80	8.51	1.88	6.47	10.94	3.50	3.14	6.36	4.36	6.26	5.66	2.22	3.28	7.55
NAKH900110	0.34	-0.57	-0.27	-0.56	-0.32	-0.34	-0.43	0.48	-0.19	0.39	0.52	-0.75	0.47	1.30	-0.19	-0.20	-0.04	0.77	0.07	0.36
NAKH900111	10.17	1.21	1.36	1.18	1.48	1.57	1.15	8.87	1.07	10.91	16.22	1.04	4.12	9.60	2.24	5.38	5.61	2.67	2.68	11.44
NAKH900112	6.61	0.41	1.84	0.59	0.83	1.20	1.63	4.88	1.14	12.91	21.66	1.15	7.17	7.76	3.51	6.84	8.89	2.11	2.57	6.30
NAKH900113	1.61	0.40	0.73	0.75	0.37	0.61	1.50	3.12	0.46	1.61	1.37	0.62	1.59	1.24	0.67	0.68	0.92	1.63	0.67	1.30
NAKH920101	8.63	6.75	4.18	6.24	1.03	4.76	7.82	6.80	2.70	3.48	8.44	6.25	2.14	2.73	6.28	8.53	4.43	0.80	2.54	5.44
NAKH920102	10.88	6.01	5.75	6.13	0.69	4.68	9.34	7.72	2.15	1.80	8.03	6.11	3.79	2.93	7.21	7.25	3.51	0.47	1.01	4.57
NAKH920103	5.15	4.38	4.81	5.75	3.24	4.45	7.05	6.38	2.69	4.40	8.11	5.25	1.60	3.52	5.65	8.04	7.41	1.68	3.42	7.00
NAKH920104	5.04	3.73	5.94	5.26	2.20	4.50	6.07	7.09	2.99	4.32	9.88	6.31	1.85	3.72	6.22	8.05	5.20	2.10	3.32	6.19
NAKH920105	9.90	0.09	0.94	0.35	2.55	0.87	0.08	8.14	0.20	15.25	22.28	0.16	1.85	6.47	2.38	4.17	4.33	2.21	3.42	14.34
NAKH920106	6.69	6.65	4.49	4.97	1.70	5.39	7.76	6.32	2.11	4.51	8.23	8.36	2.46	3.59	5.20	7.40	5.18	1.06	2.75	5.27
NAKH920107	5.08	4.75	5.75	5.96	2.95	4.24	6.04	8.20	2.10	4.95	8.03	4.93	2.61	4.36	4.84	6.41	5.87	2.31	4.55	6.07
NAKH920108	9.36	0.27	2.31	0.94	2.56	1.14	0.94	6.17	0.47	13.73	16.64	0.58	3.93	10.99	1.96	5.58	4.68	2.20	3.13	12.43
NISK800101	0.23	-0.26	-0.94	-1.13	1.78	-0.57	-0.75	-0.07	0.11	1.19	1.03	-1.05	0.66	0.48	-0.76	-0.67	-0.36	0.90	0.59	1.24
NISK860101	-0.22	-0.93	-2.65	-4.12	4.66	-2.76	-3.64	-1.62	1.28	5.58	5.01	-4.18	3.51	5.27	-3.03	-2.84	-1.20	5.20	2.15	4.45
NOZY710101	0.5	0.0	0.0	0.0	0.0	0.0	0.0	0.0	0.5	1.8	1.8	0.0	1.3	2.5	0.0	0.0	0.4	3.4	2.3	1.5
OOBM770101	-1.895	-1.475	-1.560	-1.518	-2.035	-1.521	-1.535	-1.898	-1.755	-1.951	-1.966	-1.374	-1.963	-1.864	-1.699	-1.753	-1.767	-1.869	-1.686	-1.981
OOBM770102	-1.404	-0.921	-1.178	-1.162	-1.365	-1.116	-1.163	-1.364	-1.215	-1.189	-1.315	-1.074	-1.303	-1.135	-1.236	-1.297	-1.252	-1.030	-1.030	-1.254
OOBM770103	-0.491	-0.554	-0.382	-0.356	-0.670	-0.405	-0.371	-0.534	-0.540	-0.762	-0.650	-0.300	-0.659	-0.729	-0.463	-0.455	-0.515	-0.839	-0.656	-0.728
OOBM770104	-9.475	-16.225	-12.480	-12.144	-12.210	-13.689	-13.815	-7.592	-17.550	-15.608	-15.728	-12.366	-15.704	-20.504	-11.893	-10.518	-12.369	-26.166	-20.232	-13.867
OOBM770105	-7.020	-10.131	-9.424	-9.296	-8.190	-10.044	-10.467	-5.456	-12.150	-9.512	-10.520	-9.666	-10.424	-12.485	-8.652	-7.782	-8.764	-14.420	-12.360	-8.778
OOBM850101	2.01	0.84	0.03	-2.05	1.98	1.02	0.93	0.12	-0.14	3.70	2.73	2.55	1.75	2.68	0.41	1.47	2.39	2.49	2.23	3.50
OOBM850102	1.34	0.95	2.49	3.32	1.07	1.49	2.20	2.07	1.27	0.66	0.54	0.61	0.70	0.80	2.12	0.94	1.09	-4.65	-0.17	1.32
OOBM850103	0.46	-1.54	1.31	-0.33	0.20	-1.12	0.48	0.64	-1.31	3.28	0.43	-1.71	0.15	0.52	-0.58	-0.83	-1.52	1.25	-2.21	0.54
OOBM850104	-2.49	2.55	2.27	8.86	-3.13	1.79	4.04	-0.56	4.22	-10.87	-7.16	-9.97	-4.96	-6.64	5.19	-1.60	-4.75	-17.84	9.25	-3.97
OOBM850105	4.55	5.97	5.56	2.85	-0.78	4.15	5.16	9.14	4.48	2.10	3.24	10.68	2.18	4.37	5.14	6.78	8.60	1.97	2.40	3.81
PALJ810101	1.30	0.93	0.90	1.02	0.92	1.04	1.43	0.63	1.33	0.87	1.30	1.23	1.32	1.09	0.63	0.78	0.80	1.03	0.71	0.95
PALJ810102	1.32	1.04	0.74	0.97	0.70	1.25	1.48	0.59	1.06	1.01	1.22	1.13	1.47	1.10	0.57	0.77	0.86	1.02	0.72	1.05
PALJ810103	0.81	1.03	0.81	0.71	1.12	1.03	0.59	0.94	0.85	1.47	1.03	0.77	0.96	1.13	0.75	1.02	1.19	1.24	1.35	1.44
PALJ810104	0.90	0.75	0.82	0.75	1.12	0.95	0.44	0.83	0.86	1.59	1.24	0.75	0.94	1.41	0.46	0.70	1.20	1.28	1.45	1.73
PALJ810105	0.84	0.91	1.48	1.28	0.69	1.	0.78	1.76	0.53	0.55	0.49	0.95	0.52	0.88	1.47	1.29	1.05	0.88	1.28	0.51
PALJ810106	0.65	0.93	1.45	1.47	1.43	0.94	0.75	1.53	0.96	0.57	0.56	0.95	0.71	0.72	1.51	1.46	0.96	0.90	1.12	0.55
PALJ810107	1.08	0.93	1.05	0.86	1.22	0.95	1.09	0.85	1.02	0.98	1.04	1.01	1.11	0.96	0.91	0.95	1.15	1.17	0.80	1.03
PALJ810108	1.34	0.91	0.83	1.06	1.27	1.13	1.69	0.47	1.11	0.84	1.39	1.08	0.90	1.02	0.48	1.05	0.74	0.64	0.73	1.18
PALJ810109	1.15	1.06	0.87	1.	1.03	1.43	1.37	0.64	0.95	0.99	1.22	1.20	1.45	0.92	0.72	0.84	0.97	1.11	0.72	0.82
PALJ810110	0.89	1.06	0.67	0.71	1.04	1.06	0.72	0.87	1.04	1.14	1.02	1.	1.41	1.32	0.69	0.86	1.15	1.06	1.35	1.66
PALJ810111	0.82	0.99	1.27	0.98	0.71	1.01	0.54	0.94	1.26	1.67	0.94	0.73	1.30	1.56	0.69	0.65	0.98	1.25	1.26	1.22
PALJ810112	0.98	1.03	0.66	0.74	1.01	0.63	0.59	0.90	1.17	1.38	1.05	0.83	0.82	1.23	0.73	0.98	1.20	1.26	1.23	1.62
PALJ810113	0.69	0.	1.52	2.42	0.	1.44	0.63	2.64	0.22	0.43	0.	1.18	0.88	2.20	1.34	1.43	0.28	0.	1.53	0.14
PALJ810114	0.87	1.30	1.36	1.24	0.83	1.06	0.91	1.69	0.91	0.27	0.67	0.66	0.	0.47	1.54	1.08	1.12	1.24	0.54	0.69
PALJ810115	0.91	0.77	1.32	0.90	0.50	1.06	0.53	1.61	1.08	0.36	0.77	1.27	0.76	0.37	1.62	1.34	0.87	1.10	1.24	0.52
PALJ810116	0.92	0.90	1.57	1.22	0.62	0.66	0.92	1.61	0.39	0.79	0.50	0.86	0.50	0.96	1.30	1.40	1.11	0.57	1.78	0.50
PARJ860101	2.1	4.2	7.0	10.0	1.4	6.0	7.8	5.7	2.1	-8.0	-9.2	5.7	-4.2	-9.2	2.1	6.5	5.2	-10.0	-1.9	-3.7
PLIV810101	-2.89	-3.30	-3.41	-3.38	-2.49	-3.15	-2.94	-3.25	-2.84	-1.72	-1.61	-3.31	-1.84	-1.63	-2.50	-3.30	-2.91	-1.75	-2.42	-2.08
PONP800101	12.28	11.49	11.00	10.97	14.93	11.28	11.19	12.01	12.84	14.77	14.10	10.80	14.33	13.43	11.19	11.26	11.65	12.95	13.29	15.07
PONP800102	7.62	6.81	6.17	6.18	10.93	6.67	6.38	7.31	7.85	9.99	9.37	5.72	9.83	8.99	6.64	6.93	7.08	8.41	8.53	10.38
PONP800103	2.63	2.45	2.27	2.29	3.36	2.45	2.31	2.55	2.57	3.08	2.98	2.12	3.18	3.02	2.46	2.60	2.55	2.85	2.79	3.21
PONP800104	13.65	11.28	12.24	10.98	14.49	11.30	12.55	15.36	11.59	14.63	14.01	11.96	13.40	14.08	11.51	11.26	13.00	12.06	12.64	12.88
PONP800105	14.60	13.24	11.79	13.78	15.90	12.02	13.59	14.18	15.35	14.10	16.49	13.28	16.23	14.18	14.10	13.36	14.50	13.90	14.76	16.30
PONP800106	10.67	11.05	10.85	10.21	14.15	11.71	11.71	10.95	12.07	12.95	13.07	9.93	15.00	13.27	10.62	11.18	10.53	11.41	11.52	13.86
PONP800107	3.70	2.53	2.12	2.60	3.03	2.70	3.30	3.13	3.57	7.69	5.88	1.79	5.21	6.60	2.12	2.43	2.60	6.25	3.03	7.14
PONP800108	6.05	5.70	5.04	4.95	7.86	5.45	5.10	6.16	5.80	7.51	7.37	4.88	6.39	6.62	5.65	5.53	5.81	6.98	6.73	7.62
PRAM820101	0.305	0.227	0.322	0.335	0.339	0.306	0.282	0.352	0.215	0.278	0.262	0.391	0.280	0.195	0.346	0.326	0.251	0.291	0.293	0.291
PRAM820102	0.175	0.083	0.090	0.140	0.074	0.093	0.135	0.201	0.125	0.100	0.104	0.058	0.054	0.104	0.136	0.155	0.152	0.092	0.081	0.096
PRAM820103	0.687	0.590	0.489	0.632	0.263	0.527	0.669	0.670	0.594	0.564	0.541	0.407	0.328	0.577	0.600	0.692	0.713	0.632	0.495	0.529
PRAM900101	-6.70	51.50	20.10	38.50	-8.40	17.20	34.30	-4.20	12.60	-13.	-11.70	36.80	-14.20	-15.50	0.80	-2.50	-5.	-7.90	2.90	-10.90
PRAM900102	1.29	0.96	0.90	1.04	1.11	1.27	1.44	0.56	1.22	0.97	1.30	1.23	1.47	1.07	0.52	0.82	0.82	0.99	0.72	0.91
PRAM900103	0.90	0.99	0.76	0.72	0.74	0.80	0.75	0.92	1.08	1.45	1.02	0.77	0.97	1.32	0.64	0.95	1.21	1.14	1.25	1.49
PRAM900104	0.78	0.88	1.28	1.41	0.80	0.97	1.	1.64	0.69	0.51	0.59	0.96	0.39	0.58	1.91	1.33	1.03	0.75	1.05	0.47
PTIO830101	1.10	0.95	0.80	0.65	0.95	1.00	1.00	0.60	0.85	1.10	1.25	1.00	1.15	1.10	0.10	0.75	0.75	1.10	1.10	0.95
PTIO830102	1.00	0.70	0.60	0.50	1.90	1.00	0.70	0.30	0.80	4.00	2.00	0.70	1.90	3.10	0.20	0.90	1.70	2.20	2.80	4.00
QIAN880101	0.12	0.04	-0.10	0.01	-0.25	-0.03	-0.02	-0.02	-0.06	-0.07	0.05	0.26	0.00	0.05	-0.19	-0.19	-0.04	-0.06	-0.14	-0.03
QIAN880102	0.26	-0.14	-0.03	0.15	-0.15	-0.13	0.21	-0.37	0.10	-0.03	-0.02	0.12	0.00	0.12	-0.08	0.01	-0.34	-0.01	-0.29	0.02
QIAN880103	0.64	-0.10	0.09	0.33	0.03	-0.23	0.51	-0.09	-0.23	-0.22	0.41	-0.17	0.13	-0.03	-0.43	-0.10	-0.07	-0.02	-0.38	-0.01
QIAN880104	0.29	-0.03	-0.04	0.11	-0.05	0.26	0.28	-0.67	-0.26	0.00	0.47	-0.19	0.27	0.24	-0.34	-0.17	-0.20	0.25	-0.30	-0.01
QIAN880105	0.68	-0.22	-0.09	-0.02	-0.15	-0.15	0.44	-0.73	-0.14	-0.08	0.61	0.03	0.39	0.06	-0.76	-0.26	-0.10	0.20	-0.04	0.12
QIAN880106	0.34	0.22	-0.33	0.06	-0.18	0.01	0.20	-0.88	-0.09	-0.03	0.20	-0.11	0.43	0.15	-0.81	-0.35	-0.37	0.07	-0.31	0.13
QIAN880107	0.57	0.23	-0.36	-0.46	-0.15	0.15	0.26	-0.71	-0.05	0.00	0.48	0.16	0.41	0.03	-1.12	-0.47	-0.54	-0.10	-0.35	0.31
QIAN880108	0.33	0.10	-0.19	-0.44	-0.03	0.19	0.21	-0.46	0.27	-0.33	0.57	0.23	0.79	0.48	-1.86	-0.23	-0.33	0.15	-0.19	0.24
QIAN880109	0.13	0.08	-0.07	-0.71	-0.09	0.12	0.13	-0.39	0.32	0.00	0.50	0.37	0.63	0.15	-1.40	-0.28	-0.21	0.02	-0.10	0.17
QIAN880110	0.31	0.18	-0.10	-0.81	-0.26	0.41	-0.06	-0.42	0.51	-0.15	0.56	0.47	0.58	0.10	-1.33	-0.49	-0.44	0.14	-0.08	-0.01
QIAN880111	0.21	0.07	-0.04	-0.58	-0.12	0.13	-0.23	-0.15	0.37	0.31	0.70	0.28	0.61	-0.06	-1.03	-0.28	-0.25	0.21	0.16	0.00
QIAN880112	0.18	0.21	-0.03	-0.32	-0.29	-0.27	-0.25	-0.40	0.28	-0.03	0.62	0.41	0.21	0.05	-0.84	-0.05	-0.16	0.32	0.11	0.06
QIAN880113	-0.08	0.05	-0.08	-0.24	-0.25	-0.28	-0.19	-0.10	0.29	-0.01	0.28	0.45	0.11	0.00	-0.42	0.07	-0.33	0.36	0.00	-0.13
QIAN880114	-0.18	-0.13	0.28	0.05	-0.26	0.21	-0.06	0.23	0.24	-0.42	-0.23	0.03	-0.42	-0.18	-0.13	0.41	0.33	-0.10	-0.10	-0.07
QIAN880115	-0.01	0.02	0.41	-0.09	-0.27	0.01	0.09	0.13	0.22	-0.27	-0.25	0.08	-0.57	-0.12	0.26	0.44	0.35	-0.15	0.15	-0.09
QIAN880116	-0.19	0.03	0.02	-0.06	-0.29	0.02	-0.10	0.19	-0.16	-0.08	-0.42	-0.09	-0.38	-0.32	0.05	0.25	0.22	-0.19	0.05	-0.15
QIAN880117	-0.14	0.14	-0.27	-0.10	-0.64	-0.11	-0.39	0.46	-0.04	0.16	-0.57	0.04	0.24	0.08	0.02	-0.12	0.00	-0.10	0.18	0.29
QIAN880118	-0.31	0.25	-0.53	-0.54	-0.06	0.07	-0.52	0.37	-0.32	0.57	0.09	-0.29	0.29	0.24	-0.31	0.11	0.03	0.15	0.29	0.48
QIAN880119	-0.10	0.19	-0.89	-0.89	0.13	-0.04	-0.34	-0.45	-0.34	0.95	0.32	-0.46	0.43	0.36	-0.91	-0.12	0.49	0.34	0.42	0.76
QIAN880120	-0.25	-0.02	-0.77	-1.01	0.13	-0.12	-0.62	-0.72	-0.16	1.10	0.23	-0.59	0.32	0.48	-1.24	-0.31	0.17	0.45	0.77	0.69
QIAN880121	-0.26	-0.09	-0.34	-0.55	0.47	-0.33	-0.75	-0.56	-0.04	0.94	0.25	-0.55	-0.05	0.20	-1.28	-0.28	0.08	0.22	0.53	0.67
QIAN880122	0.05	-0.11	-0.40	-0.11	0.36	-0.67	-0.35	0.14	0.02	0.47	0.32	-0.51	-0.10	0.20	-0.79	0.03	-0.15	0.09	0.34	0.58
QIAN880123	-0.44	-0.13	0.05	-0.20	0.13	-0.58	-0.28	0.08	0.09	-0.04	-0.12	-0.33	-0.21	-0.13	-0.48	0.27	0.47	-0.22	-0.11	0.06
QIAN880124	-0.31	-0.10	0.06	0.13	-0.11	-0.47	-0.05	0.45	-0.06	-0.25	-0.44	-0.44	-0.28	-0.04	-0.29	0.34	0.27	-0.08	0.06	0.11
QIAN880125	-0.02	0.04	0.03	0.11	-0.02	-0.17	0.10	0.38	-0.09	-0.48	-0.26	-0.39	-0.14	-0.03	-0.04	0.41	0.36	-0.01	-0.08	-0.18
QIAN880126	-0.06	0.02	0.10	0.24	-0.19	-0.04	-0.04	0.17	0.19	-0.20	-0.46	-0.43	-0.52	-0.33	0.37	0.43	0.50	-0.32	0.35	0.00
QIAN880127	-0.05	0.06	0.00	0.15	0.30	-0.08	-0.02	-0.14	-0.07	0.26	0.04	-0.42	0.25	0.09	0.31	-0.11	-0.06	0.19	0.33	0.04
QIAN880128	-0.19	0.17	-0.38	0.09	0.41	0.04	-0.20	0.28	-0.19	-0.06	0.34	-0.20	0.45	0.07	0.04	-0.23	-0.02	0.16	0.22	0.05
QIAN880129	-0.43	0.06	0.00	-0.31	0.19	0.14	-0.41	-0.21	0.21	0.29	-0.10	0.33	-0.01	0.25	0.28	-0.23	-0.26	0.15	0.09	-0.10
QIAN880130	-0.19	-0.07	0.17	-0.27	0.42	-0.29	-0.22	0.17	0.17	-0.34	-0.22	0.00	-0.53	-0.31	0.14	0.22	0.10	-0.15	-0.02	-0.33
QIAN880131	-0.25	0.12	0.61	0.60	0.18	0.09	-0.12	0.09	0.42	-0.54	-0.55	0.14	-0.47	-0.29	0.89	0.24	0.16	-0.44	-0.19	-0.45
QIAN880132	-0.27	-0.40	0.71	0.54	0.00	-0.08	-0.12	1.14	0.18	-0.74	-0.54	0.45	-0.76	-0.47	1.40	0.40	-0.10	-0.46	-0.05	-0.86
QIAN880133	-0.42	-0.23	0.81	0.95	-0.18	-0.01	-0.09	1.24	0.05	-1.17	-0.69	0.09	-0.86	-0.39	1.77	0.63	0.29	-0.37	-0.41	-1.32
QIAN880134	-0.24	-0.04	0.45	0.65	-0.38	0.01	0.07	0.85	-0.21	-0.65	-0.80	0.17	-0.71	-0.61	2.27	0.33	0.13	-0.44	-0.49	-0.99
QIAN880135	-0.14	0.21	0.35	0.66	-0.09	0.11	0.06	0.36	-0.31	-0.51	-0.80	-0.14	-0.56	-0.25	1.59	0.32	0.21	-0.17	-0.35	-0.70
QIAN880136	0.01	-0.13	-0.11	0.78	-0.31	-0.13	0.09	0.14	-0.56	-0.09	-0.81	-0.43	-0.49	-0.20	1.14	0.13	-0.02	-0.20	0.10	-0.11
QIAN880137	-0.30	-0.09	-0.12	0.44	0.03	0.24	0.18	-0.12	-0.20	-0.07	-0.18	0.06	-0.44	0.11	0.77	-0.09	-0.27	-0.09	-0.25	-0.06
QIAN880138	-0.23	-0.20	0.06	0.34	0.19	0.47	0.28	0.14	-0.22	0.42	-0.36	-0.15	-0.19	-0.02	0.78	-0.29	-0.30	-0.18	0.07	0.29
QIAN880139	0.08	-0.01	-0.06	0.04	0.37	0.48	0.36	-0.02	-0.45	0.09	0.24	-0.27	0.16	0.34	0.16	-0.35	-0.04	-0.06	-0.20	0.18
RACS770101	0.934	0.962	0.986	0.994	0.900	1.047	0.986	1.015	0.882	0.766	0.825	1.040	0.804	0.773	1.047	1.056	1.008	0.848	0.931	0.825
RACS770102	0.941	1.112	1.038	1.071	0.866	1.150	1.100	1.055	0.911	0.742	0.798	1.232	0.781	0.723	1.093	1.082	1.043	0.867	1.050	0.817
RACS770103	1.16	1.72	1.97	2.66	0.50	3.87	2.40	1.63	0.86	0.57	0.51	3.90	0.40	0.43	2.04	1.61	1.48	0.75	1.72	0.59
RACS820101	0.85	2.02	0.88	1.50	0.90	1.71	1.79	1.54	1.59	0.67	1.03	0.88	1.17	0.85	1.47	1.50	1.96	0.83	1.34	0.89
RACS820102	1.58	1.14	0.77	0.98	1.04	1.24	1.49	0.66	0.99	1.09	1.21	1.27	1.41	1.00	1.46	1.05	0.87	1.23	0.68	0.88
RACS820103	0.82	2.60	2.07	2.64	0.00	0.00	2.62	1.63	0.00	2.32	0.00	2.86	0.00	0.00	0.00	1.23	2.48	0.00	1.90	1.62
RACS820104	0.78	1.75	1.32	1.25	3.14	0.93	0.94	1.13	1.03	1.26	0.91	0.85	0.41	1.07	1.73	1.31	1.57	0.98	1.31	1.11
RACS820105	0.88	0.99	1.02	1.16	1.14	0.93	1.01	0.70	1.87	1.61	1.09	0.83	1.71	1.52	0.87	1.14	0.96	1.96	1.68	1.56
RACS820106	0.30	0.90	2.73	1.26	0.72	0.97	1.33	3.09	1.33	0.45	0.96	0.71	1.89	1.20	0.83	1.16	0.97	1.58	0.86	0.64
RACS820107	0.40	1.20	1.24	1.59	2.98	0.50	1.26	1.89	2.71	1.31	0.57	0.87	0.00	1.27	0.38	0.92	1.38	1.53	1.79	0.95
RACS820108	1.48	1.02	0.99	1.19	0.86	1.42	1.43	0.46	1.27	1.12	1.33	1.36	1.41	1.30	0.25	0.89	0.81	1.27	0.91	0.93
RACS820109	0.00	0.00	4.14	2.15	0.00	0.00	0.00	6.49	0.00	0.00	0.00	0.00	0.00	2.11	1.99	0.00	1.24	0.00	1.90	0.00
RACS820110	1.02	1.00	1.31	1.76	1.05	1.05	0.83	2.39	0.40	0.83	1.06	0.94	1.33	0.41	2.73	1.18	0.77	1.22	1.09	0.88
RACS820111	0.93	1.52	0.92	0.60	1.08	0.94	0.73	0.78	1.08	1.74	1.03	1.00	1.31	1.51	1.37	0.97	1.38	1.12	1.65	1.70
RACS820112	0.99	1.19	1.15	1.18	2.32	1.52	1.36	1.40	1.06	0.81	1.26	0.91	1.00	1.25	0.00	1.50	1.18	1.33	1.09	1.01
RACS820113	17.05	21.25	34.81	19.27	28.84	15.42	20.12	38.14	23.07	16.66	10.89	16.46	20.61	16.26	23.94	19.95	18.92	23.36	26.49	17.06
RACS820114	14.53	17.82	13.59	19.78	30.57	22.18	18.19	37.16	22.63	20.28	14.30	14.07	20.61	19.61	52.63	18.56	21.09	19.78	26.36	21.87
RADA880101	1.81	-14.92	-6.64	-8.72	1.28	-5.54	-6.81	0.94	-4.66	4.92	4.92	-5.55	2.35	2.98	0.	-3.40	-2.57	2.33	-0.14	4.04
RADA880102	0.52	-1.32	-0.01	0.	0.	-0.07	-0.79	0.	0.95	2.04	1.76	0.08	1.32	2.09	0.	0.04	0.27	2.51	1.63	1.18
RADA880103	0.13	-5.	-3.04	-2.23	-2.52	-3.84	-3.43	1.45	-5.61	-2.77	-2.64	-3.97	-3.83	-3.74	0.	-1.66	-2.31	-8.21	-5.97	-2.05
RADA880104	1.29	-13.60	-6.63	0.	0.	-5.47	-6.02	0.94	-5.61	2.88	3.16	-5.63	1.03	0.89	0.	-3.44	-2.84	-0.18	-1.77	2.86
RADA880105	1.42	-18.60	-9.67	0.	0.	-9.31	-9.45	2.39	-11.22	0.11	0.52	-9.60	-2.80	-2.85	0.	-5.10	-5.15	-8.39	-7.74	0.81
RADA880106	93.7	250.4	146.3	142.6	135.2	177.7	182.9	52.6	188.1	182.2	173.7	215.2	197.6	228.6	0.	109.5	142.1	271.6	239.9	157.2
RADA880107	-0.29	-2.71	-1.18	-1.02	0.	-1.53	-0.90	-0.34	-0.94	0.24	-0.12	-2.05	-0.24	0.	0.	-0.75	-0.71	-0.59	-1.02	0.09
RADA880108	-0.06	-0.84	-0.48	-0.80	1.36	-0.73	-0.77	-0.41	0.49	1.31	1.21	-1.18	1.27	1.27	0.	-0.50	-0.27	0.88	0.33	1.09
RICJ880101	0.7	0.4	1.2	1.4	0.6	1.	1.	1.6	1.2	0.9	0.9	1.	0.3	1.2	0.7	1.6	0.3	1.1	1.9	0.7
RICJ880102	0.7	0.4	1.2	1.4	0.6	1.	1.	1.6	1.2	0.9	0.9	1.	0.3	1.2	0.7	1.6	0.3	1.1	1.9	0.7
RICJ880103	0.5	0.4	3.5	2.1	0.6	0.4	0.4	1.8	1.1	0.2	0.2	0.7	0.8	0.2	0.8	2.3	1.6	0.3	0.8	0.1
RICJ880104	1.2	0.7	0.7	0.8	0.8	0.7	2.2	0.3	0.7	0.9	0.9	0.6	0.3	0.5	2.6	0.7	0.8	2.1	1.8	1.1
RICJ880105	1.6	0.9	0.7	2.6	1.2	0.8	2.	0.9	0.7	0.7	0.3	1.	1.	0.9	0.5	0.8	0.7	1.7	0.4	0.6
RICJ880106	1.	0.4	0.7	2.2	0.6	1.5	3.3	0.6	0.7	0.4	0.6	0.8	1.	0.6	0.4	0.4	1.	1.4	1.2	1.1
RICJ880107	1.1	1.5	0.	0.3	1.1	1.3	0.5	0.4	1.5	1.1	2.6	0.8	1.7	1.9	0.1	0.4	0.5	3.1	0.6	1.5
RICJ880108	1.4	1.2	1.2	0.6	1.6	1.4	0.9	0.6	0.9	0.9	1.1	1.9	1.7	1.	0.3	1.1	0.6	1.4	0.2	0.8
RICJ880109	1.8	1.3	0.9	1.	0.7	1.3	0.8	0.5	1.	1.2	1.2	1.1	1.5	1.3	0.3	0.6	1.	1.5	0.8	1.2
RICJ880110	1.8	1.	0.6	0.7	0.	1.	1.1	0.5	2.4	1.3	1.2	1.4	2.7	1.9	0.3	0.5	0.5	1.1	1.3	0.4
RICJ880111	1.3	0.8	0.6	0.5	0.7	0.2	0.7	0.5	1.9	1.6	1.4	1.	2.8	2.9	0.	0.5	0.6	2.1	0.8	1.4
RICJ880112	0.7	0.8	0.8	0.6	0.2	1.3	1.6	0.1	1.1	1.4	1.9	2.2	1.	1.8	0.	0.6	0.7	0.4	1.1	1.3
RICJ880113	1.4	2.1	0.9	0.7	1.2	1.6	1.7	0.2	1.8	0.4	0.8	1.9	1.3	0.3	0.2	1.6	0.9	0.4	0.3	0.7
RICJ880114	1.1	1.	1.2	0.4	1.6	2.1	0.8	0.2	3.4	0.7	0.7	2.	1.	0.7	0.	1.7	1.	0.	1.2	0.7
RICJ880115	0.8	0.9	1.6	0.7	0.4	0.9	0.3	3.9	1.3	0.7	0.7	1.3	0.8	0.5	0.7	0.8	0.3	0.	0.8	0.2
RICJ880116	1.	1.4	0.9	1.4	0.8	1.4	0.8	1.2	1.2	1.1	0.9	1.2	0.8	0.1	1.9	0.7	0.8	0.4	0.9	0.6
RICJ880117	0.7	1.1	1.5	1.4	0.4	1.1	0.7	0.6	1.	0.7	0.5	1.3	0.	1.2	1.5	0.9	2.1	2.7	0.5	1.
ROBB760101	6.5	-0.9	-5.1	0.5	-1.3	1.0	7.8	-8.6	1.2	0.6	3.2	2.3	5.3	1.6	-7.7	-3.9	-2.6	1.2	-4.5	1.4
ROBB760102	2.3	-5.2	0.3	7.4	0.8	-0.7	10.3	-5.2	-2.8	-4.0	-2.1	-4.1	-3.5	-1.1	8.1	-3.5	2.3	-0.9	-3.7	-4.4
ROBB760103	6.7	0.3	-6.1	-3.1	-4.9	0.6	2.2	-6.8	-1.0	3.2	5.5	0.5	7.2	2.8	-22.8	-3.0	-4.0	4.0	-4.6	2.5
ROBB760104	2.3	1.4	-3.3	-4.4	6.1	2.7	2.5	-8.3	5.9	-0.5	0.1	7.3	3.5	1.6	-24.4	-1.9	-3.7	-0.9	-0.6	2.3
ROBB760105	-2.3	0.4	-4.1	-4.4	4.4	1.2	-5.0	-4.2	-2.5	6.7	2.3	-3.3	2.3	2.6	-1.8	-1.7	1.3	-1.0	4.0	6.8
ROBB760106	-2.7	0.4	-4.2	-4.4	3.7	0.8	-8.1	-3.9	-3.0	7.7	3.7	-2.9	3.7	3.0	-6.6	-2.4	1.7	0.3	3.3	7.1
ROBB760107	0.0	1.1	-2.0	-2.6	5.4	2.4	3.1	-3.4	0.8	-0.1	-3.7	-3.1	-2.1	0.7	7.4	1.3	0.0	-3.4	4.8	2.7
ROBB760108	-5.0	2.1	4.2	3.1	4.4	0.4	-4.7	5.7	-0.3	-4.6	-5.6	1.0	-4.8	-1.8	2.6	2.6	0.3	3.4	2.9	-6.0
ROBB760109	-3.3	0.0	5.4	3.9	-0.3	-0.4	-1.8	-1.2	3.0	-0.5	-2.3	-1.2	-4.3	0.8	6.5	1.8	-0.7	-0.8	3.1	-3.5
ROBB760110	-4.7	2.0	3.9	1.9	6.2	-2.0	-4.2	5.7	-2.6	-7.0	-6.2	2.8	-4.8	-3.7	3.6	2.1	0.6	3.3	3.8	-6.2
ROBB760111	-3.7	1.0	-0.6	-0.6	4.0	3.4	-4.3	5.9	-0.8	-0.5	-2.8	1.3	-1.6	1.6	-6.0	1.5	1.2	6.5	1.3	-4.6
ROBB760112	-2.5	-1.2	4.6	0.0	-4.7	-0.5	-4.4	4.9	1.6	-3.3	-2.0	-0.8	-4.1	-4.1	5.8	2.5	1.7	1.2	-0.6	-3.5
ROBB760113	-5.1	2.6	4.7	3.1	3.8	0.2	-5.2	5.6	-0.9	-4.5	-5.4	1.0	-5.3	-2.4	3.5	3.2	0.0	2.9	3.2	-6.3
ROBB790101	-1.0	0.3	-0.7	-1.2	2.1	-0.1	-0.7	0.3	1.1	4.0	2.0	-0.9	1.8	2.8	0.4	-1.2	-0.5	3.0	2.1	1.4
ROSG850101	86.6	162.2	103.3	97.8	132.3	119.2	113.9	62.9	155.8	158.0	164.1	115.5	172.9	194.1	92.9	85.6	106.5	224.6	177.7	141.0
ROSG850102	0.74	0.64	0.63	0.62	0.91	0.62	0.62	0.72	0.78	0.88	0.85	0.52	0.85	0.88	0.64	0.66	0.70	0.85	0.76	0.86
ROSM880101	-0.67	12.1	7.23	8.72	-0.34	6.39	7.35	0.00	3.82	-3.02	-3.02	6.13	-1.30	-3.24	-1.75	4.35	3.86	-2.86	0.98	-2.18
ROSM880102	-0.67	3.89	2.27	1.57	-2.00	2.12	1.78	0.00	1.09	-3.02	-3.02	2.46	-1.67	-3.24	-1.75	0.10	-0.42	-2.86	0.98	-2.18
ROSM880103	0.4	0.3	0.9	0.8	0.5	0.7	1.3	0.0	1.0	0.4	0.6	0.4	0.3	0.7	0.9	0.4	0.4	0.6	1.2	0.4
SIMZ760101	0.73	0.73	-0.01	0.54	0.70	-0.10	0.55	0.00	1.10	2.97	2.49	1.50	1.30	2.65	2.60	0.04	0.44	3.00	2.97	1.69
SNEP660101	0.239	0.211	0.249	0.171	0.220	0.260	0.187	0.160	0.205	0.273	0.281	0.228	0.253	0.234	0.165	0.236	0.213	0.183	0.193	0.255
SNEP660102	0.330	-0.176	-0.233	-0.371	0.074	-0.254	-0.409	0.370	-0.078	0.149	0.129	-0.075	-0.092	-0.011	0.370	0.022	0.136	-0.011	-0.138	0.245
SNEP660103	-0.110	0.079	-0.136	-0.285	-0.184	-0.067	-0.246	-0.073	0.320	0.001	-0.008	0.049	-0.041	0.438	-0.016	-0.153	-0.208	0.493	0.381	-0.155
SNEP660104	-0.062	-0.167	0.166	-0.079	0.380	-0.025	-0.184	-0.017	0.056	-0.309	-0.264	-0.371	0.077	0.074	-0.036	0.470	0.348	0.050	0.220	-0.212
SUEM840101	1.071	1.033	0.784	0.680	0.922	0.977	0.970	0.591	0.850	1.140	1.140	0.939	1.200	1.086	0.659	0.760	0.817	1.107	1.020	0.950
SUEM840102	8.0	0.1	0.1	70.0	26.0	33.0	6.0	0.1	0.1	55.0	33.0	1.0	54.0	18.0	42.0	0.1	0.1	77.0	66.0	0.1
SWER830101	-0.40	-0.59	-0.92	-1.31	0.17	-0.91	-1.22	-0.67	-0.64	1.25	1.22	-0.67	1.02	1.92	-0.49	-0.55	-0.28	0.50	1.67	0.91
TANS770101	1.42	1.06	0.71	1.01	0.73	1.02	1.63	0.50	1.20	1.12	1.29	1.24	1.21	1.16	0.65	0.71	0.78	1.05	0.67	0.99
TANS770102	0.946	1.128	0.432	1.311	0.481	1.615	0.698	0.360	2.168	1.283	1.192	1.203	0.000	0.963	2.093	0.523	1.961	1.925	0.802	0.409
TANS770103	0.790	1.087	0.832	0.530	1.268	1.038	0.643	0.725	0.864	1.361	1.111	0.735	1.092	1.052	1.249	1.093	1.214	1.114	1.340	1.428
TANS770104	1.194	0.795	0.659	1.056	0.678	1.290	0.928	1.015	0.611	0.603	0.595	1.060	0.831	0.377	3.159	1.444	1.172	0.452	0.816	0.640
TANS770105	0.497	0.677	2.072	1.498	1.348	0.711	0.651	1.848	1.474	0.471	0.656	0.932	0.425	1.348	0.179	1.151	0.749	1.283	1.283	0.654
TANS770106	0.937	1.725	1.080	1.640	1.004	1.078	0.679	0.901	1.085	0.178	0.808	1.254	0.886	0.803	0.748	1.145	1.487	0.803	1.227	0.625
TANS770107	0.289	1.380	3.169	0.917	1.767	2.372	0.285	4.259	1.061	0.262	0.000	1.288	0.000	0.393	0.000	0.160	0.218	0.000	0.654	0.167
TANS770108	0.328	2.088	1.498	3.379	0.000	0.000	0.000	0.500	1.204	2.078	0.414	0.835	0.982	1.336	0.415	1.089	1.732	1.781	0.000	0.946
TANS770109	0.945	0.364	1.202	1.315	0.932	0.704	1.014	2.355	0.525	0.673	0.758	0.947	1.028	0.622	0.579	1.140	0.863	0.777	0.907	0.561
TANS770110	0.842	0.936	1.352	1.366	1.032	0.998	0.758	1.349	1.079	0.459	0.665	1.045	0.668	0.881	1.385	1.257	1.055	0.881	1.101	0.643
VASM830101	0.135	0.296	0.196	0.289	0.159	0.236	0.184	0.051	0.223	0.173	0.215	0.170	0.239	0.087	0.151	0.010	0.100	0.166	0.066	0.285
VASM830102	0.507	0.459	0.287	0.223	0.592	0.383	0.445	0.390	0.310	0.111	0.619	0.559	0.431	0.077	0.739	0.689	0.785	0.160	0.060	0.356
VASM830103	0.159	0.194	0.385	0.283	0.187	0.236	0.206	0.049	0.233	0.581	0.083	0.159	0.198	0.682	0.366	0.150	0.074	0.463	0.737	0.301
VELV850101	.03731	.09593	.00359	.12630	.08292	.07606	.00580	.00499	.02415	.00000	.00000	.03710	.08226	.09460	.01979	.08292	.09408	.05481	.05159	.00569
VENT840101	0.	0.	0.	0.	0.	0.	0.	0.	0.	1.	1.	0.	0.	1.	0.	0.	0.	1.	1.	1.
VHEG790101	-12.04	39.23	4.25	23.22	3.95	2.16	16.81	-7.85	6.28	-18.32	-17.79	9.71	-8.86	-21.98	5.82	-1.54	-4.15	-16.19	-1.51	-16.22
WARP780101	10.04	6.18	5.63	5.76	8.89	5.41	5.37	7.99	7.49	8.72	8.79	4.40	9.15	7.98	7.79	7.08	7.00	8.07	6.90	8.88
WEBA780101	0.89	0.88	0.89	0.87	0.85	0.82	0.84	0.92	0.83	0.76	0.73	0.97	0.74	0.52	0.82	0.96	0.92	0.20	0.49	0.85
WERD780101	0.52	0.49	0.42	0.37	0.83	0.35	0.38	0.41	0.70	0.79	0.77	0.31	0.76	0.87	0.35	0.49	0.38	0.86	0.64	0.72
WERD780102	0.16	-0.20	1.03	-0.24	-0.12	-0.55	-0.45	-0.16	-0.18	-0.19	-0.44	-0.12	-0.79	-0.25	-0.59	-0.01	0.05	-0.33	-0.42	-0.46
WERD780103	0.15	-0.37	0.69	-0.22	-0.19	-0.06	0.14	0.36	-0.25	0.02	0.06	-0.16	0.11	1.18	0.11	0.13	0.28	-0.12	0.19	-0.08
WERD780104	-0.07	-0.40	-0.57	-0.80	0.17	-0.26	-0.63	0.27	-0.49	0.06	-0.17	-0.45	0.03	0.40	-0.47	-0.11	0.09	-0.61	-0.61	-0.11
WOEC730101	7.0	9.1	10.0	13.0	5.5	8.6	12.5	7.9	8.4	4.9	4.9	10.1	5.3	5.0	6.6	7.5	6.6	5.3	5.7	5.6
WOLR810101	1.94	-19.92	-9.68	-10.95	-1.24	-9.38	-10.20	2.39	-10.27	2.15	2.28	-9.52	-1.48	-0.76	-3.68	-5.06	-4.88	-5.88	-6.11	1.99
WOLS870101	0.07	2.88	3.22	3.64	0.71	2.18	3.08	2.23	2.41	-4.44	-4.19	2.84	-2.49	-4.92	-1.22	1.96	0.92	-4.75	-1.39	-2.69
WOLS870102	-1.73	2.52	1.45	1.13	-0.97	0.53	0.39	-5.36	1.74	-1.68	-1.03	1.41	-0.27	1.30	0.88	-1.63	-2.09	3.65	2.32	-2.53
WOLS870103	0.09	-3.44	0.84	2.36	4.13	-1.14	-0.07	0.30	1.11	-1.03	-0.98	-3.14	-0.41	0.45	2.23	0.57	-1.40	0.85	0.01	-1.29
YUTK870101	8.5	0.	8.2	8.5	11.0	6.3	8.8	7.1	10.1	16.8	15.0	7.9	13.3	11.2	8.2	7.4	8.8	9.9	8.8	12.0
YUTK870102	6.8	0.	6.2	7.0	8.3	8.5	4.9	6.4	9.2	10.0	12.2	7.5	8.4	8.3	6.9	8.0	7.0	5.7	6.8	9.4
YUTK870103	18.08	0.	17.47	17.36	18.17	17.93	18.16	18.24	18.49	18.62	18.60	17.96	18.11	17.30	18.16	17.57	17.54	17.19	17.99	18.30
YUTK870104	18.56	0.	18.24	17.94	17.84	18.51	17.97	18.57	18.64	19.21	19.01	18.36	18.49	17.95	18.77	18.06	17.71	16.87	18.23	18.98
ZASB820101	-0.152	-0.089	-0.203	-0.355	0.	-0.181	-0.411	-0.190	0.	-0.086	-0.102	-0.062	-0.107	0.001	-0.181	-0.203	-0.170	0.275	0.	-0.125
ZIMJ680101	0.83	0.83	0.09	0.64	1.48	0.00	0.65	0.10	1.10	3.07	2.52	1.60	1.40	2.75	2.70	0.14	0.54	0.31	2.97	1.79
ZIMJ680102	11.50	14.28	12.82	11.68	13.46	14.45	13.57	3.40	13.69	21.40	21.40	15.71	16.25	19.80	17.43	9.47	15.77	21.67	18.03	21.57
ZIMJ680103	0.00	52.00	3.38	49.70	1.48	3.53	49.90	0.00	51.60	0.13	0.13	49.50	1.43	0.35	1.58	1.67	1.66	2.10	1.61	0.13
ZIMJ680104	6.00	10.76	5.41	2.77	5.05	5.65	3.22	5.97	7.59	6.02	5.98	9.74	5.74	5.48	6.30	5.68	5.66	5.89	5.66	5.96
ZIMJ680105	9.9	4.6	5.4	2.8	2.8	9.0	3.2	5.6	8.2	17.1	17.6	3.5	14.9	18.8	14.8	6.9	9.5	17.1	15.0	14.3
AURR980101	0.94	1.15	0.79	1.19	0.60	0.94	1.41	1.18	1.15	1.07	0.95	1.03	0.88	1.06	1.18	0.69	0.87	0.91	1.04	0.90
AURR980102	0.98	1.14	1.05	1.05	0.41	0.90	1.04	1.25	1.01	0.88	0.80	1.06	1.12	1.12	1.31	1.02	0.80	0.90	1.12	0.87
AURR980103	1.05	0.81	0.91	1.39	0.60	0.87	1.11	1.26	1.43	0.95	0.96	0.97	0.99	0.95	1.05	0.96	1.03	1.06	0.94	0.62
AURR980104	0.75	0.90	1.24	1.72	0.66	1.08	1.10	1.14	0.96	0.80	1.01	0.66	1.02	0.88	1.33	1.20	1.13	0.68	0.80	0.58
AURR980105	0.67	0.76	1.28	1.58	0.37	1.05	0.94	0.98	0.83	0.78	0.79	0.84	0.98	0.96	1.12	1.25	1.41	0.94	0.82	0.67
AURR980106	1.10	1.05	0.72	1.14	0.26	1.31	2.30	0.55	0.83	1.06	0.84	1.08	0.90	0.90	1.67	0.81	0.77	1.26	0.99	0.76
AURR980107	1.39	0.95	0.67	1.64	0.52	1.60	2.07	0.65	1.36	0.64	0.91	0.80	1.10	1.00	0.94	0.69	0.92	1.10	0.73	0.70
AURR980108	1.43	1.33	0.55	0.90	0.52	1.43	1.70	0.56	0.66	1.18	1.52	0.82	1.68	1.10	0.15	0.61	0.75	1.68	0.65	1.14
AURR980109	1.55	1.39	0.60	0.61	0.59	1.43	1.34	0.37	0.89	1.47	1.36	1.27	2.13	1.39	0.03	0.44	0.65	1.10	0.93	1.18
AURR980110	1.80	1.73	0.73	0.90	0.55	0.97	1.73	0.32	0.46	1.09	1.47	1.24	1.64	0.96	0.15	0.67	0.70	0.68	0.91	0.81
AURR980111	1.52	1.49	0.58	1.04	0.26	1.41	1.76	0.30	0.83	1.25	1.26	1.10	1.14	1.14	0.44	0.66	0.73	0.68	1.04	1.03
AURR980112	1.49	1.41	0.67	0.94	0.37	1.52	1.55	0.29	0.96	1.04	1.40	1.17	1.84	0.86	0.20	0.68	0.79	1.52	1.06	0.94
AURR980113	1.73	1.24	0.70	0.68	0.63	0.88	1.16	0.32	0.76	1.15	1.80	1.22	2.21	1.35	0.07	0.65	0.46	1.57	1.10	0.94
AURR980114	1.33	1.39	0.64	0.60	0.44	1.37	1.43	0.20	1.02	1.58	1.63	1.71	1.76	1.22	0.07	0.42	0.57	1.00	1.02	1.08
AURR980115	1.87	1.66	0.70	0.91	0.33	1.24	1.88	0.33	0.89	0.90	1.65	1.63	1.35	0.67	0.03	0.71	0.50	1.00	0.73	0.51
AURR980116	1.19	1.45	1.33	0.72	0.44	1.43	1.27	0.74	1.55	0.61	1.36	1.45	1.35	1.20	0.10	1.02	0.82	0.58	1.06	0.46
AURR980117	0.77	1.11	1.39	0.79	0.44	0.95	0.92	2.74	1.65	0.64	0.66	1.19	0.74	1.04	0.66	0.64	0.82	0.58	0.93	0.53
AURR980118	0.93	0.96	0.82	1.15	0.67	1.02	1.07	1.08	1.40	1.14	1.16	1.27	1.11	1.05	1.01	0.71	0.84	1.06	1.15	0.74
AURR980119	1.09	1.29	1.03	1.17	0.26	1.08	1.31	0.97	0.88	0.97	0.87	1.13	0.96	0.84	2.01	0.76	0.79	0.91	0.64	0.77
AURR980120	0.71	1.09	0.95	1.43	0.65	0.87	1.19	1.07	1.13	1.05	0.84	1.10	0.80	0.95	1.70	0.65	.086	1.25	0.85	1.12
ONEK900101	13.4	13.3	12.0	11.7	11.6	12.8	12.2	11.3	11.6	12.0	13.0	13.0	12.8	12.1	6.5	12.2	11.7	12.4	12.1	11.9
ONEK900102	-0.77	-0.68	-0.07	-0.15	-0.23	-0.33	-0.27	0.00	-0.06	-0.23	-0.62	-0.65	-0.50	-0.41	3	-0.35	-0.11	-0.45	-0.17	-0.14
VINM940101	0.984	1.008	1.048	1.068	0.906	1.037	1.094	1.031	0.950	0.927	0.935	1.102	0.952	0.915	1.049	1.046	0.997	0.904	0.929	0.931
VINM940102	1.315	1.310	1.380	1.372	1.196	1.342	1.376	1.382	1.279	1.241	1.234	1.367	1.269	1.247	1.342	1.381	1.324	1.186	1.199	1.235
VINM940103	0.994	1.026	1.022	1.022	0.939	1.041	1.052	1.018	0.967	0.977	0.982	1.029	0.963	0.934	1.050	1.025	0.998	0.938	0.981	0.968
VINM940104	0.783	0.807	0.799	0.822	0.785	0.817	0.826	0.784	0.777	0.776	0.783	0.834	0.806	0.774	0.809	0.811	0.795	0.796	0.788	0.781
MUNV940101	0.423	0.503	0.906	0.870	0.877	0.594	0.167	1.162	0.802	0.566	0.494	0.615	0.444	0.706	1.945	0.928	0.884	0.690	0.778	0.706
MUNV940102	0.619	0.753	1.089	0.932	1.107	0.770	0.675	1.361	1.034	0.876	0.740	0.784	0.736	0.968	1.780	0.969	1.053	0.910	1.009	0.939
MUNV940103	1.080	0.976	1.197	1.266	0.733	1.050	1.085	1.104	0.906	0.583	0.789	1.026	0.812	0.685	1.412	0.987	0.784	0.755	0.665	0.546
MUNV940104	0.978	0.784	0.915	1.038	0.573	0.863	0.962	1.405	0.724	0.502	0.766	0.841	0.729	0.585	2.613	0.784	0.569	0.671	0.560	0.444
MUNV940105	1.40	1.23	1.61	1.89	1.14	1.33	1.42	2.06	1.25	1.02	1.33	1.34	1.12	1.07	3.90	1.20	0.99	1.10	0.98	0.87
WIMW960101	4.08	3.91	3.83	3.02	4.49	3.67	2.23	4.24	4.08	4.52	4.81	3.77	4.48	5.38	3.80	4.12	4.11	6.10	5.19	4.18
KIMC930101	-0.35	-0.44	-0.38	-0.41	-0.47	-0.40	-0.41	0.0	-0.46	-0.56	-0.48	-0.41	-0.46	-0.55	-0.23	-0.39	-0.48	-0.48	-0.50	-0.53
MONM990101	0.5	1.7	1.7	1.6	0.6	1.6	1.6	1.3	1.6	0.6	0.4	1.6	0.5	0.4	1.7	0.7	0.4	0.7	0.6	0.5
BLAM930101	0.96	0.77	0.39	0.42	0.42	0.80	0.53	0.00	0.57	0.84	0.92	0.73	0.86	0.59	-2.50	0.53	0.54	0.58	0.72	0.63
PARS000101	0.343	0.353	0.409	0.429	0.319	0.395	0.405	0.389	0.307	0.296	0.287	0.429	0.293	0.292	0.432	0.416	0.362	0.268	0.22	0.307
PARS000102	0.320	0.327	0.384	0.424	0.198	0.436	0.514	0.374	0.299	0.306	0.340	0.446	0.313	0.314	0.354	0.376	0.339	0.291	0.287	0.294
KUMS000101	8.9	4.6	4.4	6.3	0.6	2.8	6.9	9.4	2.2	7.0	7.4	6.1	2.3	3.3	4.2	4.0	5.7	1.3	4.5	8.2
KUMS000102	9.2	3.6	5.1	6.0	1.0	2.9	6.0	9.4	2.1	6.0	7.7	6.5	2.4	3.4	4.2	5.5	5.7	1.2	3.7	8.2
KUMS000103	14.1	5.5	3.2	5.7	0.1	3.7	8.8	4.1	2.0	7.1	9.1	7.7	3.3	5.0	0.7	3.9	4.4	1.2	4.5	5.9
KUMS000104	13.4	3.9	3.7	4.6	0.8	4.8	7.8	4.6	3.3	6.5	10.6	7.5	3.0	4.5	1.3	3.8	4.6	1.0	3.3	7.1
TAKK010101	9.8	7.3	3.6	4.9	3.0	2.4	4.4	0	11.9	17.2	17.0	10.5	11.9	23.0	15.0	2.6	6.9	24.2	17.2	15.3
FODM020101	0.70	0.95	1.47	0.87	1.17	0.73	0.96	0.64	1.39	1.29	1.44	0.91	0.91	1.34	0.12	0.84	0.74	1.80	1.68	1.20
NADH010101	58	-184	-93	-97	116	-139	-131	-11	-73	107	95	-24	78	92	-79	-34	-7	59	-11	100
NADH010102	51	-144	-84	-78	137	-128	-115	-13	-55	106	103	-205	73	108	-79	-26	-3	69	11	108
NADH010103	41	-109	-74	-47	169	-104	-90	-18	-35	104	103	-148	77	128	-81	-31	10	102	36	116
NADH010104	32	-95	-73	-29	182	-95	-74	-22	-25	106	104	-124	82	132	-82	-34	20	118	44	113
NADH010105	24	-79	-76	0	194	-87	-57	-28	-31	102	103	-9	90	131	-85	-36	34	116	43	111
NADH010106	5	-57	-77	45	224	-67	-8	-47	-50	83	82	-38	83	117	-103	-41	79	130	27	117
NADH010107	-2	-41	-97	248	329	-37	117	-66	-70	28	36	115	62	120	-132	-52	174	179	-7	114
MONM990201	0.4	1.5	1.6	15.	0.7	1.4	1.3	1.1	1.4	0.5	0.3	1.4	0.5	0.3	1.6	0.9	0.7	0.9	0.9	0.4
KOEP990101	-0.04	-0.30	0.25	0.27	0.57	-0.02	-0.33	1.24	-0.11	-0.26	-0.38	-0.18	-0.09	-0.01	0.	0.15	0.39	0.21	0.05	-0.06
KOEP990102	-0.12	0.34	1.05	1.12	-0.63	1.67	0.91	0.76	1.34	-0.77	0.15	0.29	-0.71	-0.67	0.	1.45	-0.70	-0.14	-0.49	-0.70
CEDJ970101	8.6	4.2	4.6	4.9	2.9	4.0	5.1	7.8	2.1	4.6	8.8	6.3	2.5	3.7	4.9	7.3	6.0	1.4	3.6	6.7
CEDJ970102	7.6	5.0	4.4	5.2	2.2	4.1	6.2	6.9	2.1	5.1	9.4	5.8	2.1	4.0	5.4	7.2	6.1	1.4	3.2	6.7
CEDJ970103	8.1	4.6	3.7	3.8	2.0	3.1	4.6	7.0	2.0	6.7	11.0	4.4	2.8	5.6	4.7	7.3	5.6	1.8	3.3	7.7
CEDJ970104	7.9	4.9	4.0	5.5	1.9	4.4	7.1	7.1	2.1	5.2	8.6	6.7	2.4	3.9	5.3	6.6	5.3	1.2	3.1	6.8
CEDJ970105	8.3	8.7	3.7	4.7	1.6	4.7	6.5	6.3	2.1	3.7	7.4	7.9	2.3	2.7	6.9	8.8	5.1	0.7	2.4	5.3
FUKS010101	4.47	8.48	3.89	7.05	0.29	2.87	16.56	8.29	1.74	3.30	5.06	12.98	1.71	2.32	5.41	4.27	3.83	0.67	2.75	4.05
FUKS010102	6.77	6.87	5.50	8.57	0.31	5.24	12.93	7.95	2.80	2.72	4.43	10.20	1.87	1.92	4.79	5.41	5.36	0.54	2.26	3.57
FUKS010103	7.43	4.51	9.12	8.71	0.42	5.42	5.86	9.40	1.49	1.76	2.74	9.67	0.60	1.18	5.60	9.60	8.95	1.18	3.26	3.10
FUKS010104	5.22	7.30	6.06	7.91	1.01	6.00	10.66	5.81	2.27	2.36	4.52	12.68	1.85	1.68	5.70	6.99	5.16	0.56	2.16	4.10
FUKS010105	9.88	3.71	2.35	3.50	1.12	1.66	4.02	6.88	1.88	10.08	13.21	3.39	2.44	5.27	3.80	4.10	4.98	1.11	4.07	12.53
FUKS010106	10.98	3.26	2.85	3.37	1.47	2.30	3.51	7.48	2.20	9.74	12.79	2.54	3.10	4.97	3.42	4.93	5.55	1.28	3.55	10.69
FUKS010107	9.95	3.05	4.84	4.46	1.30	2.64	2.58	8.87	1.99	7.73	9.66	2.00	2.45	5.41	3.20	6.03	5.62	2.60	6.15	9.46
FUKS010108	8.26	2.80	2.54	2.80	2.67	2.86	2.67	5.62	1.98	8.95	16.46	1.89	2.67	7.32	3.30	6.00	5.00	2.01	3.96	10.24
FUKS010109	7.39	5.91	3.06	5.14	0.74	2.22	9.80	7.53	1.82	6.96	9.45	7.81	2.10	3.91	4.54	4.18	4.45	0.90	3.46	8.62
FUKS010110	9.07	4.90	4.05	5.73	0.95	3.63	7.77	7.69	2.47	6.56	9.00	6.01	2.54	3.59	4.04	5.15	5.46	0.95	2.96	7.47
FUKS010111	8.82	3.71	6.77	6.38	0.90	3.89	4.05	9.11	1.77	5.05	6.54	5.45	1.62	3.51	4.28	7.64	7.12	1.96	4.85	6.60
FUKS010112	6.65	5.17	4.40	5.50	1.79	4.52	6.89	5.72	2.13	5.47	10.15	7.59	2.24	4.34	4.56	6.52	5.08	1.24	3.01	7.00
MITS020101	0	2.45	0	0	0	1.25	1.27	0	1.45	0	0	3.67	0	0	0	0	0	6.93	5.06	0
TSAJ990101	89.3	190.3	122.4	114.4	102.5	146.9	138.8	63.8	157.5	163.0	163.1	165.1	165.8	190.8	121.6	94.2	119.6	226.4	194.6	138.2
TSAJ990102	90.0	194.0	124.7	117.3	103.3	149.4	142.2	64.9	160.0	163.9	164.0	167.3	167.0	191.9	122.9	95.4	121.5	228.2	197.0	139.0
COSI940101	0.0373	0.0959	0.0036	0.1263	0.0829	0.0761	0.0058	0.0050	0.0242	0.0000	0.0000	0.0371	0.0823	0.0946	0.0198	0.0829	0.0941	0.0548	0.0516	0.0057
PONP930101	0.85	0.20	-0.48	-1.10	2.10	-0.42	-0.79	0	0.22	3.14	1.99	-1.19	1.42	1.69	-1.14	-0.52	-0.08	1.76	1.37	2.53
WILM950101	0.06	-0.85	0.25	-0.20	0.49	0.31	-0.10	0.21	-2.24	3.48	3.50	-1.62	0.21	4.80	0.71	-0.62	0.65	2.29	1.89	1.59
WILM950102	2.62	1.26	-1.27	-2.84	0.73	-1.69	-0.45	-1.15	-0.74	4.38	6.57	-2.78	-3.12	9.14	-0.12	-1.39	1.81	5.91	1.39	2.30
WILM950103	-1.64	-3.28	0.83	0.70	9.30	-0.04	1.18	-1.85	7.17	3.02	0.83	-2.36	4.26	-1.36	3.12	1.59	2.31	2.61	2.37	0.52
WILM950104	-2.34	1.60	2.81	-0.48	5.03	0.16	1.30	-1.06	-3.00	7.26	1.09	1.56	0.62	2.57	-0.15	1.93	0.19	3.59	-2.58	2.06
KUHL950101	0.78	1.58	1.20	1.35	0.55	1.19	1.45	0.68	0.99	0.47	0.56	1.10	0.66	0.47	0.69	1.00	1.05	0.70	1.00	0.51
GUOD860101	25	-7	-7	2	32	0	14	-2	-26	91	100	-26	68	100	25	-2	7	109	56	62
JURD980101	1.10	-5.10	-3.50	-3.60	2.50	-3.68	-3.20	-0.64	-3.20	4.50	3.80	-4.11	1.90	2.80	-1.90	-0.50	-0.70	-0.46	-1.3	4.2
BASU050101	0.1366	0.0363	-0.0345	-0.1233	0.2745	0.0325	-0.0484	-0.0464	0.0549	0.4172	0.4251	-0.0101	0.1747	0.4076	0.0019	-0.0433	0.0589	0.2362	0.3167	0.4084
BASU050102	0.0728	0.0394	-0.0390	-0.0552	0.3557	0.0126	-0.0295	-0.0589	0.0874	0.3805	0.3819	-0.0053	0.1613	0.4201	-0.0492	-0.0282	0.0239	0.4114	0.3113	0.2947
BASU050103	0.1510	-0.0103	0.0381	0.0047	0.3222	0.0246	-0.0639	0.0248	0.1335	0.4238	0.3926	-0.0158	0.2160	0.3455	0.0844	0.0040	0.1462	0.2657	0.2998	0.3997
SUYM030101	-0.058	0.000	0.027	0.016	0.447	-0.073	-0.128	0.331	0.195	0.060	0.138	-0.112	0.275	0.240	-0.478	-0.177	-0.163	0.564	0.322	-0.052
PUNT030101	-0.17	0.37	0.18	0.37	-0.06	0.26	0.15	0.01	-0.02	-0.28	-0.28	0.32	-0.26	-0.41	0.13	0.05	0.02	-0.15	-0.09	-0.17
PUNT030102	-0.15	0.32	0.22	0.41	-0.15	0.03	0.30	0.08	0.06	-0.29	-0.36	0.24	-0.19	-0.22	0.15	0.16	-0.08	-0.28	-0.03	-0.24
GEOR030101	0.964	1.143	0.944	0.916	0.778	1.047	1.051	0.835	1.014	0.922	1.085	0.944	1.032	1.119	1.299	0.947	1.017	0.895	1	0.955
GEOR030102	0.974	1.129	0.988	0.892	0.972	1.092	1.054	0.845	0.949	0.928	1.11	0.946	0.923	1.122	1.362	0.932	1.023	0.879	0.902	0.923
GEOR030103	0.938	1.137	0.902	0.857	0.6856	0.916	1.139	0.892	1.109	0.986	1	0.952	1.077	1.11	1.266	0.956	1.018	0.971	1.157	0.959
GEOR030104	1.042	1.069	0.828	0.97	0.5	1.111	0.992	0.743	1.034	0.852	1.193	0.979	0.998	0.981	1.332	0.984	0.992	0.96	1.12	1.001
GEOR030105	1.065	1.131	0.762	0.836	1.015	0.861	0.736	1.022	0.973	1.189	1.192	0.478	1.369	1.368	1.241	1.097	0.822	1.017	0.836	1.14
GEOR030106	0.99	1.132	0.873	0.915	0.644	0.999	1.053	0.785	1.054	0.95	1.106	1.003	1.093	1.121	1.314	0.911	0.988	0.939	1.09	0.957
GEOR030107	0.892	1.154	1.144	0.925	1.035	1.2	1.115	0.917	0.992	0.817	0.994	0.944	0.782	1.058	1.309	0.986	1.11	0.841	0.866	0.9
GEOR030108	1.092	1.239	0.927	0.919	0.662	1.124	1.199	0.698	1.012	0.912	1.276	1.008	1.171	1.09	0.8	0.886	0.832	0.981	1.075	0.908
GEOR030109	0.843	1.038	0.956	0.906	0.896	0.968	0.9	0.978	1.05	0.946	0.885	0.893	0.878	1.151	1.816	1.003	1.189	0.852	0.945	0.999
ZHOH040101	2.18	2.71	1.85	1.75	3.89	2.16	1.89	1.17	2.51	4.50	4.71	2.12	3.63	5.88	2.09	1.66	2.18	6.46	5.01	3.77
ZHOH040102	1.79	3.20	2.83	2.33	2.22	2.37	2.52	0.70	3.06	4.59	4.72	2.50	3.91	4.84	2.45	1.82	2.45	5.64	4.46	3.67
ZHOH040103	13.4	8.5	7.6	8.2	22.6	8.5	7.3	7.0	11.3	20.3	20.8	6.1	15.7	23.9	9.9	8.2	10.3	24.5	19.5	19.5
BAEK050101	0.0166	-0.0762	-0.0786	-0.1278	0.5724	-0.1051	-0.1794	-0.0442	0.1643	0.2758	0.2523	-0.2134	0.0197	0.3561	-0.4188	-0.1629	-0.0701	0.3836	0.2500	0.1782
HARY940101	90.1	192.8	127.5	117.1	113.2	149.4	140.8	63.8	159.3	164.9	164.6	170.0	167.7	193.5	123.1	94.2	120.0	197.1	231.7	139.1
PONJ960101	91.5	196.1	138.3	135.2	114.4	156.4	154.6	67.5	163.2	162.6	163.4	162.5	165.9	198.8	123.4	102.0	126.0	209.8	237.2	138.4
DIGM050101	1.076	1.361	1.056	1.290	0.753	0.729	1.118	1.346	0.985	0.926	1.054	1.105	0.974	0.869	0.820	1.342	0.871	0.666	0.531	1.131
WOLR790101	1.12	-2.55	-0.83	-0.83	0.59	-0.78	-0.92	1.20	-0.93	1.16	1.18	-0.80	0.55	0.67	0.54	-0.05	-0.02	-0.19	-0.23	1.13
OLSK800101	1.38	0.00	0.37	0.52	1.43	0.22	0.71	1.34	0.66	2.32	1.47	0.15	1.78	1.72	0.85	0.86	0.89	0.82	0.47	1.99
KIDA850101	-0.27	1.87	0.81	0.81	-1.05	1.10	1.17	-0.16	0.28	-0.77	-1.10	1.70	-0.73	-1.43	-0.75	0.42	0.63	-1.57	-0.56	-0.40
GUYH850102	0.05	0.12	0.29	0.41	-0.84	0.46	0.38	0.31	-0.41	-0.69	-0.62	0.57	-0.38	-0.45	0.46	0.12	0.38	-0.98	-0.25	-0.46
GUYH850104	-0.31	1.30	0.49	0.58	-0.87	0.70	0.68	-0.33	0.13	-0.66	-0.53	1.79	-0.38	-0.45	0.34	0.10	0.21	-0.27	0.40	-0.62
GUYH850105	-0.27	2.00	0.61	0.50	-0.23	1.00	0.33	-0.22	0.37	-0.80	-0.44	1.17	-0.31	-0.55	0.36	0.17	0.18	0.05	0.48	-0.65
JACR890101	0.18	-5.40	-1.30	-2.36	0.27	-1.22	-2.10	0.09	-1.48	0.37	0.41	-2.53	0.44	0.50	-0.20	-0.40	-0.34	-0.01	-0.08	0.32
COWR900101	0.42	-1.56	-1.03	-0.51	0.84	-0.96	-0.37	0.00	-2.28	1.81	1.80	-2.03	1.18	1.74	0.86	-0.64	-0.26	1.46	0.51	1.34
BLAS910101	0.616	0.000	0.236	0.028	0.680	0.251	0.043	0.501	0.165	0.943	0.943	0.283	0.738	1.000	0.711	0.359	0.450	0.878	0.880	0.825
CASG920101	0.2	-0.7	-0.5	-1.4	1.9	-1.1	-1.3	-0.1	0.4	1.4	0.5	-1.6	0.5	1.0	-1.0	-0.7	-0.4	1.6	0.5	0.7
CORJ870101	50.76	48.66	45.80	43.17	58.74	46.09	43.48	50.27	49.33	57.30	53.89	42.92	52.75	53.45	45.39	47.24	49.26	53.59	51.79	56.12
CORJ870102	-0.414	-0.584	-0.916	-1.310	0.162	-0.905	-1.218	-0.684	-0.630	1.237	1.215	-0.670	1.020	1.938	-0.503	-0.563	-0.289	0.514	1.699	0.899
CORJ870103	-0.96	0.75	-1.94	-5.68	4.54	-5.30	-3.86	-1.28	-0.62	5.54	6.81	-5.62	4.76	5.06	-4.47	-1.92	-3.99	0.21	3.34	5.39
CORJ870104	-0.26	0.08	-0.46	-1.30	0.83	-0.83	-0.73	-0.40	-0.18	1.10	1.52	-1.01	1.09	1.09	-0.62	-0.55	-0.71	-0.13	0.69	1.15
CORJ870105	-0.73	-1.03	-5.29	-6.13	0.64	-0.96	-2.90	-2.67	3.03	5.04	4.91	-5.99	3.34	5.20	-4.32	-3.00	-1.91	0.51	2.87	3.98
CORJ870106	-1.35	-3.89	-10.96	-11.88	4.37	-1.34	-4.56	-5.82	6.54	10.93	9.88	-11.92	7.47	11.35	-10.86	-6.21	-4.83	1.80	7.61	8.20
CORJ870107	-0.56	-0.26	-2.87	-4.31	1.78	-2.31	-2.35	-1.35	0.81	3.83	4.09	-4.08	3.11	3.67	-3.22	-1.85	-1.97	-0.11	2.17	3.31
CORJ870108	1.37	1.33	6.29	8.93	-4.47	3.88	4.04	3.39	-1.65	-7.92	-8.68	7.70	-7.13	-7.96	6.25	4.08	4.02	0.79	-4.73	-6.94
MIYS990101	-0.02	0.44	0.63	0.72	-0.96	0.56	0.74	0.38	0.00	-1.89	-2.29	1.01	-1.36	-2.22	0.47	0.55	0.25	-1.28	-0.88	-1.34
MIYS990102	0.00	0.07	0.10	0.12	-0.16	0.09	0.12	0.06	0.00	-0.31	-0.37	0.17	-0.22	-0.36	0.08	0.09	0.04	-0.21	-0.14	-0.22
MIYS990103	-0.03	0.09	0.13	0.17	-0.36	0.13	0.23	0.09	-0.04	-0.33	-0.38	0.32	-0.30	-0.34	0.20	0.10	0.01	-0.24	-0.23	-0.29
MIYS990104	-0.04	0.07	0.13	0.19	-0.38	0.14	0.23	0.09	-0.04	-0.34	-0.37	0.33	-0.30	-0.38	0.19	0.12	0.03	-0.33	-0.29	-0.29
MIYS990105	-0.02	0.08	0.10	0.19	-0.32	0.15	0.21	-0.02	-0.02	-0.28	-0.32	0.30	-0.25	-0.33	0.11	0.11	0.05	-0.27	-0.23	-0.23
ENGD860101	-1.6	12.3	4.8	9.2	-2.0	4.1	8.2	-1.0	3.0	-3.1	-2.8	8.8	-3.4	-3.7	0.2	-0.6	-1.2	-1.9	0.7	-2.6
FASG890101	-0.21	2.11	0.96	1.36	-6.04	1.52	2.30	0.00	-1.23	-4.81	-4.68	3.88	-3.66	-4.65	0.75	1.74	0.78	-3.32	-1.01	-3.50
