# Supplementary material for: EnDeep4mC predicts DNA N4-methylcytosine sites using a dual-adaptive feature encoding framework in deep ensembles
Source: Genome Res. 2026 Mar;36(3):589–99. doi: 10.1101/gr.280977.125 (PMC12951953; doi:10.1101/gr.280977.125)
Supplement: Supplement 1 [file Supplemental_Code.zip › Supplemental_Code/EnDeep4mC-main/fs/CTD.txt]

AAA	1
GAA	1
VAA	1
AGA	1
GGA	1
VGA	1
AVA	1
GVA	1
VVA	1
AAG	1
GAG	1
VAG	1
AGG	1
GGG	1
VGG	1
AVG	1
GVG	1
VVG	1
AAV	1
GAV	1
VAV	1
AGV	1
GGV	1
VGV	1
AVV	1
GVV	1
VVV	1
IAA	2
LAA	2
FAA	2
PAA	2
IGA	2
LGA	2
FGA	2
PGA	2
IVA	2
LVA	2
FVA	2
PVA	2
IAG	2
LAG	2
FAG	2
PAG	2
IGG	2
LGG	2
FGG	2
PGG	2
IVG	2
LVG	2
FVG	2
PVG	2
IAV	2
LAV	2
FAV	2
PAV	2
IGV	2
LGV	2
FGV	2
PGV	2
IVV	2
LVV	2
FVV	2
PVV	2
YAA	3
MAA	3
TAA	3
SAA	3
YGA	3
MGA	3
TGA	3
SGA	3
YVA	3
MVA	3
TVA	3
SVA	3
YAG	3
MAG	3
TAG	3
SAG	3
YGG	3
MGG	3
TGG	3
SGG	3
YVG	3
MVG	3
TVG	3
SVG	3
YAV	3
MAV	3
TAV	3
SAV	3
YGV	3
MGV	3
TGV	3
SGV	3
YVV	3
MVV	3
TVV	3
SVV	3
HAA	4
NAA	4
QAA	4
WAA	4
HGA	4
NGA	4
QGA	4
WGA	4
HVA	4
NVA	4
QVA	4
WVA	4
HAG	4
NAG	4
QAG	4
WAG	4
HGG	4
NGG	4
QGG	4
WGG	4
HVG	4
NVG	4
QVG	4
WVG	4
HAV	4
NAV	4
QAV	4
WAV	4
HGV	4
NGV	4
QGV	4
WGV	4
HVV	4
NVV	4
QVV	4
WVV	4
RAA	5
KAA	5
RGA	5
KGA	5
RVA	5
KVA	5
RAG	5
KAG	5
RGG	5
KGG	5
RVG	5
KVG	5
RAV	5
KAV	5
RGV	5
KGV	5
RVV	5
KVV	5
DAA	6
EAA	6
DGA	6
EGA	6
DVA	6
EVA	6
DAG	6
EAG	6
DGG	6
EGG	6
DVG	6
EVG	6
DAV	6
EAV	6
DGV	6
EGV	6
DVV	6
EVV	6
CAA	7
CGA	7
CVA	7
CAG	7
CGG	7
CVG	7
CAV	7
CGV	7
CVV	7
AIA	8
GIA	8
VIA	8
ALA	8
GLA	8
VLA	8
AFA	8
GFA	8
VFA	8
APA	8
GPA	8
VPA	8
AIG	8
GIG	8
VIG	8
ALG	8
GLG	8
VLG	8
AFG	8
GFG	8
VFG	8
APG	8
GPG	8
VPG	8
AIV	8
GIV	8
VIV	8
ALV	8
GLV	8
VLV	8
AFV	8
GFV	8
VFV	8
APV	8
GPV	8
VPV	8
IIA	9
LIA	9
FIA	9
PIA	9
ILA	9
LLA	9
FLA	9
PLA	9
IFA	9
LFA	9
FFA	9
PFA	9
IPA	9
LPA	9
FPA	9
PPA	9
IIG	9
LIG	9
FIG	9
PIG	9
ILG	9
LLG	9
FLG	9
PLG	9
IFG	9
LFG	9
FFG	9
PFG	9
IPG	9
LPG	9
FPG	9
PPG	9
IIV	9
LIV	9
FIV	9
PIV	9
ILV	9
LLV	9
FLV	9
PLV	9
IFV	9
LFV	9
FFV	9
PFV	9
IPV	9
LPV	9
FPV	9
PPV	9
YIA	10
MIA	10
TIA	10
SIA	10
YLA	10
MLA	10
TLA	10
SLA	10
YFA	10
MFA	10
TFA	10
SFA	10
YPA	10
MPA	10
TPA	10
SPA	10
YIG	10
MIG	10
TIG	10
SIG	10
YLG	10
MLG	10
TLG	10
SLG	10
YFG	10
MFG	10
TFG	10
SFG	10
YPG	10
MPG	10
TPG	10
SPG	10
YIV	10
MIV	10
TIV	10
SIV	10
YLV	10
MLV	10
TLV	10
SLV	10
YFV	10
MFV	10
TFV	10
SFV	10
YPV	10
MPV	10
TPV	10
SPV	10
HIA	11
NIA	11
QIA	11
WIA	11
HLA	11
NLA	11
QLA	11
WLA	11
HFA	11
NFA	11
QFA	11
WFA	11
HPA	11
NPA	11
QPA	11
WPA	11
HIG	11
NIG	11
QIG	11
WIG	11
HLG	11
NLG	11
QLG	11
WLG	11
HFG	11
NFG	11
QFG	11
WFG	11
HPG	11
NPG	11
QPG	11
WPG	11
HIV	11
NIV	11
QIV	11
WIV	11
HLV	11
NLV	11
QLV	11
WLV	11
HFV	11
NFV	11
QFV	11
WFV	11
HPV	11
NPV	11
QPV	11
WPV	11
RIA	12
KIA	12
RLA	12
KLA	12
RFA	12
KFA	12
RPA	12
KPA	12
RIG	12
KIG	12
RLG	12
KLG	12
RFG	12
KFG	12
RPG	12
KPG	12
RIV	12
KIV	12
RLV	12
KLV	12
RFV	12
KFV	12
RPV	12
KPV	12
DIA	13
EIA	13
DLA	13
ELA	13
DFA	13
EFA	13
DPA	13
EPA	13
DIG	13
EIG	13
DLG	13
ELG	13
DFG	13
EFG	13
DPG	13
EPG	13
DIV	13
EIV	13
DLV	13
ELV	13
DFV	13
EFV	13
DPV	13
EPV	13
CIA	14
CLA	14
CFA	14
CPA	14
CIG	14
CLG	14
CFG	14
CPG	14
CIV	14
CLV	14
CFV	14
CPV	14
AYA	15
GYA	15
VYA	15
AMA	15
GMA	15
VMA	15
ATA	15
GTA	15
VTA	15
ASA	15
GSA	15
VSA	15
AYG	15
GYG	15
VYG	15
AMG	15
GMG	15
VMG	15
ATG	15
GTG	15
VTG	15
ASG	15
GSG	15
VSG	15
AYV	15
GYV	15
VYV	15
AMV	15
GMV	15
VMV	15
ATV	15
GTV	15
VTV	15
ASV	15
GSV	15
VSV	15
IYA	16
LYA	16
FYA	16
PYA	16
IMA	16
LMA	16
FMA	16
PMA	16
ITA	16
LTA	16
FTA	16
PTA	16
ISA	16
LSA	16
FSA	16
PSA	16
IYG	16
LYG	16
FYG	16
PYG	16
IMG	16
LMG	16
FMG	16
PMG	16
ITG	16
LTG	16
FTG	16
PTG	16
ISG	16
LSG	16
FSG	16
PSG	16
IYV	16
LYV	16
FYV	16
PYV	16
IMV	16
LMV	16
FMV	16
PMV	16
ITV	16
LTV	16
FTV	16
PTV	16
ISV	16
LSV	16
FSV	16
PSV	16
YYA	17
MYA	17
TYA	17
SYA	17
YMA	17
MMA	17
TMA	17
SMA	17
YTA	17
MTA	17
TTA	17
STA	17
YSA	17
MSA	17
TSA	17
SSA	17
YYG	17
MYG	17
TYG	17
SYG	17
YMG	17
MMG	17
TMG	17
SMG	17
YTG	17
MTG	17
TTG	17
STG	17
YSG	17
MSG	17
TSG	17
SSG	17
YYV	17
MYV	17
TYV	17
SYV	17
YMV	17
MMV	17
TMV	17
SMV	17
YTV	17
MTV	17
TTV	17
STV	17
YSV	17
MSV	17
TSV	17
SSV	17
HYA	18
NYA	18
QYA	18
WYA	18
HMA	18
NMA	18
QMA	18
WMA	18
HTA	18
NTA	18
QTA	18
WTA	18
HSA	18
NSA	18
QSA	18
WSA	18
HYG	18
NYG	18
QYG	18
WYG	18
HMG	18
NMG	18
QMG	18
WMG	18
HTG	18
NTG	18
QTG	18
WTG	18
HSG	18
NSG	18
QSG	18
WSG	18
HYV	18
NYV	18
QYV	18
WYV	18
HMV	18
NMV	18
QMV	18
WMV	18
HTV	18
NTV	18
QTV	18
WTV	18
HSV	18
NSV	18
QSV	18
WSV	18
RYA	19
KYA	19
RMA	19
KMA	19
RTA	19
KTA	19
RSA	19
KSA	19
RYG	19
KYG	19
RMG	19
KMG	19
RTG	19
KTG	19
RSG	19
KSG	19
RYV	19
KYV	19
RMV	19
KMV	19
RTV	19
KTV	19
RSV	19
KSV	19
DYA	20
EYA	20
DMA	20
EMA	20
DTA	20
ETA	20
DSA	20
ESA	20
DYG	20
EYG	20
DMG	20
EMG	20
DTG	20
ETG	20
DSG	20
ESG	20
DYV	20
EYV	20
DMV	20
EMV	20
DTV	20
ETV	20
DSV	20
ESV	20
CYA	21
CMA	21
CTA	21
CSA	21
CYG	21
CMG	21
CTG	21
CSG	21
CYV	21
CMV	21
CTV	21
CSV	21
AHA	22
GHA	22
VHA	22
ANA	22
GNA	22
VNA	22
AQA	22
GQA	22
VQA	22
AWA	22
GWA	22
VWA	22
AHG	22
GHG	22
VHG	22
ANG	22
GNG	22
VNG	22
AQG	22
GQG	22
VQG	22
AWG	22
GWG	22
VWG	22
AHV	22
GHV	22
VHV	22
ANV	22
GNV	22
VNV	22
AQV	22
GQV	22
VQV	22
AWV	22
GWV	22
VWV	22
IHA	23
LHA	23
FHA	23
PHA	23
INA	23
LNA	23
FNA	23
PNA	23
IQA	23
LQA	23
FQA	23
PQA	23
IWA	23
LWA	23
FWA	23
PWA	23
IHG	23
LHG	23
FHG	23
PHG	23
ING	23
LNG	23
FNG	23
PNG	23
IQG	23
LQG	23
FQG	23
PQG	23
IWG	23
LWG	23
FWG	23
PWG	23
IHV	23
LHV	23
FHV	23
PHV	23
INV	23
LNV	23
FNV	23
PNV	23
IQV	23
LQV	23
FQV	23
PQV	23
IWV	23
LWV	23
FWV	23
PWV	23
YHA	24
MHA	24
THA	24
SHA	24
YNA	24
MNA	24
TNA	24
SNA	24
YQA	24
MQA	24
TQA	24
SQA	24
YWA	24
MWA	24
TWA	24
SWA	24
YHG	24
MHG	24
THG	24
SHG	24
YNG	24
MNG	24
TNG	24
SNG	24
YQG	24
MQG	24
TQG	24
SQG	24
YWG	24
MWG	24
TWG	24
SWG	24
YHV	24
MHV	24
THV	24
SHV	24
YNV	24
MNV	24
TNV	24
SNV	24
YQV	24
MQV	24
TQV	24
SQV	24
YWV	24
MWV	24
TWV	24
SWV	24
HHA	25
NHA	25
QHA	25
WHA	25
HNA	25
NNA	25
QNA	25
WNA	25
HQA	25
NQA	25
QQA	25
WQA	25
HWA	25
NWA	25
QWA	25
WWA	25
HHG	25
NHG	25
QHG	25
WHG	25
HNG	25
NNG	25
QNG	25
WNG	25
HQG	25
NQG	25
QQG	25
WQG	25
HWG	25
NWG	25
QWG	25
WWG	25
HHV	25
NHV	25
QHV	25
WHV	25
HNV	25
NNV	25
QNV	25
WNV	25
HQV	25
NQV	25
QQV	25
WQV	25
HWV	25
NWV	25
QWV	25
WWV	25
RHA	26
KHA	26
RNA	26
KNA	26
RQA	26
KQA	26
RWA	26
KWA	26
RHG	26
KHG	26
RNG	26
KNG	26
RQG	26
KQG	26
RWG	26
KWG	26
RHV	26
KHV	26
RNV	26
KNV	26
RQV	26
KQV	26
RWV	26
KWV	26
DHA	27
EHA	27
DNA	27
ENA	27
DQA	27
EQA	27
DWA	27
EWA	27
DHG	27
EHG	27
DNG	27
ENG	27
DQG	27
EQG	27
DWG	27
EWG	27
DHV	27
EHV	27
DNV	27
ENV	27
DQV	27
EQV	27
DWV	27
EWV	27
CHA	28
CNA	28
CQA	28
CWA	28
CHG	28
CNG	28
CQG	28
CWG	28
CHV	28
CNV	28
CQV	28
CWV	28
ARA	29
GRA	29
VRA	29
AKA	29
GKA	29
VKA	29
ARG	29
GRG	29
VRG	29
AKG	29
GKG	29
VKG	29
ARV	29
GRV	29
VRV	29
AKV	29
GKV	29
VKV	29
IRA	30
LRA	30
FRA	30
PRA	30
IKA	30
LKA	30
FKA	30
PKA	30
IRG	30
LRG	30
FRG	30
PRG	30
IKG	30
LKG	30
FKG	30
PKG	30
IRV	30
LRV	30
FRV	30
PRV	30
IKV	30
LKV	30
FKV	30
PKV	30
YRA	31
MRA	31
TRA	31
SRA	31
YKA	31
MKA	31
TKA	31
SKA	31
YRG	31
MRG	31
TRG	31
SRG	31
YKG	31
MKG	31
TKG	31
SKG	31
YRV	31
MRV	31
TRV	31
SRV	31
YKV	31
MKV	31
TKV	31
SKV	31
HRA	32
NRA	32
QRA	32
WRA	32
HKA	32
NKA	32
QKA	32
WKA	32
HRG	32
NRG	32
QRG	32
WRG	32
HKG	32
NKG	32
QKG	32
WKG	32
HRV	32
NRV	32
QRV	32
WRV	32
HKV	32
NKV	32
QKV	32
WKV	32
RRA	33
KRA	33
RKA	33
KKA	33
RRG	33
KRG	33
RKG	33
KKG	33
RRV	33
KRV	33
RKV	33
KKV	33
DRA	34
ERA	34
DKA	34
EKA	34
DRG	34
ERG	34
DKG	34
EKG	34
DRV	34
ERV	34
DKV	34
EKV	34
CRA	35
CKA	35
CRG	35
CKG	35
CRV	35
CKV	35
ADA	36
GDA	36
VDA	36
AEA	36
GEA	36
VEA	36
ADG	36
GDG	36
VDG	36
AEG	36
GEG	36
VEG	36
ADV	36
GDV	36
VDV	36
AEV	36
GEV	36
VEV	36
IDA	37
LDA	37
FDA	37
PDA	37
IEA	37
LEA	37
FEA	37
PEA	37
IDG	37
LDG	37
FDG	37
PDG	37
IEG	37
LEG	37
FEG	37
PEG	37
IDV	37
LDV	37
FDV	37
PDV	37
IEV	37
LEV	37
FEV	37
PEV	37
YDA	38
MDA	38
TDA	38
SDA	38
YEA	38
MEA	38
TEA	38
SEA	38
YDG	38
MDG	38
TDG	38
SDG	38
YEG	38
MEG	38
TEG	38
SEG	38
YDV	38
MDV	38
TDV	38
SDV	38
YEV	38
MEV	38
TEV	38
SEV	38
HDA	39
NDA	39
QDA	39
WDA	39
HEA	39
NEA	39
QEA	39
WEA	39
HDG	39
NDG	39
QDG	39
WDG	39
HEG	39
NEG	39
QEG	39
WEG	39
HDV	39
NDV	39
QDV	39
WDV	39
HEV	39
NEV	39
QEV	39
WEV	39
RDA	40
KDA	40
REA	40
KEA	40
RDG	40
KDG	40
REG	40
KEG	40
RDV	40
KDV	40
REV	40
KEV	40
DDA	41
EDA	41
DEA	41
EEA	41
DDG	41
EDG	41
DEG	41
EEG	41
DDV	41
EDV	41
DEV	41
EEV	41
CDA	42
CEA	42
CDG	42
CEG	42
CDV	42
CEV	42
ACA	43
GCA	43
VCA	43
ACG	43
GCG	43
VCG	43
ACV	43
GCV	43
VCV	43
ICA	44
LCA	44
FCA	44
PCA	44
ICG	44
LCG	44
FCG	44
PCG	44
ICV	44
LCV	44
FCV	44
PCV	44
YCA	45
MCA	45
TCA	45
SCA	45
YCG	45
MCG	45
TCG	45
SCG	45
YCV	45
MCV	45
TCV	45
SCV	45
HCA	46
NCA	46
QCA	46
WCA	46
HCG	46
NCG	46
QCG	46
WCG	46
HCV	46
NCV	46
QCV	46
WCV	46
RCA	47
KCA	47
RCG	47
KCG	47
RCV	47
KCV	47
DCA	48
ECA	48
DCG	48
ECG	48
DCV	48
ECV	48
CCA	49
CCG	49
CCV	49
AAI	50
GAI	50
VAI	50
AGI	50
GGI	50
VGI	50
AVI	50
GVI	50
VVI	50
AAL	50
GAL	50
VAL	50
AGL	50
GGL	50
VGL	50
AVL	50
GVL	50
VVL	50
AAF	50
GAF	50
VAF	50
AGF	50
GGF	50
VGF	50
AVF	50
GVF	50
VVF	50
AAP	50
GAP	50
VAP	50
AGP	50
GGP	50
VGP	50
AVP	50
GVP	50
VVP	50
IAI	51
LAI	51
FAI	51
PAI	51
IGI	51
LGI	51
FGI	51
PGI	51
IVI	51
LVI	51
FVI	51
PVI	51
IAL	51
LAL	51
FAL	51
PAL	51
IGL	51
LGL	51
FGL	51
PGL	51
IVL	51
LVL	51
FVL	51
PVL	51
IAF	51
LAF	51
FAF	51
PAF	51
IGF	51
LGF	51
FGF	51
PGF	51
IVF	51
LVF	51
FVF	51
PVF	51
IAP	51
LAP	51
FAP	51
PAP	51
IGP	51
LGP	51
FGP	51
PGP	51
IVP	51
LVP	51
FVP	51
PVP	51
YAI	52
MAI	52
TAI	52
SAI	52
YGI	52
MGI	52
TGI	52
SGI	52
YVI	52
MVI	52
TVI	52
SVI	52
YAL	52
MAL	52
TAL	52
SAL	52
YGL	52
MGL	52
TGL	52
SGL	52
YVL	52
MVL	52
TVL	52
SVL	52
YAF	52
MAF	52
TAF	52
SAF	52
YGF	52
MGF	52
TGF	52
SGF	52
YVF	52
MVF	52
TVF	52
SVF	52
YAP	52
MAP	52
TAP	52
SAP	52
YGP	52
MGP	52
TGP	52
SGP	52
YVP	52
MVP	52
TVP	52
SVP	52
HAI	53
NAI	53
QAI	53
WAI	53
HGI	53
NGI	53
QGI	53
WGI	53
HVI	53
NVI	53
QVI	53
WVI	53
HAL	53
NAL	53
QAL	53
WAL	53
HGL	53
NGL	53
QGL	53
WGL	53
HVL	53
NVL	53
QVL	53
WVL	53
HAF	53
NAF	53
QAF	53
WAF	53
HGF	53
NGF	53
QGF	53
WGF	53
HVF	53
NVF	53
QVF	53
WVF	53
HAP	53
NAP	53
QAP	53
WAP	53
HGP	53
NGP	53
QGP	53
WGP	53
HVP	53
NVP	53
QVP	53
WVP	53
RAI	54
KAI	54
RGI	54
KGI	54
RVI	54
KVI	54
RAL	54
KAL	54
RGL	54
KGL	54
RVL	54
KVL	54
RAF	54
KAF	54
RGF	54
KGF	54
RVF	54
KVF	54
RAP	54
KAP	54
RGP	54
KGP	54
RVP	54
KVP	54
DAI	55
EAI	55
DGI	55
EGI	55
DVI	55
EVI	55
DAL	55
EAL	55
DGL	55
EGL	55
DVL	55
EVL	55
DAF	55
EAF	55
DGF	55
EGF	55
DVF	55
EVF	55
DAP	55
EAP	55
DGP	55
EGP	55
DVP	55
EVP	55
CAI	56
CGI	56
CVI	56
CAL	56
CGL	56
CVL	56
CAF	56
CGF	56
CVF	56
CAP	56
CGP	56
CVP	56
AII	57
GII	57
VII	57
ALI	57
GLI	57
VLI	57
AFI	57
GFI	57
VFI	57
API	57
GPI	57
VPI	57
AIL	57
GIL	57
VIL	57
ALL	57
GLL	57
VLL	57
AFL	57
GFL	57
VFL	57
APL	57
GPL	57
VPL	57
AIF	57
GIF	57
VIF	57
ALF	57
GLF	57
VLF	57
AFF	57
GFF	57
VFF	57
APF	57
GPF	57
VPF	57
AIP	57
GIP	57
VIP	57
ALP	57
GLP	57
VLP	57
AFP	57
GFP	57
VFP	57
APP	57
GPP	57
VPP	57
III	58
LII	58
FII	58
PII	58
ILI	58
LLI	58
FLI	58
PLI	58
IFI	58
LFI	58
FFI	58
PFI	58
IPI	58
LPI	58
FPI	58
PPI	58
IIL	58
LIL	58
FIL	58
PIL	58
ILL	58
LLL	58
FLL	58
PLL	58
IFL	58
LFL	58
FFL	58
PFL	58
IPL	58
LPL	58
FPL	58
PPL	58
IIF	58
LIF	58
FIF	58
PIF	58
ILF	58
LLF	58
FLF	58
PLF	58
IFF	58
LFF	58
FFF	58
PFF	58
IPF	58
LPF	58
FPF	58
PPF	58
IIP	58
LIP	58
FIP	58
PIP	58
ILP	58
LLP	58
FLP	58
PLP	58
IFP	58
LFP	58
FFP	58
PFP	58
IPP	58
LPP	58
FPP	58
PPP	58
YII	59
MII	59
TII	59
SII	59
YLI	59
MLI	59
TLI	59
SLI	59
YFI	59
MFI	59
TFI	59
SFI	59
YPI	59
MPI	59
TPI	59
SPI	59
YIL	59
MIL	59
TIL	59
SIL	59
YLL	59
MLL	59
TLL	59
SLL	59
YFL	59
MFL	59
TFL	59
SFL	59
YPL	59
MPL	59
TPL	59
SPL	59
YIF	59
MIF	59
TIF	59
SIF	59
YLF	59
MLF	59
TLF	59
SLF	59
YFF	59
MFF	59
TFF	59
SFF	59
YPF	59
MPF	59
TPF	59
SPF	59
YIP	59
MIP	59
TIP	59
SIP	59
YLP	59
MLP	59
TLP	59
SLP	59
YFP	59
MFP	59
TFP	59
SFP	59
YPP	59
MPP	59
TPP	59
SPP	59
HII	60
NII	60
QII	60
WII	60
HLI	60
NLI	60
QLI	60
WLI	60
HFI	60
NFI	60
QFI	60
WFI	60
HPI	60
NPI	60
QPI	60
WPI	60
HIL	60
NIL	60
QIL	60
WIL	60
HLL	60
NLL	60
QLL	60
WLL	60
HFL	60
NFL	60
QFL	60
WFL	60
HPL	60
NPL	60
QPL	60
WPL	60
HIF	60
NIF	60
QIF	60
WIF	60
HLF	60
NLF	60
QLF	60
WLF	60
HFF	60
NFF	60
QFF	60
WFF	60
HPF	60
NPF	60
QPF	60
WPF	60
HIP	60
NIP	60
QIP	60
WIP	60
HLP	60
NLP	60
QLP	60
WLP	60
HFP	60
NFP	60
QFP	60
WFP	60
HPP	60
NPP	60
QPP	60
WPP	60
RII	61
KII	61
RLI	61
KLI	61
RFI	61
KFI	61
RPI	61
KPI	61
RIL	61
KIL	61
RLL	61
KLL	61
RFL	61
KFL	61
RPL	61
KPL	61
RIF	61
KIF	61
RLF	61
KLF	61
RFF	61
KFF	61
RPF	61
KPF	61
RIP	61
KIP	61
RLP	61
KLP	61
RFP	61
KFP	61
RPP	61
KPP	61
DII	62
EII	62
DLI	62
ELI	62
DFI	62
EFI	62
DPI	62
EPI	62
DIL	62
EIL	62
DLL	62
ELL	62
DFL	62
EFL	62
DPL	62
EPL	62
DIF	62
EIF	62
DLF	62
ELF	62
DFF	62
EFF	62
DPF	62
EPF	62
DIP	62
EIP	62
DLP	62
ELP	62
DFP	62
EFP	62
DPP	62
EPP	62
CII	63
CLI	63
CFI	63
CPI	63
CIL	63
CLL	63
CFL	63
CPL	63
CIF	63
CLF	63
CFF	63
CPF	63
CIP	63
CLP	63
CFP	63
CPP	63
AYI	64
GYI	64
VYI	64
AMI	64
GMI	64
VMI	64
ATI	64
GTI	64
VTI	64
ASI	64
GSI	64
VSI	64
AYL	64
GYL	64
VYL	64
AML	64
GML	64
VML	64
ATL	64
GTL	64
VTL	64
ASL	64
GSL	64
VSL	64
AYF	64
GYF	64
VYF	64
AMF	64
GMF	64
VMF	64
ATF	64
GTF	64
VTF	64
ASF	64
GSF	64
VSF	64
AYP	64
GYP	64
VYP	64
AMP	64
GMP	64
VMP	64
ATP	64
GTP	64
VTP	64
ASP	64
GSP	64
VSP	64
IYI	65
LYI	65
FYI	65
PYI	65
IMI	65
LMI	65
FMI	65
PMI	65
ITI	65
LTI	65
FTI	65
PTI	65
ISI	65
LSI	65
FSI	65
PSI	65
IYL	65
LYL	65
FYL	65
PYL	65
IML	65
LML	65
FML	65
PML	65
ITL	65
LTL	65
FTL	65
PTL	65
ISL	65
LSL	65
FSL	65
PSL	65
IYF	65
LYF	65
FYF	65
PYF	65
IMF	65
LMF	65
FMF	65
PMF	65
ITF	65
LTF	65
FTF	65
PTF	65
ISF	65
LSF	65
FSF	65
PSF	65
IYP	65
LYP	65
FYP	65
PYP	65
IMP	65
LMP	65
FMP	65
PMP	65
ITP	65
LTP	65
FTP	65
PTP	65
ISP	65
LSP	65
FSP	65
PSP	65
YYI	66
MYI	66
TYI	66
SYI	66
YMI	66
MMI	66
TMI	66
SMI	66
YTI	66
MTI	66
TTI	66
STI	66
YSI	66
MSI	66
TSI	66
SSI	66
YYL	66
MYL	66
TYL	66
SYL	66
YML	66
MML	66
TML	66
SML	66
YTL	66
MTL	66
TTL	66
STL	66
YSL	66
MSL	66
TSL	66
SSL	66
YYF	66
MYF	66
TYF	66
SYF	66
YMF	66
MMF	66
TMF	66
SMF	66
YTF	66
MTF	66
TTF	66
STF	66
YSF	66
MSF	66
TSF	66
SSF	66
YYP	66
MYP	66
TYP	66
SYP	66
YMP	66
MMP	66
TMP	66
SMP	66
YTP	66
MTP	66
TTP	66
STP	66
YSP	66
MSP	66
TSP	66
SSP	66
HYI	67
NYI	67
QYI	67
WYI	67
HMI	67
NMI	67
QMI	67
WMI	67
HTI	67
NTI	67
QTI	67
WTI	67
HSI	67
NSI	67
QSI	67
WSI	67
HYL	67
NYL	67
QYL	67
WYL	67
HML	67
NML	67
QML	67
WML	67
HTL	67
NTL	67
QTL	67
WTL	67
HSL	67
NSL	67
QSL	67
WSL	67
HYF	67
NYF	67
QYF	67
WYF	67
HMF	67
NMF	67
QMF	67
WMF	67
HTF	67
NTF	67
QTF	67
WTF	67
HSF	67
NSF	67
QSF	67
WSF	67
HYP	67
NYP	67
QYP	67
WYP	67
HMP	67
NMP	67
QMP	67
WMP	67
HTP	67
NTP	67
QTP	67
WTP	67
HSP	67
NSP	67
QSP	67
WSP	67
[truncated: 6,000 more rows]
