# Supplementary material for: EnDeep4mC predicts DNA N4-methylcytosine sites using a dual-adaptive feature encoding framework in deep ensembles
Source: Genome Res. 2026 Mar;36(3):589–99. doi: 10.1101/gr.280977.125 (PMC12951953; doi:10.1101/gr.280977.125)
Supplement: Supplement 1 [file Supplemental_Code.zip › Supplemental_Code/EnDeep4mC-main/fs/didnaPhyche.txt]

#	AA	AC	AG	AT	CA	CC	CG	CT	GA	GC	GG	GT	TA	TC	TG	TT
Base stacking	1.019	-0.918	0.488	0.567	0.567	-0.070	-0.579	0.488	-0.654	-2.455	-0.070	-0.918	1.603	-0.654	0.567	1.019
Protein induced deformability	-0.644	-0.831	-0.894	-1.050	1.510	0.355	2.229	-0.894	-0.144	-0.301	0.355	-0.831	0.418	-0.144	1.510	-0.644
B-DNA twist	-0.002	-0.653	-1.332	2.089	0.596	-0.056	-1.142	-1.332	1.112	0.786	-0.056	-0.653	-1.061	1.112	0.596	-0.002
Dinucleotide GC Content	-1.369	0.000	0.000	-1.369	0.000	1.369	1.369	0.000	0.000	1.369	1.369	0.000	-1.369	0.000	0.000	-1.369
A-philicity	0.995	-1.359	-0.799	-0.098	1.191	-1.191	-0.266	-0.799	1.023	0.322	-1.191	-1.359	0.322	1.023	1.191	0.995
Propeller twist	-1.887	-0.156	-0.436	-0.751	0.980	1.397	0.799	-0.436	-0.274	0.472	1.397	-0.156	0.233	-0.274	0.980	-1.887
Duplex stability:(freeenergy)	0.833	0.270	0.270	1.396	-0.106	-1.232	-2.170	0.270	0.270	-1.232	-1.232	0.270	1.396	0.270	-0.106	0.833
Duplex tability(disruptenergy)	-0.119	-0.881	-0.500	-1.388	-0.119	1.404	2.039	-0.500	-0.500	1.404	1.404	-0.881	-0.627	-0.500	-0.119	-0.119
DNA denaturation	-0.842	1.107	0.016	-0.576	-0.915	0.670	0.187	0.016	-0.219	2.353	0.670	1.107	-1.598	-0.219	-0.915	-0.842
Bending stiffness	-0.901	-0.118	-0.118	-1.371	-0.118	2.076	0.666	-0.118	-0.118	0.666	2.076	-0.118	-1.371	-0.118	-0.118	-0.901
Protein DNA twist	0.360	-1.041	-0.885	-1.896	1.216	-0.496	0.749	-0.885	0.827	-0.224	-0.496	-1.041	1.410	0.827	1.216	0.360
Stabilising energy of Z-DNA	0.515	1.025	0.150	1.973	-1.380	-0.579	-1.818	0.150	0.150	0.588	-0.579	1.025	-0.506	0.150	-1.380	0.515
Aida_BA_transition	-0.933	0.259	-0.990	1.030	0.454	-0.498	2.360	-0.990	-0.190	1.519	-0.498	0.259	-1.114	-0.190	0.454	-0.933
Breslauer_dG	-0.119	-0.881	-0.500	-0.627	-0.119	1.404	2.039	-0.500	-0.500	1.404	1.404	-0.881	-1.388	-0.500	-0.119	-0.119
Breslauer_dH	0.458	-0.703	-0.123	0.234	-1.015	1.306	1.707	-0.123	-1.105	1.350	1.306	-0.703	-0.926	-1.105	-1.015	0.458
Breslauer_dS	0.668	-0.556	0.083	0.650	-1.361	1.144	1.363	0.083	-1.251	1.162	1.144	-0.556	-0.629	-1.251	-1.361	0.668
Electron_interaction	-1.369	0.000	0.000	-1.369	0.000	1.369	1.369	0.000	0.000	1.369	1.369	0.000	-1.369	0.000	0.000	-1.369
Hartman_trans_free_energy	0.593	-1.276	0.234	-0.485	1.096	-0.485	0.665	0.234	-0.413	-1.707	-0.485	-1.276	2.031	-0.413	1.096	0.593
Helix-Coil_transition	-0.132	-0.887	-0.495	-0.615	-0.132	1.408	2.042	-0.495	-0.495	1.408	1.408	-0.887	-1.370	-0.495	-0.132	-0.132
Ivanov_BA_transition	0.995	-1.359	-0.799	-0.098	1.191	-1.191	-0.266	-0.799	1.023	0.322	-1.191	-1.359	0.322	1.023	1.191	0.995
Lisser_BZ_transition	0.593	-1.278	0.233	-0.488	1.091	-0.488	0.662	0.233	-0.402	-1.707	-0.488	-1.278	2.036	-0.402	1.091	0.593
Polar_interaction	-1.369	0.000	0.000	-1.369	0.000	1.369	1.369	0.000	0.000	1.369	1.369	0.000	-1.369	0.000	0.000	-1.369
SantaLucia_dG	-0.810	0.103	-0.498	-1.456	-0.008	0.860	1.573	-0.498	0.170	1.997	0.860	0.103	-1.746	0.170	-0.008	-0.810
SantaLucia_dH	0.464	0.604	-1.147	-0.866	-0.236	-0.726	1.654	-1.147	-0.026	2.354	-0.726	0.604	-1.006	-0.026	-0.236	0.464
SantaLucia_dS	0.834	0.676	-1.144	-0.432	-0.300	-1.276	1.335	-1.144	-0.036	2.100	-1.276	0.676	-0.511	-0.036	-0.300	0.834
Sarai_flexibility	-0.700	0.852	-0.567	3.159	0.032	-0.789	-0.412	-0.567	-0.434	0.076	-0.789	0.852	0.387	-0.434	0.032	-0.700
Stability	-0.770	0.971	-0.612	-0.669	-0.043	-0.762	-0.762	0.497	0.516	2.517	0.497	0.971	-1.486	0.516	-0.612	-0.770
Stacking_energy	-1.020	0.915	-0.489	-0.568	-0.568	0.068	0.606	-0.489	0.651	2.450	0.068	0.915	-1.603	0.651	-0.568	-1.020
Sugimoto_dG	-0.831	-0.236	-0.236	-1.427	0.161	0.956	2.346	-0.236	-0.236	1.353	0.956	-0.236	-1.427	-0.236	0.161	-0.831
Sugimoto_dH	-0.361	0.424	-1.145	-1.705	-0.249	1.264	1.768	-1.145	0.088	1.040	1.264	0.424	-1.145	0.088	-0.249	-0.361
Sugimoto_dS	-0.169	0.641	-1.406	-1.676	-0.371	1.293	1.428	-1.406	0.191	0.844	1.293	0.641	-0.956	0.191	-0.371	-0.169
Watson-Crick_interaction	-1.369	0.000	0.000	-1.369	0.000	1.369	1.369	0.000	0.000	1.369	1.369	0.000	-1.369	0.000	0.000	-1.369
Twist	0.063	1.502	0.783	1.071	-1.376	0.063	-1.664	0.783	-0.081	-0.081	0.063	1.502	-1.233	-0.081	-1.376	0.063
Tilt	0.502	0.502	0.359	0.215	-1.364	1.077	-1.220	0.359	0.502	0.215	1.077	0.502	-2.368	0.502	-1.364	0.502
Roll	0.09	1.19	-0.28	0.83	-1.01	-0.28	-1.38	-0.28	0.09	2.3	-0.28	1.19	-1.38	0.09	-1.01	0.09
Shift	1.587	0.126	0.679	-1.019	-0.861	0.560	-0.822	0.679	0.126	-0.348	0.560	0.126	-2.243	0.126	-0.861	1.587
Slide	0.111	1.289	-0.241	2.513	-0.623	-0.822	-0.287	-0.241	-0.394	0.646	-0.822	1.289	-1.511	-0.394	-0.623	0.111
Rise	-0.109	1.044	-0.623	1.171	-1.254	0.242	-1.389	-0.623	0.711	1.585	0.242	1.044	-1.389	0.711	-1.254	-0.109
Clash Strength	-0.53	-0.18	1.59	0.64	-0.35	0.75	1.46	1.59	-1.21	-1.0	0.75	-0.18	-1.24	-1.21	-0.35	-0.53
Roll_roll	0.29	1.07	0.1	1.19	-0.94	0.44	-1.69	0.1	-0.29	1.26	0.44	1.07	-2.1	-0.29	-0.94	0.29
Twist stiffness	0.06	1.5	0.78	1.07	-1.38	0.06	-1.66	0.78	-0.08	-0.08	0.06	1.5	-1.23	-0.08	-1.38	0.06
Tilt stiffness	0.5	0.5	0.36	0.22	-1.36	1.08	-1.22	0.36	0.5	0.22	1.08	0.5	-2.37	0.5	-1.36	0.5
Shift_rise	1.4	-0.46	-0.71	-0.63	-1.02	1.62	-0.8	-0.71	-0.17	0.83	1.62	-0.46	-0.72	-0.17	-1.02	1.4
Adenine content	2.37	0.79	0.79	0.79	0.79	-0.79	-0.79	-0.79	0.79	-0.79	-0.79	-0.79	0.79	-0.79	-0.79	-0.79
Direction	-1.59	1.27	-0.09	-0.11	-0.72	-0.66	-0.11	-0.13	1.05	1.62	0.44	-1.48	-0.11	-1.26	0.51	1.37
Twist_shift	1.99	-0.03	-1.44	-0.55	-0.63	0.7	0.65	-1.44	-0.27	-0.28	0.7	-0.03	-0.46	-0.27	-0.63	1.99
Enthalpy1	0.72	-0.18	0.5	1.18	-0.3	0.27	-2.68	0.5	0.04	-1.77	0.27	-0.18	1.18	0.04	-0.3	0.72
Twist_twist	0.56	0.84	0.36	0.58	-1.95	0.77	-1.78	0.36	0.17	0.16	0.77	0.84	-0.48	0.17	-1.95	0.56
Roll_shift	1.18	1.02	-1.61	0.55	-0.51	-0.67	0.7	-1.61	0.76	-0.42	-0.67	1.02	-1.18	0.76	-0.51	1.18
Shift_slide	1.15	-0.82	-0.03	-0.45	-1.57	0.47	-0.99	-0.03	0.28	2.03	0.47	-0.82	0.44	0.28	-1.57	1.15
Shift2	-0.56	0.59	0.59	1.16	0.21	0.5	0.59	0.59	0.02	-2.85	0.5	0.59	-1.61	0.02	0.21	-0.56
Tilt3	-0.37	-2.01	-1.19	-0.0	0.3	0.45	-0.0	1.19	-1.27	-0.0	-0.45	2.01	-0.0	1.27	-0.3	0.37
Tilt1	0.21	-0.32	-2.14	0.64	1.28	-0.53	0.64	-2.14	0.21	0.64	-0.53	-0.32	0.64	0.21	1.28	0.21
Tilt4	0.4	-0.62	0.65	0.91	0.14	0.4	0.14	0.65	0.14	0.14	0.4	-0.62	-3.43	0.14	0.14	0.4
Tilt2	-0.23	-0.55	1.61	-0.63	-1.19	1.53	-0.63	1.61	0.09	-0.63	1.53	-0.55	-0.63	0.09	-1.19	-0.23
Slide (DNA-protein complex)1	0.04	-1.33	-0.42	-1.35	1.71	-0.34	1.38	-0.42	0.51	-0.78	-0.34	-1.33	0.4	0.51	1.71	0.04
Tilt_shift	0.65	0.43	-0.08	1.44	0.74	-1.69	-1.21	-0.08	-0.32	-1.08	-1.69	0.43	1.42	-0.32	0.74	0.65
Twist_tilt	2.28	0.09	-1.31	-0.32	-0.41	-0.36	0.38	-1.31	0.01	-0.12	-0.36	0.09	-0.53	0.01	-0.41	2.28
Twist (DNA-protein complex)1	0.36	-1.04	-0.88	-1.9	1.22	-0.5	0.75	-0.88	0.83	-0.22	-0.5	-1.04	1.41	0.83	1.22	0.36
Tilt_rise	-2.03	1.03	1.1	0.57	0.3	-0.53	0.55	1.1	-0.52	-0.28	-0.53	1.03	0.45	-0.52	0.3	-2.03
Roll_rise	-0.86	1.51	-0.09	1.28	-1.33	-0.01	-0.36	-0.09	-0.25	1.76	-0.01	1.51	-0.61	-0.25	-1.33	-0.86
Stacking energy	-0.41	-0.22	0.07	0.93	-0.7	1.99	-1.47	0.07	0.16	-1.57	1.99	-0.22	0.35	0.16	-0.7	-0.41
Stacking energy1	1.02	-0.91	0.49	0.57	0.57	-0.07	-0.61	0.49	-0.65	-2.45	-0.07	-0.91	1.6	-0.65	0.57	1.02
Stacking energy2	-0.94	1.02	-0.7	-0.46	-0.67	-0.05	0.39	-0.7	0.73	2.51	-0.05	1.02	-1.22	0.73	-0.67	-0.94
Stacking energy3	-0.4	-0.74	0.56	0.05	-1.53	1.06	-1.36	0.56	1.18	1.18	1.06	-0.74	-0.12	1.18	-1.53	-0.4
Propeller Twist	-1.35	1.65	-0.5	-1.24	1.11	-0.08	0.38	-0.5	-0.73	0.24	-0.08	1.65	0.4	-0.73	1.11	-1.35
Roll11	0.04	0.04	1.28	-0.75	-0.75	0.8	1.5	1.28	-0.27	-2.45	0.8	0.04	-0.57	-0.27	-0.75	0.04
Rise (DNA-protein complex)	-2.02	0.47	0.47	-2.02	0.47	0.47	0.47	0.47	0.47	0.47	0.47	0.47	0.47	0.47	0.47	-2.02
Tilt_tilt	0.42	0.79	0.12	0.67	-1.51	0.84	-1.46	0.12	0.47	0.54	0.84	0.79	-2.02	0.47	-1.51	0.42
Roll4	-1.27	-0.64	0.11	-1.68	1.35	0.17	0.88	0.11	0.32	-0.9	0.17	-0.64	1.61	0.32	1.35	-1.27
Roll2	-0.3	-0.24	1.03	-0.65	-0.24	1.51	0.59	1.03	-0.81	-2.36	1.51	-0.24	0.49	-0.81	-0.24	-0.3
Roll3	0.02	-0.97	-0.4	-2.39	1.2	-0.19	0.95	-0.4	0.64	-0.6	-0.19	-0.97	1.43	0.64	1.2	0.02
Roll1	-0.3	-0.33	0.42	-0.63	-0.12	1.49	1.52	0.42	-0.48	-2.55	1.49	-0.33	0.33	-0.48	-0.12	-0.3
Minor Groove Size	-0.92	-0.41	0.92	-0.41	0.41	0.92	2.26	0.92	-0.92	-0.41	0.92	-0.41	-1.44	-0.92	0.41	-0.92
GC content	-1.37	0.0	0.0	-1.37	0.0	1.37	1.37	0.0	0.0	1.37	1.37	0.0	-1.37	0.0	0.0	-1.37
Slide_slide	0.5	0.66	-0.04	1.54	-1.14	1.3	-1.8	-0.04	-0.53	-0.03	1.3	0.66	-1.19	-0.53	-1.14	0.5
Enthalpy	0.36	-0.42	1.14	1.71	0.25	-1.26	-1.77	1.14	-0.09	-1.04	-1.26	-0.42	1.14	-0.09	0.25	0.36
Shift_shift	1.38	-1.04	0.17	-1.6	-0.05	1.41	-1.02	0.17	-0.7	0.57	1.41	-1.04	-0.32	-0.7	-0.05	1.38
Slide stiffness	0.11	1.29	-0.24	2.51	-0.62	-0.82	-0.29	-0.24	-0.39	0.65	-0.82	1.29	-1.51	-0.39	-0.62	0.11
Melting Temperature1	-0.77	0.98	-0.61	-0.67	-0.77	0.5	-0.04	-0.61	0.52	2.51	0.5	0.98	-1.48	0.52	-0.77	-0.77
Flexibility_slide	1.53	0.43	-0.09	1.0	-1.74	-0.15	-1.04	-0.09	0.62	-0.95	-0.15	0.43	-0.21	0.62	-1.74	1.53
Minor Groove Distance	-0.55	1.64	-0.81	1.61	-0.3	-0.79	-0.09	-0.81	-0.54	1.68	-0.79	1.64	-0.5	-0.54	-0.3	-0.55
Rise (DNA-protein complex)1	-1.8	0.08	-0.34	-0.96	-0.55	1.33	0.7	-0.34	0.29	0.91	1.33	0.08	1.33	0.29	-0.55	-1.8
Tilt (DNA-protein complex)	1.46	-0.64	0.67	-1.03	-0.64	0.28	-1.03	0.67	1.2	-1.03	0.28	-1.16	-1.03	1.2	-0.64	1.46
Guanine content	-0.79	-0.79	0.79	-0.79	-0.79	-0.79	0.79	-0.79	0.79	0.79	2.37	0.79	-0.79	-0.79	0.79	-0.79
Roll (DNA-protein complex)1	-1.07	-1.07	1.02	-0.85	1.13	0.53	1.52	1.02	-0.41	-1.29	0.53	-1.07	0.36	-0.41	1.13	-1.07
Entropy	0.17	-0.64	1.41	1.68	0.37	-1.29	-1.43	1.41	-0.19	-0.84	-1.29	-0.64	0.96	-0.19	0.37	0.17
Cytosine content	-0.79	0.79	-0.79	-0.79	0.79	2.37	0.79	0.79	-0.79	0.79	-0.79	-0.79	-0.79	0.79	-0.79	-0.79
Major Groove Size	0.0	0.0	1.37	1.37	0.0	0.0	1.37	1.37	-1.37	-1.37	0.0	0.0	-1.37	-1.37	0.0	0.0
Twist_rise	-1.1	-1.16	-0.46	1.87	0.3	0.8	0.37	-0.46	0.23	-1.17	0.8	-1.16	1.7	0.23	0.3	-1.1
Major Groove Distance	-0.05	-1.31	-0.13	-1.35	1.42	-0.05	1.35	-0.13	0.02	-1.28	-0.05	-1.31	1.49	0.02	1.42	-0.05
Twist (DNA-protein complex)	0.58	-1.17	-0.86	-1.87	0.69	-0.31	0.31	-0.86	0.69	0.19	-0.31	-1.17	2.09	0.69	0.73	0.58
Purine (AG) content	1.37	0.0	1.37	0.0	0.0	-1.37	0.0	-1.37	1.37	0.0	1.37	0.0	0.0	-1.37	0.0	-1.37
Melting Temperature	-0.77	0.97	-0.61	-0.67	-0.76	0.5	-0.04	-0.61	0.52	2.52	0.5	0.97	-1.49	0.52	-0.76	-0.77
Free energy	1.12	-0.17	0.19	1.5	-0.14	-0.73	-1.85	0.19	-0.05	-1.71	-0.73	-0.17	1.62	-0.05	-0.14	1.12
Tilt_slide	-0.61	-1.23	1.17	-0.86	0.02	0.84	1.46	1.17	-0.0	-1.86	0.84	-1.23	0.87	-0.0	0.02	-0.61
Major Groove Width	-1.24	-1.04	-0.0	-0.58	0.06	1.79	0.82	-0.0	0.38	0.94	1.79	-1.04	-1.08	0.38	0.06	-1.24
Major Groove Depth	0.58	1.44	0.11	0.11	-0.75	-1.4	-0.34	0.11	-0.48	-0.75	-1.4	1.44	2.0	-0.48	-0.75	0.58
Wedge	1.06	-1.25	1.52	-0.68	-0.34	-0.87	0.87	1.52	0.34	0.23	-0.87	-1.25	-1.33	0.34	-0.34	1.06
Free energy8	0.91	-0.08	0.28	1.17	-0.1	-0.97	-1.71	0.28	0.24	-1.86	-0.97	-0.08	1.84	0.24	-0.1	0.91
Free energy6	1.05	0.06	0.71	1.34	-0.6	-0.77	-1.54	0.71	-0.02	-2.0	-0.77	0.06	1.34	-0.02	-0.6	1.05
Free energy7	0.91	-0.08	0.28	1.17	-0.1	-0.97	-1.71	0.28	0.24	-1.86	-0.97	-0.08	1.84	0.24	-0.1	0.91
Free energy4	1.12	0.24	0.16	1.33	-0.51	-1.31	-1.36	0.16	0.11	-1.33	-1.31	0.24	1.72	0.11	-0.51	1.12
Free energy5	0.83	0.24	0.24	1.43	-0.16	-0.96	-2.35	0.24	0.24	-1.35	-0.96	0.24	1.43	0.24	-0.16	0.83
Free energy2	0.14	0.86	0.57	0.78	-0.05	-1.34	-2.06	0.57	0.48	-1.43	-1.34	0.86	1.37	0.48	-0.05	0.14
Free energy3	1.32	-0.24	0.04	1.45	-0.01	-0.93	-1.75	0.04	0.17	-1.7	-0.93	-0.24	1.25	0.17	-0.01	1.32
Free energy1	1.11	-0.14	0.38	1.33	-0.19	-0.92	-1.87	0.38	0.14	-1.79	-0.92	-0.14	1.33	0.38	-0.19	1.11
Twist_roll	0.92	0.54	-0.49	0.82	-0.92	-1.2	-1.9	-0.49	1.09	0.22	-1.2	0.54	0.98	1.09	-0.92	0.92
Shift (DNA-protein complex)	0.62	-0.8	-1.51	-0.09	-0.09	-0.09	-0.09	-1.51	2.04	-0.09	-0.09	-0.8	-0.09	2.04	-0.09	0.62
Rise_rise	0.0	1.23	-0.67	1.57	-0.73	-0.16	-1.76	-0.67	0.39	1.45	-0.16	1.23	-1.4	0.39	-0.73	0.0
Flexibility_shift	-0.28	1.2	0.95	-1.7	-0.53	-0.22	2.01	0.95	-0.25	-1.42	-0.22	1.2	-0.64	-0.25	-0.53	-0.28
Shift (DNA-protein complex)1	-0.29	1.0	0.68	-0.05	0.68	0.35	-0.05	0.68	-2.32	-0.05	0.35	1.0	-0.05	-2.32	0.68	-0.29
Thymine content	-0.79	-0.79	-0.79	0.79	-0.79	-0.79	-0.79	0.79	-0.79	-0.79	-0.79	0.79	0.79	0.79	0.79	2.37
Slide_rise	-0.22	1.66	-0.31	1.49	-1.09	-0.5	-0.08	-0.31	-0.57	1.6	-0.5	1.66	-0.94	-0.57	-1.09	-0.22
Tilt_roll	1.47	1.27	-1.64	0.13	0.23	-0.7	0.33	-1.64	-0.34	-0.75	-0.7	1.27	-0.29	-0.34	0.23	1.47
Tip	0.23	0.35	-0.24	0.28	-1.6	-0.34	-0.6	-0.24	0.01	0.62	-0.34	0.35	2.88	0.01	-1.6	0.23
Keto (GT) content	-1.22	-1.22	-1.22	0.17	-1.22	-1.22	0.17	0.17	0.17	0.17	1.57	1.57	0.17	0.17	0.17	1.57
Roll stiffness	0.09	1.19	-0.28	0.83	-1.01	-0.28	-1.38	-0.28	0.09	2.3	-0.28	1.19	-1.38	0.09	-1.01	0.09
Minor Groove Width	0.21	1.55	0.01	0.23	-0.71	-1.02	-0.04	0.01	-0.85	-0.8	-1.02	1.55	2.2	-0.85	-0.71	0.21
Inclination	-1.6	-0.12	-1.03	0.0	1.47	-1.25	0.0	1.03	-0.37	0.0	1.25	0.12	0.0	0.37	-1.47	1.6
Entropy1	0.4	-0.21	0.56	0.9	-0.38	1.17	-2.87	0.56	-0.1	-1.32	1.17	-0.21	0.4	-0.1	-0.38	0.4
Roll_slide	-0.67	0.54	-1.11	-2.38	1.24	0.24	-0.58	-1.11	0.64	1.01	0.24	0.54	0.2	0.64	1.24	-0.67
Slide (DNA-protein complex)	0.42	-1.37	-0.61	-1.63	1.18	-0.1	1.95	-0.61	0.42	-0.61	-0.1	-1.37	0.42	0.42	1.18	0.42
Twist1	0.51	0.14	-1.87	-0.73	0.17	-0.08	-1.24	-1.87	0.89	1.82	-0.08	0.14	0.62	0.89	0.17	0.51
Twist3	0.69	-1.26	-1.0	-0.58	1.32	-0.3	-0.81	-1.0	1.3	0.59	-0.3	-1.26	-0.72	1.3	1.32	0.69
Twist2	0.13	0.13	-1.58	-0.64	0.49	-0.64	-1.39	-1.58	1.26	0.94	-0.64	0.13	1.49	1.26	0.49	0.13
Twist5	0.75	-0.09	-0.14	1.73	-1.78	-0.23	-0.98	-0.14	1.12	0.66	-0.23	-0.09	-0.66	1.12	-1.78	0.75
Twist4	-0.08	-0.85	-1.25	-1.25	1.03	-0.65	0.29	-1.25	1.34	0.49	-0.65	-0.85	1.4	1.34	1.03	-0.08
Twist7	-0.15	-0.72	-1.47	-0.9	1.35	-0.15	-0.9	-1.47	0.97	0.79	-0.15	-0.72	1.35	0.97	1.35	-0.15
Twist6	1.9	-0.63	0.14	1.13	-0.19	-1.3	-0.85	0.14	0.36	-1.08	-1.3	-0.63	0.25	0.36	-0.19	1.9
Tilt (DNA-protein complex)1	-1.05	0.53	-1.42	0.65	1.26	0.53	0.65	-1.42	-1.17	0.65	0.53	0.53	0.65	-1.17	1.26	-1.05
Twist_slide	-0.8	-0.56	-0.22	0.63	2.0	-0.9	1.05	-0.22	-0.63	-0.45	-0.9	-0.56	0.95	-0.63	2.0	-0.8
Minor Groove Depth	0.35	-2.1	-0.16	-0.88	0.97	-0.06	0.66	-0.16	1.17	-0.16	-0.06	-2.1	0.04	1.17	0.97	0.35
Roll (DNA-protein complex)	-0.71	-1.07	1.04	-1.0	1.33	0.2	1.37	1.04	-0.12	-1.73	0.2	-1.07	-0.01	-0.12	1.33	-0.71
Rise2	-0.79	-0.79	-0.79	-0.79	0.79	0.79	0.79	-0.79	-0.79	2.37	0.79	-0.79	0.79	-0.79	0.79	-0.79
Persistance Length	-0.9	-0.12	-0.12	-1.37	-0.12	2.08	0.67	-0.12	-0.12	0.67	2.08	-0.12	-1.37	-0.12	-0.12	-0.9
Rise3	-0.59	-1.13	-0.7	-0.37	-0.16	0.71	-0.91	-0.7	1.03	2.55	0.71	-1.13	0.39	1.03	-0.16	-0.59
Shift stiffness	1.59	0.13	0.68	-1.02	-0.86	0.56	-0.82	0.68	0.13	-0.35	0.56	0.13	-2.24	0.13	-0.86	1.59
Probability contacting nucleosome core	1.48	-0.22	0.67	-0.84	0.92	-0.22	-2.11	0.67	0.01	-1.26	-0.22	-0.22	-1.05	0.01	0.92	1.48
Mobility to bend towards major groove	2.52	0.16	0.16	1.34	0.16	-1.22	-0.63	-0.23	0.55	-1.42	-1.02	-0.63	0.36	-0.43	-0.43	0.75
Slide3	-0.63	-1.01	0.07	-1.21	2.24	-0.01	0.55	0.07	-0.42	0.03	-0.01	-1.01	0.13	-0.42	2.24	-0.63
Slide2	-0.83	-0.99	-0.02	-1.32	1.92	0.63	0.47	-0.02	-0.67	-0.02	0.63	-0.99	0.79	-0.67	1.92	-0.83
Slide1	-0.73	-0.91	0.19	-1.35	2.0	0.42	0.48	0.19	-0.8	-0.14	0.42	-0.91	0.68	-0.8	2.0	-0.73
Shift1	0.07	1.27	-2.32	0.07	0.67	0.07	0.07	-2.32	0.07	0.07	0.07	1.27	0.07	0.07	0.67	0.07
Bend	0.04	-0.05	-0.66	-0.39	0.51	-0.8	-0.2	-0.66	-0.47	0.03	-0.8	-0.05	3.42	-0.47	0.51	0.04
Rise1	-1.2	-0.39	0.33	1.17	-0.97	1.78	0.23	0.33	-0.19	0.91	1.78	-0.39	-1.03	-0.19	-0.97	-1.2
Rise stiffness	-0.11	1.04	-0.62	1.17	-1.25	0.24	-1.39	-0.62	0.71	1.59	0.24	1.04	-1.39	0.71	-1.25	-0.11
Mobility to bend towards minor groove	-1.23	-0.5	-0.62	-1.47	0.23	1.56	1.32	0.23	-0.26	0.35	1.32	-0.38	-1.1	0.71	1.07	-1.23
