# Supplementary material for: EnDeep4mC predicts DNA N4-methylcytosine sites using a dual-adaptive feature encoding framework in deep ensembles
Source: Genome Res. 2026 Mar;36(3):589–99. doi: 10.1101/gr.280977.125 (PMC12951953; doi:10.1101/gr.280977.125)
Supplement: Supplement 1 [file Supplemental_Code.zip › Supplemental_Code/EnDeep4mC-main/fs/diRNAPhyche.txt]

#	AA	AC	AG	AU	CA	CC	CG	CU	GA	GC	GG	GU	UA	UC	UG	UU
Slide (RNA)	-1.27	-1.43	-1.5	-1.36	-1.46	-1.78	-1.89	-1.5	-1.7	-1.39	-1.78	-1.43	-1.45	-1.7	-1.46	-1.27
Adenine content	2.0	1.0	1.0	1.0	1.0	0.0	0.0	0.0	1.0	0.0	0.0	0.0	1.0	0.0	0.0	0.0
Hydrophilicity (RNA)	0.04	0.14	0.08	0.14	0.21	0.49	0.35	0.52	0.1	0.26	0.17	0.27	0.21	0.48	0.34	0.44
Tilt (RNA)	-0.8	0.8	0.5	1.1	1.0	0.3	-0.1	0.5	1.3	0.0	0.3	0.8	-0.2	1.3	1.0	-0.8
Stacking energy (RNA)	-13.7	-13.8	-14.0	-15.4	-14.4	-11.1	-15.6	-14.0	-14.2	-16.9	-11.1	-13.8	-16.0	-14.2	-14.4	-13.7
Twist (RNA)	31.0	32.0	30.0	33.0	31.0	32.0	27.0	30.0	32.0	35.0	32.0	32.0	32.0	32.0	31.0	31.0
Entropy (RNA)	-18.4	-26.2	-19.2	-15.5	-27.8	-29.7	-19.4	-19.2	-35.5	-34.9	-29.7	-26.2	-22.6	-26.2	-19.2	-18.4
Roll (RNA)	7.0	4.8	8.5	7.1	9.9	8.7	12.1	8.5	9.4	6.1	12.1	4.8	10.7	9.4	9.9	7.0
Purine (AG) content	2.0	1.0	2.0	1.0	1.0	0.0	1.0	0.0	2.0	1.0	2.0	1.0	1.0	0.0	1.0	0.0
Hydrophilicity (RNA)1	0.023	0.083	0.035	0.09	0.118	0.349	0.193	0.378	0.048	0.146	0.065	0.16	0.112	0.359	0.224	0.389
Enthalpy (RNA)1	-6.82	-11.4	-10.48	-9.38	-10.44	-13.39	-10.64	-10.48	-12.44	-14.88	-13.39	-11.4	-7.69	-12.44	-10.44	-6.82
GC content	0.0	1.0	1.0	0.0	1.0	2.0	2.0	1.0	1.0	2.0	2.0	1.0	0.0	1.0	1.0	0.0
Entropy (RNA)1	-19.0	-29.5	-27.1	-26.7	-26.9	-32.7	-26.7	-27.1	-32.5	-36.9	-32.7	-29.5	-20.5	-32.5	-26.9	-19.0
Rise (RNA)	3.18	3.24	3.3	3.24	3.09	3.32	3.3	3.3	3.38	3.22	3.32	3.24	3.26	3.38	3.09	3.18
Free energy (RNA)	-0.9	-2.1	-1.7	-0.9	-1.8	-2.9	-2.0	-1.7	-2.3	-3.4	-2.9	-2.1	-1.1	-2.1	-1.7	-0.9
Keto (GT) content	0.0	0.0	0.0	1.0	0.0	0.0	1.0	1.0	1.0	1.0	2.0	2.0	1.0	1.0	1.0	2.0
Free energy (RNA)1	-0.93	-2.24	-2.08	-1.1	-2.11	-3.26	-2.36	-2.08	-2.35	-3.42	-3.26	-2.24	-1.33	-2.35	-2.11	-0.93
Enthalpy (RNA)	-6.6	-10.2	-7.6	-5.7	-10.5	-12.2	-8.0	-7.6	-13.3	-14.2	-12.2	-10.2	-8.1	-10.2	-7.6	-6.6
Guanine content	0.0	0.0	1.0	0.0	0.0	0.0	1.0	0.0	1.0	1.0	2.0	1.0	0.0	0.0	1.0	0.0
Shift (RNA)	-0.08	0.23	-0.04	-0.06	0.11	-0.01	0.3	-0.04	0.07	0.07	-0.01	0.23	-0.02	0.07	0.11	-0.08
Cytosine content	0.0	1.0	0.0	0.0	1.0	2.0	1.0	1.0	0.0	1.0	0.0	0.0	0.0	1.0	0.0	0.0
Thymine content	0.0	0.0	0.0	1.0	0.0	0.0	0.0	1.0	0.0	0.0	0.0	1.0	1.0	1.0	1.0	2.0
