# Supplementary material for: EnDeep4mC predicts DNA N4-methylcytosine sites using a dual-adaptive feature encoding framework in deep ensembles
Source: Genome Res. 2026 Mar;36(3):589–99. doi: 10.1101/gr.280977.125 (PMC12951953; doi:10.1101/gr.280977.125)
Supplement: Supplement 1 [file Supplemental_Code.zip › Supplemental_Code/EnDeep4mC-main/fs/encode1_backup.py]

# ANF
import sys, os, platform


# 要求等长序列

def ANF(fastas, **kw):
    AA = 'ACGU'
    encodings = []
    header = ['#', 'label']
    for i in range(1, len(fastas[0][1]) + 1):
        header.append('ANF.' + str(i))
    encodings.append(header)

    for i in fastas:
        name, sequence, label = i[0], i[1], i[2]
        code = [name, label]
        for j in range(len(sequence)):
            code.append(sequence[0: j + 1].count(sequence[j]) / (j + 1))
        encodings.append(code)
    return encodings


# BINARY

import sys, os, platform


# 需要等长序列
def binary(fastas, **kw):
    AA = 'ACGU'
    encodings = []
    header = ['#', 'label']
    for i in range(1, len(fastas[0][1]) * 4 + 1):
        header.append('BINARY.F' + str(i))
    encodings.append(header)

    for i in fastas:
        name, sequence, label = i[0], i[1], i[2]
        code = [name, label]
        for aa in sequence:
            if aa == '-':
                code = code + [0, 0, 0, 0]
                continue
            for aa1 in AA:
                tag = 1 if aa == aa1 else 0
                code.append(tag)
        encodings.append(code)
    return encodings


import sys, os, platform


def CKSNAP(fastas, gap=5, **kw):
    if gap < 0:
        print('Error: the gap should be equal or greater than zero' + '\n\n')
        return 0

    #     AA = kw['order'] if kw['order'] != None else 'ACGU'
    AA = 'ACGU'
    encodings = []
    aaPairs = []
    for aa1 in AA:
        for aa2 in AA:
            aaPairs.append(aa1 + aa2)

    header = ['#', 'label']
    for g in range(gap + 1):
        for aa in aaPairs:
            header.append(aa + '.gap' + str(g))
    encodings.append(header)

    for i in fastas:
        name, sequence, label = i[0], i[1], i[2]
        code = [name, label]
        for g in range(gap + 1):
            myDict = {}
            for pair in aaPairs:
                myDict[pair] = 0
            sum = 0
            #             sum = 1
            for index1 in range(len(sequence)):
                index2 = index1 + g + 1

                #                 print("-------sum:",sum)
                #                 print("---------1:",index1 < len(sequence))
                #                 print("---------2:",index2 < len(sequence))

                #                 if index1 < len(sequence):
                #                     print("---------3:",(sequence[index1] in AA),sequence[index1])
                #                 else:
                #                     print("---------3:",index1,"超出")

                #                 if index2 < len(sequence):
                #                     print("---------4:",(sequence[index2] in AA),sequence[index2])
                #                 else:
                #                     print("---------4:",index2,"超出")

                if index1 < len(sequence) and index2 < len(sequence) and sequence[index1] in AA and sequence[
                    index2] in AA:
                    myDict[sequence[index1] + sequence[index2]] = myDict[sequence[index1] + sequence[index2]] + 1
                    sum = sum + 1
            for pair in aaPairs:
                code.append(myDict[pair] / sum)
        encodings.append(code)
    return encodings


# DNC
# !/usr/bin/env python
# _*_coding:utf-8_*_

import re


def DNC(fastas, **kw):
    base = 'ACGU'

    encodings = []
    dinucleotides = [n1 + n2 for n1 in base for n2 in base]
    header = ['#', 'label'] + dinucleotides
    encodings.append(header)

    AADict = {}
    for i in range(len(base)):
        AADict[base[i]] = i

    for i in fastas:
        name, sequence, label = i[0], re.sub('-', '', i[1]), i[2]
        code = [name, label]
        tmpCode = [0] * 16
        for j in range(len(sequence) - 2 + 1):
            tmpCode[AADict[sequence[j]] * 4 + AADict[sequence[j + 1]]] = tmpCode[AADict[sequence[j]] * 4 + AADict[
                sequence[j + 1]]] + 1
        if sum(tmpCode) != 0:
            tmpCode = [i / sum(tmpCode) for i in tmpCode]
        code = code + tmpCode
        encodings.append(code)
    return encodings


# dnc
import sys, os, platform


# 该种编码方式，必须是等长序列 nei
def EIIP(fastas, **kw):
    AA = 'ACGU'

    EIIP_dict = {
        'A': 0.1260,
        'C': 0.1340,
        'G': 0.0806,
        'U': 0.1335,
        '-': 0,
    }

    encodings = []
    header = ['#', 'label']
    for i in range(1, len(fastas[0][1]) + 1):
        header.append('F' + str(i))
    encodings.append(header)

    for i in fastas:
        name, sequence, label = i[0], i[1], i[2]
        code = [name, label]
        for aa in sequence:
            code.append(EIIP_dict.get(aa, 0))
        encodings.append(code)
    return encodings


# ENAC
import re, sys, os, platform
from collections import Counter
import argparse


# 序列长度需要等长，且长度要大于窗口大小
#nei
def ENAC(fastas, window=5, **kw):
    if window < 1:
        print('Error: the sliding window should be greater than zero' + '\n\n')
        return 0

    #     AA = kw['order'] if kw['order'] != None else 'ACGU'
    AA = 'ACGU'
    encodings = []
    header = ['#', 'label']
    for w in range(1, len(fastas[0][1]) - window + 2):
        for aa in AA:
            header.append('SW.' + str(w) + '.' + aa)
    encodings.append(header)

    for i in fastas:
        name, sequence, label = i[0], i[1], i[2]
        code = [name, label]
        for j in range(len(sequence)):
            if j < len(sequence) and j + window <= len(sequence):
                count = Counter(sequence[j:j + window])
                for key in count:
                    count[key] = count[key] / len(sequence[j:j + window])
                for aa in AA:
                    code.append(count[aa])
        encodings.append(code)
    return encodings


# Kmer
import argparse
import re, sys, os, platform
import itertools
from collections import Counter


def kmerArray(sequence, k):
    kmer = []
    for i in range(len(sequence) - k + 1):
        kmer.append(sequence[i:i + k])
    return kmer

#seq nei
def Kmer(fastas, k=3, type="DNA", upto=False, normalize=True, **kw):
    encoding = []
    header = ['#', 'label']
    NA = 'ACGU'
    if type in ("DNA", 'RNA'):
        NA = 'ACGU'
    else:
        NA = 'ACDEFGHIKLMNPQRSTVWY'

    if k < 1:
        print('Error: the k-mer value should larger than 0.')
        return 0

    if upto == True:
        for tmpK in range(1, k + 1):
            for kmer in itertools.product(NA, repeat=tmpK):
                header.append(''.join(kmer))
        encoding.append(header)
        for i in fastas:
            name, sequence, label = i[0], re.sub('-', '', i[1]), i[2]
            count = Counter()
            for tmpK in range(1, k + 1):
                kmers = kmerArray(sequence, tmpK)
                count.update(kmers)
                if normalize == True:
                    for key in count:
                        if len(key) == tmpK:
                            count[key] = count[key] / len(kmers)
            code = [name, label]
            for j in range(2, len(header)):
                if header[j] in count:
                    code.append(count[header[j]])
                else:
                    code.append(0)
            encoding.append(code)
    else:
        for kmer in itertools.product(NA, repeat=k):
            header.append(''.join(kmer))
        encoding.append(header)
        for i in fastas:
            name, sequence, label = i[0], re.sub('-', '', i[1]), i[2]
            kmers = kmerArray(sequence, k)
            count = Counter()
            count.update(kmers)
            if normalize == True:
                for key in count:
                    count[key] = count[key] / len(kmers)
            code = [name, label]
            for j in range(2, len(header)):
                if header[j] in count:
                    code.append(count[header[j]])
                else:
                    code.append(0)
            encoding.append(code)
    return encoding


# NAC
import re
from collections import Counter

#seq 内
def NAC(fastas, **kw):
    #     NA = kw['order'] if kw['order'] != None else 'ACGU'
    NA = 'ACGU'
    encodings = []
    header = ['#', 'label']
    for i in NA:
        header.append(i) # header = ['#', 'label','A','C','G','U']
    encodings.append(header)

    for i in fastas:
        name, sequence, label = i[0], re.sub('-', '', i[1]), i[2]
        count = Counter(sequence)
        for key in count:
            count[key] = count[key] / len(sequence)
        code = [name, label]
        for na in NA:
            code.append(count[na])
        encodings.append(code)
    return encodings


# PseEIIP
import sys, os, re


def TriNcleotideComposition(sequence, base):
    trincleotides = [nn1 + nn2 + nn3 for nn1 in base for nn2 in base for nn3 in base]
    tnc_dict = {}
    for triN in trincleotides:
        tnc_dict[triN] = 0
    for i in range(len(sequence) - 2):
        tnc_dict[sequence[i:i + 3]] += 1
    for key in tnc_dict:
        tnc_dict[key] /= (len(sequence) - 2)
    return tnc_dict

#seq nei
def PseEIIP(fastas, **kw):
    for i in fastas:
        if re.search('[^ACGU-]', i[1]):
            print(
                'Error: illegal character included in the fasta sequences, only the "ACGU-" are allowed by this PseEIIP scheme.')
            return 0

    base = 'ACGU'

    EIIP_dict = {
        'A': 0.1260,
        'C': 0.1340,
        'G': 0.0806,
        'U': 0.1335,
    }

    trincleotides = [nn1 + nn2 + nn3 for nn1 in base for nn2 in base for nn3 in base]
    EIIPxyz = {}
    for triN in trincleotides:
        EIIPxyz[triN] = EIIP_dict[triN[0]] + EIIP_dict[triN[1]] + EIIP_dict[triN[2]]

    encodings = []
    header = ['#', 'label'] + trincleotides
    encodings.append(header)

    for i in fastas:
        name, sequence, label = i[0], re.sub('-', '', i[1]), i[2]
        code = [name, label]
        trincleotide_frequency = TriNcleotideComposition(sequence, base)
        code = code + [EIIPxyz[triN] * trincleotide_frequency[triN] for triN in trincleotides]
        encodings.append(code)
    return encodings

import sys, os, platform


chemical_property = {
    'A': [1, 1, 1],
    'C': [0, 1, 0],
    'G': [1, 0, 0],
    'T': [0, 0, 1],
    'U': [0, 0, 1],
    '-': [0, 0, 0],
}

def NCP(fastas, **kw):

    AA = 'ACGU'
    encodings = []
    header = ['#', 'label']
    for i in range(1, len(fastas[0][1]) * 3 + 1):
        header.append('NCP.F'+str(i))
    encodings.append(header)

    for i in fastas:
        name, sequence, label = i[0], i[1], i[2]
        code = [name, label]
        for aa in sequence:
            code = code + chemical_property.get(aa, [0, 0, 0])
        encodings.append(code)
    return encodings
