# Supplementary material for: EnDeep4mC predicts DNA N4-methylcytosine sites using a dual-adaptive feature encoding framework in deep ensembles
Source: Genome Res. 2026 Mar;36(3):589–99. doi: 10.1101/gr.280977.125 (PMC12951953; doi:10.1101/gr.280977.125)
Supplement: Supplement 1 [file Supplemental_Code.zip › Supplemental_Code/EnDeep4mC-main/fs/Grantham.txt]

Name	A	R	N	D	C	Q	E	G	H	I	L	K	M	F	P	S	T	W	Y	V
A	0	112	111	126	195	91	107	60	86	94	96	106	84	113	27	99	58	148	112	64
R	112	0	86	96	180	43	54	125	29	97	102	26	91	97	103	110	71	101	77	96
N	111	86	0	23	139	46	42	80	68	149	153	94	142	158	91	46	65	174	143	133
D	126	96	23	0	154	61	45	94	81	168	172	101	160	177	108	65	85	181	160	152
C	195	180	139	154	0	154	170	159	174	198	198	202	196	205	169	112	149	215	194	192
Q	91	43	46	61	154	0	29	87	24	109	113	53	101	116	76	68	42	130	99	96
E	107	54	42	45	170	29	0	98	40	134	138	56	126	140	93	80	65	152	122	121
G	60	125	80	94	159	87	98	0	98	135	138	127	127	153	42	56	59	184	147	109
H	86	29	68	81	174	24	40	98	0	94	99	32	87	100	77	89	47	115	83	84
I	94	97	149	168	198	109	134	135	94	0	5	102	10	21	95	142	89	61	33	29
L	96	102	153	172	198	113	138	138	99	5	0	107	15	22	98	145	92	61	36	32
K	106	26	94	101	202	53	56	127	32	102	107	0	95	102	103	121	78	110	85	97
M	84	91	142	160	196	101	126	127	87	10	15	95	0	28	87	135	81	67	36	21
F	113	97	158	177	205	116	140	153	100	21	22	102	28	0	114	155	103	40	22	50
P	27	103	91	108	169	76	93	42	77	95	98	103	87	114	0	74	38	147	110	68
S	99	110	46	65	112	68	80	56	89	142	145	121	135	155	74	0	58	177	144	124
T	58	71	65	85	149	42	65	59	47	89	92	78	81	103	38	58	0	128	92	69
W	148	101	174	181	215	130	152	184	115	61	61	110	67	40	147	177	128	0	37	88
Y	112	77	143	160	194	99	122	147	83	33	36	85	36	22	110	144	92	37	0	55
V	64	96	133	152	192	96	121	109	84	29	32	97	21	50	68	124	69	88	55	0
