# Supplementary material for: EnDeep4mC predicts DNA N4-methylcytosine sites using a dual-adaptive feature encoding framework in deep ensembles
Source: Genome Res. 2026 Mar;36(3):589–99. doi: 10.1101/gr.280977.125 (PMC12951953; doi:10.1101/gr.280977.125)
Supplement: Supplement 1 [file Supplemental_Code.zip › Supplemental_Code/EnDeep4mC-main/fs/PAAC.txt]

#	A	R	N	D	C	Q	E	G	H	I	L	K	M	F	P	S	T	W	Y	V
Hydrophobicity	0.62	-2.53	-0.78	-0.9	0.29	-0.85	-0.74	0.48	-0.4	1.38	1.06	-1.5	0.64	1.19	0.12	-0.18	-0.05	0.81	0.26	1.08
Hydrophilicity	-0.5	3	0.2	3	-1	0.2	3	0	-0.5	-1.8	-1.8	3	-1.3	-2.5	0	0.3	-0.4	-3.4	-2.3	-1.5
SideChainMass	15	101	58	59	47	72	73	1	82	57	57	73	75	91	42	31	45	130	107	43
