# Supplementary material for: EnDeep4mC predicts DNA N4-methylcytosine sites using a dual-adaptive feature encoding framework in deep ensembles
Source: Genome Res. 2026 Mar;36(3):589–99. doi: 10.1101/gr.280977.125 (PMC12951953; doi:10.1101/gr.280977.125)
Supplement: Supplement 1 [file Supplemental_Code.zip › Supplemental_Code/EnDeep4mC-main/fs/triDNAPhyche.txt]

#	AAA	AAC	AAG	AAT	ACA	ACC	ACG	ACT	AGA	AGC	AGG	AGT	ATA	ATC	ATG	ATT	CAA	CAC	CAG	CAT	CCA	CCC	CCG	CCT	CGA	CGC	CGG	CGT	CTA	CTC	CTG	CTT	GAA	GAC	GAG	GAT	GCA	GCC	GCG	GCT	GGA	GGC	GGG	GGT	GTA	GTC	GTG	GTT	TAA
Bendability (DNAse)	-2.087	-1.509	-0.506	-2.126	0.111	-0.121	-0.121	-1.354	0.381	0.304	-0.313	-1.354	1.615	-0.737	1.229	-2.126	0.265	0.496	1.576	1.229	-1.856	0.072	-0.969	-0.313	0.111	-0.468	-0.969	-0.121	0.882	0.419	1.576	-0.506	-0.159	0.034	0.419	-0.737	0.766	1.036	-0.468	0.304	0.265	1.036	0.072	-0.121	0.342	0.034	0.496	-1.509	0.689
Bendability (consensus)	-2.745	-1.354	-0.257	-2.585	0.171	0.064	0.064	-0.685	-0.150	0.920	-0.070	-0.685	0.572	-0.391	1.348	-2.585	-0.231	0.786	0.920	1.348	-1.140	0.358	-0.712	-0.070	1.000	0.385	-0.712	0.064	-0.097	0.438	0.920	-0.257	-0.605	0.171	0.438	-0.391	0.839	2.097	0.385	0.920	-0.097	2.097	0.358	0.064	-0.070	0.171	0.786	-1.354	-0.284
Trinucleotide GC Content	-1.732	-0.577	-0.577	-1.732	-0.577	0.577	0.577	-0.577	-0.577	0.577	0.577	-0.577	-1.732	-0.577	-0.577	-1.732	-0.577	0.577	0.577	-0.577	0.577	1.732	1.732	0.577	0.577	1.732	1.732	0.577	-0.577	0.577	0.577	-0.577	-0.577	0.577	0.577	-0.577	0.577	1.732	1.732	0.577	0.577	1.732	1.732	0.577	-0.577	0.577	0.577	-0.577	-1.732
Nucleosome positioning	-2.349	-0.561	0.155	-1.991	0.155	0.274	0.274	0.453	-0.740	1.287	0.274	0.453	-0.978	0.214	0.870	-1.991	-0.740	0.810	-0.322	0.870	0.274	0.572	-0.084	0.274	1.645	1.287	-0.084	0.274	-1.276	0.274	-0.322	0.155	-0.918	0.274	0.274	0.214	0.572	2.479	1.287	1.287	-0.501	2.479	0.572	0.274	-0.561	0.274	0.810	-0.561	-1.395
Consensus_roll	-2.744	-1.363	-0.260	-2.591	0.164	0.071	0.065	-0.676	-0.158	0.911	-0.070	-0.676	0.584	-0.397	1.358	-2.591	-0.226	0.773	0.920	1.358	-1.139	0.345	-0.705	-0.070	1.012	0.379	-0.705	0.065	-0.097	0.427	0.920	-0.260	-0.600	0.178	0.427	-0.397	0.842	2.089	0.379	0.911	-0.103	2.089	0.345	0.071	-0.062	0.178	0.773	-1.363	-0.275
Consensus-Rigid	-2.744	-1.363	-0.260	-2.591	0.164	0.071	0.065	-0.676	-0.158	0.911	-0.070	-0.676	0.584	-0.397	1.358	-2.591	-0.226	0.773	0.920	1.358	-1.139	0.345	-0.705	-0.070	1.012	0.379	-0.705	0.065	-0.097	0.427	0.920	-0.260	-0.600	0.178	0.427	-0.397	0.842	2.089	0.379	0.911	-0.103	2.089	0.345	0.071	-0.062	0.178	0.773	-1.363	-0.275
Dnase I	2.274	1.105	0.193	2.141	-0.153	-0.078	-0.074	0.536	0.109	-0.753	0.039	0.536	-0.491	0.307	-1.112	2.141	0.166	-0.646	-0.762	-1.112	0.917	-0.300	0.558	0.039	-0.834	-0.326	0.558	-0.074	0.062	-0.365	-0.762	0.193	0.474	-0.165	-0.365	0.307	-0.702	-1.687	-0.326	-0.753	0.066	-1.687	-0.300	-0.078	0.031	-0.165	-0.646	1.105	0.206
Dnase I-Rigid	2.118	1.516	0.493	2.158	-0.123	0.107	0.107	1.357	-0.389	-0.313	0.300	1.357	-1.585	0.727	-1.215	2.158	-0.275	-0.503	-1.549	-1.215	1.876	-0.084	0.962	0.300	-0.123	0.455	0.962	0.107	-0.880	-0.427	-1.549	0.493	0.146	-0.046	-0.427	0.727	-0.767	-1.029	0.455	-0.313	-0.275	-1.029	-0.084	0.107	-0.351	-0.046	-0.503	1.516	-0.692
MW-Daltons	-1.000	-1.000	-1.000	-1.000	1.000	1.000	1.000	1.000	1.000	1.000	1.000	1.000	-1.000	-1.000	-1.000	-1.000	-1.000	-1.000	-1.000	-1.000	1.000	1.000	1.000	1.000	1.000	1.000	1.000	1.000	-1.000	-1.000	-1.000	-1.000	-1.000	-1.000	-1.000	-1.000	1.000	1.000	1.000	1.000	1.000	1.000	1.000	1.000	-1.000	-1.000	-1.000	-1.000	-1.000
MW-kg	-1.000	-1.000	-1.000	-1.000	1.000	1.000	1.000	1.000	1.000	1.000	1.000	1.000	-1.000	-1.000	-1.000	-1.000	-1.000	-1.000	-1.000	-1.000	1.000	1.000	1.000	1.000	1.000	1.000	1.000	1.000	-1.000	-1.000	-1.000	-1.000	-1.000	-1.000	-1.000	-1.000	1.000	1.000	1.000	1.000	1.000	1.000	1.000	1.000	-1.000	-1.000	-1.000	-1.000	-1.000
Nucleosome	-2.342	-0.555	0.169	-2.004	0.169	0.266	0.266	0.459	-0.748	1.280	0.266	0.459	-0.990	0.217	0.893	-2.004	-0.748	0.797	-0.314	0.893	0.266	0.555	-0.072	0.266	1.666	1.280	-0.072	0.266	-1.280	0.266	-0.314	0.169	-0.893	0.266	0.266	0.217	0.555	2.487	1.280	1.280	-0.507	2.487	0.555	0.266	-0.555	0.266	0.797	-0.555	-1.376
Nucleosome-Rigid	2.386	0.548	-0.179	2.032	-0.179	-0.275	-0.275	-0.466	0.743	-1.272	-0.275	-0.466	0.988	-0.227	-0.894	2.032	0.743	-0.800	0.304	-0.894	-0.275	-0.562	0.062	-0.275	-1.646	-1.272	0.062	-0.275	1.285	-0.275	0.304	-0.179	0.890	-0.275	-0.275	-0.227	-0.562	-2.433	-1.272	-1.272	0.499	-2.433	-0.562	-0.275	0.548	-0.275	-0.800	0.548	1.384
[truncated: 15 more columns]
