# Supplementary material for: EnDeep4mC predicts DNA N4-methylcytosine sites using a dual-adaptive feature encoding framework in deep ensembles
Source: Genome Res. 2026 Mar;36(3):589–99. doi: 10.1101/gr.280977.125 (PMC12951953; doi:10.1101/gr.280977.125)
Supplement: Supplement 1 [file Supplemental_Code.zip › Supplemental_Code/EnDeep4mC-main/logs/ablation_feature.log]

nohup: 忽略输入
2025-04-23 07:45:52.528098: I tensorflow/stream_executor/platform/default/dso_loader.cc:53] Successfully opened dynamic library libcudart.so.11.0

=== Running ablation for CNN ===

Processing CNN:   0%|          | 0/6 [00:00<?, ?it/s]

Ablating 4mC_A.thaliana:   0%|          | 0/6 [00:00<?, ?it/s][A2025-04-23 07:47:03.362401: I tensorflow/stream_executor/platform/default/dso_loader.cc:53] Successfully opened dynamic library libcuda.so.1
2025-04-23 07:47:03.385345: I tensorflow/core/common_runtime/gpu/gpu_device.cc:1733] Found device 0 with properties: 
pciBusID: 0000:8e:00.0 name: NVIDIA GeForce RTX 4090 computeCapability: 8.9
coreClock: 2.535GHz coreCount: 128 deviceMemorySize: 23.64GiB deviceMemoryBandwidth: 938.86GiB/s
2025-04-23 07:47:03.385460: I tensorflow/core/common_runtime/gpu/gpu_device.cc:1733] Found device 1 with properties: 
pciBusID: 0000:ca:00.0 name: NVIDIA GeForce RTX 4090 computeCapability: 8.9
coreClock: 2.535GHz coreCount: 128 deviceMemorySize: 23.64GiB deviceMemoryBandwidth: 938.86GiB/s
2025-04-23 07:47:03.385473: I tensorflow/stream_executor/platform/default/dso_loader.cc:53] Successfully opened dynamic library libcudart.so.11.0
2025-04-23 07:47:03.387281: I tensorflow/stream_executor/platform/default/dso_loader.cc:53] Successfully opened dynamic library libcublas.so.11
2025-04-23 07:47:03.387342: I tensorflow/stream_executor/platform/default/dso_loader.cc:53] Successfully opened dynamic library libcublasLt.so.11
2025-04-23 07:47:03.387903: I tensorflow/stream_executor/platform/default/dso_loader.cc:53] Successfully opened dynamic library libcufft.so.10
2025-04-23 07:47:03.388089: I tensorflow/stream_executor/platform/default/dso_loader.cc:53] Successfully opened dynamic library libcurand.so.10
2025-04-23 07:47:03.388516: I tensorflow/stream_executor/platform/default/dso_loader.cc:53] Successfully opened dynamic library libcusolver.so.11
2025-04-23 07:47:03.389059: I tensorflow/stream_executor/platform/default/dso_loader.cc:53] Successfully opened dynamic library libcusparse.so.11
2025-04-23 07:47:03.389154: I tensorflow/stream_executor/platform/default/dso_loader.cc:53] Successfully opened dynamic library libcudnn.so.8
2025-04-23 07:47:03.389573: I tensorflow/core/common_runtime/gpu/gpu_device.cc:1871] Adding visible gpu devices: 0, 1
2025-04-23 07:47:03.389765: I tensorflow/core/platform/cpu_feature_guard.cc:142] This TensorFlow binary is optimized with oneAPI Deep Neural Network Library (oneDNN) to use the following CPU instructions in performance-critical operations:  AVX2 AVX512F FMA
To enable them in other operations, rebuild TensorFlow with the appropriate compiler flags.
2025-04-23 07:47:03.511516: I tensorflow/core/common_runtime/gpu/gpu_device.cc:1733] Found device 0 with properties: 
pciBusID: 0000:8e:00.0 name: NVIDIA GeForce RTX 4090 computeCapability: 8.9
coreClock: 2.535GHz coreCount: 128 deviceMemorySize: 23.64GiB deviceMemoryBandwidth: 938.86GiB/s
2025-04-23 07:47:03.511622: I tensorflow/core/common_runtime/gpu/gpu_device.cc:1733] Found device 1 with properties: 
pciBusID: 0000:ca:00.0 name: NVIDIA GeForce RTX 4090 computeCapability: 8.9
coreClock: 2.535GHz coreCount: 128 deviceMemorySize: 23.64GiB deviceMemoryBandwidth: 938.86GiB/s
2025-04-23 07:47:03.511911: I tensorflow/core/common_runtime/gpu/gpu_device.cc:1871] Adding visible gpu devices: 0, 1
2025-04-23 07:47:03.511937: I tensorflow/stream_executor/platform/default/dso_loader.cc:53] Successfully opened dynamic library libcudart.so.11.0
2025-04-23 07:47:03.960654: I tensorflow/core/common_runtime/gpu/gpu_device.cc:1258] Device interconnect StreamExecutor with strength 1 edge matrix:
2025-04-23 07:47:03.960701: I tensorflow/core/common_runtime/gpu/gpu_device.cc:1264]      0 1 
2025-04-23 07:47:03.960707: I tensorflow/core/common_runtime/gpu/gpu_device.cc:1277] 0:   N N 
2025-04-23 07:47:03.960709: I tensorflow/core/common_runtime/gpu/gpu_device.cc:1277] 1:   N N 
2025-04-23 07:47:03.961398: I tensorflow/core/common_runtime/gpu/gpu_device.cc:1418] Created TensorFlow device (/job:localhost/replica:0/task:0/device:GPU:0 with 21890 MB memory) -> physical GPU (device: 0, name: NVIDIA GeForce RTX 4090, pci bus id: 0000:8e:00.0, compute capability: 8.9)
2025-04-23 07:47:03.962026: I tensorflow/core/common_runtime/gpu/gpu_device.cc:1418] Created TensorFlow device (/job:localhost/replica:0/task:0/device:GPU:1 with 22122 MB memory) -> physical GPU (device: 1, name: NVIDIA GeForce RTX 4090, pci bus id: 0000:ca:00.0, compute capability: 8.9)
2025-04-23 07:47:04.526890: I tensorflow/compiler/mlir/mlir_graph_optimization_pass.cc:176] None of the MLIR Optimization Passes are enabled (registered 2)
2025-04-23 07:47:04.527188: I tensorflow/core/platform/profile_utils/cpu_utils.cc:114] CPU Frequency: 2500000000 Hz
2025-04-23 07:47:05.056597: I tensorflow/stream_executor/platform/default/dso_loader.cc:53] Successfully opened dynamic library libcudnn.so.8
2025-04-23 07:47:05.498958: I tensorflow/stream_executor/cuda/cuda_dnn.cc:359] Loaded cuDNN version 8100
2025-04-23 07:47:06.006286: E tensorflow/core/platform/default/subprocess.cc:304] Start cannot spawn child process: No such file or directory
2025-04-23 07:47:06.006330: W tensorflow/stream_executor/gpu/asm_compiler.cc:56] Couldn't invoke ptxas --version
2025-04-23 07:47:06.007109: E tensorflow/core/platform/default/subprocess.cc:304] Start cannot spawn child process: No such file or directory
2025-04-23 07:47:06.007146: W tensorflow/stream_executor/gpu/redzone_allocator.cc:314] Internal: Failed to launch ptxas
Relying on driver to perform ptx compilation. 
Modify $PATH to customize ptxas location.
This message will be only logged once.
2025-04-23 07:47:06.018431: I tensorflow/stream_executor/platform/default/dso_loader.cc:53] Successfully opened dynamic library libcublas.so.11
2025-04-23 07:47:06.375362: I tensorflow/stream_executor/platform/default/dso_loader.cc:53] Successfully opened dynamic library libcublasLt.so.11
2025-04-23 07:47:06.385234: I tensorflow/stream_executor/cuda/cuda_blas.cc:1838] TensorFloat-32 will be used for the matrix multiplication. This will only be logged once.


Ablating 4mC_A.thaliana:  17%|█▋        | 1/6 [02:45<13:45, 165.01s/it][A

Ablating 4mC_A.thaliana:  33%|███▎      | 2/6 [05:10<10:15, 153.79s/it][A

Ablating 4mC_A.thaliana:  50%|█████     | 3/6 [07:55<07:55, 158.52s/it][A

Ablating 4mC_A.thaliana:  67%|██████▋   | 4/6 [10:44<05:26, 163.01s/it][A

Ablating 4mC_A.thaliana:  83%|████████▎ | 5/6 [13:04<02:34, 154.43s/it][A

Ablating 4mC_A.thaliana: 100%|██████████| 6/6 [15:38<00:00, 154.32s/it][A

                                                                       [A
Processing CNN:  17%|█▋        | 1/6 [15:38<1:18:11, 938.31s/it]encoding_TR: (149324, 765)
encoding_TR: (101932, 765)

特征消融: NCP
基准准确率: 0.8714 | 消融后准确率: 0.8455
差异(delta): -0.0259 (下降)
--------------------------------------------------
encoding_TR: (149324, 728)
encoding_TR: (101932, 728)

特征消融: ENAC
基准准确率: 0.8714 | 消融后准确率: 0.8462
差异(delta): -0.0252 (下降)
--------------------------------------------------
encoding_TR: (149324, 724)
encoding_TR: (101932, 724)

特征消融: binary
基准准确率: 0.8714 | 消融后准确率: 0.8444
差异(delta): -0.0270 (下降)
--------------------------------------------------
encoding_TR: (149324, 847)
encoding_TR: (101932, 847)

特征消融: EIIP
基准准确率: 0.8714 | 消融后准确率: 0.8462
差异(delta): -0.0253 (下降)
--------------------------------------------------
encoding_TR: (149324, 744)
encoding_TR: (101932, 744)

特征消融: CKSNAP
基准准确率: 0.8714 | 消融后准确率: 0.8459
差异(delta): -0.0255 (下降)
--------------------------------------------------
encoding_TR: (149324, 632)
encoding_TR: (101932, 632)

特征消融: Kmer4
基准准确率: 0.8714 | 消融后准确率: 0.8416
差异(delta): -0.0299 (下降)
--------------------------------------------------


Ablating 4mC_C.elegans:   0%|          | 0/9 [00:00<?, ?it/s][A

Ablating 4mC_C.elegans:  11%|█         | 1/9 [03:14<25:57, 194.74s/it][A

Ablating 4mC_C.elegans:  22%|██▏       | 2/9 [06:36<23:10, 198.65s/it][A

Ablating 4mC_C.elegans:  33%|███▎      | 3/9 [09:57<19:59, 199.84s/it][A

Ablating 4mC_C.elegans:  44%|████▍     | 4/9 [13:22<16:50, 202.01s/it][A

Ablating 4mC_C.elegans:  56%|█████▌    | 5/9 [16:43<13:25, 201.39s/it][A

Ablating 4mC_C.elegans:  67%|██████▋   | 6/9 [19:59<09:58, 199.65s/it][A

Ablating 4mC_C.elegans:  78%|███████▊  | 7/9 [23:22<06:41, 200.68s/it][A

Ablating 4mC_C.elegans:  89%|████████▉ | 8/9 [26:00<03:07, 187.33s/it][A

Ablating 4mC_C.elegans: 100%|██████████| 9/9 [28:57<00:00, 183.85s/it][A

                                                                      [A
Processing CNN:  33%|███▎      | 2/6 [44:35<1:33:52, 1408.14s/it]encoding_TR: (113540, 946)
encoding_TR: (24294, 946)

特征消融: ENAC
基准准确率: 0.9235 | 消融后准确率: 0.9145
差异(delta): -0.0089 (下降)
--------------------------------------------------
encoding_TR: (113540, 942)
encoding_TR: (24294, 942)

特征消融: binary
基准准确率: 0.9235 | 消融后准确率: 0.9111
差异(delta): -0.0124 (下降)
--------------------------------------------------
encoding_TR: (113540, 983)
encoding_TR: (24294, 983)

特征消融: NCP
基准准确率: 0.9235 | 消融后准确率: 0.9115
差异(delta): -0.0120 (下降)
--------------------------------------------------
encoding_TR: (113540, 1065)
encoding_TR: (24294, 1065)

特征消融: EIIP
基准准确率: 0.9235 | 消融后准确率: 0.9168
差异(delta): -0.0067 (下降)
--------------------------------------------------
encoding_TR: (113540, 850)
encoding_TR: (24294, 850)

特征消融: Kmer4
基准准确率: 0.9235 | 消融后准确率: 0.9131
差异(delta): -0.0103 (下降)
--------------------------------------------------
encoding_TR: (113540, 962)
encoding_TR: (24294, 962)

特征消融: CKSNAP
基准准确率: 0.9235 | 消融后准确率: 0.9131
差异(delta): -0.0103 (下降)
--------------------------------------------------
encoding_TR: (113540, 1042)
encoding_TR: (24294, 1042)

特征消融: TNC
基准准确率: 0.9235 | 消融后准确率: 0.9152
差异(delta): -0.0083 (下降)
--------------------------------------------------
encoding_TR: (113540, 1018)
encoding_TR: (24294, 1018)

特征消融: SCPseTNC
基准准确率: 0.9235 | 消融后准确率: 0.9167
差异(delta): -0.0068 (下降)
--------------------------------------------------
encoding_TR: (113540, 1040)
encoding_TR: (24294, 1040)

特征消融: PCPseTNC
基准准确率: 0.9235 | 消融后准确率: 0.9155
差异(delta): -0.0080 (下降)
--------------------------------------------------


Ablating 4mC_D.melanogaster:   0%|          | 0/7 [00:00<?, ?it/s][A

Ablating 4mC_D.melanogaster:  14%|█▍        | 1/7 [02:56<17:36, 176.02s/it][A

Ablating 4mC_D.melanogaster:  29%|██▊       | 2/7 [05:46<14:25, 173.00s/it][A

Ablating 4mC_D.melanogaster:  43%|████▎     | 3/7 [08:30<11:15, 168.83s/it][A

Ablating 4mC_D.melanogaster:  57%|█████▋    | 4/7 [11:25<08:33, 171.12s/it][A

Ablating 4mC_D.melanogaster:  71%|███████▏  | 5/7 [14:01<05:31, 165.57s/it][A

Ablating 4mC_D.melanogaster:  86%|████████▌ | 6/7 [16:48<02:46, 166.18s/it][A

Ablating 4mC_D.melanogaster: 100%|██████████| 7/7 [19:42<00:00, 168.66s/it][A

                                                                           [A
Processing CNN:  50%|█████     | 3/6 [1:04:17<1:05:15, 1305.01s/it]encoding_TR: (162578, 829)
encoding_TR: (56000, 829)

特征消融: NCP
基准准确率: 0.9199 | 消融后准确率: 0.9065
差异(delta): -0.0134 (下降)
--------------------------------------------------
encoding_TR: (162578, 788)
encoding_TR: (56000, 788)

特征消融: binary
基准准确率: 0.9199 | 消融后准确率: 0.9074
差异(delta): -0.0125 (下降)
--------------------------------------------------
encoding_TR: (162578, 792)
encoding_TR: (56000, 792)

特征消融: ENAC
基准准确率: 0.9199 | 消融后准确率: 0.9063
差异(delta): -0.0136 (下降)
--------------------------------------------------
encoding_TR: (162578, 911)
encoding_TR: (56000, 911)

特征消融: EIIP
基准准确率: 0.9199 | 消融后准确率: 0.9075
差异(delta): -0.0124 (下降)
--------------------------------------------------
encoding_TR: (162578, 808)
encoding_TR: (56000, 808)

特征消融: CKSNAP
基准准确率: 0.9199 | 消融后准确率: 0.9073
差异(delta): -0.0126 (下降)
--------------------------------------------------
encoding_TR: (162578, 696)
encoding_TR: (56000, 696)

特征消融: Kmer4
基准准确率: 0.9199 | 消融后准确率: 0.9109
差异(delta): -0.0091 (下降)
--------------------------------------------------
encoding_TR: (162578, 888)
encoding_TR: (56000, 888)

特征消融: TNC
基准准确率: 0.9199 | 消融后准确率: 0.9082
差异(delta): -0.0117 (下降)
--------------------------------------------------


Ablating 4mC_E.coli:   0%|          | 0/1 [00:00<?, ?it/s][A

                                                          [AError in CNN-4mC_E.coli: No objects to concatenate


Ablating 4mC_G.subterraneus:   0%|          | 0/12 [00:00<?, ?it/s][A

Ablating 4mC_G.subterraneus:   8%|▊         | 1/12 [00:40<07:20, 40.04s/it][A

Ablating 4mC_G.subterraneus:  17%|█▋        | 2/12 [01:11<05:49, 34.93s/it][A

Ablating 4mC_G.subterraneus:  25%|██▌       | 3/12 [01:52<05:40, 37.81s/it][A

Ablating 4mC_G.subterraneus:  33%|███▎      | 4/12 [02:27<04:52, 36.61s/it][A

Ablating 4mC_G.subterraneus:  42%|████▏     | 5/12 [03:09<04:28, 38.42s/it][A

Ablating 4mC_G.subterraneus:  50%|█████     | 6/12 [03:50<03:57, 39.51s/it][A

Ablating 4mC_G.subterraneus:  58%|█████▊    | 7/12 [04:29<03:16, 39.33s/it][A

Ablating 4mC_G.subterraneus:  67%|██████▋   | 8/12 [05:09<02:37, 39.46s/it][A

Ablating 4mC_G.subterraneus:  75%|███████▌  | 9/12 [05:53<02:02, 40.96s/it][A

Ablating 4mC_G.subterraneus:  83%|████████▎ | 10/12 [06:36<01:22, 41.49s/it][A

Ablating 4mC_G.subterraneus:  92%|█████████▏| 11/12 [07:19<00:42, 42.05s/it][A

Ablating 4mC_G.subterraneus: 100%|██████████| 12/12 [08:02<00:00, 42.31s/it][A

                                                                            [A
Processing CNN:  83%|████████▎ | 5/6 [1:12:20<11:42, 702.83s/it]   encoding_TR: (14128, 1542)
encoding_TR: (15626, 1542)

特征消融: CKSNAP
基准准确率: 0.8516 | 消融后准确率: 0.8234
差异(delta): -0.0282 (下降)
--------------------------------------------------
encoding_TR: (14128, 1598)
encoding_TR: (15626, 1598)

特征消融: SCPseTNC
基准准确率: 0.8516 | 消融后准确率: 0.8350
差异(delta): -0.0166 (下降)
--------------------------------------------------
encoding_TR: (14128, 1430)
encoding_TR: (15626, 1430)

特征消融: Kmer4
基准准确率: 0.8516 | 消融后准确率: 0.8399
差异(delta): -0.0117 (下降)
--------------------------------------------------
encoding_TR: (14128, 1620)
encoding_TR: (15626, 1620)

特征消融: PCPseTNC
基准准确率: 0.8516 | 消融后准确率: 0.8375
差异(delta): -0.0141 (下降)
--------------------------------------------------
encoding_TR: (14128, 1622)
encoding_TR: (15626, 1622)

特征消融: PseEIIP
基准准确率: 0.8516 | 消融后准确率: 0.8334
差异(delta): -0.0182 (下降)
--------------------------------------------------
encoding_TR: (14128, 1622)
encoding_TR: (15626, 1622)

特征消融: TNC
基准准确率: 0.8516 | 消融后准确率: 0.8325
差异(delta): -0.0191 (下降)
--------------------------------------------------
encoding_TR: (14128, 1174)
encoding_TR: (15626, 1174)

特征消融: RCKmer5
基准准确率: 0.8516 | 消融后准确率: 0.8392
差异(delta): -0.0124 (下降)
--------------------------------------------------
encoding_TR: (14128, 1526)
encoding_TR: (15626, 1526)

特征消融: ENAC
基准准确率: 0.8516 | 消融后准确率: 0.8346
差异(delta): -0.0170 (下降)
--------------------------------------------------
encoding_TR: (14128, 1563)
encoding_TR: (15626, 1563)

特征消融: NCP
基准准确率: 0.8516 | 消融后准确率: 0.8296
差异(delta): -0.0220 (下降)
--------------------------------------------------
encoding_TR: (14128, 1522)
encoding_TR: (15626, 1522)

特征消融: binary
基准准确率: 0.8516 | 消融后准确率: 0.8344
差异(delta): -0.0172 (下降)
--------------------------------------------------
encoding_TR: (14128, 1682)
encoding_TR: (15626, 1682)

特征消融: NAC
基准准确率: 0.8516 | 消融后准确率: 0.8394
差异(delta): -0.0122 (下降)
--------------------------------------------------
encoding_TR: (14128, 1645)
encoding_TR: (15626, 1645)

特征消融: EIIP
基准准确率: 0.8516 | 消融后准确率: 0.8360
差异(delta): -0.0156 (下降)
--------------------------------------------------


Ablating 4mC_G.pickeringii:   0%|          | 0/11 [00:00<?, ?it/s][A

Ablating 4mC_G.pickeringii:   9%|▉         | 1/11 [00:18<03:05, 18.52s/it][A

Ablating 4mC_G.pickeringii:  18%|█▊        | 2/11 [00:36<02:41, 17.95s/it][A

Ablating 4mC_G.pickeringii:  27%|██▋       | 3/11 [00:54<02:25, 18.20s/it][A

Ablating 4mC_G.pickeringii:  36%|███▋      | 4/11 [01:13<02:09, 18.43s/it][A

Ablating 4mC_G.pickeringii:  45%|████▌     | 5/11 [01:31<01:50, 18.36s/it][A

Ablating 4mC_G.pickeringii:  55%|█████▍    | 6/11 [01:48<01:30, 18.03s/it][A

Ablating 4mC_G.pickeringii:  64%|██████▎   | 7/11 [02:01<01:05, 16.39s/it][A

Ablating 4mC_G.pickeringii:  73%|███████▎  | 8/11 [02:18<00:49, 16.58s/it][A

Ablating 4mC_G.pickeringii:  82%|████████▏ | 9/11 [02:35<00:33, 16.57s/it][A

Ablating 4mC_G.pickeringii:  91%|█████████ | 10/11 [02:53<00:16, 16.96s/it][A

Ablating 4mC_G.pickeringii: 100%|██████████| 11/11 [03:10<00:00, 17.04s/it][A

                                                                           [A
Processing CNN: 100%|██████████| 6/6 [1:15:30<00:00, 555.34s/it]
Processing CNN: 100%|██████████| 6/6 [1:15:30<00:00, 755.12s/it]
encoding_TR: (7522, 1518)
encoding_TR: (3852, 1518)

特征消融: binary
基准准确率: 0.9026 | 消融后准确率: 0.9001
差异(delta): -0.0026 (下降)
--------------------------------------------------
encoding_TR: (7522, 1522)
encoding_TR: (3852, 1522)

特征消融: ENAC
基准准确率: 0.9026 | 消融后准确率: 0.8988
差异(delta): -0.0039 (下降)
--------------------------------------------------
encoding_TR: (7522, 1559)
encoding_TR: (3852, 1559)

特征消融: NCP
基准准确率: 0.9026 | 消融后准确率: 0.8936
差异(delta): -0.0091 (下降)
--------------------------------------------------
encoding_TR: (7522, 1538)
encoding_TR: (3852, 1538)

特征消融: CKSNAP
基准准确率: 0.9026 | 消融后准确率: 0.8881
差异(delta): -0.0145 (下降)
--------------------------------------------------
encoding_TR: (7522, 1426)
encoding_TR: (3852, 1426)

特征消融: Kmer4
基准准确率: 0.9026 | 消融后准确率: 0.8943
差异(delta): -0.0083 (下降)
--------------------------------------------------
encoding_TR: (7522, 1170)
encoding_TR: (3852, 1170)

特征消融: RCKmer5
基准准确率: 0.9026 | 消融后准确率: 0.8988
差异(delta): -0.0039 (下降)
--------------------------------------------------
encoding_TR: (7522, 1594)
encoding_TR: (3852, 1594)

特征消融: SCPseTNC
基准准确率: 0.9026 | 消融后准确率: 0.8988
差异(delta): -0.0039 (下降)
--------------------------------------------------
encoding_TR: (7522, 1616)
encoding_TR: (3852, 1616)

特征消融: PCPseTNC
基准准确率: 0.9026 | 消融后准确率: 0.9011
差异(delta): -0.0016 (下降)
--------------------------------------------------
encoding_TR: (7522, 1618)
encoding_TR: (3852, 1618)

特征消融: TNC
基准准确率: 0.9026 | 消融后准确率: 0.8972
差异(delta): -0.0055 (下降)
--------------------------------------------------
encoding_TR: (7522, 1618)
encoding_TR: (3852, 1618)

特征消融: PseEIIP
基准准确率: 0.9026 | 消融后准确率: 0.8941
差异(delta): -0.0086 (下降)
--------------------------------------------------
encoding_TR: (7522, 1641)
encoding_TR: (3852, 1641)

特征消融: EIIP
基准准确率: 0.9026 | 消融后准确率: 0.8972
差异(delta): -0.0055 (下降)
--------------------------------------------------

=== Running ablation for BLSTM ===

Processing BLSTM:   0%|          | 0/6 [00:00<?, ?it/s]

Ablating 4mC_A.thaliana:   0%|          | 0/6 [00:00<?, ?it/s][AWARNING:tensorflow:Layer lstm will not use cuDNN kernels since it doesn't meet the criteria. It will use a generic GPU kernel as fallback when running on GPU.
WARNING:tensorflow:Layer lstm will not use cuDNN kernels since it doesn't meet the criteria. It will use a generic GPU kernel as fallback when running on GPU.
WARNING:tensorflow:Layer lstm will not use cuDNN kernels since it doesn't meet the criteria. It will use a generic GPU kernel as fallback when running on GPU.
WARNING:tensorflow:Layer lstm_1 will not use cuDNN kernels since it doesn't meet the criteria. It will use a generic GPU kernel as fallback when running on GPU.
WARNING:tensorflow:Layer lstm_1 will not use cuDNN kernels since it doesn't meet the criteria. It will use a generic GPU kernel as fallback when running on GPU.
WARNING:tensorflow:Layer lstm_1 will not use cuDNN kernels since it doesn't meet the criteria. It will use a generic GPU kernel as fallback when running on GPU.


Ablating 4mC_A.thaliana:  17%|█▋        | 1/6 [07:34<37:53, 454.63s/it][AWARNING:tensorflow:Layer lstm_2 will not use cuDNN kernels since it doesn't meet the criteria. It will use a generic GPU kernel as fallback when running on GPU.
WARNING:tensorflow:Layer lstm_2 will not use cuDNN kernels since it doesn't meet the criteria. It will use a generic GPU kernel as fallback when running on GPU.
WARNING:tensorflow:Layer lstm_2 will not use cuDNN kernels since it doesn't meet the criteria. It will use a generic GPU kernel as fallback when running on GPU.
WARNING:tensorflow:Layer lstm_3 will not use cuDNN kernels since it doesn't meet the criteria. It will use a generic GPU kernel as fallback when running on GPU.
WARNING:tensorflow:Layer lstm_3 will not use cuDNN kernels since it doesn't meet the criteria. It will use a generic GPU kernel as fallback when running on GPU.
WARNING:tensorflow:Layer lstm_3 will not use cuDNN kernels since it doesn't meet the criteria. It will use a generic GPU kernel as fallback when running on GPU.


Ablating 4mC_A.thaliana:  33%|███▎      | 2/6 [15:28<31:02, 465.67s/it][AWARNING:tensorflow:Layer lstm_4 will not use cuDNN kernels since it doesn't meet the criteria. It will use a generic GPU kernel as fallback when running on GPU.
WARNING:tensorflow:Layer lstm_4 will not use cuDNN kernels since it doesn't meet the criteria. It will use a generic GPU kernel as fallback when running on GPU.
WARNING:tensorflow:Layer lstm_4 will not use cuDNN kernels since it doesn't meet the criteria. It will use a generic GPU kernel as fallback when running on GPU.
WARNING:tensorflow:Layer lstm_5 will not use cuDNN kernels since it doesn't meet the criteria. It will use a generic GPU kernel as fallback when running on GPU.
WARNING:tensorflow:Layer lstm_5 will not use cuDNN kernels since it doesn't meet the criteria. It will use a generic GPU kernel as fallback when running on GPU.
WARNING:tensorflow:Layer lstm_5 will not use cuDNN kernels since it doesn't meet the criteria. It will use a generic GPU kernel as fallback when running on GPU.


Ablating 4mC_A.thaliana:  50%|█████     | 3/6 [23:28<23:36, 472.33s/it][AWARNING:tensorflow:Layer lstm_6 will not use cuDNN kernels since it doesn't meet the criteria. It will use a generic GPU kernel as fallback when running on GPU.
WARNING:tensorflow:Layer lstm_6 will not use cuDNN kernels since it doesn't meet the criteria. It will use a generic GPU kernel as fallback when running on GPU.
WARNING:tensorflow:Layer lstm_6 will not use cuDNN kernels since it doesn't meet the criteria. It will use a generic GPU kernel as fallback when running on GPU.
WARNING:tensorflow:Layer lstm_7 will not use cuDNN kernels since it doesn't meet the criteria. It will use a generic GPU kernel as fallback when running on GPU.
WARNING:tensorflow:Layer lstm_7 will not use cuDNN kernels since it doesn't meet the criteria. It will use a generic GPU kernel as fallback when running on GPU.
WARNING:tensorflow:Layer lstm_7 will not use cuDNN kernels since it doesn't meet the criteria. It will use a generic GPU kernel as fallback when running on GPU.


Ablating 4mC_A.thaliana:  67%|██████▋   | 4/6 [31:03<15:31, 465.57s/it][AWARNING:tensorflow:Layer lstm_8 will not use cuDNN kernels since it doesn't meet the criteria. It will use a generic GPU kernel as fallback when running on GPU.
WARNING:tensorflow:Layer lstm_8 will not use cuDNN kernels since it doesn't meet the criteria. It will use a generic GPU kernel as fallback when running on GPU.
WARNING:tensorflow:Layer lstm_8 will not use cuDNN kernels since it doesn't meet the criteria. It will use a generic GPU kernel as fallback when running on GPU.
WARNING:tensorflow:Layer lstm_9 will not use cuDNN kernels since it doesn't meet the criteria. It will use a generic GPU kernel as fallback when running on GPU.
WARNING:tensorflow:Layer lstm_9 will not use cuDNN kernels since it doesn't meet the criteria. It will use a generic GPU kernel as fallback when running on GPU.
WARNING:tensorflow:Layer lstm_9 will not use cuDNN kernels since it doesn't meet the criteria. It will use a generic GPU kernel as fallback when running on GPU.


Ablating 4mC_A.thaliana:  83%|████████▎ | 5/6 [38:57<07:48, 468.70s/it][AWARNING:tensorflow:Layer lstm_10 will not use cuDNN kernels since it doesn't meet the criteria. It will use a generic GPU kernel as fallback when running on GPU.
WARNING:tensorflow:Layer lstm_10 will not use cuDNN kernels since it doesn't meet the criteria. It will use a generic GPU kernel as fallback when running on GPU.
WARNING:tensorflow:Layer lstm_10 will not use cuDNN kernels since it doesn't meet the criteria. It will use a generic GPU kernel as fallback when running on GPU.
WARNING:tensorflow:Layer lstm_11 will not use cuDNN kernels since it doesn't meet the criteria. It will use a generic GPU kernel as fallback when running on GPU.
WARNING:tensorflow:Layer lstm_11 will not use cuDNN kernels since it doesn't meet the criteria. It will use a generic GPU kernel as fallback when running on GPU.
WARNING:tensorflow:Layer lstm_11 will not use cuDNN kernels since it doesn't meet the criteria. It will use a generic GPU kernel as fallback when running on GPU.


Ablating 4mC_A.thaliana: 100%|██████████| 6/6 [46:38<00:00, 466.11s/it][A

                                                                       [A
Processing BLSTM:  17%|█▋        | 1/6 [46:38<3:53:14, 2798.83s/it]encoding_TR: (149324, 728)
encoding_TR: (101932, 728)

特征消融: ENAC
基准准确率: 0.8701 | 消融后准确率: 0.8496
差异(delta): -0.0205 (下降)
--------------------------------------------------
encoding_TR: (149324, 724)
encoding_TR: (101932, 724)

特征消融: binary
基准准确率: 0.8701 | 消融后准确率: 0.8489
差异(delta): -0.0212 (下降)
--------------------------------------------------
encoding_TR: (149324, 765)
encoding_TR: (101932, 765)

特征消融: NCP
基准准确率: 0.8701 | 消融后准确率: 0.8499
差异(delta): -0.0202 (下降)
--------------------------------------------------
encoding_TR: (149324, 744)
encoding_TR: (101932, 744)

特征消融: CKSNAP
基准准确率: 0.8701 | 消融后准确率: 0.8488
差异(delta): -0.0213 (下降)
--------------------------------------------------
encoding_TR: (149324, 847)
encoding_TR: (101932, 847)

特征消融: EIIP
基准准确率: 0.8701 | 消融后准确率: 0.8503
差异(delta): -0.0198 (下降)
--------------------------------------------------
encoding_TR: (149324, 632)
encoding_TR: (101932, 632)

特征消融: Kmer4
基准准确率: 0.8701 | 消融后准确率: 0.8447
差异(delta): -0.0254 (下降)
--------------------------------------------------


Ablating 4mC_C.elegans:   0%|          | 0/4 [00:00<?, ?it/s][AWARNING:tensorflow:Layer lstm_12 will not use cuDNN kernels since it doesn't meet the criteria. It will use a generic GPU kernel as fallback when running on GPU.
WARNING:tensorflow:Layer lstm_12 will not use cuDNN kernels since it doesn't meet the criteria. It will use a generic GPU kernel as fallback when running on GPU.
WARNING:tensorflow:Layer lstm_12 will not use cuDNN kernels since it doesn't meet the criteria. It will use a generic GPU kernel as fallback when running on GPU.
WARNING:tensorflow:Layer lstm_13 will not use cuDNN kernels since it doesn't meet the criteria. It will use a generic GPU kernel as fallback when running on GPU.
WARNING:tensorflow:Layer lstm_13 will not use cuDNN kernels since it doesn't meet the criteria. It will use a generic GPU kernel as fallback when running on GPU.
WARNING:tensorflow:Layer lstm_13 will not use cuDNN kernels since it doesn't meet the criteria. It will use a generic GPU kernel as fallback when running on GPU.


Ablating 4mC_C.elegans:  25%|██▌       | 1/4 [05:40<17:00, 340.30s/it][AWARNING:tensorflow:Layer lstm_14 will not use cuDNN kernels since it doesn't meet the criteria. It will use a generic GPU kernel as fallback when running on GPU.
WARNING:tensorflow:Layer lstm_14 will not use cuDNN kernels since it doesn't meet the criteria. It will use a generic GPU kernel as fallback when running on GPU.
WARNING:tensorflow:Layer lstm_14 will not use cuDNN kernels since it doesn't meet the criteria. It will use a generic GPU kernel as fallback when running on GPU.
WARNING:tensorflow:Layer lstm_15 will not use cuDNN kernels since it doesn't meet the criteria. It will use a generic GPU kernel as fallback when running on GPU.
WARNING:tensorflow:Layer lstm_15 will not use cuDNN kernels since it doesn't meet the criteria. It will use a generic GPU kernel as fallback when running on GPU.
WARNING:tensorflow:Layer lstm_15 will not use cuDNN kernels since it doesn't meet the criteria. It will use a generic GPU kernel as fallback when running on GPU.


Ablating 4mC_C.elegans:  50%|█████     | 2/4 [11:10<11:09, 334.58s/it][AWARNING:tensorflow:Layer lstm_16 will not use cuDNN kernels since it doesn't meet the criteria. It will use a generic GPU kernel as fallback when running on GPU.
WARNING:tensorflow:Layer lstm_16 will not use cuDNN kernels since it doesn't meet the criteria. It will use a generic GPU kernel as fallback when running on GPU.
WARNING:tensorflow:Layer lstm_16 will not use cuDNN kernels since it doesn't meet the criteria. It will use a generic GPU kernel as fallback when running on GPU.
WARNING:tensorflow:Layer lstm_17 will not use cuDNN kernels since it doesn't meet the criteria. It will use a generic GPU kernel as fallback when running on GPU.
WARNING:tensorflow:Layer lstm_17 will not use cuDNN kernels since it doesn't meet the criteria. It will use a generic GPU kernel as fallback when running on GPU.
WARNING:tensorflow:Layer lstm_17 will not use cuDNN kernels since it doesn't meet the criteria. It will use a generic GPU kernel as fallback when running on GPU.


Ablating 4mC_C.elegans:  75%|███████▌  | 3/4 [16:34<05:29, 329.71s/it][AWARNING:tensorflow:Layer lstm_18 will not use cuDNN kernels since it doesn't meet the criteria. It will use a generic GPU kernel as fallback when running on GPU.
WARNING:tensorflow:Layer lstm_18 will not use cuDNN kernels since it doesn't meet the criteria. It will use a generic GPU kernel as fallback when running on GPU.
WARNING:tensorflow:Layer lstm_18 will not use cuDNN kernels since it doesn't meet the criteria. It will use a generic GPU kernel as fallback when running on GPU.
WARNING:tensorflow:Layer lstm_19 will not use cuDNN kernels since it doesn't meet the criteria. It will use a generic GPU kernel as fallback when running on GPU.
WARNING:tensorflow:Layer lstm_19 will not use cuDNN kernels since it doesn't meet the criteria. It will use a generic GPU kernel as fallback when running on GPU.
WARNING:tensorflow:Layer lstm_19 will not use cuDNN kernels since it doesn't meet the criteria. It will use a generic GPU kernel as fallback when running on GPU.


Ablating 4mC_C.elegans: 100%|██████████| 4/4 [22:03<00:00, 329.46s/it][A

                                                                      [A
Processing BLSTM:  33%|███▎      | 2/6 [1:08:42<2:08:44, 1931.21s/it]encoding_TR: (113540, 431)
encoding_TR: (24294, 431)

特征消融: ENAC
基准准确率: 0.9218 | 消融后准确率: 0.9088
差异(delta): -0.0130 (下降)
--------------------------------------------------
encoding_TR: (113540, 427)
encoding_TR: (24294, 427)

特征消融: binary
基准准确率: 0.9218 | 消融后准确率: 0.9120
差异(delta): -0.0099 (下降)
--------------------------------------------------
encoding_TR: (113540, 468)
encoding_TR: (24294, 468)

特征消融: NCP
基准准确率: 0.9218 | 消融后准确率: 0.9137
差异(delta): -0.0081 (下降)
--------------------------------------------------
encoding_TR: (113540, 447)
encoding_TR: (24294, 447)

特征消融: CKSNAP
基准准确率: 0.9218 | 消融后准确率: 0.9059
差异(delta): -0.0160 (下降)
--------------------------------------------------


Ablating 4mC_D.melanogaster:   0%|          | 0/5 [00:00<?, ?it/s][AWARNING:tensorflow:Layer lstm_20 will not use cuDNN kernels since it doesn't meet the criteria. It will use a generic GPU kernel as fallback when running on GPU.
WARNING:tensorflow:Layer lstm_20 will not use cuDNN kernels since it doesn't meet the criteria. It will use a generic GPU kernel as fallback when running on GPU.
WARNING:tensorflow:Layer lstm_20 will not use cuDNN kernels since it doesn't meet the criteria. It will use a generic GPU kernel as fallback when running on GPU.
WARNING:tensorflow:Layer lstm_21 will not use cuDNN kernels since it doesn't meet the criteria. It will use a generic GPU kernel as fallback when running on GPU.
WARNING:tensorflow:Layer lstm_21 will not use cuDNN kernels since it doesn't meet the criteria. It will use a generic GPU kernel as fallback when running on GPU.
WARNING:tensorflow:Layer lstm_21 will not use cuDNN kernels since it doesn't meet the criteria. It will use a generic GPU kernel as fallback when running on GPU.


Ablating 4mC_D.melanogaster:  20%|██        | 1/5 [08:23<33:32, 503.04s/it][AWARNING:tensorflow:Layer lstm_22 will not use cuDNN kernels since it doesn't meet the criteria. It will use a generic GPU kernel as fallback when running on GPU.
WARNING:tensorflow:Layer lstm_22 will not use cuDNN kernels since it doesn't meet the criteria. It will use a generic GPU kernel as fallback when running on GPU.
WARNING:tensorflow:Layer lstm_22 will not use cuDNN kernels since it doesn't meet the criteria. It will use a generic GPU kernel as fallback when running on GPU.
WARNING:tensorflow:Layer lstm_23 will not use cuDNN kernels since it doesn't meet the criteria. It will use a generic GPU kernel as fallback when running on GPU.
WARNING:tensorflow:Layer lstm_23 will not use cuDNN kernels since it doesn't meet the criteria. It will use a generic GPU kernel as fallback when running on GPU.
WARNING:tensorflow:Layer lstm_23 will not use cuDNN kernels since it doesn't meet the criteria. It will use a generic GPU kernel as fallback when running on GPU.


Ablating 4mC_D.melanogaster:  40%|████      | 2/5 [15:46<23:24, 468.27s/it][AWARNING:tensorflow:Layer lstm_24 will not use cuDNN kernels since it doesn't meet the criteria. It will use a generic GPU kernel as fallback when running on GPU.
WARNING:tensorflow:Layer lstm_24 will not use cuDNN kernels since it doesn't meet the criteria. It will use a generic GPU kernel as fallback when running on GPU.
WARNING:tensorflow:Layer lstm_24 will not use cuDNN kernels since it doesn't meet the criteria. It will use a generic GPU kernel as fallback when running on GPU.
WARNING:tensorflow:Layer lstm_25 will not use cuDNN kernels since it doesn't meet the criteria. It will use a generic GPU kernel as fallback when running on GPU.
WARNING:tensorflow:Layer lstm_25 will not use cuDNN kernels since it doesn't meet the criteria. It will use a generic GPU kernel as fallback when running on GPU.
WARNING:tensorflow:Layer lstm_25 will not use cuDNN kernels since it doesn't meet the criteria. It will use a generic GPU kernel as fallback when running on GPU.


Ablating 4mC_D.melanogaster:  60%|██████    | 3/5 [23:44<15:45, 472.51s/it][AWARNING:tensorflow:Layer lstm_26 will not use cuDNN kernels since it doesn't meet the criteria. It will use a generic GPU kernel as fallback when running on GPU.
WARNING:tensorflow:Layer lstm_26 will not use cuDNN kernels since it doesn't meet the criteria. It will use a generic GPU kernel as fallback when running on GPU.
WARNING:tensorflow:Layer lstm_26 will not use cuDNN kernels since it doesn't meet the criteria. It will use a generic GPU kernel as fallback when running on GPU.
WARNING:tensorflow:Layer lstm_27 will not use cuDNN kernels since it doesn't meet the criteria. It will use a generic GPU kernel as fallback when running on GPU.
WARNING:tensorflow:Layer lstm_27 will not use cuDNN kernels since it doesn't meet the criteria. It will use a generic GPU kernel as fallback when running on GPU.
WARNING:tensorflow:Layer lstm_27 will not use cuDNN kernels since it doesn't meet the criteria. It will use a generic GPU kernel as fallback when running on GPU.


Ablating 4mC_D.melanogaster:  80%|████████  | 4/5 [31:39<07:53, 473.40s/it][AWARNING:tensorflow:Layer lstm_28 will not use cuDNN kernels since it doesn't meet the criteria. It will use a generic GPU kernel as fallback when running on GPU.
WARNING:tensorflow:Layer lstm_28 will not use cuDNN kernels since it doesn't meet the criteria. It will use a generic GPU kernel as fallback when running on GPU.
WARNING:tensorflow:Layer lstm_28 will not use cuDNN kernels since it doesn't meet the criteria. It will use a generic GPU kernel as fallback when running on GPU.
WARNING:tensorflow:Layer lstm_29 will not use cuDNN kernels since it doesn't meet the criteria. It will use a generic GPU kernel as fallback when running on GPU.
WARNING:tensorflow:Layer lstm_29 will not use cuDNN kernels since it doesn't meet the criteria. It will use a generic GPU kernel as fallback when running on GPU.
WARNING:tensorflow:Layer lstm_29 will not use cuDNN kernels since it doesn't meet the criteria. It will use a generic GPU kernel as fallback when running on GPU.


Ablating 4mC_D.melanogaster: 100%|██████████| 5/5 [38:14<00:00, 445.36s/it][A

                                                                           [A
Processing BLSTM:  50%|█████     | 3/6 [1:46:57<1:44:51, 2097.30s/it]encoding_TR: (162578, 468)
encoding_TR: (56000, 468)

特征消融: binary
基准准确率: 0.9177 | 消融后准确率: 0.9043
差异(delta): -0.0134 (下降)
--------------------------------------------------
encoding_TR: (162578, 472)
encoding_TR: (56000, 472)

特征消融: ENAC
基准准确率: 0.9177 | 消融后准确率: 0.9023
差异(delta): -0.0154 (下降)
--------------------------------------------------
encoding_TR: (162578, 509)
encoding_TR: (56000, 509)

特征消融: NCP
基准准确率: 0.9177 | 消融后准确率: 0.9063
差异(delta): -0.0114 (下降)
--------------------------------------------------
encoding_TR: (162578, 591)
encoding_TR: (56000, 591)

特征消融: EIIP
基准准确率: 0.9177 | 消融后准确率: 0.9024
差异(delta): -0.0153 (下降)
--------------------------------------------------
encoding_TR: (162578, 488)
encoding_TR: (56000, 488)

特征消融: CKSNAP
基准准确率: 0.9177 | 消融后准确率: 0.8979
差异(delta): -0.0198 (下降)
--------------------------------------------------


Ablating 4mC_E.coli:   0%|          | 0/6 [00:00<?, ?it/s][AWARNING:tensorflow:Layer lstm_30 will not use cuDNN kernels since it doesn't meet the criteria. It will use a generic GPU kernel as fallback when running on GPU.
WARNING:tensorflow:Layer lstm_30 will not use cuDNN kernels since it doesn't meet the criteria. It will use a generic GPU kernel as fallback when running on GPU.
WARNING:tensorflow:Layer lstm_30 will not use cuDNN kernels since it doesn't meet the criteria. It will use a generic GPU kernel as fallback when running on GPU.
WARNING:tensorflow:Layer lstm_31 will not use cuDNN kernels since it doesn't meet the criteria. It will use a generic GPU kernel as fallback when running on GPU.
WARNING:tensorflow:Layer lstm_31 will not use cuDNN kernels since it doesn't meet the criteria. It will use a generic GPU kernel as fallback when running on GPU.
WARNING:tensorflow:Layer lstm_31 will not use cuDNN kernels since it doesn't meet the criteria. It will use a generic GPU kernel as fallback when running on GPU.


Ablating 4mC_E.coli:  17%|█▋        | 1/6 [00:14<01:10, 14.02s/it][AWARNING:tensorflow:Layer lstm_32 will not use cuDNN kernels since it doesn't meet the criteria. It will use a generic GPU kernel as fallback when running on GPU.
WARNING:tensorflow:Layer lstm_32 will not use cuDNN kernels since it doesn't meet the criteria. It will use a generic GPU kernel as fallback when running on GPU.
WARNING:tensorflow:Layer lstm_32 will not use cuDNN kernels since it doesn't meet the criteria. It will use a generic GPU kernel as fallback when running on GPU.
WARNING:tensorflow:Layer lstm_33 will not use cuDNN kernels since it doesn't meet the criteria. It will use a generic GPU kernel as fallback when running on GPU.
WARNING:tensorflow:Layer lstm_33 will not use cuDNN kernels since it doesn't meet the criteria. It will use a generic GPU kernel as fallback when running on GPU.
WARNING:tensorflow:Layer lstm_33 will not use cuDNN kernels since it doesn't meet the criteria. It will use a generic GPU kernel as fallback when running on GPU.


Ablating 4mC_E.coli:  33%|███▎      | 2/6 [00:29<01:00, 15.12s/it][AWARNING:tensorflow:Layer lstm_34 will not use cuDNN kernels since it doesn't meet the criteria. It will use a generic GPU kernel as fallback when running on GPU.
WARNING:tensorflow:Layer lstm_34 will not use cuDNN kernels since it doesn't meet the criteria. It will use a generic GPU kernel as fallback when running on GPU.
WARNING:tensorflow:Layer lstm_34 will not use cuDNN kernels since it doesn't meet the criteria. It will use a generic GPU kernel as fallback when running on GPU.
WARNING:tensorflow:Layer lstm_35 will not use cuDNN kernels since it doesn't meet the criteria. It will use a generic GPU kernel as fallback when running on GPU.
WARNING:tensorflow:Layer lstm_35 will not use cuDNN kernels since it doesn't meet the criteria. It will use a generic GPU kernel as fallback when running on GPU.
WARNING:tensorflow:Layer lstm_35 will not use cuDNN kernels since it doesn't meet the criteria. It will use a generic GPU kernel as fallback when running on GPU.


Ablating 4mC_E.coli:  50%|█████     | 3/6 [00:44<00:44, 14.70s/it][AWARNING:tensorflow:Layer lstm_36 will not use cuDNN kernels since it doesn't meet the criteria. It will use a generic GPU kernel as fallback when running on GPU.
WARNING:tensorflow:Layer lstm_36 will not use cuDNN kernels since it doesn't meet the criteria. It will use a generic GPU kernel as fallback when running on GPU.
WARNING:tensorflow:Layer lstm_36 will not use cuDNN kernels since it doesn't meet the criteria. It will use a generic GPU kernel as fallback when running on GPU.
WARNING:tensorflow:Layer lstm_37 will not use cuDNN kernels since it doesn't meet the criteria. It will use a generic GPU kernel as fallback when running on GPU.
WARNING:tensorflow:Layer lstm_37 will not use cuDNN kernels since it doesn't meet the criteria. It will use a generic GPU kernel as fallback when running on GPU.
WARNING:tensorflow:Layer lstm_37 will not use cuDNN kernels since it doesn't meet the criteria. It will use a generic GPU kernel as fallback when running on GPU.


Ablating 4mC_E.coli:  67%|██████▋   | 4/6 [00:58<00:29, 14.54s/it][AWARNING:tensorflow:Layer lstm_38 will not use cuDNN kernels since it doesn't meet the criteria. It will use a generic GPU kernel as fallback when running on GPU.
WARNING:tensorflow:Layer lstm_38 will not use cuDNN kernels since it doesn't meet the criteria. It will use a generic GPU kernel as fallback when running on GPU.
WARNING:tensorflow:Layer lstm_38 will not use cuDNN kernels since it doesn't meet the criteria. It will use a generic GPU kernel as fallback when running on GPU.
WARNING:tensorflow:Layer lstm_39 will not use cuDNN kernels since it doesn't meet the criteria. It will use a generic GPU kernel as fallback when running on GPU.
WARNING:tensorflow:Layer lstm_39 will not use cuDNN kernels since it doesn't meet the criteria. It will use a generic GPU kernel as fallback when running on GPU.
WARNING:tensorflow:Layer lstm_39 will not use cuDNN kernels since it doesn't meet the criteria. It will use a generic GPU kernel as fallback when running on GPU.


Ablating 4mC_E.coli:  83%|████████▎ | 5/6 [01:14<00:14, 14.92s/it][AWARNING:tensorflow:Layer lstm_40 will not use cuDNN kernels since it doesn't meet the criteria. It will use a generic GPU kernel as fallback when running on GPU.
WARNING:tensorflow:Layer lstm_40 will not use cuDNN kernels since it doesn't meet the criteria. It will use a generic GPU kernel as fallback when running on GPU.
WARNING:tensorflow:Layer lstm_40 will not use cuDNN kernels since it doesn't meet the criteria. It will use a generic GPU kernel as fallback when running on GPU.
WARNING:tensorflow:Layer lstm_41 will not use cuDNN kernels since it doesn't meet the criteria. It will use a generic GPU kernel as fallback when running on GPU.
WARNING:tensorflow:Layer lstm_41 will not use cuDNN kernels since it doesn't meet the criteria. It will use a generic GPU kernel as fallback when running on GPU.
WARNING:tensorflow:Layer lstm_41 will not use cuDNN kernels since it doesn't meet the criteria. It will use a generic GPU kernel as fallback when running on GPU.


Ablating 4mC_E.coli: 100%|██████████| 6/6 [01:27<00:00, 14.27s/it][A

                                                                  [A
Processing BLSTM:  67%|██████▋   | 4/6 [1:48:24<43:27, 1303.67s/it]  encoding_TR: (3816, 1143)
encoding_TR: (320, 1143)

特征消融: ENAC
基准准确率: 0.9625 | 消融后准确率: 0.9625
差异(delta): +0.0000 (下降)
--------------------------------------------------
encoding_TR: (3816, 1180)
encoding_TR: (320, 1180)

特征消融: NCP
基准准确率: 0.9625 | 消融后准确率: 0.9531
差异(delta): -0.0094 (下降)
--------------------------------------------------
encoding_TR: (3816, 1139)
encoding_TR: (320, 1139)

特征消融: binary
基准准确率: 0.9625 | 消融后准确率: 0.9500
差异(delta): -0.0125 (下降)
--------------------------------------------------
encoding_TR: (3816, 791)
encoding_TR: (320, 791)

特征消融: RCKmer5
基准准确率: 0.9625 | 消融后准确率: 0.9656
差异(delta): +0.0031 (提升)
--------------------------------------------------
encoding_TR: (3816, 1047)
encoding_TR: (320, 1047)

特征消融: Kmer4
基准准确率: 0.9625 | 消融后准确率: 0.9656
差异(delta): +0.0031 (提升)
--------------------------------------------------
encoding_TR: (3816, 1215)
encoding_TR: (320, 1215)

特征消融: SCPseTNC
基准准确率: 0.9625 | 消融后准确率: 0.9688
差异(delta): +0.0062 (提升)
--------------------------------------------------


Ablating 4mC_G.subterraneus:   0%|          | 0/10 [00:00<?, ?it/s][AWARNING:tensorflow:Layer lstm_42 will not use cuDNN kernels since it doesn't meet the criteria. It will use a generic GPU kernel as fallback when running on GPU.
WARNING:tensorflow:Layer lstm_42 will not use cuDNN kernels since it doesn't meet the criteria. It will use a generic GPU kernel as fallback when running on GPU.
WARNING:tensorflow:Layer lstm_42 will not use cuDNN kernels since it doesn't meet the criteria. It will use a generic GPU kernel as fallback when running on GPU.
WARNING:tensorflow:Layer lstm_43 will not use cuDNN kernels since it doesn't meet the criteria. It will use a generic GPU kernel as fallback when running on GPU.
WARNING:tensorflow:Layer lstm_43 will not use cuDNN kernels since it doesn't meet the criteria. It will use a generic GPU kernel as fallback when running on GPU.
WARNING:tensorflow:Layer lstm_43 will not use cuDNN kernels since it doesn't meet the criteria. It will use a generic GPU kernel as fallback when running on GPU.


Ablating 4mC_G.subterraneus:  10%|█         | 1/10 [01:08<10:18, 68.76s/it][AWARNING:tensorflow:Layer lstm_44 will not use cuDNN kernels since it doesn't meet the criteria. It will use a generic GPU kernel as fallback when running on GPU.
WARNING:tensorflow:Layer lstm_44 will not use cuDNN kernels since it doesn't meet the criteria. It will use a generic GPU kernel as fallback when running on GPU.
WARNING:tensorflow:Layer lstm_44 will not use cuDNN kernels since it doesn't meet the criteria. It will use a generic GPU kernel as fallback when running on GPU.
WARNING:tensorflow:Layer lstm_45 will not use cuDNN kernels since it doesn't meet the criteria. It will use a generic GPU kernel as fallback when running on GPU.
WARNING:tensorflow:Layer lstm_45 will not use cuDNN kernels since it doesn't meet the criteria. It will use a generic GPU kernel as fallback when running on GPU.
WARNING:tensorflow:Layer lstm_45 will not use cuDNN kernels since it doesn't meet the criteria. It will use a generic GPU kernel as fallback when running on GPU.


Ablating 4mC_G.subterraneus:  20%|██        | 2/10 [02:18<09:15, 69.45s/it][AWARNING:tensorflow:Layer lstm_46 will not use cuDNN kernels since it doesn't meet the criteria. It will use a generic GPU kernel as fallback when running on GPU.
WARNING:tensorflow:Layer lstm_46 will not use cuDNN kernels since it doesn't meet the criteria. It will use a generic GPU kernel as fallback when running on GPU.
WARNING:tensorflow:Layer lstm_46 will not use cuDNN kernels since it doesn't meet the criteria. It will use a generic GPU kernel as fallback when running on GPU.
WARNING:tensorflow:Layer lstm_47 will not use cuDNN kernels since it doesn't meet the criteria. It will use a generic GPU kernel as fallback when running on GPU.
WARNING:tensorflow:Layer lstm_47 will not use cuDNN kernels since it doesn't meet the criteria. It will use a generic GPU kernel as fallback when running on GPU.
WARNING:tensorflow:Layer lstm_47 will not use cuDNN kernels since it doesn't meet the criteria. It will use a generic GPU kernel as fallback when running on GPU.


Ablating 4mC_G.subterraneus:  30%|███       | 3/10 [03:24<07:54, 67.78s/it][AWARNING:tensorflow:Layer lstm_48 will not use cuDNN kernels since it doesn't meet the criteria. It will use a generic GPU kernel as fallback when running on GPU.
WARNING:tensorflow:Layer lstm_48 will not use cuDNN kernels since it doesn't meet the criteria. It will use a generic GPU kernel as fallback when running on GPU.
WARNING:tensorflow:Layer lstm_48 will not use cuDNN kernels since it doesn't meet the criteria. It will use a generic GPU kernel as fallback when running on GPU.
WARNING:tensorflow:Layer lstm_49 will not use cuDNN kernels since it doesn't meet the criteria. It will use a generic GPU kernel as fallback when running on GPU.
WARNING:tensorflow:Layer lstm_49 will not use cuDNN kernels since it doesn't meet the criteria. It will use a generic GPU kernel as fallback when running on GPU.
WARNING:tensorflow:Layer lstm_49 will not use cuDNN kernels since it doesn't meet the criteria. It will use a generic GPU kernel as fallback when running on GPU.


Ablating 4mC_G.subterraneus:  40%|████      | 4/10 [04:32<06:47, 67.84s/it][AWARNING:tensorflow:Layer lstm_50 will not use cuDNN kernels since it doesn't meet the criteria. It will use a generic GPU kernel as fallback when running on GPU.
WARNING:tensorflow:Layer lstm_50 will not use cuDNN kernels since it doesn't meet the criteria. It will use a generic GPU kernel as fallback when running on GPU.
WARNING:tensorflow:Layer lstm_50 will not use cuDNN kernels since it doesn't meet the criteria. It will use a generic GPU kernel as fallback when running on GPU.
WARNING:tensorflow:Layer lstm_51 will not use cuDNN kernels since it doesn't meet the criteria. It will use a generic GPU kernel as fallback when running on GPU.
WARNING:tensorflow:Layer lstm_51 will not use cuDNN kernels since it doesn't meet the criteria. It will use a generic GPU kernel as fallback when running on GPU.
WARNING:tensorflow:Layer lstm_51 will not use cuDNN kernels since it doesn't meet the criteria. It will use a generic GPU kernel as fallback when running on GPU.


Ablating 4mC_G.subterraneus:  50%|█████     | 5/10 [05:32<05:25, 65.13s/it][AWARNING:tensorflow:Layer lstm_52 will not use cuDNN kernels since it doesn't meet the criteria. It will use a generic GPU kernel as fallback when running on GPU.
WARNING:tensorflow:Layer lstm_52 will not use cuDNN kernels since it doesn't meet the criteria. It will use a generic GPU kernel as fallback when running on GPU.
WARNING:tensorflow:Layer lstm_52 will not use cuDNN kernels since it doesn't meet the criteria. It will use a generic GPU kernel as fallback when running on GPU.
WARNING:tensorflow:Layer lstm_53 will not use cuDNN kernels since it doesn't meet the criteria. It will use a generic GPU kernel as fallback when running on GPU.
WARNING:tensorflow:Layer lstm_53 will not use cuDNN kernels since it doesn't meet the criteria. It will use a generic GPU kernel as fallback when running on GPU.
WARNING:tensorflow:Layer lstm_53 will not use cuDNN kernels since it doesn't meet the criteria. It will use a generic GPU kernel as fallback when running on GPU.


Ablating 4mC_G.subterraneus:  60%|██████    | 6/10 [06:41<04:25, 66.48s/it][AWARNING:tensorflow:Layer lstm_54 will not use cuDNN kernels since it doesn't meet the criteria. It will use a generic GPU kernel as fallback when running on GPU.
WARNING:tensorflow:Layer lstm_54 will not use cuDNN kernels since it doesn't meet the criteria. It will use a generic GPU kernel as fallback when running on GPU.
WARNING:tensorflow:Layer lstm_54 will not use cuDNN kernels since it doesn't meet the criteria. It will use a generic GPU kernel as fallback when running on GPU.
WARNING:tensorflow:Layer lstm_55 will not use cuDNN kernels since it doesn't meet the criteria. It will use a generic GPU kernel as fallback when running on GPU.
WARNING:tensorflow:Layer lstm_55 will not use cuDNN kernels since it doesn't meet the criteria. It will use a generic GPU kernel as fallback when running on GPU.
WARNING:tensorflow:Layer lstm_55 will not use cuDNN kernels since it doesn't meet the criteria. It will use a generic GPU kernel as fallback when running on GPU.


Ablating 4mC_G.subterraneus:  70%|███████   | 7/10 [07:43<03:14, 64.82s/it][AWARNING:tensorflow:Layer lstm_56 will not use cuDNN kernels since it doesn't meet the criteria. It will use a generic GPU kernel as fallback when running on GPU.
WARNING:tensorflow:Layer lstm_56 will not use cuDNN kernels since it doesn't meet the criteria. It will use a generic GPU kernel as fallback when running on GPU.
WARNING:tensorflow:Layer lstm_56 will not use cuDNN kernels since it doesn't meet the criteria. It will use a generic GPU kernel as fallback when running on GPU.
WARNING:tensorflow:Layer lstm_57 will not use cuDNN kernels since it doesn't meet the criteria. It will use a generic GPU kernel as fallback when running on GPU.
WARNING:tensorflow:Layer lstm_57 will not use cuDNN kernels since it doesn't meet the criteria. It will use a generic GPU kernel as fallback when running on GPU.
WARNING:tensorflow:Layer lstm_57 will not use cuDNN kernels since it doesn't meet the criteria. It will use a generic GPU kernel as fallback when running on GPU.


Ablating 4mC_G.subterraneus:  80%|████████  | 8/10 [08:54<02:13, 66.81s/it][AWARNING:tensorflow:Layer lstm_58 will not use cuDNN kernels since it doesn't meet the criteria. It will use a generic GPU kernel as fallback when running on GPU.
WARNING:tensorflow:Layer lstm_58 will not use cuDNN kernels since it doesn't meet the criteria. It will use a generic GPU kernel as fallback when running on GPU.
WARNING:tensorflow:Layer lstm_58 will not use cuDNN kernels since it doesn't meet the criteria. It will use a generic GPU kernel as fallback when running on GPU.
WARNING:tensorflow:Layer lstm_59 will not use cuDNN kernels since it doesn't meet the criteria. It will use a generic GPU kernel as fallback when running on GPU.
WARNING:tensorflow:Layer lstm_59 will not use cuDNN kernels since it doesn't meet the criteria. It will use a generic GPU kernel as fallback when running on GPU.
WARNING:tensorflow:Layer lstm_59 will not use cuDNN kernels since it doesn't meet the criteria. It will use a generic GPU kernel as fallback when running on GPU.


Ablating 4mC_G.subterraneus:  90%|█████████ | 9/10 [10:06<01:08, 68.54s/it][AWARNING:tensorflow:Layer lstm_60 will not use cuDNN kernels since it doesn't meet the criteria. It will use a generic GPU kernel as fallback when running on GPU.
WARNING:tensorflow:Layer lstm_60 will not use cuDNN kernels since it doesn't meet the criteria. It will use a generic GPU kernel as fallback when running on GPU.
WARNING:tensorflow:Layer lstm_60 will not use cuDNN kernels since it doesn't meet the criteria. It will use a generic GPU kernel as fallback when running on GPU.
WARNING:tensorflow:Layer lstm_61 will not use cuDNN kernels since it doesn't meet the criteria. It will use a generic GPU kernel as fallback when running on GPU.
WARNING:tensorflow:Layer lstm_61 will not use cuDNN kernels since it doesn't meet the criteria. It will use a generic GPU kernel as fallback when running on GPU.
WARNING:tensorflow:Layer lstm_61 will not use cuDNN kernels since it doesn't meet the criteria. It will use a generic GPU kernel as fallback when running on GPU.


Ablating 4mC_G.subterraneus: 100%|██████████| 10/10 [11:16<00:00, 68.81s/it][A

                                                                            [A
Processing BLSTM:  83%|████████▎ | 5/6 [1:59:40<17:57, 1077.35s/it]encoding_TR: (14128, 1497)
encoding_TR: (15626, 1497)

特征消融: CKSNAP
基准准确率: 0.8548 | 消融后准确率: 0.8529
差异(delta): -0.0019 (下降)
--------------------------------------------------
encoding_TR: (14128, 1385)
encoding_TR: (15626, 1385)

特征消融: Kmer4
基准准确率: 0.8548 | 消融后准确率: 0.8569
差异(delta): +0.0021 (提升)
--------------------------------------------------
encoding_TR: (14128, 1129)
encoding_TR: (15626, 1129)

特征消融: RCKmer5
基准准确率: 0.8548 | 消融后准确率: 0.8550
差异(delta): +0.0002 (提升)
--------------------------------------------------
encoding_TR: (14128, 1577)
encoding_TR: (15626, 1577)

特征消融: TNC
基准准确率: 0.8548 | 消融后准确率: 0.8553
差异(delta): +0.0005 (提升)
--------------------------------------------------
encoding_TR: (14128, 1575)
encoding_TR: (15626, 1575)

特征消融: PCPseTNC
基准准确率: 0.8548 | 消融后准确率: 0.8554
差异(delta): +0.0006 (提升)
--------------------------------------------------
encoding_TR: (14128, 1577)
encoding_TR: (15626, 1577)

特征消融: PseEIIP
基准准确率: 0.8548 | 消融后准确率: 0.8562
差异(delta): +0.0014 (提升)
--------------------------------------------------
encoding_TR: (14128, 1553)
encoding_TR: (15626, 1553)

特征消融: SCPseTNC
基准准确率: 0.8548 | 消融后准确率: 0.8590
差异(delta): +0.0042 (提升)
--------------------------------------------------
encoding_TR: (14128, 1477)
encoding_TR: (15626, 1477)

特征消融: binary
基准准确率: 0.8548 | 消融后准确率: 0.8551
差异(delta): +0.0003 (提升)
--------------------------------------------------
encoding_TR: (14128, 1518)
encoding_TR: (15626, 1518)

特征消融: NCP
基准准确率: 0.8548 | 消融后准确率: 0.8551
差异(delta): +0.0003 (提升)
--------------------------------------------------
encoding_TR: (14128, 1481)
encoding_TR: (15626, 1481)

特征消融: ENAC
基准准确率: 0.8548 | 消融后准确率: 0.8536
差异(delta): -0.0012 (下降)
--------------------------------------------------


Ablating 4mC_G.pickeringii:   0%|          | 0/6 [00:00<?, ?it/s][AWARNING:tensorflow:Layer lstm_62 will not use cuDNN kernels since it doesn't meet the criteria. It will use a generic GPU kernel as fallback when running on GPU.
WARNING:tensorflow:Layer lstm_62 will not use cuDNN kernels since it doesn't meet the criteria. It will use a generic GPU kernel as fallback when running on GPU.
WARNING:tensorflow:Layer lstm_62 will not use cuDNN kernels since it doesn't meet the criteria. It will use a generic GPU kernel as fallback when running on GPU.
WARNING:tensorflow:Layer lstm_63 will not use cuDNN kernels since it doesn't meet the criteria. It will use a generic GPU kernel as fallback when running on GPU.
WARNING:tensorflow:Layer lstm_63 will not use cuDNN kernels since it doesn't meet the criteria. It will use a generic GPU kernel as fallback when running on GPU.
WARNING:tensorflow:Layer lstm_63 will not use cuDNN kernels since it doesn't meet the criteria. It will use a generic GPU kernel as fallback when running on GPU.


Ablating 4mC_G.pickeringii:  17%|█▋        | 1/6 [00:25<02:09, 25.94s/it][AWARNING:tensorflow:Layer lstm_64 will not use cuDNN kernels since it doesn't meet the criteria. It will use a generic GPU kernel as fallback when running on GPU.
WARNING:tensorflow:Layer lstm_64 will not use cuDNN kernels since it doesn't meet the criteria. It will use a generic GPU kernel as fallback when running on GPU.
WARNING:tensorflow:Layer lstm_64 will not use cuDNN kernels since it doesn't meet the criteria. It will use a generic GPU kernel as fallback when running on GPU.
WARNING:tensorflow:Layer lstm_65 will not use cuDNN kernels since it doesn't meet the criteria. It will use a generic GPU kernel as fallback when running on GPU.
WARNING:tensorflow:Layer lstm_65 will not use cuDNN kernels since it doesn't meet the criteria. It will use a generic GPU kernel as fallback when running on GPU.
WARNING:tensorflow:Layer lstm_65 will not use cuDNN kernels since it doesn't meet the criteria. It will use a generic GPU kernel as fallback when running on GPU.


Ablating 4mC_G.pickeringii:  33%|███▎      | 2/6 [00:49<01:37, 24.27s/it][AWARNING:tensorflow:Layer lstm_66 will not use cuDNN kernels since it doesn't meet the criteria. It will use a generic GPU kernel as fallback when running on GPU.
WARNING:tensorflow:Layer lstm_66 will not use cuDNN kernels since it doesn't meet the criteria. It will use a generic GPU kernel as fallback when running on GPU.
WARNING:tensorflow:Layer lstm_66 will not use cuDNN kernels since it doesn't meet the criteria. It will use a generic GPU kernel as fallback when running on GPU.
WARNING:tensorflow:Layer lstm_67 will not use cuDNN kernels since it doesn't meet the criteria. It will use a generic GPU kernel as fallback when running on GPU.
WARNING:tensorflow:Layer lstm_67 will not use cuDNN kernels since it doesn't meet the criteria. It will use a generic GPU kernel as fallback when running on GPU.
WARNING:tensorflow:Layer lstm_67 will not use cuDNN kernels since it doesn't meet the criteria. It will use a generic GPU kernel as fallback when running on GPU.


Ablating 4mC_G.pickeringii:  50%|█████     | 3/6 [01:13<01:13, 24.37s/it][AWARNING:tensorflow:Layer lstm_68 will not use cuDNN kernels since it doesn't meet the criteria. It will use a generic GPU kernel as fallback when running on GPU.
WARNING:tensorflow:Layer lstm_68 will not use cuDNN kernels since it doesn't meet the criteria. It will use a generic GPU kernel as fallback when running on GPU.
WARNING:tensorflow:Layer lstm_68 will not use cuDNN kernels since it doesn't meet the criteria. It will use a generic GPU kernel as fallback when running on GPU.
WARNING:tensorflow:Layer lstm_69 will not use cuDNN kernels since it doesn't meet the criteria. It will use a generic GPU kernel as fallback when running on GPU.
WARNING:tensorflow:Layer lstm_69 will not use cuDNN kernels since it doesn't meet the criteria. It will use a generic GPU kernel as fallback when running on GPU.
WARNING:tensorflow:Layer lstm_69 will not use cuDNN kernels since it doesn't meet the criteria. It will use a generic GPU kernel as fallback when running on GPU.


Ablating 4mC_G.pickeringii:  67%|██████▋   | 4/6 [01:37<00:48, 24.16s/it][AWARNING:tensorflow:Layer lstm_70 will not use cuDNN kernels since it doesn't meet the criteria. It will use a generic GPU kernel as fallback when running on GPU.
WARNING:tensorflow:Layer lstm_70 will not use cuDNN kernels since it doesn't meet the criteria. It will use a generic GPU kernel as fallback when running on GPU.
WARNING:tensorflow:Layer lstm_70 will not use cuDNN kernels since it doesn't meet the criteria. It will use a generic GPU kernel as fallback when running on GPU.
WARNING:tensorflow:Layer lstm_71 will not use cuDNN kernels since it doesn't meet the criteria. It will use a generic GPU kernel as fallback when running on GPU.
WARNING:tensorflow:Layer lstm_71 will not use cuDNN kernels since it doesn't meet the criteria. It will use a generic GPU kernel as fallback when running on GPU.
WARNING:tensorflow:Layer lstm_71 will not use cuDNN kernels since it doesn't meet the criteria. It will use a generic GPU kernel as fallback when running on GPU.


Ablating 4mC_G.pickeringii:  83%|████████▎ | 5/6 [02:00<00:23, 23.77s/it][AWARNING:tensorflow:Layer lstm_72 will not use cuDNN kernels since it doesn't meet the criteria. It will use a generic GPU kernel as fallback when running on GPU.
WARNING:tensorflow:Layer lstm_72 will not use cuDNN kernels since it doesn't meet the criteria. It will use a generic GPU kernel as fallback when running on GPU.
WARNING:tensorflow:Layer lstm_72 will not use cuDNN kernels since it doesn't meet the criteria. It will use a generic GPU kernel as fallback when running on GPU.
WARNING:tensorflow:Layer lstm_73 will not use cuDNN kernels since it doesn't meet the criteria. It will use a generic GPU kernel as fallback when running on GPU.
WARNING:tensorflow:Layer lstm_73 will not use cuDNN kernels since it doesn't meet the criteria. It will use a generic GPU kernel as fallback when running on GPU.
WARNING:tensorflow:Layer lstm_73 will not use cuDNN kernels since it doesn't meet the criteria. It will use a generic GPU kernel as fallback when running on GPU.


Ablating 4mC_G.pickeringii: 100%|██████████| 6/6 [02:24<00:00, 24.01s/it][A

                                                                         [A
Processing BLSTM: 100%|██████████| 6/6 [2:02:05<00:00, 760.33s/it] 
Processing BLSTM: 100%|██████████| 6/6 [2:02:05<00:00, 1220.95s/it]
encoding_TR: (7522, 1236)
encoding_TR: (3852, 1236)

特征消融: NCP
基准准确率: 0.9128 | 消融后准确率: 0.9172
差异(delta): +0.0044 (提升)
--------------------------------------------------
encoding_TR: (7522, 1195)
encoding_TR: (3852, 1195)

特征消融: binary
基准准确率: 0.9128 | 消融后准确率: 0.9208
差异(delta): +0.0080 (提升)
--------------------------------------------------
encoding_TR: (7522, 1199)
encoding_TR: (3852, 1199)

特征消融: ENAC
基准准确率: 0.9128 | 消融后准确率: 0.9148
差异(delta): +0.0021 (提升)
--------------------------------------------------
encoding_TR: (7522, 1215)
encoding_TR: (3852, 1215)

特征消融: CKSNAP
基准准确率: 0.9128 | 消融后准确率: 0.9141
差异(delta): +0.0013 (提升)
--------------------------------------------------
encoding_TR: (7522, 847)
encoding_TR: (3852, 847)

特征消融: RCKmer5
基准准确率: 0.9128 | 消融后准确率: 0.9164
差异(delta): +0.0036 (提升)
--------------------------------------------------
encoding_TR: (7522, 1103)
encoding_TR: (3852, 1103)

特征消融: Kmer4
基准准确率: 0.9128 | 消融后准确率: 0.9190
差异(delta): +0.0062 (提升)
--------------------------------------------------

=== Running ablation for Transformer ===

Processing Transformer:   0%|          | 0/6 [00:00<?, ?it/s]

Ablating 4mC_A.thaliana:   0%|          | 0/13 [00:00<?, ?it/s][A

Ablating 4mC_A.thaliana:   8%|▊         | 1/13 [08:54<1:46:57, 534.80s/it][A

Ablating 4mC_A.thaliana:  15%|█▌        | 2/13 [17:41<1:37:08, 529.82s/it][A

Ablating 4mC_A.thaliana:  23%|██▎       | 3/13 [26:14<1:27:03, 522.40s/it][A

Ablating 4mC_A.thaliana:  31%|███       | 4/13 [35:12<1:19:15, 528.44s/it][A

Ablating 4mC_A.thaliana:  38%|███▊      | 5/13 [43:29<1:08:56, 517.09s/it][A

Ablating 4mC_A.thaliana:  46%|████▌     | 6/13 [52:01<1:00:08, 515.44s/it][A

Ablating 4mC_A.thaliana:  54%|█████▍    | 7/13 [59:24<49:09, 491.62s/it]  [A

Ablating 4mC_A.thaliana:  62%|██████▏   | 8/13 [1:07:24<40:39, 487.97s/it][A

Ablating 4mC_A.thaliana:  69%|██████▉   | 9/13 [1:16:11<33:21, 500.27s/it][A

Ablating 4mC_A.thaliana:  77%|███████▋  | 10/13 [1:25:03<25:29, 509.87s/it][A

Ablating 4mC_A.thaliana:  85%|████████▍ | 11/13 [1:33:21<16:53, 506.53s/it][A

Ablating 4mC_A.thaliana:  92%|█████████▏| 12/13 [1:40:58<08:11, 491.38s/it][A

Ablating 4mC_A.thaliana: 100%|██████████| 13/13 [1:49:54<00:00, 504.75s/it][A

                                                                           [A
Processing Transformer:  17%|█▋        | 1/6 [1:49:54<9:09:31, 6594.22s/it]TAC
encoding_TR: (149324, 1624)
TAC
encoding_TR: (101932, 1624)

特征消融: NCP
基准准确率: 0.8819 | 消融后准确率: 0.8789
差异(delta): -0.0030 (下降)
--------------------------------------------------
TAC
encoding_TR: (149324, 1583)
TAC
encoding_TR: (101932, 1583)

特征消融: binary
基准准确率: 0.8819 | 消融后准确率: 0.8777
差异(delta): -0.0043 (下降)
--------------------------------------------------
TAC
encoding_TR: (149324, 1587)
TAC
encoding_TR: (101932, 1587)

特征消融: ENAC
基准准确率: 0.8819 | 消融后准确率: 0.8768
差异(delta): -0.0051 (下降)
--------------------------------------------------
TAC
encoding_TR: (149324, 1706)
TAC
encoding_TR: (101932, 1706)

特征消融: EIIP
基准准确率: 0.8819 | 消融后准确率: 0.8769
差异(delta): -0.0050 (下降)
--------------------------------------------------
TAC
encoding_TR: (149324, 1603)
TAC
encoding_TR: (101932, 1603)

特征消融: CKSNAP
基准准确率: 0.8819 | 消融后准确率: 0.8765
差异(delta): -0.0054 (下降)
--------------------------------------------------
TAC
encoding_TR: (149324, 1491)
TAC
encoding_TR: (101932, 1491)

特征消融: Kmer4
基准准确率: 0.8819 | 消融后准确率: 0.8771
差异(delta): -0.0049 (下降)
--------------------------------------------------
TAC
encoding_TR: (149324, 1659)
TAC
encoding_TR: (101932, 1659)

特征消融: SCPseTNC
基准准确率: 0.8819 | 消融后准确率: 0.8773
差异(delta): -0.0046 (下降)
--------------------------------------------------
TAC
encoding_TR: (149324, 1681)
TAC
encoding_TR: (101932, 1681)

特征消融: PCPseTNC
基准准确率: 0.8819 | 消融后准确率: 0.8768
差异(delta): -0.0052 (下降)
--------------------------------------------------
TAC
encoding_TR: (149324, 1683)
TAC
encoding_TR: (101932, 1683)

特征消融: TNC
基准准确率: 0.8819 | 消融后准确率: 0.8768
差异(delta): -0.0051 (下降)
--------------------------------------------------
TAC
encoding_TR: (149324, 1683)
TAC
encoding_TR: (101932, 1683)

特征消融: PseEIIP
基准准确率: 0.8819 | 消融后准确率: 0.8760
差异(delta): -0.0059 (下降)
--------------------------------------------------
TAC
encoding_TR: (149324, 1235)
TAC
encoding_TR: (101932, 1235)

特征消融: RCKmer5
基准准确率: 0.8819 | 消融后准确率: 0.8779
差异(delta): -0.0040 (下降)
--------------------------------------------------
encoding_TR: (149324, 1723)
encoding_TR: (101932, 1723)

特征消融: TAC
基准准确率: 0.8819 | 消融后准确率: 0.8777
差异(delta): -0.0042 (下降)
--------------------------------------------------
TAC
encoding_TR: (149324, 1706)
TAC
encoding_TR: (101932, 1706)

特征消融: ANF
基准准确率: 0.8819 | 消融后准确率: 0.8783
差异(delta): -0.0036 (下降)
--------------------------------------------------


Ablating 4mC_C.elegans:   0%|          | 0/7 [00:00<?, ?it/s][A

Ablating 4mC_C.elegans:  14%|█▍        | 1/7 [02:44<16:26, 164.49s/it][A

Ablating 4mC_C.elegans:  29%|██▊       | 2/7 [05:32<13:52, 166.56s/it][A

Ablating 4mC_C.elegans:  43%|████▎     | 3/7 [08:24<11:15, 168.85s/it][A

Ablating 4mC_C.elegans:  57%|█████▋    | 4/7 [11:19<08:34, 171.59s/it][A

Ablating 4mC_C.elegans:  71%|███████▏  | 5/7 [14:01<05:35, 167.86s/it][A

Ablating 4mC_C.elegans:  86%|████████▌ | 6/7 [16:48<02:47, 167.72s/it][A

Ablating 4mC_C.elegans: 100%|██████████| 7/7 [19:23<00:00, 163.65s/it][A

                                                                      [A
Processing Transformer:  33%|███▎      | 2/6 [2:09:18<3:46:39, 3399.87s/it]encoding_TR: (113540, 1240)
encoding_TR: (24294, 1240)

特征消融: ENAC
基准准确率: 0.9376 | 消融后准确率: 0.9347
差异(delta): -0.0029 (下降)
--------------------------------------------------
encoding_TR: (113540, 1277)
encoding_TR: (24294, 1277)

特征消融: NCP
基准准确率: 0.9376 | 消融后准确率: 0.9334
差异(delta): -0.0042 (下降)
--------------------------------------------------
encoding_TR: (113540, 1236)
encoding_TR: (24294, 1236)

特征消融: binary
基准准确率: 0.9376 | 消融后准确率: 0.9358
差异(delta): -0.0018 (下降)
--------------------------------------------------
encoding_TR: (113540, 1359)
encoding_TR: (24294, 1359)

特征消融: EIIP
基准准确率: 0.9376 | 消融后准确率: 0.9353
差异(delta): -0.0023 (下降)
--------------------------------------------------
encoding_TR: (113540, 1256)
encoding_TR: (24294, 1256)

特征消融: CKSNAP
基准准确率: 0.9376 | 消融后准确率: 0.9336
差异(delta): -0.0039 (下降)
--------------------------------------------------
encoding_TR: (113540, 1144)
encoding_TR: (24294, 1144)

特征消融: Kmer4
基准准确率: 0.9376 | 消融后准确率: 0.9338
差异(delta): -0.0038 (下降)
--------------------------------------------------
encoding_TR: (113540, 888)
encoding_TR: (24294, 888)

特征消融: RCKmer5
基准准确率: 0.9376 | 消融后准确率: 0.9347
差异(delta): -0.0028 (下降)
--------------------------------------------------


Ablating 4mC_D.melanogaster:   0%|          | 0/10 [00:00<?, ?it/s][A

Ablating 4mC_D.melanogaster:  10%|█         | 1/10 [06:25<57:50, 385.60s/it][A

Ablating 4mC_D.melanogaster:  20%|██        | 2/10 [12:34<50:05, 375.65s/it][A

Ablating 4mC_D.melanogaster:  30%|███       | 3/10 [18:52<43:58, 376.90s/it][A

Ablating 4mC_D.melanogaster:  40%|████      | 4/10 [25:19<38:05, 380.89s/it][A

Ablating 4mC_D.melanogaster:  50%|█████     | 5/10 [31:19<31:06, 373.25s/it][A

Ablating 4mC_D.melanogaster:  60%|██████    | 6/10 [37:27<24:46, 371.52s/it][A

Ablating 4mC_D.melanogaster:  70%|███████   | 7/10 [42:30<17:27, 349.25s/it][A

Ablating 4mC_D.melanogaster:  80%|████████  | 8/10 [48:46<11:55, 357.60s/it][A

Ablating 4mC_D.melanogaster:  90%|█████████ | 9/10 [54:20<05:50, 350.12s/it][A

Ablating 4mC_D.melanogaster: 100%|██████████| 10/10 [1:00:45<00:00, 360.97s/it][A

                                                                               [A
Processing Transformer:  50%|█████     | 3/6 [3:10:03<2:55:35, 3511.97s/it]encoding_TR: (162578, 1047)
encoding_TR: (56000, 1047)

特征消融: NCP
基准准确率: 0.9281 | 消融后准确率: 0.9273
差异(delta): -0.0008 (下降)
--------------------------------------------------
encoding_TR: (162578, 1010)
encoding_TR: (56000, 1010)

特征消融: ENAC
基准准确率: 0.9281 | 消融后准确率: 0.9275
差异(delta): -0.0005 (下降)
--------------------------------------------------
encoding_TR: (162578, 1006)
encoding_TR: (56000, 1006)

特征消融: binary
基准准确率: 0.9281 | 消融后准确率: 0.9277
差异(delta): -0.0004 (下降)
--------------------------------------------------
encoding_TR: (162578, 1129)
encoding_TR: (56000, 1129)

特征消融: EIIP
基准准确率: 0.9281 | 消融后准确率: 0.9285
差异(delta): +0.0004 (提升)
--------------------------------------------------
encoding_TR: (162578, 1026)
encoding_TR: (56000, 1026)

特征消融: CKSNAP
基准准确率: 0.9281 | 消融后准确率: 0.9272
差异(delta): -0.0009 (下降)
--------------------------------------------------
encoding_TR: (162578, 914)
encoding_TR: (56000, 914)

特征消融: Kmer4
基准准确率: 0.9281 | 消融后准确率: 0.9291
差异(delta): +0.0010 (提升)
--------------------------------------------------
encoding_TR: (162578, 1082)
encoding_TR: (56000, 1082)

特征消融: SCPseTNC
基准准确率: 0.9281 | 消融后准确率: 0.9279
差异(delta): -0.0002 (下降)
--------------------------------------------------
encoding_TR: (162578, 1106)
encoding_TR: (56000, 1106)

特征消融: TNC
基准准确率: 0.9281 | 消融后准确率: 0.9283
差异(delta): +0.0002 (提升)
--------------------------------------------------
encoding_TR: (162578, 1104)
encoding_TR: (56000, 1104)

特征消融: PCPseTNC
基准准确率: 0.9281 | 消融后准确率: 0.9275
差异(delta): -0.0005 (下降)
--------------------------------------------------
encoding_TR: (162578, 1106)
encoding_TR: (56000, 1106)

特征消融: PseEIIP
基准准确率: 0.9281 | 消融后准确率: 0.9284
差异(delta): +0.0003 (提升)
--------------------------------------------------


Ablating 4mC_E.coli:   0%|          | 0/3 [00:00<?, ?it/s][A

Ablating 4mC_E.coli:  33%|███▎      | 1/3 [00:06<00:12,  6.12s/it][A

Ablating 4mC_E.coli:  67%|██████▋   | 2/3 [00:11<00:05,  5.72s/it][A

Ablating 4mC_E.coli: 100%|██████████| 3/3 [00:17<00:00,  5.70s/it][A

                                                                  [A
Processing Transformer:  67%|██████▋   | 4/6 [3:10:20<1:11:04, 2132.29s/it]encoding_TR: (3816, 287)
encoding_TR: (320, 287)

特征消融: ENAC
基准准确率: 0.9563 | 消融后准确率: 0.9500
差异(delta): -0.0063 (下降)
--------------------------------------------------
encoding_TR: (3816, 283)
encoding_TR: (320, 283)

特征消融: binary
基准准确率: 0.9563 | 消融后准确率: 0.9563
差异(delta): +0.0000 (下降)
--------------------------------------------------
encoding_TR: (3816, 324)
encoding_TR: (320, 324)

特征消融: NCP
基准准确率: 0.9563 | 消融后准确率: 0.9563
差异(delta): +0.0000 (下降)
--------------------------------------------------


Ablating 4mC_G.subterraneus:   0%|          | 0/9 [00:00<?, ?it/s][A

Ablating 4mC_G.subterraneus:  11%|█         | 1/9 [00:46<06:11, 46.48s/it][A

Ablating 4mC_G.subterraneus:  22%|██▏       | 2/9 [01:32<05:23, 46.16s/it][A

Ablating 4mC_G.subterraneus:  33%|███▎      | 3/9 [02:18<04:36, 46.06s/it][A

Ablating 4mC_G.subterraneus:  44%|████▍     | 4/9 [02:55<03:32, 42.51s/it][A

Ablating 4mC_G.subterraneus:  56%|█████▌    | 5/9 [03:36<02:47, 41.89s/it][A

Ablating 4mC_G.subterraneus:  67%|██████▋   | 6/9 [04:25<02:13, 44.37s/it][A

Ablating 4mC_G.subterraneus:  78%|███████▊  | 7/9 [05:09<01:28, 44.42s/it][A

Ablating 4mC_G.subterraneus:  89%|████████▉ | 8/9 [05:56<00:45, 45.05s/it][A

Ablating 4mC_G.subterraneus: 100%|██████████| 9/9 [06:43<00:00, 45.56s/it][A

                                                                          [A
Processing Transformer:  83%|████████▎ | 5/6 [3:17:03<25:08, 1508.70s/it]  encoding_TR: (14128, 1454)
encoding_TR: (15626, 1454)

特征消融: PseEIIP
基准准确率: 0.8516 | 消融后准确率: 0.8453
差异(delta): -0.0063 (下降)
--------------------------------------------------
encoding_TR: (14128, 1374)
encoding_TR: (15626, 1374)

特征消融: CKSNAP
基准准确率: 0.8516 | 消融后准确率: 0.8368
差异(delta): -0.0148 (下降)
--------------------------------------------------
encoding_TR: (14128, 1262)
encoding_TR: (15626, 1262)

特征消融: Kmer4
基准准确率: 0.8516 | 消融后准确率: 0.8442
差异(delta): -0.0074 (下降)
--------------------------------------------------
encoding_TR: (14128, 1430)
encoding_TR: (15626, 1430)

特征消融: SCPseTNC
基准准确率: 0.8516 | 消融后准确率: 0.8462
差异(delta): -0.0054 (下降)
--------------------------------------------------
encoding_TR: (14128, 1452)
encoding_TR: (15626, 1452)

特征消融: PCPseTNC
基准准确率: 0.8516 | 消融后准确率: 0.8428
差异(delta): -0.0088 (下降)
--------------------------------------------------
encoding_TR: (14128, 1454)
encoding_TR: (15626, 1454)

特征消融: TNC
基准准确率: 0.8516 | 消融后准确率: 0.8417
差异(delta): -0.0099 (下降)
--------------------------------------------------
encoding_TR: (14128, 1006)
encoding_TR: (15626, 1006)

特征消融: RCKmer5
基准准确率: 0.8516 | 消融后准确率: 0.8399
差异(delta): -0.0117 (下降)
--------------------------------------------------
encoding_TR: (14128, 1358)
encoding_TR: (15626, 1358)

特征消融: ENAC
基准准确率: 0.8516 | 消融后准确率: 0.8371
差异(delta): -0.0145 (下降)
--------------------------------------------------
encoding_TR: (14128, 1354)
encoding_TR: (15626, 1354)

特征消融: binary
基准准确率: 0.8516 | 消融后准确率: 0.8393
差异(delta): -0.0123 (下降)
--------------------------------------------------


Ablating 4mC_G.pickeringii:   0%|          | 0/5 [00:00<?, ?it/s][A

Ablating 4mC_G.pickeringii:  20%|██        | 1/5 [00:11<00:47, 11.79s/it][A

Ablating 4mC_G.pickeringii:  40%|████      | 2/5 [00:24<00:37, 12.42s/it][A

Ablating 4mC_G.pickeringii:  60%|██████    | 3/5 [00:36<00:24, 12.18s/it][A

Ablating 4mC_G.pickeringii:  80%|████████  | 4/5 [00:48<00:12, 12.01s/it][A

Ablating 4mC_G.pickeringii: 100%|██████████| 5/5 [01:00<00:00, 12.04s/it][A

                                                                         [A
Processing Transformer: 100%|██████████| 6/6 [3:18:04<00:00, 1016.27s/it]
Processing Transformer: 100%|██████████| 6/6 [3:18:04<00:00, 1980.68s/it]
encoding_TR: (7522, 724)
encoding_TR: (3852, 724)

特征消融: NCP
基准准确率: 0.9037 | 消融后准确率: 0.9042
差异(delta): +0.0005 (提升)
--------------------------------------------------
encoding_TR: (7522, 683)
encoding_TR: (3852, 683)

特征消融: binary
基准准确率: 0.9037 | 消融后准确率: 0.9058
差异(delta): +0.0021 (提升)
--------------------------------------------------
encoding_TR: (7522, 687)
encoding_TR: (3852, 687)

特征消融: ENAC
基准准确率: 0.9037 | 消融后准确率: 0.9055
差异(delta): +0.0018 (提升)
--------------------------------------------------
encoding_TR: (7522, 703)
encoding_TR: (3852, 703)

特征消融: CKSNAP
基准准确率: 0.9037 | 消融后准确率: 0.8988
差异(delta): -0.0049 (下降)
--------------------------------------------------
encoding_TR: (7522, 591)
encoding_TR: (3852, 591)

特征消融: Kmer4
基准准确率: 0.9037 | 消融后准确率: 0.9032
差异(delta): -0.0005 (下降)
--------------------------------------------------
