# Supplementary material for: EnDeep4mC predicts DNA N4-methylcytosine sites using a dual-adaptive feature encoding framework in deep ensembles
Source: Genome Res. 2026 Mar;36(3):589–99. doi: 10.1101/gr.280977.125 (PMC12951953; doi:10.1101/gr.280977.125)
Supplement: Supplement 1 [file Supplemental_Code.zip › Supplemental_Code/EnDeep4mC-main/logs/cross_prediction.log]

nohup: 忽略输入
2025-03-19 11:17:40.993308: W tensorflow/stream_executor/platform/default/dso_loader.cc:64] Could not load dynamic library 'libcudart.so.11.0'; dlerror: libcudart.so.11.0: cannot open shared object file: No such file or directory
2025-03-19 11:17:40.993354: I tensorflow/stream_executor/cuda/cudart_stub.cc:29] Ignore above cudart dlerror if you do not have a GPU set up on your machine.

Processing cross-predictions:   0%|          | 0/100 [00:00<?, ?it/s]2025-03-19 11:18:14.637764: I tensorflow/stream_executor/platform/default/dso_loader.cc:53] Successfully opened dynamic library libcuda.so.1
2025-03-19 11:18:14.638606: I tensorflow/core/common_runtime/gpu/gpu_device.cc:1733] Found device 0 with properties: 
pciBusID: 0000:8e:00.0 name: NVIDIA GeForce RTX 4090 computeCapability: 8.9
coreClock: 2.535GHz coreCount: 128 deviceMemorySize: 23.64GiB deviceMemoryBandwidth: 938.86GiB/s
2025-03-19 11:18:14.638836: I tensorflow/core/common_runtime/gpu/gpu_device.cc:1733] Found device 1 with properties: 
pciBusID: 0000:ca:00.0 name: NVIDIA GeForce RTX 4090 computeCapability: 8.9
coreClock: 2.535GHz coreCount: 128 deviceMemorySize: 23.64GiB deviceMemoryBandwidth: 938.86GiB/s
2025-03-19 11:18:14.638948: W tensorflow/stream_executor/platform/default/dso_loader.cc:64] Could not load dynamic library 'libcudart.so.11.0'; dlerror: libcudart.so.11.0: cannot open shared object file: No such file or directory
2025-03-19 11:18:14.639010: W tensorflow/stream_executor/platform/default/dso_loader.cc:64] Could not load dynamic library 'libcublas.so.11'; dlerror: libcublas.so.11: cannot open shared object file: No such file or directory
2025-03-19 11:18:14.639053: W tensorflow/stream_executor/platform/default/dso_loader.cc:64] Could not load dynamic library 'libcublasLt.so.11'; dlerror: libcublasLt.so.11: cannot open shared object file: No such file or directory
2025-03-19 11:18:14.639093: W tensorflow/stream_executor/platform/default/dso_loader.cc:64] Could not load dynamic library 'libcufft.so.10'; dlerror: libcufft.so.10: cannot open shared object file: No such file or directory
2025-03-19 11:18:14.639408: I tensorflow/stream_executor/platform/default/dso_loader.cc:53] Successfully opened dynamic library libcurand.so.10
2025-03-19 11:18:14.669854: I tensorflow/stream_executor/platform/default/dso_loader.cc:53] Successfully opened dynamic library libcusolver.so.11
2025-03-19 11:18:14.670016: W tensorflow/stream_executor/platform/default/dso_loader.cc:64] Could not load dynamic library 'libcusparse.so.11'; dlerror: libcusparse.so.11: cannot open shared object file: No such file or directory
2025-03-19 11:18:14.670051: W tensorflow/stream_executor/platform/default/dso_loader.cc:64] Could not load dynamic library 'libcudnn.so.8'; dlerror: libcudnn.so.8: cannot open shared object file: No such file or directory
2025-03-19 11:18:14.670061: W tensorflow/core/common_runtime/gpu/gpu_device.cc:1766] Cannot dlopen some GPU libraries. Please make sure the missing libraries mentioned above are installed properly if you would like to use GPU. Follow the guide at https://www.tensorflow.org/install/gpu for how to download and setup the required libraries for your platform.
Skipping registering GPU devices...
2025-03-19 11:18:14.675430: I tensorflow/core/platform/cpu_feature_guard.cc:142] This TensorFlow binary is optimized with oneAPI Deep Neural Network Library (oneDNN) to use the following CPU instructions in performance-critical operations:  AVX2 AVX512F FMA
To enable them in other operations, rebuild TensorFlow with the appropriate compiler flags.
2025-03-19 11:18:14.677676: I tensorflow/core/common_runtime/gpu/gpu_device.cc:1258] Device interconnect StreamExecutor with strength 1 edge matrix:
2025-03-19 11:18:14.677696: I tensorflow/core/common_runtime/gpu/gpu_device.cc:1264]      
2025-03-19 11:28:40.663403: I tensorflow/compiler/mlir/mlir_graph_optimization_pass.cc:176] None of the MLIR Optimization Passes are enabled (registered 2)
2025-03-19 11:28:40.663677: I tensorflow/core/platform/profile_utils/cpu_utils.cc:114] CPU Frequency: 2500000000 Hz
encoding_TR: (366, 413)
encoding_TR: (366, 413)
encoding_TR: (366, 413)
encoding_TR: (366, 413)
encoding_TR: (366, 413)
encoding_TR: (366, 413)
encoding_TR: (366, 413)
encoding_TR: (366, 413)
encoding_TR: (366, 413)
encoding_TR: (3882, 160)
encoding_TR: (3882, 160)
encoding_TR: (3882, 160)
encoding_TR: (3882, 160)
encoding_TR: (3882, 160)
encoding_TR: (3882, 160)
encoding_TR: (366, 413)
encoding_TR: (366, 160)
encoding_TR: (3882, 160)
encoding_TR: (252, 160)
encoding_TR: (3882, 160)
encoding_TR: (3882, 160)
encoding_TR: (252, 413)
encoding_TR: (2420, 160)
encoding_TR: (3882, 160)
encoding_TR: (366, 413)
encoding_TR: (15798, 324)
encoding_TR: (7368, 160)
encoding_TR: (1978, 160)
encoding_TR: (5334, 160)
encoding_TR: (1978, 413)
encoding_TR: (15798, 324)
encoding_TR: (2420, 324)
encoding_TR: (15798, 324)
encoding_TR: (15326, 160)
encoding_TR: (111458, 164)
encoding_TR: (111458, 164)
encoding_TR: (21364, 160)
encoding_TR: (111458, 164)
encoding_TR: (10526, 160)
encoding_TR: (111458, 164)
encoding_TR: (366, 164)
encoding_TR: (15798, 324)
encoding_TR: (1978, 164)
encoding_TR: (15798, 324)
encoding_TR: (15798, 324)
encoding_TR: (15798, 324)
encoding_TR: (111458, 164)
encoding_TR: (252, 324)
encoding_TR: (15326, 164)
encoding_TR: (111458, 164)
encoding_TR: (111458, 164)
encoding_TR: (15798, 324)
encoding_TR: (2420, 164)
encoding_TR: (111458, 164)
encoding_TR: (21364, 160)
encoding_TR: (21364, 160)
encoding_TR: (15798, 324)
encoding_TR: (366, 324)
encoding_TR: (21364, 160)
encoding_TR: (5334, 164)
encoding_TR: (366, 160)
encoding_TR: (15796, 164)
encoding_TR: (2420, 413)
encoding_TR: (1978, 324)
encoding_TR: (7368, 164)
encoding_TR: (15796, 160)
encoding_TR: (111458, 164)
encoding_TR: (15798, 324)
encoding_TR: (111458, 164)
encoding_TR: (5334, 324)
encoding_TR: (22614, 164)
encoding_TR: (5334, 413)
encoding_TR: (5334, 160)
encoding_TR: (252, 164)
encoding_TR: (7368, 324)
encoding_TR: (10526, 164)
encoding_TR: (15796, 324)
encoding_TR: (7368, 413)
encoding_TR: (22614, 160)
encoding_TR: (15326, 324)
encoding_TR: (15796, 160)
encoding_TR: (22614, 324)
encoding_TR: (22614, 160)
encoding_TR: (10526, 324)
encoding_TR: (10526, 413)
encoding_TR: (15326, 413)
encoding_TR: (15796, 413)
encoding_TR: (107940, 283)
encoding_TR: (107940, 283)
encoding_TR: (252, 283)
encoding_TR: (1978, 283)
encoding_TR: (107940, 283)
encoding_TR: (107940, 283)
encoding_TR: (22614, 413)
encoding_TR: (366, 283)
encoding_TR: (107940, 283)
encoding_TR: (107940, 283)
encoding_TR: (107940, 283)
encoding_TR: (2420, 283)
encoding_TR: (107940, 283)
encoding_TR: (15326, 283)
encoding_TR: (10526, 283)
encoding_TR: (107940, 283)
encoding_TR: (7368, 283)
encoding_TR: (15796, 283)
encoding_TR: (22614, 283)
encoding_TR: (127440, 632)
encoding_TR: (127440, 632)
encoding_TR: (1978, 632)
encoding_TR: (127440, 632)
encoding_TR: (127440, 632)
encoding_TR: (2420, 632)
encoding_TR: (127440, 632)
encoding_TR: (10526, 632)
encoding_TR: (252, 632)
encoding_TR: (127440, 632)
encoding_TR: (127440, 632)
encoding_TR: (127440, 632)
encoding_TR: (107940, 283)
encoding_TR: (127440, 632)
encoding_TR: (366, 632)
encoding_TR: (7368, 632)
encoding_TR: (5334, 283)
encoding_TR: (15326, 632)
encoding_TR: (127440, 632)
encoding_TR: (5334, 632)
encoding_TR: (15796, 632)
encoding_TR: (22614, 632)
TAC
encoding_TR: (366, 1255)
encoding_TR: (3882, 160)
encoding_TR: (252, 160)
encoding_TR: (366, 1255)
encoding_TR: (15798, 696)
encoding_TR: (366, 1255)
encoding_TR: (5334, 1255)
encoding_TR: (366, 1255)
encoding_TR: (366, 1255)
encoding_TR: (22614, 696)
encoding_TR: (21364, 1168)
encoding_TR: (3882, 160)
TAC
encoding_TR: (366, 1168)
encoding_TR: (7368, 160)
encoding_TR: (15326, 1255)
TAC
encoding_TR: (3882, 160)
encoding_TR: (15326, 160)
encoding_TR: (15798, 696)
encoding_TR: (366, 1255)
encoding_TR: (366, 1255)
encoding_TR: (252, 1255)
encoding_TR: (15798, 696)
encoding_TR: (252, 696)
encoding_TR: (10526, 696)
TAC
encoding_TR: (3882, 160)
encoding_TR: (2420, 160)
encoding_TR: (3882, 160)
encoding_TR: (1978, 160)
encoding_TR: (366, 1255)
encoding_TR: (22614, 1255)
encoding_TR: (21364, 1168)
encoding_TR: (10526, 1255)
encoding_TR: (15798, 696)
encoding_TR: (5334, 696)
encoding_TR: (111458, 929)
encoding_TR: (366, 1255)
encoding_TR: (2420, 929)
encoding_TR: (3882, 160)
TAC
encoding_TR: (22614, 160)
encoding_TR: (21364, 1168)
encoding_TR: (111458, 929)
encoding_TR: (3882, 160)
encoding_TR: (366, 160)
encoding_TR: (15796, 1255)
TAC
encoding_TR: (7368, 1255)
encoding_TR: (111458, 929)
encoding_TR: (366, 929)
encoding_TR: (15798, 696)
encoding_TR: (22614, 929)
encoding_TR: (15798, 696)
encoding_TR: (15796, 696)
encoding_TR: (22614, 1168)
encoding_TR: (15796, 1168)
encoding_TR: (15326, 696)
encoding_TR: (127440, 488)
encoding_TR: (15326, 488)
encoding_TR: (111458, 929)
encoding_TR: (252, 929)
encoding_TR: (111458, 929)
encoding_TR: (7368, 929)
TAC
encoding_TR: (127440, 488)
encoding_TR: (1978, 488)
encoding_TR: (127440, 488)
encoding_TR: (127440, 488)
encoding_TR: (252, 488)
encoding_TR: (10526, 488)
encoding_TR: (111458, 929)
encoding_TR: (15798, 696)
encoding_TR: (1978, 929)
encoding_TR: (1978, 696)
encoding_TR: (15798, 696)
encoding_TR: (3882, 160)
encoding_TR: (2420, 696)
encoding_TR: (10526, 160)
encoding_TR: (21364, 1168)
encoding_TR: (366, 1255)
encoding_TR: (111458, 929)
TAC
encoding_TR: (127440, 488)
encoding_TR: (5334, 929)
encoding_TR: (2420, 1255)
encoding_TR: (5334, 1168)
encoding_TR: (7368, 488)
encoding_TR: (127440, 488)
encoding_TR: (3882, 160)
encoding_TR: (15796, 488)
encoding_TR: (15796, 160)
encoding_TR: (127440, 488)
encoding_TR: (366, 488)
encoding_TR: (107940, 954)
encoding_TR: (252, 954)
encoding_TR: (111458, 929)
encoding_TR: (107940, 954)
encoding_TR: (366, 954)
encoding_TR: (15798, 696)
encoding_TR: (366, 696)
encoding_TR: (127440, 488)
encoding_TR: (15796, 929)
encoding_TR: (22614, 488)
encoding_TR: (366, 1255)
encoding_TR: (1978, 1255)
encoding_TR: (127440, 488)
encoding_TR: (15798, 696)
encoding_TR: (5334, 488)
encoding_TR: (3882, 160)
encoding_TR: (5334, 160)
encoding_TR: (107940, 954)
encoding_TR: (7368, 696)
encoding_TR: (2420, 954)
encoding_TR: (111458, 929)
encoding_TR: (127440, 488)
encoding_TR: (2420, 488)
encoding_TR: (10526, 929)
encoding_TR: (107940, 954)
encoding_TR: (107940, 954)
encoding_TR: (107940, 954)
encoding_TR: (7368, 954)
encoding_TR: (15796, 954)
encoding_TR: (107940, 954)
encoding_TR: (107940, 954)
encoding_TR: (5334, 954)
encoding_TR: (22614, 954)
encoding_TR: (107940, 954)
encoding_TR: (1978, 954)
encoding_TR: (15326, 954)
encoding_TR: (107940, 954)
TAC
encoding_TR: (10526, 954)
encoding_TR: (366, 348)
TAC
encoding_TR: (366, 348)
TAC
encoding_TR: (366, 348)
TAC
encoding_TR: (366, 348)
TAC
TAC
encoding_TR: (252, 348)
encoding_TR: (3882, 324)
encoding_TR: (5334, 348)
encoding_TR: (7368, 324)
TAC
encoding_TR: (366, 348)
TAC
encoding_TR: (15798, 488)
encoding_TR: (22614, 488)
encoding_TR: (15326, 348)
encoding_TR: (111458, 929)
encoding_TR: (15798, 488)
encoding_TR: (252, 488)
encoding_TR: (3882, 324)
encoding_TR: (15326, 929)
encoding_TR: (15326, 324)
encoding_TR: (3882, 324)
encoding_TR: (22614, 324)
TAC
encoding_TR: (366, 348)
TAC
encoding_TR: (3882, 324)
encoding_TR: (2420, 324)
encoding_TR: (21364, 488)
encoding_TR: (22614, 488)
encoding_TR: (15796, 348)
encoding_TR: (15798, 488)
encoding_TR: (15798, 488)
encoding_TR: (15796, 488)
encoding_TR: (5334, 488)
TAC
encoding_TR: (111458, 529)
encoding_TR: (366, 348)
encoding_TR: (366, 529)
encoding_TR: (21364, 488)
encoding_TR: (366, 488)
TAC
encoding_TR: (111458, 529)
encoding_TR: (111458, 529)
encoding_TR: (2420, 529)
encoding_TR: (7368, 529)
encoding_TR: (3882, 324)
encoding_TR: (252, 324)
encoding_TR: (3882, 324)
encoding_TR: (1978, 324)
TAC
encoding_TR: (366, 348)
TAC
encoding_TR: (15798, 488)
encoding_TR: (3882, 324)
encoding_TR: (5334, 324)
encoding_TR: (10526, 488)
TAC
encoding_TR: (3882, 324)
encoding_TR: (366, 348)
TAC
encoding_TR: (21364, 488)
encoding_TR: (3882, 324)
encoding_TR: (366, 324)
encoding_TR: (10526, 324)
encoding_TR: (7368, 348)
encoding_TR: (1978, 348)
encoding_TR: (15798, 488)
TAC
encoding_TR: (366, 488)
encoding_TR: (366, 348)
encoding_TR: (15796, 488)
TAC
encoding_TR: (22614, 348)
encoding_TR: 
Processing cross-predictions:   1%|          | 1/100 [2:45:50<273:37:31, 9950.01s/it]
Processing cross-predictions:   5%|▌         | 5/100 [2:46:35<39:21:49, 1491.68s/it] 
Processing cross-predictions:  65%|██████▌   | 65/100 [2:46:43<45:18, 77.66s/it]    
Processing cross-predictions:  66%|██████▌   | 66/100 [2:48:23<44:17, 78.15s/it]
Processing cross-predictions:  68%|██████▊   | 68/100 [2:48:27<39:16, 73.63s/it]WARNING:tensorflow:5 out of the last 17 calls to <function Model.make_predict_function.<locals>.predict_function at 0x79597bc40d30> triggered tf.function retracing. Tracing is expensive and the excessive number of tracings could be due to (1) creating @tf.function repeatedly in a loop, (2) passing tensors with different shapes, (3) passing Python objects instead of tensors. For (1), please define your @tf.function outside of the loop. For (2), @tf.function has experimental_relax_shapes=True option that relaxes argument shapes that can avoid unnecessary retracing. For (3), please refer to https://www.tensorflow.org/guide/function#controlling_retracing and https://www.tensorflow.org/api_docs/python/tf/function for  more details.

Processing cross-predictions:  70%|███████   | 70/100 [2:48:30<34:00, 68.00s/it]
Processing cross-predictions:  87%|████████▋ | 87/100 [2:48:31<07:34, 34.93s/it]
Processing cross-predictions:  90%|█████████ | 90/100 [2:48:34<05:12, 31.23s/it]
Processing cross-predictions:  91%|█████████ | 91/100 [2:48:37<04:28, 29.83s/it]
Processing cross-predictions:  97%|█████████▋| 97/100 [2:48:38<01:02, 21.00s/it]
Processing cross-predictions: 100%|██████████| 100/100 [2:48:38<00:00, 101.19s/it]
(2420, 348)
encoding_TR: (15798, 488)
encoding_TR: (3882, 324)
encoding_TR: (15798, 488)
encoding_TR: (1978, 488)
encoding_TR: (2420, 488)
encoding_TR: (15796, 324)
TAC
encoding_TR: (366, 348)
TAC
encoding_TR: (15798, 488)
encoding_TR: (7368, 488)
encoding_TR: (15798, 488)
encoding_TR: (15326, 488)
encoding_TR: (111458, 529)
encoding_TR: (111458, 529)
encoding_TR: (252, 529)
encoding_TR: (111458, 529)
encoding_TR: (10526, 348)
encoding_TR: (1978, 529)
encoding_TR: (10526, 529)
encoding_TR: (111458, 529)
encoding_TR: (111458, 529)
encoding_TR: (5334, 529)
encoding_TR: (15796, 529)
encoding_TR: (111458, 529)
encoding_TR: (22614, 529)
encoding_TR: (21364, 160)
encoding_TR: (7368, 160)
encoding_TR: (21364, 488)
encoding_TR: (5334, 488)
encoding_TR: (21364, 160)
encoding_TR: (252, 160)
encoding_TR: (111458, 529)
encoding_TR: (15326, 529)
encoding_TR: (21364, 160)
encoding_TR: (10526, 160)
encoding_TR: (21364, 160)
encoding_TR: (2420, 160)
encoding_TR: (21364, 160)
encoding_TR: (1978, 160)
encoding_TR: (21364, 160)
encoding_TR: (15326, 160)
encoding_TR: (107940, 1682)
encoding_TR: (252, 1682)
encoding_TR: (9028, 287)
encoding_TR: (22614, 287)
encoding_TR: (107940, 1682)
encoding_TR: (9028, 287)
encoding_TR: (366, 287)
encoding_TR: (366, 1682)
encoding_TR: (107940, 1682)
encoding_TR: (107940, 1682)
encoding_TR: (9028, 287)
encoding_TR: (9028, 287)
encoding_TR: (107940, 1682)
encoding_TR: (5334, 287)
encoding_TR: (15796, 287)
TAC
encoding_TR: (9028, 287)
encoding_TR: (7368, 287)
encoding_TR: (107940, 1682)
encoding_TR: (2420, 1682)
encoding_TR: (9028, 287)
encoding_TR: (252, 287)
encoding_TR: (107940, 1682)
encoding_TR: (7368, 1682)
encoding_TR: (107940, 1682)
TAC
encoding_TR: (107940, 1682)
encoding_TR: (9028, 287)
encoding_TR: (9028, 287)
encoding_TR: (10526, 287)
encoding_TR: (2420, 287)
encoding_TR: (1978, 1682)
TAC
encoding_TR: (9028, 287)
encoding_TR: (1978, 287)
TAC
encoding_TR: (9028, 287)
encoding_TR: (15326, 287)
TAC
encoding_TR: (107940, 1682)
TAC
TAC
TAC
encoding_TR: (15326, 1682)
encoding_TR: (1980, 744)
TAC
encoding_TR: (1980, 744)
encoding_TR: (366, 744)
encoding_TR: (10526, 1682)
encoding_TR: (5334, 1682)
encoding_TR: (22614, 1682)
encoding_TR: (21364, 1168)
encoding_TR: (1980, 744)
encoding_TR: (15796, 1682)
encoding_TR: (22614, 744)
encoding_TR: (1980, 744)
encoding_TR: (1980, 744)
TAC
TAC
encoding_TR: (5334, 744)
TAC
encoding_TR: (15796, 744)
encoding_TR: (7368, 744)
encoding_TR: (1980, 744)
encoding_TR: (252, 744)
encoding_TR: (7368, 1168)
encoding_TR: (1980, 744)
encoding_TR: (1980, 744)
encoding_TR: (10526, 744)
encoding_TR: (2420, 744)
encoding_TR: (1980, 744)
encoding_TR: (1978, 744)
encoding_TR: (1980, 744)
encoding_TR: (15326, 744)
encoding_TR: (15328, 744)
encoding_TR: (127440, 1747)
encoding_TR: (15328, 744)
encoding_TR: (366, 744)
encoding_TR: (22614, 744)
encoding_TR: (15328, 744)
TAC
encoding_TR: (127440, 1747)
TAC
encoding_TR: (127440, 1747)
encoding_TR: (15796, 744)
encoding_TR: (15328, 744)
encoding_TR: (7368, 1747)
encoding_TR: (5334, 744)
encoding_TR: (127440, 1747)
TAC
TAC
TAC
encoding_TR: (1978, 1747)
encoding_TR: (5334, 1747)
encoding_TR: (15328, 744)
encoding_TR: (15328, 744)
encoding_TR: (252, 744)
encoding_TR: (127440, 1747)
encoding_TR: (127440, 1747)
encoding_TR: (7368, 744)
encoding_TR: (127440, 1747)
encoding_TR: (21364, 1168)
TAC
TAC
encoding_TR: (366, 1747)
TAC
encoding_TR: (15328, 744)
encoding_TR: (127440, 1747)
TAC
encoding_TR: (252, 1747)
encoding_TR: (10526, 744)
encoding_TR: (127440, 1747)
TAC
encoding_TR: (21364, 1168)
TAC
encoding_TR: (252, 1168)
encoding_TR: (10526, 1168)
TAC
encoding_TR: (2420, 1747)
encoding_TR: (15328, 744)
TAC
encoding_TR: (21364, 1168)
encoding_TR: (2420, 744)
encoding_TR: (15326, 1747)
TAC
encoding_TR: (1978, 1168)
encoding_TR: (10526, 1747)
encoding_TR: (9028, 616)
encoding_TR: (1980, 891)
encoding_TR: (9028, 616)
encoding_TR: (22614, 616)
TAC
encoding_TR: (15328, 744)
encoding_TR: (15796, 616)
encoding_TR: (1978, 744)
encoding_TR: (15328, 744)
encoding_TR: (15326, 744)
encoding_TR: (127440, 1747)
encoding_TR: (22614, 1747)
encoding_TR: (9028, 616)
encoding_TR: (10526, 616)
TAC
encoding_TR: (9028, 616)
encoding_TR: (9028, 616)
encoding_TR: (252, 616)
encoding_TR: (1978, 616)
encoding_TR: (1980, 891)
encoding_TR: (1980, 891)
TAC
encoding_TR: (366, 891)
encoding_TR: (1980, 891)
encoding_TR: (5334, 891)
encoding_TR: (22614, 891)
encoding_TR: (1980, 891)
encoding_TR: (21364, 1168)
encoding_TR: (1978, 891)
TAC
encoding_TR: (9028, 616)
encoding_TR: (366, 616)
TAC
encoding_TR: (21364, 1168)
encoding_TR: (7368, 891)
TAC
encoding_TR: (2420, 1168)
encoding_TR: (9028, 616)
encoding_TR: (7368, 616)
encoding_TR: (15796, 1747)
encoding_TR: (1980, 891)
encoding_TR: (15326, 1168)
encoding_TR: (10526, 891)
encoding_TR: (9028, 616)
encoding_TR: (2420, 616)
encoding_TR: (9028, 616)
encoding_TR: (5334, 616)
encoding_TR: (15328, 720)
encoding_TR: (366, 720)
encoding_TR: (1980, 891)
encoding_TR: (1980, 891)
encoding_TR: (9028, 616)
encoding_TR: (252, 891)
encoding_TR: (21364, 488)
encoding_TR: (7368, 488)
encoding_TR: (15326, 616)
encoding_TR: (15796, 891)
encoding_TR: (15328, 720)
encoding_TR: (1980, 891)
encoding_TR: (15328, 720)
encoding_TR: (15328, 720)
encoding_TR: (252, 720)
encoding_TR: (15328, 720)
encoding_TR: (1980, 891)
encoding_TR: (7368, 720)
encoding_TR: (15328, 720)
encoding_TR: (2420, 891)
encoding_TR: (9028, 324)
encoding_TR: (22614, 720)
encoding_TR: (15796, 720)
encoding_TR: (22614, 324)
encoding_TR: (15328, 720)
encoding_TR: (15326, 891)
encoding_TR: (15328, 720)
encoding_TR: (10526, 720)
encoding_TR: (1978, 720)
encoding_TR: (15328, 720)
encoding_TR: (1980, 447)
encoding_TR: (366, 447)
encoding_TR: (9028, 324)
encoding_TR: (1978, 324)
encoding_TR: (15326, 720)
encoding_TR: (5334, 720)
encoding_TR: (9028, 324)
encoding_TR: (15796, 324)
encoding_TR: (1980, 447)
encoding_TR: (15328, 720)
encoding_TR: (5334, 447)
encoding_TR: (9028, 324)
encoding_TR: (252, 324)
encoding_TR: (21364, 488)
encoding_TR: (2420, 720)
encoding_TR: (1978, 488)
encoding_TR: (9028, 324)
encoding_TR: (10526, 324)
encoding_TR: (1980, 447)
encoding_TR: (7368, 447)
encoding_TR: (21364, 488)
encoding_TR: (10526, 488)
encoding_TR: (1980, 447)
encoding_TR: (1978, 447)
encoding_TR: (21364, 488)
encoding_TR: (252, 488)
encoding_TR: (21364, 488)
encoding_TR: (2420, 488)
encoding_TR: (9028, 324)
encoding_TR: (1980, 447)
encoding_TR: (15326, 324)
encoding_TR: (22614, 447)
encoding_TR: (21364, 488)
encoding_TR: (15326, 488)
encoding_TR: (9028, 324)
encoding_TR: (2420, 324)
encoding_TR: (9028, 324)
encoding_TR: (7368, 324)
encoding_TR: (1980, 447)
encoding_TR: (252, 447)
encoding_TR: (9028, 324)
encoding_TR: (366, 324)
encoding_TR: (9028, 324)
encoding_TR: (5334, 324)
encoding_TR: (1980, 447)
encoding_TR: (10526, 447)
encoding_TR: (1980, 447)
encoding_TR: (15796, 447)
encoding_TR: (15328, 761)
encoding_TR: (366, 761)
encoding_TR: (1980, 447)
encoding_TR: (2420, 447)
encoding_TR: (15328, 761)
encoding_TR: (252, 761)
encoding_TR: (1980, 447)
encoding_TR: (15328, 761)
encoding_TR: (15328, 761)
encoding_TR: (15326, 447)
encoding_TR: (15328, 761)
encoding_TR: (7368, 761)
encoding_TR: (1978, 761)
encoding_TR: (15328, 761)
encoding_TR: (15328, 761)
encoding_TR: (15328, 761)
encoding_TR: (15328, 761)
encoding_TR: (2420, 761)
encoding_TR: (15326, 761)
encoding_TR: (22614, 761)
encoding_TR: (10526, 761)
encoding_TR: (15328, 761)
encoding_TR: (5334, 761)
encoding_TR: (15796, 761)
结果已保存至: /home/zqzhangshuyu/Projs/EnDeep4mC/cross_prediction_results
