# Supplementary material for: EnDeep4mC predicts DNA N4-methylcytosine sites using a dual-adaptive feature encoding framework in deep ensembles
Source: Genome Res. 2026 Mar;36(3):589–99. doi: 10.1101/gr.280977.125 (PMC12951953; doi:10.1101/gr.280977.125)
Supplement: Supplement 1 [file Supplemental_Code.zip › Supplemental_Code/EnDeep4mC-main/logs/stacking_xgb_auto_5cv.log]

nohup: 忽略输入
2025-03-31 00:24:59.915655: I tensorflow/stream_executor/platform/default/dso_loader.cc:53] Successfully opened dynamic library libcudart.so.11.0

=== 处理数据集: 4mC_A.thaliana ===

基模型特征生成:   0%|          | 0/3 [00:00<?, ?it/s]2025-03-31 00:26:18.533213: I tensorflow/stream_executor/platform/default/dso_loader.cc:53] Successfully opened dynamic library libcuda.so.1
2025-03-31 00:26:18.538166: E tensorflow/stream_executor/cuda/cuda_driver.cc:328] failed call to cuInit: CUDA_ERROR_NO_DEVICE: no CUDA-capable device is detected
2025-03-31 00:26:18.538202: I tensorflow/stream_executor/cuda/cuda_diagnostics.cc:169] retrieving CUDA diagnostic information for host: kemove-X13SWA-TF
2025-03-31 00:26:18.538207: I tensorflow/stream_executor/cuda/cuda_diagnostics.cc:176] hostname: kemove-X13SWA-TF
2025-03-31 00:26:18.538323: I tensorflow/stream_executor/cuda/cuda_diagnostics.cc:200] libcuda reported version is: 550.120.0
2025-03-31 00:26:18.538337: I tensorflow/stream_executor/cuda/cuda_diagnostics.cc:204] kernel reported version is: 550.120.0
2025-03-31 00:26:18.538341: I tensorflow/stream_executor/cuda/cuda_diagnostics.cc:310] kernel version seems to match DSO: 550.120.0
2025-03-31 00:26:18.538528: I tensorflow/core/platform/cpu_feature_guard.cc:142] This TensorFlow binary is optimized with oneAPI Deep Neural Network Library (oneDNN) to use the following CPU instructions in performance-critical operations:  AVX2 AVX512F FMA
To enable them in other operations, rebuild TensorFlow with the appropriate compiler flags.
2025-03-31 00:26:19.692785: I tensorflow/compiler/mlir/mlir_graph_optimization_pass.cc:176] None of the MLIR Optimization Passes are enabled (registered 2)
2025-03-31 00:26:19.693042: I tensorflow/core/platform/profile_utils/cpu_utils.cc:114] CPU Frequency: 2500000000 Hz

基模型特征生成:  33%|███▎      | 1/3 [01:23<02:46, 83.12s/it]
基模型特征生成:  67%|██████▋   | 2/3 [02:51<01:26, 86.11s/it]
基模型特征生成: 100%|██████████| 3/3 [10:21<00:00, 252.25s/it]
基模型特征生成: 100%|██████████| 3/3 [10:21<00:00, 207.10s/it]
encoding_TR: (251256, 888)
encoding_TR: (251256, 888)
TAC
encoding_TR: (251256, 1747)

整体进度:   0%|          | 0/5 [00:00<?, ?it/s]

Fold 1 训练进度:   0%|          | 0/100 [00:00<?, ?it/s][A

Fold 1 训练进度: 100%|██████████| 100/100 [01:37<00:00,  1.03it/s][A

                                                                  [A
整体进度:  20%|██        | 1/5 [01:38<06:32, 98.06s/it]
整体进度:  20%|██        | 1/5 [01:38<06:32, 98.06s/it, 最佳AUC=0, 当前AUC=0.969, 训练ACC=0.912]
Fold 1 结果:
训练集 ACC: 0.9121  AUC: 0.9676
验证集 ACC: 0.9121  AUC: 0.9685
耗时: 98.0s
发现更佳元模型, AUC提升至: 0.9685


Fold 2 训练进度:   0%|          | 0/100 [00:00<?, ?it/s][A

Fold 2 训练进度: 100%|██████████| 100/100 [01:31<00:00,  1.10it/s][A

                                                                  [A
整体进度:  40%|████      | 2/5 [03:10<04:43, 94.46s/it, 最佳AUC=0, 当前AUC=0.969, 训练ACC=0.912]
整体进度:  40%|████      | 2/5 [03:10<04:43, 94.46s/it, 最佳AUC=0.969, 当前AUC=0.97, 训练ACC=0.912]
Fold 2 结果:
训练集 ACC: 0.9121  AUC: 0.9677
验证集 ACC: 0.9123  AUC: 0.9696
耗时: 91.9s
发现更佳元模型, AUC提升至: 0.9696


Fold 3 训练进度:   0%|          | 0/100 [00:00<?, ?it/s][A

Fold 3 训练进度: 100%|██████████| 100/100 [01:53<00:00,  1.13s/it][A

                                                                  [A
整体进度:  60%|██████    | 3/5 [05:04<03:26, 103.49s/it, 最佳AUC=0.969, 当前AUC=0.97, 训练ACC=0.912]
整体进度:  60%|██████    | 3/5 [05:04<03:26, 103.49s/it, 最佳AUC=0.97, 当前AUC=0.97, 训练ACC=0.912] 
Fold 3 结果:
训练集 ACC: 0.9116  AUC: 0.9675
验证集 ACC: 0.9130  AUC: 0.9695
耗时: 114.2s


Fold 4 训练进度:   0%|          | 0/100 [00:00<?, ?it/s][A

Fold 4 训练进度: 100%|██████████| 100/100 [02:09<00:00,  1.30s/it][A

                                                                  [A
整体进度:  80%|████████  | 4/5 [07:14<01:54, 114.11s/it, 最佳AUC=0.97, 当前AUC=0.97, 训练ACC=0.912]
整体进度:  80%|████████  | 4/5 [07:14<01:54, 114.11s/it, 最佳AUC=0.97, 当前AUC=0.971, 训练ACC=0.912]
Fold 4 结果:
训练集 ACC: 0.9116  AUC: 0.9672
验证集 ACC: 0.9141  AUC: 0.9706
耗时: 130.4s
发现更佳元模型, AUC提升至: 0.9706


Fold 5 训练进度:   0%|          | 0/100 [00:00<?, ?it/s][A

Fold 5 训练进度: 100%|██████████| 100/100 [02:13<00:00,  1.34s/it][A

                                                                  [A
整体进度: 100%|██████████| 5/5 [09:29<00:00, 121.46s/it, 最佳AUC=0.97, 当前AUC=0.971, 训练ACC=0.912]
整体进度: 100%|██████████| 5/5 [09:29<00:00, 121.46s/it, 最佳AUC=0.971, 当前AUC=0.97, 训练ACC=0.912]
整体进度: 100%|██████████| 5/5 [09:29<00:00, 113.83s/it, 最佳AUC=0.971, 当前AUC=0.97, 训练ACC=0.912]

Fold 5 结果:
训练集 ACC: 0.9116  AUC: 0.9671
验证集 ACC: 0.9128  AUC: 0.9697
耗时: 134.5s

模型已保存至: /home/zqzhangshuyu/Projs/EnDeep4mC-V2/pretrained_models/5cv/ensemble_5cv_4mC_A.thaliana.pkl

4mC_A.thaliana 平均性能:
ACC: 0.912861
SN: 0.922907
SP: 0.902816
F1: 0.913728
MCC: 0.825893
AUC: 0.969585

=== 处理数据集: 4mC_C.elegans ===

基模型特征生成:   0%|          | 0/3 [00:00<?, ?it/s]
基模型特征生成:  33%|███▎      | 1/3 [02:59<05:59, 179.75s/it]
基模型特征生成:  67%|██████▋   | 2/3 [03:58<01:48, 108.46s/it]
基模型特征生成: 100%|██████████| 3/3 [05:49<00:00, 109.48s/it]
基模型特征生成: 100%|██████████| 3/3 [05:49<00:00, 116.33s/it]
encoding_TR: (137834, 1106)
encoding_TR: (137834, 591)
encoding_TR: (137834, 1400)

整体进度:   0%|          | 0/5 [00:00<?, ?it/s]

Fold 1 训练进度:   0%|          | 0/100 [00:00<?, ?it/s][A

Fold 1 训练进度: 100%|██████████| 100/100 [01:22<00:00,  1.22it/s][A

                                                                  [A
整体进度:  20%|██        | 1/5 [01:22<05:31, 82.87s/it]
整体进度:  20%|██        | 1/5 [01:22<05:31, 82.87s/it, 最佳AUC=0, 当前AUC=0.99, 训练ACC=0.952]
Fold 1 结果:
训练集 ACC: 0.9524  AUC: 0.9892
验证集 ACC: 0.9525  AUC: 0.9900
耗时: 82.9s
发现更佳元模型, AUC提升至: 0.9900


Fold 2 训练进度:   0%|          | 0/100 [00:00<?, ?it/s][A

Fold 2 训练进度: 100%|██████████| 100/100 [01:23<00:00,  1.20it/s][A

                                                                  [A
整体进度:  40%|████      | 2/5 [02:46<04:10, 83.48s/it, 最佳AUC=0, 当前AUC=0.99, 训练ACC=0.952]
整体进度:  40%|████      | 2/5 [02:46<04:10, 83.48s/it, 最佳AUC=0.99, 当前AUC=0.99, 训练ACC=0.952]
Fold 2 结果:
训练集 ACC: 0.9520  AUC: 0.9892
验证集 ACC: 0.9544  AUC: 0.9903
耗时: 83.9s
发现更佳元模型, AUC提升至: 0.9903


Fold 3 训练进度:   0%|          | 0/100 [00:00<?, ?it/s][A

Fold 3 训练进度: 100%|██████████| 100/100 [00:57<00:00,  1.75it/s][A

                                                                  [A
整体进度:  60%|██████    | 3/5 [03:44<02:23, 71.75s/it, 最佳AUC=0.99, 当前AUC=0.99, 训练ACC=0.952]
整体进度:  60%|██████    | 3/5 [03:44<02:23, 71.75s/it, 最佳AUC=0.99, 当前AUC=0.991, 训练ACC=0.951]
Fold 3 结果:
训练集 ACC: 0.9512  AUC: 0.9890
验证集 ACC: 0.9559  AUC: 0.9906
耗时: 57.8s
发现更佳元模型, AUC提升至: 0.9906


Fold 4 训练进度:   0%|          | 0/100 [00:00<?, ?it/s][A

Fold 4 训练进度: 100%|██████████| 100/100 [01:19<00:00,  1.26it/s][A

                                                                  [A
整体进度:  80%|████████  | 4/5 [05:04<01:15, 75.07s/it, 最佳AUC=0.99, 当前AUC=0.991, 训练ACC=0.951]
整体进度:  80%|████████  | 4/5 [05:04<01:15, 75.07s/it, 最佳AUC=0.991, 当前AUC=0.99, 训练ACC=0.952]
Fold 4 结果:
训练集 ACC: 0.9522  AUC: 0.9891
验证集 ACC: 0.9535  AUC: 0.9901
耗时: 80.1s


Fold 5 训练进度:   0%|          | 0/100 [00:00<?, ?it/s][A

Fold 5 训练进度: 100%|██████████| 100/100 [01:29<00:00,  1.12it/s][A

                                                                  [A
整体进度: 100%|██████████| 5/5 [06:34<00:00, 80.36s/it, 最佳AUC=0.991, 当前AUC=0.99, 训练ACC=0.952]
整体进度: 100%|██████████| 5/5 [06:34<00:00, 80.36s/it, 最佳AUC=0.991, 当前AUC=0.991, 训练ACC=0.952]
整体进度: 100%|██████████| 5/5 [06:34<00:00, 78.90s/it, 最佳AUC=0.991, 当前AUC=0.991, 训练ACC=0.952]

Fold 5 结果:
训练集 ACC: 0.9517  AUC: 0.9890
验证集 ACC: 0.9544  AUC: 0.9906
耗时: 89.7s
发现更佳元模型, AUC提升至: 0.9906

模型已保存至: /home/zqzhangshuyu/Projs/EnDeep4mC-V2/pretrained_models/5cv/ensemble_5cv_4mC_C.elegans.pkl

4mC_C.elegans 平均性能:
ACC: 0.954128
SN: 0.955660
SP: 0.952597
F1: 0.954198
MCC: 0.908262
AUC: 0.990325

=== 处理数据集: 4mC_D.melanogaster ===

基模型特征生成:   0%|          | 0/3 [00:00<?, ?it/s]
基模型特征生成:  33%|███▎      | 1/3 [01:30<03:00, 90.35s/it]
基模型特征生成:  67%|██████▋   | 2/3 [03:06<01:34, 94.05s/it]
基模型特征生成: 100%|██████████| 3/3 [08:53<00:00, 209.44s/it]
基模型特征生成: 100%|██████████| 3/3 [08:53<00:00, 177.92s/it]
encoding_TR: (218578, 952)
encoding_TR: (218578, 632)
encoding_TR: (218578, 1170)

整体进度:   0%|          | 0/5 [00:00<?, ?it/s]

Fold 1 训练进度:   0%|          | 0/100 [00:00<?, ?it/s][A

Fold 1 训练进度: 100%|██████████| 100/100 [01:55<00:00,  1.16s/it][A

                                                                  [A
整体进度:  20%|██        | 1/5 [01:56<07:47, 116.77s/it]
整体进度:  20%|██        | 1/5 [01:56<07:47, 116.77s/it, 最佳AUC=0, 当前AUC=0.984, 训练ACC=0.939]
Fold 1 结果:
训练集 ACC: 0.9395  AUC: 0.9829
验证集 ACC: 0.9408  AUC: 0.9844
耗时: 116.7s
发现更佳元模型, AUC提升至: 0.9844


Fold 2 训练进度:   0%|          | 0/100 [00:00<?, ?it/s][A

Fold 2 训练进度: 100%|██████████| 100/100 [01:46<00:00,  1.06s/it][A

                                                                  [A
整体进度:  40%|████      | 2/5 [03:43<05:33, 111.13s/it, 最佳AUC=0, 当前AUC=0.984, 训练ACC=0.939]
整体进度:  40%|████      | 2/5 [03:43<05:33, 111.13s/it, 最佳AUC=0.984, 当前AUC=0.984, 训练ACC=0.939]
Fold 2 结果:
训练集 ACC: 0.9386  AUC: 0.9828
验证集 ACC: 0.9424  AUC: 0.9843
耗时: 107.2s


Fold 3 训练进度:   0%|          | 0/100 [00:00<?, ?it/s][A

Fold 3 训练进度: 100%|██████████| 100/100 [01:31<00:00,  1.09it/s][A

                                                                  [A
整体进度:  60%|██████    | 3/5 [05:16<03:25, 102.79s/it, 最佳AUC=0.984, 当前AUC=0.984, 训练ACC=0.939]
整体进度:  60%|██████    | 3/5 [05:16<03:25, 102.79s/it, 最佳AUC=0.984, 当前AUC=0.985, 训练ACC=0.939]
Fold 3 结果:
训练集 ACC: 0.9390  AUC: 0.9827
验证集 ACC: 0.9428  AUC: 0.9850
耗时: 92.9s
发现更佳元模型, AUC提升至: 0.9850


Fold 4 训练进度:   0%|          | 0/100 [00:00<?, ?it/s][A

Fold 4 训练进度: 100%|██████████| 100/100 [02:05<00:00,  1.25s/it][A

                                                                  [A
整体进度:  80%|████████  | 4/5 [07:23<01:52, 112.04s/it, 最佳AUC=0.984, 当前AUC=0.985, 训练ACC=0.939]
整体进度:  80%|████████  | 4/5 [07:23<01:52, 112.04s/it, 最佳AUC=0.985, 当前AUC=0.984, 训练ACC=0.939]
Fold 4 结果:
训练集 ACC: 0.9394  AUC: 0.9829
验证集 ACC: 0.9414  AUC: 0.9842
耗时: 126.2s


Fold 5 训练进度:   0%|          | 0/100 [00:00<?, ?it/s][A

Fold 5 训练进度: 100%|██████████| 100/100 [01:26<00:00,  1.15it/s][A

                                                                  [A
整体进度: 100%|██████████| 5/5 [08:50<00:00, 103.20s/it, 最佳AUC=0.985, 当前AUC=0.984, 训练ACC=0.939]
整体进度: 100%|██████████| 5/5 [08:50<00:00, 103.20s/it, 最佳AUC=0.985, 当前AUC=0.985, 训练ACC=0.939]
整体进度: 100%|██████████| 5/5 [08:50<00:00, 106.12s/it, 最佳AUC=0.985, 当前AUC=0.985, 训练ACC=0.939]

Fold 5 结果:
训练集 ACC: 0.9394  AUC: 0.9827
验证集 ACC: 0.9425  AUC: 0.9851
耗时: 87.5s
发现更佳元模型, AUC提升至: 0.9851

模型已保存至: /home/zqzhangshuyu/Projs/EnDeep4mC-V2/pretrained_models/5cv/ensemble_5cv_4mC_D.melanogaster.pkl

4mC_D.melanogaster 平均性能:
ACC: 0.941977
SN: 0.947885
SP: 0.936068
F1: 0.942317
MCC: 0.884015
AUC: 0.984583

=== 处理数据集: 4mC_E.coli ===

基模型特征生成:   0%|          | 0/3 [00:00<?, ?it/s]
基模型特征生成:  33%|███▎      | 1/3 [00:00<00:00,  2.48it/s]
基模型特征生成:  67%|██████▋   | 2/3 [00:03<00:02,  2.03s/it]
基模型特征生成: 100%|██████████| 3/3 [00:04<00:00,  1.59s/it]
基模型特征生成: 100%|██████████| 3/3 [00:04<00:00,  1.55s/it]
encoding_TR: (4136, 160)
encoding_TR: (4136, 1303)
encoding_TR: (4136, 447)

整体进度:   0%|          | 0/5 [00:00<?, ?it/s]

Fold 1 训练进度:   0%|          | 0/100 [00:00<?, ?it/s][A

Fold 1 训练进度: 100%|██████████| 100/100 [00:04<00:00, 23.17it/s][A

                                                                  [A
整体进度:  20%|██        | 1/5 [00:04<00:17,  4.35s/it]
整体进度:  20%|██        | 1/5 [00:04<00:17,  4.35s/it, 最佳AUC=0, 当前AUC=1, 训练ACC=1]
Fold 1 结果:
训练集 ACC: 0.9997  AUC: 1.0000
验证集 ACC: 0.9987  AUC: 1.0000
耗时: 4.3s
发现更佳元模型, AUC提升至: 1.0000


Fold 2 训练进度:   0%|          | 0/100 [00:00<?, ?it/s][A

Fold 2 训练进度: 100%|██████████| 100/100 [00:03<00:00, 28.21it/s][A

                                                                  [A
整体进度:  40%|████      | 2/5 [00:07<00:11,  3.89s/it, 最佳AUC=0, 当前AUC=1, 训练ACC=1]
整体进度:  40%|████      | 2/5 [00:07<00:11,  3.89s/it, 最佳AUC=1, 当前AUC=1, 训练ACC=1]
Fold 2 结果:
训练集 ACC: 0.9997  AUC: 1.0000
验证集 ACC: 0.9975  AUC: 0.9998
耗时: 3.6s


Fold 3 训练进度:   0%|          | 0/100 [00:00<?, ?it/s][A

Fold 3 训练进度: 100%|██████████| 100/100 [00:03<00:00, 28.21it/s][A

                                                                  [A
整体进度:  60%|██████    | 3/5 [00:11<00:07,  3.76s/it, 最佳AUC=1, 当前AUC=1, 训练ACC=1]
整体进度:  60%|██████    | 3/5 [00:11<00:07,  3.76s/it, 最佳AUC=1, 当前AUC=1, 训练ACC=1]
Fold 3 结果:
训练集 ACC: 0.9995  AUC: 1.0000
验证集 ACC: 0.9969  AUC: 0.9998
耗时: 3.6s


Fold 4 训练进度:   0%|          | 0/100 [00:00<?, ?it/s][A

Fold 4 训练进度: 100%|██████████| 100/100 [00:03<00:00, 28.23it/s][A

                                                                  [A
整体进度:  80%|████████  | 4/5 [00:15<00:03,  3.69s/it, 最佳AUC=1, 当前AUC=1, 训练ACC=1]
整体进度:  80%|████████  | 4/5 [00:15<00:03,  3.69s/it, 最佳AUC=1, 当前AUC=1, 训练ACC=1]
Fold 4 结果:
训练集 ACC: 0.9995  AUC: 1.0000
验证集 ACC: 0.9943  AUC: 0.9998
耗时: 3.6s


Fold 5 训练进度:   0%|          | 0/100 [00:00<?, ?it/s][A

Fold 5 训练进度: 100%|██████████| 100/100 [00:03<00:00, 28.48it/s][A

                                                                  [A
整体进度: 100%|██████████| 5/5 [00:18<00:00,  3.63s/it, 最佳AUC=1, 当前AUC=1, 训练ACC=1]
整体进度: 100%|██████████| 5/5 [00:18<00:00,  3.63s/it, 最佳AUC=1, 当前AUC=1, 训练ACC=1]
整体进度: 100%|██████████| 5/5 [00:18<00:00,  3.73s/it, 最佳AUC=1, 当前AUC=1, 训练ACC=1]

Fold 5 结果:
训练集 ACC: 0.9998  AUC: 1.0000
验证集 ACC: 0.9994  AUC: 1.0000
耗时: 3.5s
发现更佳元模型, AUC提升至: 1.0000

模型已保存至: /home/zqzhangshuyu/Projs/EnDeep4mC-V2/pretrained_models/5cv/ensemble_5cv_4mC_E.coli.pkl

4mC_E.coli 平均性能:
ACC: 0.997359
SN: 0.997736
SP: 0.996982
F1: 0.997361
MCC: 0.994720
AUC: 0.999867

=== 处理数据集: 4mC_G.subterraneus ===

基模型特征生成:   0%|          | 0/3 [00:00<?, ?it/s]
基模型特征生成:  33%|███▎      | 1/3 [00:46<01:32, 46.08s/it]
基模型特征生成:  67%|██████▋   | 2/3 [01:40<00:51, 51.26s/it]
基模型特征生成: 100%|██████████| 3/3 [02:34<00:00, 52.43s/it]
基模型特征生成: 100%|██████████| 3/3 [02:34<00:00, 51.60s/it]
encoding_TR: (29754, 1686)
encoding_TR: (29754, 1641)
encoding_TR: (29754, 1518)

整体进度:   0%|          | 0/5 [00:00<?, ?it/s]

Fold 1 训练进度:   0%|          | 0/100 [00:00<?, ?it/s][A

Fold 1 训练进度: 100%|██████████| 100/100 [00:10<00:00,  9.65it/s][A

                                                                  [A
整体进度:  20%|██        | 1/5 [00:10<00:42, 10.54s/it]
整体进度:  20%|██        | 1/5 [00:10<00:42, 10.54s/it, 最佳AUC=0, 当前AUC=0.96, 训练ACC=0.904]
Fold 1 结果:
训练集 ACC: 0.9043  AUC: 0.9657
验证集 ACC: 0.8986  AUC: 0.9605
耗时: 10.5s
发现更佳元模型, AUC提升至: 0.9605


Fold 2 训练进度:   0%|          | 0/100 [00:00<?, ?it/s][A

Fold 2 训练进度: 100%|██████████| 100/100 [00:10<00:00,  9.81it/s][A

                                                                  [A
整体进度:  40%|████      | 2/5 [00:20<00:31, 10.42s/it, 最佳AUC=0, 当前AUC=0.96, 训练ACC=0.904]
整体进度:  40%|████      | 2/5 [00:20<00:31, 10.42s/it, 最佳AUC=0.96, 当前AUC=0.964, 训练ACC=0.904]
Fold 2 结果:
训练集 ACC: 0.9036  AUC: 0.9653
验证集 ACC: 0.9050  AUC: 0.9643
耗时: 10.3s
发现更佳元模型, AUC提升至: 0.9643


Fold 3 训练进度:   0%|          | 0/100 [00:00<?, ?it/s][A

Fold 3 训练进度: 100%|██████████| 100/100 [00:11<00:00,  8.52it/s][A

                                                                  [A
整体进度:  60%|██████    | 3/5 [00:32<00:22, 11.09s/it, 最佳AUC=0.96, 当前AUC=0.964, 训练ACC=0.904]
整体进度:  60%|██████    | 3/5 [00:32<00:22, 11.09s/it, 最佳AUC=0.964, 当前AUC=0.961, 训练ACC=0.905]
Fold 3 结果:
训练集 ACC: 0.9048  AUC: 0.9658
验证集 ACC: 0.9008  AUC: 0.9612
耗时: 11.9s


Fold 4 训练进度:   0%|          | 0/100 [00:00<?, ?it/s][A

Fold 4 训练进度: 100%|██████████| 100/100 [00:10<00:00,  9.72it/s][A

                                                                  [A
整体进度:  80%|████████  | 4/5 [00:43<00:10, 10.82s/it, 最佳AUC=0.964, 当前AUC=0.961, 训练ACC=0.905]
整体进度:  80%|████████  | 4/5 [00:43<00:10, 10.82s/it, 最佳AUC=0.964, 当前AUC=0.965, 训练ACC=0.902]
Fold 4 结果:
训练集 ACC: 0.9023  AUC: 0.9637
验证集 ACC: 0.9046  AUC: 0.9654
耗时: 10.4s
发现更佳元模型, AUC提升至: 0.9654


Fold 5 训练进度:   0%|          | 0/100 [00:00<?, ?it/s][A

Fold 5 训练进度: 100%|██████████| 100/100 [00:10<00:00,  9.54it/s][A

                                                                  [A
整体进度: 100%|██████████| 5/5 [00:53<00:00, 10.76s/it, 最佳AUC=0.964, 当前AUC=0.965, 训练ACC=0.902]
整体进度: 100%|██████████| 5/5 [00:53<00:00, 10.76s/it, 最佳AUC=0.965, 当前AUC=0.963, 训练ACC=0.905]
整体进度: 100%|██████████| 5/5 [00:53<00:00, 10.77s/it, 最佳AUC=0.965, 当前AUC=0.963, 训练ACC=0.905]

Fold 5 结果:
训练集 ACC: 0.9051  AUC: 0.9659
验证集 ACC: 0.9025  AUC: 0.9633
耗时: 10.6s

模型已保存至: /home/zqzhangshuyu/Projs/EnDeep4mC-V2/pretrained_models/5cv/ensemble_5cv_4mC_G.subterraneus.pkl

4mC_G.subterraneus 平均性能:
ACC: 0.902283
SN: 0.902147
SP: 0.902420
F1: 0.902268
MCC: 0.804592
AUC: 0.962931

=== 处理数据集: 4mC_G.pickeringii ===

基模型特征生成:   0%|          | 0/3 [00:00<?, ?it/s]
基模型特征生成:  33%|███▎      | 1/3 [00:13<00:26, 13.43s/it]
基模型特征生成:  67%|██████▋   | 2/3 [00:18<00:08,  8.41s/it]
基模型特征生成: 100%|██████████| 3/3 [00:23<00:00,  6.77s/it]
基模型特征生成: 100%|██████████| 3/3 [00:23<00:00,  7.71s/it]
encoding_TR: (11374, 1682)
encoding_TR: (11374, 1359)
encoding_TR: (11374, 847)

整体进度:   0%|          | 0/5 [00:00<?, ?it/s]

Fold 1 训练进度:   0%|          | 0/100 [00:00<?, ?it/s][A

Fold 1 训练进度: 100%|██████████| 100/100 [00:05<00:00, 17.55it/s][A

                                                                  [A
整体进度:  20%|██        | 1/5 [00:05<00:23,  5.77s/it]
整体进度:  20%|██        | 1/5 [00:05<00:23,  5.77s/it, 最佳AUC=0, 当前AUC=0.993, 训练ACC=0.982]
Fold 1 结果:
训练集 ACC: 0.9823  AUC: 0.9991
验证集 ACC: 0.9730  AUC: 0.9933
耗时: 5.8s
发现更佳元模型, AUC提升至: 0.9933


Fold 2 训练进度:   0%|          | 0/100 [00:00<?, ?it/s][A

Fold 2 训练进度: 100%|██████████| 100/100 [00:05<00:00, 17.22it/s][A

                                                                  [A
整体进度:  40%|████      | 2/5 [00:11<00:17,  5.84s/it, 最佳AUC=0, 当前AUC=0.993, 训练ACC=0.982]
整体进度:  40%|████      | 2/5 [00:11<00:17,  5.84s/it, 最佳AUC=0.993, 当前AUC=0.991, 训练ACC=0.981]
Fold 2 结果:
训练集 ACC: 0.9810  AUC: 0.9990
验证集 ACC: 0.9735  AUC: 0.9909
耗时: 5.9s


Fold 3 训练进度:   0%|          | 0/100 [00:00<?, ?it/s][A

Fold 3 训练进度: 100%|██████████| 100/100 [00:06<00:00, 16.48it/s][A

                                                                  [A
整体进度:  60%|██████    | 3/5 [00:17<00:11,  5.97s/it, 最佳AUC=0.993, 当前AUC=0.991, 训练ACC=0.981]
整体进度:  60%|██████    | 3/5 [00:17<00:11,  5.97s/it, 最佳AUC=0.993, 当前AUC=0.995, 训练ACC=0.98] 
Fold 3 结果:
训练集 ACC: 0.9803  AUC: 0.9990
验证集 ACC: 0.9754  AUC: 0.9946
耗时: 6.1s
发现更佳元模型, AUC提升至: 0.9946


Fold 4 训练进度:   0%|          | 0/100 [00:00<?, ?it/s][A

Fold 4 训练进度: 100%|██████████| 100/100 [00:07<00:00, 13.61it/s][A

                                                                  [A
整体进度:  80%|████████  | 4/5 [00:25<00:06,  6.55s/it, 最佳AUC=0.993, 当前AUC=0.995, 训练ACC=0.98]
整体进度:  80%|████████  | 4/5 [00:25<00:06,  6.55s/it, 最佳AUC=0.995, 当前AUC=0.994, 训练ACC=0.98]
Fold 4 结果:
训练集 ACC: 0.9800  AUC: 0.9990
验证集 ACC: 0.9772  AUC: 0.9943
耗时: 7.4s


Fold 5 训练进度:   0%|          | 0/100 [00:00<?, ?it/s][A

Fold 5 训练进度: 100%|██████████| 100/100 [00:05<00:00, 16.94it/s][A

                                                                  [A
整体进度: 100%|██████████| 5/5 [00:31<00:00,  6.34s/it, 最佳AUC=0.995, 当前AUC=0.994, 训练ACC=0.98]
整体进度: 100%|██████████| 5/5 [00:31<00:00,  6.34s/it, 最佳AUC=0.995, 当前AUC=0.994, 训练ACC=0.981]
整体进度: 100%|██████████| 5/5 [00:31<00:00,  6.24s/it, 最佳AUC=0.995, 当前AUC=0.994, 训练ACC=0.981]

Fold 5 结果:
训练集 ACC: 0.9814  AUC: 0.9990
验证集 ACC: 0.9741  AUC: 0.9942
耗时: 6.0s

模型已保存至: /home/zqzhangshuyu/Projs/EnDeep4mC-V2/pretrained_models/5cv/ensemble_5cv_4mC_G.pickeringii.pkl

4mC_G.pickeringii 平均性能:
ACC: 0.974651
SN: 0.976503
SP: 0.972798
F1: 0.974697
MCC: 0.949314
AUC: 0.993447

最终结果已保存至: /home/zqzhangshuyu/Projs/EnDeep4mC-V2/pretrained_models/5cv/ensemble_5cv_summary.csv
