# Supplementary material for: EnDeep4mC predicts DNA N4-methylcytosine sites using a dual-adaptive feature encoding framework in deep ensembles
Source: Genome Res. 2026 Mar;36(3):589–99. doi: 10.1101/gr.280977.125 (PMC12951953; doi:10.1101/gr.280977.125)
Supplement: Supplement 1 [file Supplemental_Code.zip › Supplemental_Code/EnDeep4mC-main/logs/stacking_xgb_auto_indiv.log]

nohup: 忽略输入
2025-03-30 16:37:18.377086: I tensorflow/stream_executor/platform/default/dso_loader.cc:53] Successfully opened dynamic library libcudart.so.11.0

=== Processing 4mC_A.thaliana ===

Processing base models:   0%|          | 0/3 [00:00<?, ?it/s]2025-03-30 16:38:48.897691: I tensorflow/stream_executor/platform/default/dso_loader.cc:53] Successfully opened dynamic library libcuda.so.1
2025-03-30 16:38:48.902711: E tensorflow/stream_executor/cuda/cuda_driver.cc:328] failed call to cuInit: CUDA_ERROR_NO_DEVICE: no CUDA-capable device is detected
2025-03-30 16:38:48.902769: I tensorflow/stream_executor/cuda/cuda_diagnostics.cc:169] retrieving CUDA diagnostic information for host: kemove-X13SWA-TF
2025-03-30 16:38:48.902775: I tensorflow/stream_executor/cuda/cuda_diagnostics.cc:176] hostname: kemove-X13SWA-TF
2025-03-30 16:38:48.902898: I tensorflow/stream_executor/cuda/cuda_diagnostics.cc:200] libcuda reported version is: 550.120.0
2025-03-30 16:38:48.902916: I tensorflow/stream_executor/cuda/cuda_diagnostics.cc:204] kernel reported version is: 550.120.0
2025-03-30 16:38:48.902920: I tensorflow/stream_executor/cuda/cuda_diagnostics.cc:310] kernel version seems to match DSO: 550.120.0
2025-03-30 16:38:48.903117: I tensorflow/core/platform/cpu_feature_guard.cc:142] This TensorFlow binary is optimized with oneAPI Deep Neural Network Library (oneDNN) to use the following CPU instructions in performance-critical operations:  AVX2 AVX512F FMA
To enable them in other operations, rebuild TensorFlow with the appropriate compiler flags.
2025-03-30 16:38:49.788900: I tensorflow/compiler/mlir/mlir_graph_optimization_pass.cc:176] None of the MLIR Optimization Passes are enabled (registered 2)
2025-03-30 16:38:49.789197: I tensorflow/core/platform/profile_utils/cpu_utils.cc:114] CPU Frequency: 2500000000 Hz

Processing base models:  33%|███▎      | 1/3 [01:36<03:13, 96.78s/it]
Processing base models:  67%|██████▋   | 2/3 [03:19<01:40, 100.20s/it]
Processing base models: 100%|██████████| 3/3 [12:02<00:00, 293.43s/it]
Processing base models: 100%|██████████| 3/3 [12:02<00:00, 240.92s/it]encoding_TR: (251256, 888)
encoding_TR: (251256, 888)
TAC
encoding_TR: (251256, 1747)


4mC_A.thaliana 测试结果:
ACCURACY: 0.875976
SN: 0.885845
SP: 0.866107
F1: 0.877188
MCC: 0.752099
AUC: 0.948672

=== Processing 4mC_C.elegans ===

Processing base models:   0%|          | 0/3 [00:00<?, ?it/s]
Processing base models:  33%|███▎      | 1/3 [02:49<05:39, 169.62s/it]
Processing base models:  67%|██████▋   | 2/3 [03:35<01:37, 97.02s/it] 
Processing base models: 100%|██████████| 3/3 [05:16<00:00, 98.50s/it]
Processing base models: 100%|██████████| 3/3 [05:16<00:00, 105.36s/it]encoding_TR: (137834, 1106)
encoding_TR: (137834, 591)
encoding_TR: (137834, 1400)


4mC_C.elegans 测试结果:
ACCURACY: 0.936569
SN: 0.960649
SP: 0.912489
F1: 0.938060
MCC: 0.874152
AUC: 0.985643

=== Processing 4mC_D.melanogaster ===

Processing base models:   0%|          | 0/3 [00:00<?, ?it/s]
Processing base models:  33%|███▎      | 1/3 [01:32<03:05, 92.72s/it]
Processing base models:  67%|██████▋   | 2/3 [02:42<01:19, 79.30s/it]
Processing base models: 100%|██████████| 3/3 [07:53<00:00, 185.21s/it]
Processing base models: 100%|██████████| 3/3 [07:53<00:00, 157.96s/it]encoding_TR: (218578, 952)
encoding_TR: (218578, 632)
encoding_TR: (218578, 1170)


4mC_D.melanogaster 测试结果:
ACCURACY: 0.925286
SN: 0.954036
SP: 0.896536
F1: 0.927374
MCC: 0.851981
AUC: 0.979865

=== Processing 4mC_E.coli ===

Processing base models:   0%|          | 0/3 [00:00<?, ?it/s]
Processing base models:  33%|███▎      | 1/3 [00:00<00:01,  1.76it/s]
Processing base models:  67%|██████▋   | 2/3 [00:04<00:02,  2.74s/it]
Processing base models: 100%|██████████| 3/3 [00:06<00:00,  2.18s/it]
Processing base models: 100%|██████████| 3/3 [00:06<00:00,  2.11s/it]
encoding_TR: (4136, 160)
encoding_TR: (4136, 1303)
encoding_TR: (4136, 447)

4mC_E.coli 测试结果:
ACCURACY: 0.978125
SN: 0.962500
SP: 0.993750
F1: 0.977778
MCC: 0.956717
AUC: 0.999297

=== Processing 4mC_G.subterraneus ===

Processing base models:   0%|          | 0/3 [00:00<?, ?it/s]
Processing base models:  33%|███▎      | 1/3 [00:39<01:18, 39.37s/it]
Processing base models:  67%|██████▋   | 2/3 [01:15<00:37, 37.25s/it]
Processing base models: 100%|██████████| 3/3 [02:01<00:00, 41.36s/it]
Processing base models: 100%|██████████| 3/3 [02:01<00:00, 40.46s/it]
encoding_TR: (29754, 1686)
encoding_TR: (29754, 1641)
encoding_TR: (29754, 1518)

4mC_G.subterraneus 测试结果:
ACCURACY: 0.849546
SN: 0.864457
SP: 0.834635
F1: 0.851756
MCC: 0.699402
AUC: 0.929147

=== Processing 4mC_G.pickeringii ===

Processing base models:   0%|          | 0/3 [00:00<?, ?it/s]
Processing base models:  33%|███▎      | 1/3 [00:14<00:28, 14.49s/it]
Processing base models:  67%|██████▋   | 2/3 [00:20<00:09,  9.73s/it]
Processing base models: 100%|██████████| 3/3 [00:26<00:00,  7.93s/it]
Processing base models: 100%|██████████| 3/3 [00:26<00:00,  8.89s/it]
encoding_TR: (11374, 1682)
encoding_TR: (11374, 1359)
encoding_TR: (11374, 847)

4mC_G.pickeringii 测试结果:
ACCURACY: 0.909398
SN: 0.928349
SP: 0.890447
F1: 0.911083
MCC: 0.819384
AUC: 0.972275

最终结果已保存至: /home/zqzhangshuyu/Projs/EnDeep4mC-V2/pretrained_models/indiv/ensemble_indiv_results.csv
