# Supplementary material for: EnDeep4mC predicts DNA N4-methylcytosine sites using a dual-adaptive feature encoding framework in deep ensembles
Source: Genome Res. 2026 Mar;36(3):589–99. doi: 10.1101/gr.280977.125 (PMC12951953; doi:10.1101/gr.280977.125)
Supplement: Supplement 1 [file Supplemental_Code.zip › Supplemental_Code/EnDeep4mC-main/pretrained_models/5cv/blstm_5cv_summary.csv]

Dataset	ACC	SN	SP	F1	MCC	AUC
4mC_A.thaliana	0.871012	0.884609	0.857415	0.872742	0.742299	0.942955
4mC_C.elegans	0.922203	0.953569	0.890837	0.924569	0.846072	0.979368
4mC_D.melanogaster	0.918321	0.945250	0.891393	0.920463	0.837859	0.973754
4mC_E.coli	0.962500	0.956250	0.968750	0.962264	0.925072	0.995625
4mC_G.subterraneus	0.857097	0.862281	0.851913	0.857834	0.714233	0.934673
4mC_G.pickeringii	0.916926	0.937175	0.896677	0.918575	0.834537	0.974673
