# Supplementary material for: EnDeep4mC predicts DNA N4-methylcytosine sites using a dual-adaptive feature encoding framework in deep ensembles
Source: Genome Res. 2026 Mar;36(3):589–99. doi: 10.1101/gr.280977.125 (PMC12951953; doi:10.1101/gr.280977.125)
Supplement: Supplement 1 [file Supplemental_Code.zip › Supplemental_Code/EnDeep4mC-main/pretrained_models/5cv/cnn_5cv_summary.csv]

Dataset	ACC	SN	SP	F1	MCC	AUC
4mC_A.thaliana	0.874357	0.885747	0.862967	0.875772	0.748909	0.945722
4mC_C.elegans	0.925825	0.952910	0.898740	0.927781	0.852903	0.981254
4mC_D.melanogaster	0.919357	0.948536	0.890179	0.921643	0.840146	0.975951
4mC_E.coli	0.971875	0.968750	0.975000	0.971787	0.943768	0.995625
4mC_G.subterraneus	0.854857	0.835659	0.874056	0.852016	0.710238	0.930594
4mC_G.pickeringii	0.910436	0.949117	0.871755	0.913772	0.823340	0.972730
