# Supplementary material for: EnDeep4mC predicts DNA N4-methylcytosine sites using a dual-adaptive feature encoding framework in deep ensembles
Source: Genome Res. 2026 Mar;36(3):589–99. doi: 10.1101/gr.280977.125 (PMC12951953; doi:10.1101/gr.280977.125)
Supplement: Supplement 1 [file Supplemental_Code.zip › Supplemental_Code/EnDeep4mC-main/pretrained_models/5cv/ensemble_5cv_results.csv]

Dataset	ACC	SN	SP	F1	MCC	AUC
4mC_G.subterraneus	0.9343922215694059	0.9312247325033394	0.9375596528405625	0.9341874242647336	0.8688059476904917	0.9788615396074236
