# Supplementary material for: EnDeep4mC predicts DNA N4-methylcytosine sites using a dual-adaptive feature encoding framework in deep ensembles
Source: Genome Res. 2026 Mar;36(3):589–99. doi: 10.1101/gr.280977.125 (PMC12951953; doi:10.1101/gr.280977.125)
Supplement: Supplement 1 [file Supplemental_Code.zip › Supplemental_Code/EnDeep4mC-main/pretrained_models/5cv/ensemble_5cv_summary.csv]

Dataset	ACC	SN	SP	F1	MCC	AUC
4mC_A.thaliana	0.912861	0.922907	0.902816	0.913728	0.825893	0.969585
4mC_C.elegans	0.954128	0.955660	0.952597	0.954198	0.908262	0.990325
4mC_D.melanogaster	0.941977	0.947885	0.936068	0.942317	0.884015	0.984583
4mC_E.coli	0.997359	0.997736	0.996982	0.997361	0.994720	0.999867
4mC_G.subterraneus	0.902283	0.902147	0.902420	0.902268	0.804592	0.962931
4mC_G.pickeringii	0.974651	0.976503	0.972798	0.974697	0.949314	0.993447
