# Supplementary material for: EnDeep4mC predicts DNA N4-methylcytosine sites using a dual-adaptive feature encoding framework in deep ensembles
Source: Genome Res. 2026 Mar;36(3):589–99. doi: 10.1101/gr.280977.125 (PMC12951953; doi:10.1101/gr.280977.125)
Supplement: Supplement 1 [file Supplemental_Code.zip › Supplemental_Code/EnDeep4mC-main/pretrained_models/5cv/fold_metrics_4mC_A.thaliana.csv]

fold	train_acc	train_sn	train_sp	train_f1	train_mcc	train_auc	val_acc	val_sn	val_sp	val_f1	val_mcc	val_auc	time
1	0.912071	0.921838	0.902304	0.912922	0.824300	0.967618	0.912065	0.922462	0.901668	0.912970	0.824308	0.968511	98.042161
2	0.912059	0.921801	0.902317	0.912907	0.824274	0.967654	0.912340	0.922637	0.902042	0.913233	0.824854	0.969602	91.934963
3	0.911581	0.921408	0.901755	0.912442	0.823322	0.967492	0.913014	0.925308	0.900719	0.914070	0.826277	0.969544	114.233133
4	0.911588	0.921707	0.901468	0.912473	0.823344	0.967209	0.914137	0.923436	0.904838	0.914928	0.828417	0.970583	130.379235
5	0.911619	0.922350	0.900887	0.912557	0.823427	0.967126	0.912752	0.920690	0.904813	0.913439	0.825607	0.969682	134.502162
