# Supplementary material for: EnDeep4mC predicts DNA N4-methylcytosine sites using a dual-adaptive feature encoding framework in deep ensembles
Source: Genome Res. 2026 Mar;36(3):589–99. doi: 10.1101/gr.280977.125 (PMC12951953; doi:10.1101/gr.280977.125)
Supplement: Supplement 1 [file Supplemental_Code.zip › Supplemental_Code/EnDeep4mC-main/pretrained_models/5cv/fold_metrics_4mC_C.elegans.csv]

fold	train_acc	train_sn	train_sp	train_f1	train_mcc	train_auc	val_acc	val_sn	val_sp	val_f1	val_mcc	val_auc	time
1	0.952377	0.953764	0.950990	0.952442	0.904757	0.989248	0.952481	0.953298	0.951665	0.952521	0.904964	0.989980	82.853275
2	0.952048	0.953893	0.950204	0.952137	0.904103	0.989214	0.954391	0.954809	0.953972	0.954411	0.908782	0.990313	83.906183
3	0.951153	0.952471	0.949835	0.951218	0.902310	0.988963	0.955922	0.958110	0.953735	0.956018	0.911854	0.990622	57.798377
4	0.952188	0.953744	0.950631	0.952262	0.904380	0.989142	0.953476	0.956638	0.950314	0.953622	0.906970	0.990084	80.149498
5	0.951701	0.953297	0.950104	0.951778	0.903406	0.988998	0.954370	0.955444	0.953296	0.954419	0.908742	0.990625	89.745265
